# Supplementary material for: Embracing the Dark Side: Computational Approaches to Unveil the Functionality of Genes Lacking Biological Annotation in Drug-Induced Liver Injury
Source: Front Genet. 2018 Nov 20;9:527. doi: 10.3389/fgene.2018.00527 (PMC6255978; doi:10.3389/fgene.2018.00527)
Supplement: TABLE S1 — Comprehensive overview of the dark genes analyzed, including (i) modulation by individual chemicals and per DILI risk, (ii) current mapping status to gene ontology (GO) and pathways (several databases), and (iii) results obtained from different methodologies applied. [file Table_1.xlsx]

## Sheet: Index
Sheet	Content
Compounds_DILIRisk	Compounds included in mostDILI and noDILI groups and respective classification compiled and available on Chen et al. (2016)
Dark_genes	List of dark genes found in this study, containing mapping of modulation by groups of chemicals with different DILI risks, current mapping to GO and pathway databases, and the results obtained from the analyses conducted (text mining, TF/signaling pathway annotation and homology to responses in rat in vivo
Gene_type	Classification of genes accroding to Ensembl's gene type annotation for the whole array, dark genes and dark genes modulated by chemical groups
Diseases_DisGeNET	Diseases to which dark genes were mapped
Integration_approaches	Summary of all evidence collected in this study

## Sheet: Compounds_DILIrisk
Most-DILI	DILIConcern	SeverityClass	vDILIConcern	Sakatis_Annotation	Xu_Annotation
Acetaminophen	Most-DILI-Concern	8	vMost-DILI-Concern	Hepatotoxic	Positive
Diclofenac	Most-DILI-Concern	5	vMost-DILI-Concern	Hepatotoxic	Positive
Isoniazid	Most-DILI-Concern	8	vMost-DILI-Concern	Hepatotoxic	Positive
Nimesulide	Most-DILI-Concern	8	vMost-DILI-Concern	Hepatotoxic	Positive
Valproic acid	Most-DILI-Concern	8	vMost-DILI-Concern	Hepatotoxic	Positive
No-DILI	DILIConcern	SeverityClass	vDILIConcern	Sakatis_Annotation	Xu_Annotation
Caffeine	No-DILI-Concern	0	vNo-DILI-Concern	non-hepatotixic	Negative
Chloramphenicol	No-DILI-Concern	0	vNo-DILI-Concern	non-hepatotixic	Negative
Chlorpheniramine	No-DILI-Concern	0	vNo-DILI-Concern	non-hepatotixic	NA
Hydroxyzine	No-DILI-concern	0	vNo-DILI-Concern	NA	Positive
Theophylline	No-DILI-Concern	0	vNo-DILI-Concern	NA	Positive
Label	Description
DILIConcern	DILI classification proposed by Chen et al. drug labeling and box warnings
Severity class	Severity of DILI
v*	DILI classification verified by experts
Sakatis annotation	Classification into hepatotoxic or non-hepatotoxic based on the number of case reports documented in Physician's Desk reference
Xu annotation	Classification into negative (non-hepatocotoxic) and positive (hepatotoxic) classes based on the combination of drug labeling and frequency of case reports

## Sheet: Dark_genes
1 = Detected as DEG/found in the database; 0 = Not detected as DEG/not found in the database. All dark genes contain GOBP =0
				Modulation by compounds												Current annotation in databases									Results from analyses in this study
				Most-DILI					No-DILI					Summary per group		Pathway annotation					GO annotation				Interactome				Text mining		Disease association	TF and signaling pathways		Rat homology		Module annotation (Sutherland et al., 2017)	Pathology association from module (Sutherland et al., 2017)	GO biological process from module
GeneID	Symbol	Desccription	Type of gene	acetaminophen	diclofenac	isoniazid	nimesulide	valproic_acid	caffeine	chloramphenicol	chlorpheniramine	hydroxyzine	theophylline	Sum Most-DILI	Sum No-DILI	reactome	kegg	biocarta	msigdb	omnipath	GOBP	GOMF	GOCC	Sum	HIPPIE	Biana	InbioMAP	IntAct	GeneRIFs	PubTator	DisGeNet	Enriched Transcription factors from DoRothEA	Enriched pathways' activities from PROGENy	Rat_GeneID	Rat_GeneSymbol
172	AFG3L1P	AFG3 like matrix AAA peptidase subunit 1, pseudogene	pseudo	0	0	0	0	1	0	0	0	0	0	1	0	0	0	0	0	0	0	0	0	0	1	0	0	0	1	1	0	--	--	--	--	--	--	--
757	TMEM50B	transmembrane protein 50B	protein-coding	0	0	1	0	1	0	0	0	0	0	2	0	0	0	0	0	0	0	0	1	1	0	0	1	1	0	1	0	FOXP3	--	360698	Tmem50b	237	--	glycosaminoglycan biosynthetic process (3.7, 2), aminoglycan biosynthetic process (3.7, 2), mucopolysaccharide metabolic process (3.4, 2), glycosaminoglycan metabolic process (3.1, 2), aminoglycan me
987	LRBA	LPS responsive beige-like anchor protein	protein-coding	0	0	0	1	1	0	0	0	0	0	2	0	0	0	0	0	0	0	0	1	1	1	1	1	1	1	1	1	AR|E2F1|ESR1|GATA3	--	361975	Lrba	327	--	galactose catabolic process (2.5, 1), negative regulation of myelination (2.5, 1), negative regulation of neurological syst.. (2.4, 1), hexose catabolic process (2.3, 1), monosaccharide catabolic pro
1556	CYP2B7P	cytochrome P450 family 2 subfamily B member 7, pseudogene	pseudo	0	0	0	0	1	0	0	0	0	1	1	1	0	0	0	0	0	0	0	0	0	0	0	0	0	1	1	1	--	--	--	--	--	--	--
3653	IPW	imprinted in Prader-Willi syndrome (non-protein coding)	ncRNA	1	0	0	0	0	1	0	0	0	1	1	2	0	0	0	0	0	0	0	0	0	0	0	0	0	0	1	1	--	--	--	--	--	--	--
3898	LAD1	ladinin 1	protein-coding	1	1	0	0	1	0	0	0	0	1	3	1	0	0	0	0	1	0	1	1	3	1	0	1	1	1	1	1	E2F4|MAX	Hypoxia	313325	Lad1	--	--	--
5003	SLC22A18AS	solute carrier family 22 member 18 antisense	protein-coding	1	1	1	0	1	1	0	0	0	1	4	2	0	0	0	0	0	0	0	0	0	0	0	1	1	1	1	0	--	--	--	--	--	--	--
5820	PVT1	Pvt1 oncogene (non-protein coding)	ncRNA	1	0	0	0	1	0	0	0	0	0	2	0	0	0	0	0	0	0	0	0	0	0	0	0	0	1	1	1	--	--	100910797	Pvt1	--	--	--
6835	SURF2	surfeit 2	protein-coding	0	0	0	0	0	1	0	0	0	1	0	2	0	0	0	0	0	0	0	1	1	1	1	1	1	1	1	0	YY1	--	619345	Surf2	79	--	microtubule anchoring at centrosome (5.1, 2), microtubule anchoring at microtubule org.. (4.7, 2), protein localization to centrosome (4.1, 2), protein localization to microtubule cyto.. (3.4, 2), pr
7107	GPR137B	G protein-coupled receptor 137B	protein-coding	0	0	0	0	0	1	0	1	1	1	0	4	0	0	0	0	0	0	0	1	1	1	0	1	0	0	1	0	GATA2	--	289287	Gpr137b	159	--	directional locomotion (2.6, 1), leukemia inhibitory factor signaling pat.. (2.6, 1), valine catabolic process (2.4, 1), ionotropic glutamate receptor signaling .. (2.4, 1), regulation of peroxisome
7165	TPD52L2	tumor protein D52 like 2	protein-coding	0	0	0	0	1	0	0	0	0	0	1	0	0	0	0	0	0	0	1	0	1	1	1	1	1	1	1	1	ETS1	--	296480	Tpd52l2	1m	--	RNA processing (26.1, 86), RNA metabolic process (22.3, 201), ncRNA processing (21.6, 46), ribosome biogenesis (20.7, 40), ncRNA metabolic process (20.1, 52), gene expression (19.2, 221), nucleic aci
7260	EIPR1	EARP complex and GARP complex interacting protein 1	protein-coding	0	0	0	0	0	1	0	0	0	1	0	2	0	0	0	0	0	0	0	0	0	1	0	1	1	1	1	1	--	--	362721	Eipr1	14	--	protein folding (8.8, 13), binding of sperm to zona pellucida (5.1, 4), sperm-egg recognition (5.1, 4), cell-cell recognition (4.8, 4), chaperone-mediated protein folding (4.3, 5), single fertilizati
7461	CLIP2	CAP-Gly domain containing linker protein 2	protein-coding	0	0	0	0	1	0	0	0	0	0	1	0	0	0	0	0	0	0	1	1	2	1	1	1	1	1	1	1	GATA4|TCF4	--	29264	Clip2	--	--	--
7754	ZNF204P	zinc finger protein 204, pseudogene	pseudo	0	0	0	0	1	0	0	0	0	0	1	0	0	0	0	0	0	0	0	0	0	0	0	0	0	0	0	0	--	--	--	--	--	--	--
7918	GPANK1	G-patch domain and ankyrin repeats 1	protein-coding	0	1	0	0	0	1	0	0	0	0	1	1	0	0	0	0	0	0	1	0	1	1	1	1	1	1	1	1	--	--	415064	Gpank1	--	--	--
7982	ST7	suppression of tumorigenicity 7	protein-coding	0	0	0	0	1	0	0	0	0	0	1	0	0	0	0	0	0	0	0	1	1	1	1	1	1	1	1	1	AR|GATA2|YY1	Trail	296911	ST7	19	--	nucleobase-containing compound metabolic.. (2.9, 32), mitotic cell cycle (2.8, 9), heterocycle metabolic process (2.7, 32), cellular aromatic compound metabolic pro.. (2.7, 32), mitotic cell cycle pr
8225	GTPBP6	GTP binding protein 6 (putative)	protein-coding	0	0	0	0	1	0	0	0	0	0	1	0	0	0	0	0	0	0	1	1	2	1	0	1	1	0	1	0	--	--	363931	Gtpbp6	44m	--	negative regulation of autophagy (2.4, 2), negative regulation of gliogenesis (2.4, 2), negative regulation of cytokine biosynth.. (2.4, 2), positive regulation of proteasomal ubiqu.. (2.4, 3), regul
8269	TMEM187	transmembrane protein 187	protein-coding	0	0	0	0	0	0	0	0	0	1	0	1	0	0	0	0	0	0	0	1	1	0	0	1	1	1	1	1	--	--	--	--	--	--	--
8420	SNHG3	small nucleolar RNA host gene 3	ncRNA	1	0	0	1	1	1	0	0	0	1	3	2	0	0	0	0	0	0	0	0	0	0	0	0	0	0	1	1	--	--	--	--	--	--	--
8512	MBL1P	mannose binding lectin 1, pseudogene	pseudo	1	0	0	0	0	0	0	0	0	0	1	0	0	0	0	0	0	0	0	0	0	0	0	0	0	1	1	0	--	--	24548	Mbl1	106	--	negative regulation of plasminogen activ.. (4.9, 2), complement activation (4.5, 3), blood coagulation (4.4, 4), hemostasis (4.4, 4), coagulation (4.4, 4), negative regulation of fibrinolysis (4.3, 2
8603	FAM193A	family with sequence similarity 193 member A	protein-coding	0	0	0	0	1	0	0	0	0	0	1	0	0	0	0	0	0	0	0	0	0	1	1	1	1	1	1	1	--	--	305452	Fam193a	--	--	--
8759	ADAM1A	ADAM metallopeptidase domain 1A (pseudogene)	pseudo	1	0	1	0	0	0	0	0	0	0	2	0	0	0	0	0	0	0	0	0	0	1	0	0	0	0	1	0	--	--	56777	Adam1a	--	--	--
9032	TM4SF5	transmembrane 4 L six family member 5	protein-coding	0	0	0	1	0	1	0	0	0	1	1	2	0	0	0	0	0	0	0	1	1	0	0	0	0	1	1	1	HNF4A|JUN|JUND	--	303256	Tm4sf5	--	--	--
9413	FAM189A2	family with sequence similarity 189 member A2	protein-coding	1	0	0	0	0	0	0	0	0	0	1	0	0	0	0	0	0	0	0	1	1	1	1	1	1	0	1	0	--	--	309415	Fam189a2	--	--	--
9703	KIAA0100	KIAA0100	protein-coding	0	0	0	1	0	0	0	0	0	0	1	0	0	0	0	0	0	0	0	1	1	1	1	1	1	1	1	1	--	--	303280	RGD1307929	345	--	inositol biosynthetic process (2.7, 1), L-proline biosynthetic process (2.7, 1), inositol metabolic process (2.6, 1), proline biosynthetic process (2.5, 1), negative regulation of hydrogen peroxide..
9710	KIAA0355	KIAA0355	protein-coding	0	1	0	0	0	1	0	0	0	1	1	2	0	0	0	0	0	0	0	0	0	1	1	1	1	1	1	0	AR|GATA3	--	308509	RGD1308428	--	--	--
9764	KIAA0513	KIAA0513	protein-coding	1	0	0	0	0	0	0	0	0	0	1	0	0	0	0	0	0	0	0	1	1	1	1	1	1	1	1	1	E2F4	--	307907	RGD1304884	--	--	--
9778	KIAA0232	KIAA0232	protein-coding	0	1	0	0	1	0	0	0	0	0	2	0	0	0	0	0	0	0	1	0	1	1	1	1	1	0	1	0	--	--	680039	LOC680039	350	--	mitochondrial protein catabolic process (3.1, 1), transcription initiation from RNA polyme.. (2.8, 1), mitochondrial outer membrane permeabiliz.. (2.3, 1), positive regulation of mitochondrial mem..
9823	ARMCX2	armadillo repeat containing, X-linked 2	protein-coding	0	1	0	0	1	0	0	0	0	0	2	0	0	0	0	0	0	0	0	1	1	1	1	1	1	1	1	0	--	--	367903	Armcx2	--	--	--
9848	MFAP3L	microfibril associated protein 3 like	protein-coding	0	0	0	0	1	0	0	0	0	0	1	0	0	0	0	0	0	0	1	1	2	0	0	1	0	1	1	1	--	--	306424	Mfap3l	--	--	--
9881	TRANK1	tetratricopeptide repeat and ankyrin repeat containing 1	protein-coding	1	0	0	0	0	0	0	0	0	1	1	1	0	0	0	0	0	0	0	0	0	1	0	1	1	1	1	1	--	JAK.STAT	316022	Trank1	--	--	--
9949	AMMECR1	Alport syndrome, mental retardation, midface hypoplasia and elliptocytosis chromosomal region gene 1	protein-coding	0	0	0	1	0	1	0	0	0	1	1	2	0	0	0	0	0	0	1	1	2	1	1	1	1	1	1	1	GATA3|TFAP2C	--	501539	Ammecr1	--	--	--
10069	RWDD2B	RWD domain containing 2B	protein-coding	0	0	0	0	1	1	0	0	0	1	1	2	0	0	0	0	0	0	1	0	1	1	1	1	1	1	1	0	--	--	304132	Rwdd2b	329	--	DNA damage response, signal transduction.. (2.8, 1), histone H4-K12 acetylation (2.8, 1), DNA damage response, signal transduction.. (2.7, 1), histone H4-K5 acetylation (2.5, 1), histone H4-K8 acetyl
10078	TSSC4	tumor suppressing subtransferable candidate 4	protein-coding	0	0	0	1	0	0	0	0	0	0	1	0	0	0	0	0	0	0	1	0	1	1	1	1	1	1	1	0	ELK1|ETS1	--	361682	Tssc4	1	--	RNA processing (17.7, 63), RNA metabolic process (16.9, 154), gene expression (15.3, 171), nucleic acid metabolic process (14, 163), nucleobase-containing compound metabolic.. (10.3, 179), mRNA metab
10137	RBM12	RNA binding motif protein 12	protein-coding	0	1	0	1	0	1	0	0	0	1	2	2	0	0	0	0	0	0	1	1	2	1	1	1	1	1	1	1	E2F4	--	652928	Rbm12	--	--	--
10158	PDZK1IP1	PDZK1 interacting protein 1	protein-coding	1	1	1	1	1	1	1	0	0	1	5	3	0	0	0	0	1	0	0	1	2	1	1	1	1	1	1	1	ETS1|GATA1|GATA2	--	81916	Pdzk1ip1	--	--	--
10186	LHFPL6	LHFPL tetraspan subfamily member 6	protein-coding	1	0	0	0	0	0	0	0	0	0	1	0	0	0	0	0	0	0	0	1	1	0	0	0	0	1	1	1	--	--	499615	Lhfpl6	39	BDH, 1 day (1)	extracellular matrix organization (13.6, 11), extracellular structure organization (13.6, 11), collagen fibril organization (12.5, 7), protein heterotrimerization (7.8, 4), skeletal system developmen
10198	MPHOSPH9	M-phase phosphoprotein 9	protein-coding	1	1	0	0	1	0	0	0	1	0	3	1	0	0	0	0	0	0	0	1	1	1	1	1	1	1	1	1	GATA1|GATA2	--	288654	Mphosph9	--	--	--
10230	NBR2	neighbor of BRCA1 gene 2 (non-protein coding)	ncRNA	0	1	0	0	0	0	0	0	0	0	1	0	0	0	0	0	0	0	0	0	0	0	0	1	0	1	1	1	--	--	--	--	--	--	--
10301	DLEU1	deleted in lymphocytic leukemia 1 (non-protein coding)	ncRNA	1	0	1	0	0	0	0	0	0	0	2	0	0	0	0	0	0	0	1	0	1	1	0	1	1	1	1	1	E2F4	--	--	--	--	--	--
10314	LANCL1	LanC like 1	protein-coding	0	0	0	1	1	0	0	0	0	0	2	0	0	0	0	0	1	0	1	1	3	1	1	1	1	1	1	1	--	--	114515	Lancl1	48	--	cullin deneddylation (3.3, 2), protein deneddylation (3.2, 2), protein autoubiquitination (2.3, 2), protein polyubiquitination (2.2, 3), vesicle fusion (2.2, 2), zygotic determination of anterior/pos
10737	RFPL3S	RFPL3 antisense	ncRNA	1	0	0	0	0	1	0	0	0	0	1	1	0	0	0	0	0	0	0	0	0	0	0	0	0	0	1	0	--	--	--	--	--	--	--
10819	OR7E14P	olfactory receptor family 7 subfamily E member 14 pseudogene	pseudo	1	0	0	0	1	0	1	0	1	1	2	3	0	0	0	0	0	0	0	0	0	0	0	0	0	0	1	0	--	--	--	--	--	--	--
10821	OR7E12P	olfactory receptor family 7 subfamily E member 12 pseudogene	pseudo	0	0	0	0	1	0	0	0	0	0	1	0	0	0	0	0	0	0	0	0	0	0	0	0	0	0	1	0	--	--	--	--	--	--	--
10903	MTMR11	myotubularin related protein 11	protein-coding	1	0	0	0	0	1	0	0	0	0	1	1	0	0	0	0	0	0	0	1	1	1	1	1	1	1	1	1	JUND	--	689613	Mtmr11	--	Adverse at 29d, concurrent (3)	--
10944	C11orf58	chromosome 11 open reading frame 58	protein-coding	1	0	0	0	0	0	0	0	0	0	1	0	0	0	0	0	0	0	0	0	0	1	1	1	1	0	1	0	--	--	293160	RGD1311703	1m	--	RNA processing (26.1, 86), RNA metabolic process (22.3, 201), ncRNA processing (21.6, 46), ribosome biogenesis (20.7, 40), ncRNA metabolic process (20.1, 52), gene expression (19.2, 221), nucleic aci
10994	ILVBL	ilvB acetolactate synthase like	protein-coding	0	0	0	0	0	0	0	0	0	1	0	1	0	0	0	0	0	0	1	1	2	1	1	1	1	0	1	0	--	--	362843	Ilvbl	16	--	trachea formation (3.8, 2), trachea development (3.3, 2), trachea morphogenesis (3.3, 2), protein polyubiquitination (3, 6), patterning of blood vessels (3, 3), protein modification by small protein
11147	HHLA3	HERV-H LTR-associating 3	protein-coding	0	0	0	1	0	0	0	0	0	0	1	0	0	0	0	0	0	0	1	0	1	1	1	1	1	0	1	0	--	--	--	--	--	--	--
11259	FILIP1L	filamin A interacting protein 1 like	protein-coding	1	1	1	0	1	1	0	0	1	1	4	3	0	0	0	0	0	0	0	1	1	1	1	0	1	1	1	1	--	--	304020	Filip1l	18	--	cell adhesion (6.3, 17), biological adhesion (6.3, 17), single organismal cell-cell adhesion (5.6, 12), ion transport (5.3, 17), localization (5.2, 39), single organism cell adhesion (5.2, 12), leuko
11270	NRM	nurim	protein-coding	0	0	0	0	0	1	0	0	0	0	0	1	0	0	0	0	0	0	1	1	2	1	1	1	1	1	1	1	E2F1	--	361791	Nrm	--	--	--
22996	TTC39A	tetratricopeptide repeat domain 39A	protein-coding	1	1	0	0	1	1	0	1	1	1	3	4	0	0	0	0	0	0	0	0	0	1	0	1	1	0	1	1	TFAP2C	--	298366	Ttc39a	--	--	--
23015	GOLGA8A	golgin A8 family member A	protein-coding	0	0	0	1	0	0	0	0	0	0	1	0	0	0	0	0	0	0	0	1	1	1	1	1	1	1	1	0	--	--	--	--	--	--	--
23131	GPATCH8	G-patch domain containing 8	protein-coding	0	0	0	0	0	1	0	0	0	1	0	2	0	0	0	0	0	0	1	0	1	1	1	1	1	1	1	1	--	--	685233	Gpatch8	--	--	--
23174	ZCCHC14	zinc finger CCHC-type containing 14	protein-coding	0	0	0	0	0	0	0	0	1	1	0	2	0	0	0	0	0	0	1	0	1	1	1	1	1	1	1	1	HNF4A|TFAP2A|TFAP2C	--	365018	Zcchc14	--	--	--
23219	FBXO28	F-box protein 28	protein-coding	0	0	0	1	0	0	0	0	0	0	1	0	0	0	0	0	0	0	1	1	2	1	1	1	1	1	1	1	ETS1|YY1	--	305105	Fbxo28	--	--	--
23231	SEL1L3	SEL1L family member 3	protein-coding	0	0	0	0	0	0	0	0	1	1	0	2	0	0	0	0	0	0	0	1	1	1	1	1	1	1	1	0	--	--	360945	Sel1l3	--	--	--
23302	WSCD1	WSC domain containing 1	protein-coding	0	0	0	0	1	0	0	0	0	0	1	0	0	0	0	0	0	0	1	1	2	0	0	0	0	0	0	1	--	--	287466	Wscd1	--	--	--
23306	NEMP1	nuclear envelope integral membrane protein 1	protein-coding	0	0	0	0	0	1	0	0	0	1	0	2	0	0	0	0	0	0	0	1	1	1	0	1	1	0	1	0	--	--	679504	Nemp1	--	--	--
23313	KIAA0930	KIAA0930	protein-coding	0	0	0	0	1	0	0	0	1	0	1	1	0	0	0	0	0	0	0	0	0	1	0	1	1	0	1	0	--	--	362974	RGD1304694	--	--	--
23351	KHNYN	KH and NYN domain containing	protein-coding	1	0	0	0	0	1	0	0	0	1	1	2	0	0	0	0	0	0	1	0	1	1	0	1	1	1	1	0	--	--	498517	Khnyn	33	--	cellular ketone metabolic process (4.9, 8), regulation of cellular ketone metabolic .. (4.4, 7), cellular response to organic substance (4, 12), liver development (3.9, 5), regulation of gluconeogene
23366	KIAA0895	KIAA0895	protein-coding	1	1	1	0	1	0	0	0	0	0	4	0	0	0	0	0	0	0	0	0	0	1	0	1	0	0	0	0	--	--	315473	RGD1561444	--	--	--
23403	FBXO46	F-box protein 46	protein-coding	0	0	0	1	0	0	0	0	0	0	1	0	0	0	0	0	0	0	1	0	1	1	1	1	1	0	0	0	ETS1|TFAP2C	--	292686	Fbxo46	--	--	--
23483	TGDS	TDP-glucose 4,6-dehydratase	protein-coding	0	1	0	1	0	0	0	0	0	0	2	0	0	0	0	0	0	0	1	0	1	1	0	1	1	1	1	1	ETS1|TFAP2B|USF1	--	306164	Tgds	--	--	--
23506	BICRAL	BRD4 interacting chromatin remodeling complex associated protein like	protein-coding	0	0	0	0	0	1	0	0	0	0	0	1	0	0	0	0	0	0	0	0	0	1	1	1	1	0	0	0	--	--	301235	Bicral	218	--	glycerophospholipid metabolic process (3.8, 3), glycerolipid metabolic process (3.3, 3), phospholipid metabolic process (3.3, 3), fibroblast activation (3, 1), positive regulation of cytokine product
23518	R3HDM1	R3H domain containing 1	protein-coding	0	0	0	0	0	1	0	0	0	0	0	1	0	0	0	0	0	0	1	0	1	1	1	1	1	1	1	0	--	--	304763	R3hdm1	1m	--	RNA processing (26.1, 86), RNA metabolic process (22.3, 201), ncRNA processing (21.6, 46), ribosome biogenesis (20.7, 40), ncRNA metabolic process (20.1, 52), gene expression (19.2, 221), nucleic aci
23588	KLHDC2	kelch domain containing 2	protein-coding	0	0	1	0	0	1	0	0	0	1	1	2	0	0	0	0	0	0	0	1	1	1	1	1	1	1	1	1	FOXA1	EGFR	299113	Klhdc2	151	--	transcription initiation from RNA polyme.. (3, 2), positive regulation of RNA polymerase II.. (2.8, 1), DNA-templated transcription, initiation (2.6, 2), establishment of epithelial cell polarit.. (2
23642	SNHG1	small nucleolar RNA host gene 1	ncRNA	0	1	0	0	1	1	0	0	1	1	2	3	0	0	0	0	0	0	0	0	0	1	0	0	0	1	1	1	--	--	--	--	--	--	--
23731	TMEM245	transmembrane protein 245	protein-coding	0	0	0	1	0	1	0	0	0	1	1	2	0	0	0	0	0	0	0	1	1	1	1	1	1	1	1	1	--	--	298020	Tmem245	47m	--	bile acid biosynthetic process (4.1, 3), lipid metabolic process (3.7, 14), steroid metabolic process (3.7, 7), bile acid metabolic process (3.6, 3), skeletal system development (3.4, 7), exogenous d
25774	GSTT4	glutathione S-transferase theta 4	protein-coding	0	0	0	0	1	0	0	0	0	0	1	0	0	0	0	0	0	0	0	0	0	0	0	0	0	0	1	0	--	--	686922	Gstt4	--	--	--
25845	PP7080	uncharacterized LOC25845	ncRNA	0	1	0	0	0	0	0	0	0	0	1	0	0	0	0	0	0	0	0	0	0	0	0	0	0	0	0	0	--	--	--	--	--	--	--
25854	FAM149A	family with sequence similarity 149 member A	protein-coding	1	0	0	0	0	0	0	0	0	1	1	1	0	0	0	0	0	0	0	0	0	0	0	0	0	1	1	0	--	--	361153	Fam149a	216	--	CDP-diacylglycerol biosynthetic process (2.6, 1), pyrimidine nucleotide-sugar transport (2.4, 1), CDP-diacylglycerol metabolic process (2.4, 1), negative regulation of activation-induce.. (2.4, 1), i
25901	CCDC28A	coiled-coil domain containing 28A	protein-coding	0	1	0	0	1	1	0	0	0	1	2	2	0	0	0	0	0	0	1	0	1	1	1	1	1	1	1	1	ETS1|TP63	EGFR|PI3K	361454	Ccdc28a	49	--	excretion (7, 4), regulation of intestinal cholesterol abs.. (4, 2), negative regulation of digestive system .. (4, 2), intestinal cholesterol absorption (3.8, 2), cholesterol biosynthetic process (3
25907	TMEM158	transmembrane protein 158 (gene/pseudogene)	protein-coding	1	1	0	0	1	1	0	0	0	1	3	2	0	0	0	0	0	0	1	1	2	0	0	0	0	1	1	1	--	--	117582	Tmem158	--	--	--
25927	CNRIP1	cannabinoid receptor interacting protein 1	protein-coding	0	0	0	0	0	0	0	0	1	0	0	1	0	0	0	0	0	0	1	1	2	1	1	1	1	1	1	1	--	--	364208	Cnrip1	2m	--	immune system process (34.7, 108), immune response (24.8, 66), cell activation (21.2, 52), leukocyte activation (20.7, 46), regulation of immune system process (17.4, 56), cell migration (17.3, 61),
25934	NIPSNAP3A	nipsnap homolog 3A	protein-coding	1	1	0	1	1	0	0	0	0	1	4	1	0	0	0	0	0	0	1	1	2	1	1	1	1	1	1	0	--	--	313211	Nipsnap3b	163	--	regulation of oxidoreductase activity (3.1, 2), membrane lipid metabolic process (2.4, 2), detection of calcium ion (2.3, 1), activation of adenylate cyclase activity (2.3, 1), carnitine biosynthetic
25938	HEATR5A	HEAT repeat containing 5A	protein-coding	1	0	0	1	0	1	0	0	0	0	2	1	0	0	0	0	0	0	0	0	0	1	0	1	1	0	0	0	FOXA1|FOXP3	--	362737	Heatr5a	19	--	nucleobase-containing compound metabolic.. (2.9, 32), mitotic cell cycle (2.8, 9), heterocycle metabolic process (2.7, 32), cellular aromatic compound metabolic pro.. (2.7, 32), mitotic cell cycle pr
25966	C2CD2	C2 calcium dependent domain containing 2	protein-coding	0	0	0	1	0	0	0	0	0	1	1	1	0	0	0	0	0	0	0	1	1	1	0	1	0	1	1	0	AR|GATA1|MYC|TFAP2C	--	304055	C2cd2	27m	Vacuolation, concurrent (2)	myotube differentiation (4.8, 6), calcium-mediated signaling (4.5, 6), second-messenger-mediated signaling (4.1, 7), system process (3.3, 17), regulation of myoblast proliferation (3.1, 2), negative
26022	TMEM98	transmembrane protein 98	protein-coding	0	1	0	0	0	0	0	0	0	0	1	0	0	0	0	0	0	0	0	1	1	1	1	1	1	1	1	1	--	--	303356	Tmem98	115	--	positive regulation of dendrite morphoge.. (3.3, 2), positive regulation of dendrite developm.. (2.8, 2), regulation of dendrite morphogenesis (2.7, 2), dendrite morphogenesis (2.4, 2), regulation of
26049	FAM169A	family with sequence similarity 169 member A	protein-coding	1	0	1	0	0	0	0	0	0	0	2	0	0	0	0	0	0	0	0	1	1	1	0	1	1	0	1	0	TCF4	--	310013	Fam169a	--	--	--
26151	NAT9	N-acetyltransferase 9 (putative)	protein-coding	0	1	0	0	0	0	0	0	0	1	1	1	0	0	0	0	0	0	1	1	2	1	1	1	1	1	1	1	--	--	303669	Nat9	3m	--	translation (37, 103), ribonucleoprotein complex biogenesis (14.5, 48), gene expression (13.9, 231), ribonucleoprotein complex assembly (10.9, 29), ribosomal small subunit biogenesis (10.6, 13), ribo
26175	TMEM251	transmembrane protein 251	protein-coding	1	0	0	0	0	0	0	0	1	0	1	1	0	0	0	0	0	0	0	1	1	0	0	0	0	0	0	0	--	--	100360358	Tmem251	--	--	--
26231	LRRC29	leucine rich repeat containing 29	protein-coding	0	1	0	0	0	0	0	0	0	0	1	0	0	0	0	0	0	0	1	0	1	1	1	1	1	0	1	0	--	--	502201	Lrrc29	--	--	--
26240	FAM50B	family with sequence similarity 50 member B	protein-coding	0	0	0	0	1	0	0	0	0	0	1	0	0	0	0	0	0	0	1	1	2	1	1	1	1	0	1	1	FOXA2|SPI1	--	306883	Fam50b	--	--	--
26579	MYEOV	myeloma overexpressed	protein-coding	0	0	1	0	0	0	0	0	0	0	1	0	0	0	0	0	0	0	0	0	0	1	0	1	1	1	1	1	JUND	--	--	--	--	--	--
26776	SNORA71B	small nucleolar RNA, H/ACA box 71B	snoRNA	0	0	1	0	0	0	0	0	0	0	1	0	0	0	0	0	0	0	0	0	0	0	0	0	0	0	1	0	--	--	--	--	--	--	--
26780	SNORA68	small nucleolar RNA, H/ACA box 68	snoRNA	0	0	0	0	0	1	0	1	1	1	0	4	0	0	0	0	0	0	0	0	0	0	0	0	0	0	1	0	--	--	--	--	--	--	--
26784	SNORA64	small nucleolar RNA, H/ACA box 64	snoRNA	0	0	0	0	1	1	0	0	1	1	1	3	0	0	0	0	0	0	0	0	0	0	0	0	0	0	1	0	--	--	--	--	--	--	--
27106	ARRDC2	arrestin domain containing 2	protein-coding	0	0	0	1	0	1	0	0	0	1	1	2	0	0	0	0	0	0	0	1	1	1	0	1	1	0	0	0	E2F1	--	306344	Arrdc2	43	--	negative regulation of cytokine secretio.. (3.1, 2), regulation of muscle system process (2.6, 3), one-carbon metabolic process (2.6, 2), regulation of system process (2.5, 4), neuronal action potent
27291	R3HCC1L	R3H domain and coiled-coil containing 1 like	protein-coding	0	0	0	0	0	1	0	0	0	1	0	2	0	0	0	0	0	0	1	1	2	1	1	1	1	1	1	1	--	--	293953	R3hcc1l	--	--	--
28683	TRAV8-3	T cell receptor alpha variable 8-3	other	0	0	0	0	0	0	0	0	0	1	0	1	0	0	0	0	0	0	0	0	0	0	0	0	0	0	1	0	--	--	100360891	LOC100360891	--	--	--
28818	IGLV2-5	immunoglobulin lambda variable 2-5 (pseudogene)	pseudo	0	0	0	0	1	0	0	0	0	0	1	0	0	0	0	0	0	0	0	0	0	0	0	0	0	0	1	0	--	--	--	--	--	--	--
28955	DEXI	Dexi homolog	protein-coding	0	0	0	0	1	0	0	0	0	0	1	0	0	0	0	0	0	0	0	0	0	1	1	1	1	1	1	1	--	--	497857	Dexi	13	--	protein processing (5.7, 15), regulation of protein processing (5.6, 12), regulation of catalytic activity (5.2, 28), regulation of hydrolase activity (5.1, 20), negative regulation of protein proces
28970	C11orf54	chromosome 11 open reading frame 54	protein-coding	0	0	0	1	0	1	0	0	0	1	1	2	0	0	0	0	0	0	1	1	2	1	1	1	1	0	1	1	--	--	363016	RGD1309534	333	--	organic cyclic compound catabolic proces.. (2.6, 3), 'de novo' NAD biosynthetic process from .. (2.6, 1), 'de novo' NAD biosynthetic process (2.6, 1), vascular smooth muscle cell differentiat.. (2.6,
29083	GTPBP8	GTP binding protein 8 (putative)	protein-coding	0	1	1	0	1	0	0	0	0	0	3	0	0	0	0	0	0	0	1	1	2	1	0	1	1	1	0	0	--	--	360714	Gtpbp8	--	--	--
29087	THYN1	thymocyte nuclear protein 1	protein-coding	0	0	0	0	0	1	0	0	0	1	0	2	0	0	0	0	0	0	0	1	1	1	1	1	1	1	1	1	ETS1|FOXA1|FOXP3	--	300470	Thyn1	205	BDH, concurrent (1); Adverse at 29 days (2)	regulation of protein heterodimerization.. (5, 2), intrinsic apoptotic signaling pathway by.. (4.8, 3), cellular response to DNA damage stimulus (4.5, 5), signal transduction by p53 class mediato.. (
29092	LINC00339	long intergenic non-protein coding RNA 339	ncRNA	0	0	0	0	0	0	0	0	0	1	0	1	0	0	0	0	0	0	0	0	0	0	0	0	0	0	1	0	--	--	--	--	--	--	--
29902	FAM216A	family with sequence similarity 216 member A	protein-coding	0	0	0	0	1	1	0	0	0	1	1	2	0	0	0	0	0	0	0	0	0	1	0	1	1	0	0	0	--	--	288667	Fam216a	190	--	extracellular polysaccharide biosyntheti.. (3, 1), extracellular polysaccharide metabolic p.. (3, 1), S-adenosylmethionine biosynthetic proces.. (2.5, 1), regulation of skeletal muscle adaptation (2.
29931	LINC00312	long intergenic non-protein coding RNA 312	ncRNA	0	0	0	0	0	1	0	0	1	1	0	3	0	0	0	0	1	0	0	0	1	1	0	1	1	1	1	1	--	TGFb	--	--	--	--	--
49855	SCAPER	S-phase cyclin A associated protein in the ER	protein-coding	0	0	1	0	1	0	0	0	0	0	2	0	0	0	0	0	0	0	1	1	2	1	1	1	1	1	1	1	AR	--	117521	Scaper	--	--	--
50854	C6orf48	chromosome 6 open reading frame 48	protein-coding	0	1	1	1	0	1	0	0	0	1	3	2	0	0	0	0	0	0	0	0	0	1	0	1	1	1	1	1	--	--	--	--	--	--	--
51027	BOLA1	bolA family member 1	protein-coding	0	1	0	0	0	0	0	0	0	0	1	0	0	0	0	0	0	0	1	1	2	1	1	1	1	1	1	0	E2F1|ETS1	--	365875	Bola1	5m	--	hydrogen ion transmembrane transport (24.9, 28), proton transport (23.6, 30), hydrogen transport (23.3, 30), energy coupled proton transport, down el.. (18.7, 14), ATP synthesis coupled proton transp
51101	ZC2HC1A	zinc finger C2HC-type containing 1A	protein-coding	1	0	1	0	0	0	0	0	0	1	2	1	0	0	0	0	0	0	1	0	1	1	1	1	1	0	1	0	--	--	310244	Zc2hc1a	--	--	--
51115	RMDN1	regulator of microtubule dynamics 1	protein-coding	0	0	0	1	0	1	0	0	0	1	1	2	0	0	0	0	0	0	0	1	1	1	1	1	1	1	1	1	--	--	500419	Rmdn1	--	--	--
51155	JPT1	Jupiter microtubule associated homolog 1	protein-coding	0	1	0	1	0	1	0	0	0	1	2	2	0	0	0	0	0	0	0	1	1	1	1	1	1	1	0	1	--	--	287828	Jpt1	81	Increased mitosis, concurrent (2); BDH, concurrent(8)	regulation of molecular function (2.9, 8), sulfate assimilation (2.3, 1), lipid tube assembly (2.3, 1), cellular heat acclimation (2.3, 1), positive regulation of ruffle assembly (2.3, 1), heat accli
51239	ANKRD39	ankyrin repeat domain 39	protein-coding	0	0	0	1	0	0	0	0	0	0	1	0	0	0	0	0	0	0	0	0	0	1	0	1	0	0	0	0	--	--	367251	Ankrd39	--	--	--
51249	TMEM69	transmembrane protein 69	protein-coding	0	0	0	0	0	1	0	0	0	0	0	1	0	0	0	0	0	0	0	1	1	0	0	1	0	0	1	1	FOXP3	--	619582	Tmem69	4	--	formation of translation preinitiation c.. (4, 5), cytoplasmic translation (3.5, 4), cytoplasmic translational initiation (3.1, 3), ribonucleoprotein complex assembly (2.9, 10), platelet alpha granul
51250	C6orf203	chromosome 6 open reading frame 203	protein-coding	0	0	0	1	0	0	0	0	0	0	1	0	0	0	0	0	0	0	0	1	1	1	1	1	1	1	1	0	--	--	683897	LOC683897	15	--	mitochondrion organization (7.5, 14), NADH dehydrogenase complex assembly (4.7, 4), mitochondrial respiratory chain complex .. (4.7, 4), mitochondrial respiratory chain complex .. (4.7, 4), establish
51260	PBDC1	polysaccharide biosynthesis domain containing 1	protein-coding	0	0	0	0	1	1	0	0	0	1	1	2	0	0	0	0	0	0	0	1	1	1	1	1	1	0	1	0	--	--	363485	Pbdc1	224m	--	nucleic acid transport (3.7, 3), RNA transport (3.7, 3), establishment of RNA localization (3.7, 3), RNA localization (3.6, 3), nuclear export (3.5, 3), nucleobase-containing compound transport (3.4,
51275	MAPKAPK5-AS1	MAPKAPK5 antisense RNA 1	ncRNA	0	0	0	0	0	0	0	0	0	1	0	1	0	0	0	0	0	0	0	0	0	1	0	0	0	0	0	0	--	--	--	--	--	--	--
51309	ARMCX1	armadillo repeat containing, X-linked 1	protein-coding	1	1	0	0	1	0	0	0	1	0	3	1	0	0	0	0	0	0	1	1	2	1	1	1	1	1	1	1	--	--	501619	Armcx1	158	--	establishment of anatomical structure or.. (2.8, 1), camera-type eye photoreceptor cell diffe.. (2.8, 1), hypoxia-inducible factor-1alpha signalin.. (2.5, 1), phosphatidylinositol metabolic process (
51337	THEM6	thioesterase superfamily member 6	protein-coding	0	1	1	0	0	0	0	0	0	0	2	0	0	0	0	0	0	0	0	1	1	1	0	1	1	0	1	1	--	--	300015	Them6	--	--	--
51439	FAM8A1	family with sequence similarity 8 member A1	protein-coding	0	0	0	1	0	0	0	0	0	0	1	0	0	0	0	0	0	0	0	1	1	1	1	1	1	0	1	0	--	--	291031	Fam8a1	71	--	cell-cell junction organization (2.8, 3), apical junction assembly (2.7, 2), cell junction organization (2.7, 3), heme a biosynthetic process (2.5, 1), heme a metabolic process (2.5, 1), cell-cell ju
51526	OSER1	oxidative stress responsive serine rich 1	protein-coding	1	1	0	1	0	1	0	0	0	1	3	2	0	0	0	0	0	0	0	0	0	1	0	1	0	0	1	0	--	PI3K	296346	Oser1	147	Single cell necrosis, concurrent (3)	protein K48-linked ubiquitination (2.9, 2), protein ubiquitination (2.9, 4), regulation of toll-like receptor 3 signa.. (2.8, 1), protein modification by small protein co.. (2.8, 4), positive regulat
54432	YIPF1	Yip1 domain family member 1	protein-coding	0	0	1	0	1	0	0	0	0	0	2	0	0	0	0	0	0	0	1	1	2	1	1	1	1	1	1	0	FOXP3	--	298312	Yipf1	216	--	CDP-diacylglycerol biosynthetic process (2.6, 1), pyrimidine nucleotide-sugar transport (2.4, 1), CDP-diacylglycerol metabolic process (2.4, 1), negative regulation of activation-induce.. (2.4, 1), i
54435	HCG4	HLA complex group 4 (non-protein coding)	ncRNA	0	1	0	0	1	0	0	0	0	0	2	0	0	0	0	0	0	0	0	0	0	0	0	0	0	1	1	1	--	--	--	--	--	--	--
54494	C11orf71	chromosome 11 open reading frame 71	protein-coding	0	0	0	0	1	0	0	0	0	0	1	0	0	0	0	0	0	0	0	0	0	1	1	1	1	0	0	0	--	MAPK	500993	RGD1563941	337	--	negative regulation of monocyte differen.. (3.3, 1), regulation of monocyte differentiation (3, 1), regulation of telomere maintenance (3, 1), positive regulation of DNA biosynthetic .. (2.9, 1), neg
54497	HEATR5B	HEAT repeat containing 5B	protein-coding	0	0	0	1	0	1	0	0	0	1	1	2	0	0	0	0	0	0	0	1	1	1	0	1	1	1	1	1	--	--	362683	Heatr5b	--	--	--
54521	WDR44	WD repeat domain 44	protein-coding	0	0	0	1	0	0	0	0	0	0	1	0	0	0	0	0	1	0	0	1	2	1	1	1	1	1	1	0	--	--	246152	Wdr44	57m	--	transcription initiation from RNA polyme.. (4.1, 4), regulation of macromolecule metabolic pr.. (3.9, 30), histone modification (3.7, 8), covalent chromatin modification (3.7, 8), regulation of macro
54522	ANKRD16	ankyrin repeat domain 16	protein-coding	1	0	0	0	0	0	0	0	0	0	1	0	0	0	0	0	0	0	0	0	0	0	0	0	0	0	1	0	FOXA1	--	307102	Ankrd16	--	--	--
54557	SGTB	small glutamine rich tetratricopeptide repeat containing beta	protein-coding	0	1	1	0	1	0	0	0	0	0	3	0	0	0	0	0	1	0	1	0	2	1	1	1	1	0	1	0	--	--	294708	Sgtb	--	--	--
54619	CCNJ	cyclin J	protein-coding	0	0	0	0	0	0	0	0	1	0	0	1	0	0	0	0	0	0	0	1	1	1	0	1	1	1	1	1	AHR|GATA4	--	294053	Ccnj	1m	--	RNA processing (26.1, 86), RNA metabolic process (22.3, 201), ncRNA processing (21.6, 46), ribosome biogenesis (20.7, 40), ncRNA metabolic process (20.1, 52), gene expression (19.2, 221), nucleic aci
54621	VSIG10	V-set and immunoglobulin domain containing 10	protein-coding	0	0	0	1	0	0	0	0	0	0	1	0	0	0	0	0	0	0	0	1	1	1	0	1	0	0	1	0	TFAP2C	--	304529	Vsig10	--	--	--
54682	MANSC1	MANSC domain containing 1	protein-coding	0	1	0	1	0	0	0	0	0	0	2	0	0	0	0	0	0	0	0	1	1	1	0	0	0	0	1	1	--	--	690606	Mansc1	126	--	creatine metabolic process (2.1, 1), retina layer formation (2.1, 1), retinal ganglion cell axon guidance (2, 1), sperm capacitation (2, 1), positive regulation of RNA splicing (1.9, 1), neural retin
54758	KLHDC4	kelch domain containing 4	protein-coding	0	0	0	0	0	0	0	0	0	1	0	1	0	0	0	0	0	0	1	0	1	1	1	1	1	1	1	1	E2F4|ELK1	--	307917	Klhdc4	61m	--	protein modification by small protein co.. (3.6, 9), autophagic vacuole fusion (3.4, 2), vacuole fusion (3.4, 2), cellular protein modification process (3.3, 19), protein modification process (3.3, 1
54762	GRAMD1C	GRAM domain containing 1C	protein-coding	1	1	0	0	1	1	0	0	0	0	3	1	0	0	0	0	0	0	1	1	2	1	1	1	1	0	0	0	--	EGFR	360717	Gramd1c	6m	--	oxidation-reduction process (10, 54), organic acid metabolic process (8.5, 55), oxoacid metabolic process (8.2, 54), alpha-amino acid metabolic process (7.3, 21), carboxylic acid metabolic process (7
54810	GIPC2	GIPC PDZ domain containing family member 2	protein-coding	0	0	0	1	1	0	0	0	0	0	2	0	0	0	0	0	0	0	1	1	2	1	1	1	1	1	1	1	HNF4A	--	365960	Gipc2	--	--	--
54819	ZCCHC10	zinc finger CCHC-type containing 10	protein-coding	0	1	1	0	0	1	0	0	0	1	2	2	0	0	0	0	0	0	1	0	1	1	1	1	1	0	1	0	--	--	360524	Zcchc10	4	--	formation of translation preinitiation c.. (4, 5), cytoplasmic translation (3.5, 4), cytoplasmic translational initiation (3.1, 3), ribonucleoprotein complex assembly (2.9, 10), platelet alpha granul
54838	WBP1L	WW domain binding protein 1 like	protein-coding	0	0	0	1	0	0	0	0	0	1	1	1	0	0	0	0	0	0	1	1	2	1	1	1	1	1	1	1	--	--	309456	Wbp1l	33	--	cellular ketone metabolic process (4.9, 8), regulation of cellular ketone metabolic .. (4.4, 7), cellular response to organic substance (4, 12), liver development (3.9, 5), regulation of gluconeogene
54841	BIVM	basic, immunoglobulin-like variable motif containing	protein-coding	0	0	0	1	0	0	0	0	0	0	1	0	0	0	0	0	0	0	0	1	1	1	0	1	1	1	1	1	--	--	102548228	Bivm	--	--	--
54842	MFSD6	major facilitator superfamily domain containing 6	protein-coding	1	1	0	0	0	0	0	0	0	0	2	0	0	0	0	0	0	0	0	1	1	1	0	1	1	1	1	1	TFAP2C	--	301388	Mfsd6	25m	--	alpha-amino acid metabolic process (9.4, 13), cellular amino acid catabolic process (8.2, 9), alpha-amino acid catabolic process (7.4, 8), organic acid catabolic process (6.5, 10), carboxylic acid ca
54865	GPATCH4	G-patch domain containing 4	protein-coding	0	0	0	0	0	0	0	0	0	1	0	1	0	0	0	0	0	0	1	0	1	1	0	1	1	1	1	0	YY1	--	295228	Gpatch4	182	--	negative regulation of translation invol.. (2.5, 1), mRNA cleavage involved in gene silencing.. (2.5, 1), negative regulation of translation, ncRN.. (2.5, 1), regulation of translation, ncRNA-mediate
54868	TMEM104	transmembrane protein 104	protein-coding	0	0	0	0	1	0	0	0	0	0	1	0	0	0	0	0	0	0	0	1	1	1	0	1	1	0	0	0	--	--	303670	Tmem104	--	--	--
54914	FOCAD	focadhesin	protein-coding	0	0	0	1	0	0	0	0	0	0	1	0	0	0	0	0	0	0	1	1	2	1	1	1	1	1	1	1	--	--	313346	Focad	7	--	mitochondrion organization (3.6, 12), mitochondrial RNA metabolic process (3.6, 4), transcription from mitochondrial promote.. (3.4, 3), methylation (3.3, 10), telomere maintenance (3, 4), telomere o
54916	TMEM260	transmembrane protein 260	protein-coding	0	1	0	0	1	1	0	0	0	1	2	2	0	0	0	0	0	0	0	1	1	1	1	1	0	1	1	0	--	--	361030	Tmem260	23	N/A	inflammatory response (6.6, 11), negative regulation of hydrolase activit.. (6.6, 10), response to metal ion (6.6, 11), negative regulation of molecular functio.. (6.1, 14), negative regulation of ca
54942	FAM206A	family with sequence similarity 206 member A	protein-coding	1	0	0	1	1	0	0	0	0	0	3	0	0	0	0	0	0	0	1	1	2	1	1	1	1	0	1	1	--	--	298018	Fam206a	4m	--	RNA splicing (5.6, 21), formation of translation preinitiation c.. (5, 6), mRNA metabolic process (4.6, 24), ribonucleoprotein complex biogenesis (4.5, 20), ribonucleoprotein complex assembly (4.2, 1
54955	C1orf109	chromosome 1 open reading frame 109	protein-coding	0	1	1	0	0	0	0	0	0	0	2	0	0	0	0	0	0	0	1	1	2	1	1	1	1	1	1	1	--	--	500546	RGD1560436	--	--	--
54958	TMEM160	transmembrane protein 160	protein-coding	0	0	0	0	0	1	0	0	0	1	0	2	0	0	0	0	0	0	0	1	1	1	0	1	1	0	1	1	ETS1	--	292654	Tmem160	272	--	oxidation-reduction process (3.3, 4), acetylcholine metabolic process (3.1, 1), acetate ester metabolic process (3.1, 1), steroid biosynthetic process (2.8, 2), peptidyl-glutamic acid carboxylation (
54976	C20orf27	chromosome 20 open reading frame 27	protein-coding	0	0	0	0	0	1	0	0	0	1	0	2	0	0	0	0	0	0	0	0	0	1	1	1	1	1	0	0	--	--	311428	RGD1311739	26	--	fatty acid metabolic process (12, 15), lipid metabolic process (10.8, 21), monocarboxylic acid metabolic process (10.6, 16), cellular lipid metabolic process (9.9, 18), cellular lipid catabolic proce
54985	HCFC1R1	host cell factor C1 regulator 1	protein-coding	1	0	0	1	1	0	0	0	0	0	3	0	0	0	0	0	0	0	0	1	1	1	1	1	0	1	1	0	ETS1	--	287097	Hcfc1r1	238	--	coenzyme A biosynthetic process (2.1, 1), nucleoside bisphosphate biosynthetic pro.. (2.1, 1), ribonucleoside bisphosphate biosynthetic.. (2.1, 1), purine nucleoside bisphosphate biosynthe.. (2.1, 1)
55000	TUG1	taurine up-regulated 1 (non-protein coding)	ncRNA	0	0	0	1	0	0	0	0	0	1	1	1	0	0	0	0	0	0	0	0	0	1	0	0	0	1	1	1	--	--	100125371	Tug1	16m	--	protein polyubiquitination (6.6, 12), protein modification by small protein co.. (4.3, 21), protein modification by small protein co.. (3.7, 18), trachea formation (3.4, 2), protein K48-linked ubiqui
55018	LINC00483	long intergenic non-protein coding RNA 483	protein-coding	0	0	0	0	1	0	0	0	0	0	1	0	0	0	0	0	0	0	0	0	0	0	0	0	1	0	0	0	--	--	--	--	--	--	--
55020	TTC38	tetratricopeptide repeat domain 38	protein-coding	0	0	0	0	0	1	0	0	0	1	0	2	0	0	0	0	0	0	0	1	1	1	1	1	1	1	1	0	--	--	300125	Ttc38	--	--	--
55063	ZCWPW1	zinc finger CW-type and PWWP domain containing 1	protein-coding	0	0	0	0	0	1	0	0	0	0	0	1	0	0	0	0	0	0	1	0	1	1	0	1	1	1	1	1	ETS1	--	100910636	LOC100910636	--	--	--
55076	TMEM45A	transmembrane protein 45A	protein-coding	1	0	0	0	0	0	0	0	0	0	1	0	0	0	0	0	0	0	0	1	1	0	0	1	1	1	1	1	HIF1A	Hypoxia	100911041	Tmem45a	--	--	--
55100	WDR70	WD repeat domain 70	protein-coding	0	0	0	1	0	0	0	0	0	0	1	0	0	0	0	0	0	0	1	0	1	1	0	1	1	1	1	0	--	--	294783	Wdr70	14m	Hypertrophy, 1 day (5)	protein folding (8.8, 16), tRNA metabolic process (4.8, 10), binding of sperm to zona pellucida (4.2, 4), sperm-egg recognition (4.2, 4), cell-cell recognition (3.9, 4), chaperone-mediated protein fo
55108	BSDC1	BSD domain containing 1	protein-coding	0	0	0	0	0	1	0	0	0	1	0	2	0	0	0	0	0	0	0	0	0	1	1	1	1	0	1	0	GATA1|GATA2	EGFR	297890	Bsdc1	350	--	mitochondrial protein catabolic process (3.1, 1), transcription initiation from RNA polyme.. (2.8, 1), mitochondrial outer membrane permeabiliz.. (2.3, 1), positive regulation of mitochondrial mem..
55116	TMEM39B	transmembrane protein 39B	protein-coding	0	0	0	1	0	0	0	0	0	0	1	0	0	0	0	0	0	0	0	1	1	1	1	1	1	0	1	0	--	--	362608	Tmem39b	--	--	--
55138	FAM90A1	family with sequence similarity 90 member A1	protein-coding	1	0	0	0	0	0	0	0	0	0	1	0	0	0	0	0	0	0	1	0	1	1	1	1	1	0	1	0	--	--	100362477	Fam90a1	--	--	--
55195	CCDC198	coiled-coil domain containing 198	protein-coding	1	0	0	0	0	0	0	0	0	0	1	0	0	0	0	0	0	0	1	0	1	1	1	1	1	1	0	0	--	--	102556129	Ccdc198	--	--	--
55196	KIAA1551	KIAA1551	protein-coding	0	0	1	0	0	0	0	0	0	0	1	0	0	0	0	0	0	0	0	0	0	1	1	1	1	1	1	1	--	--	316982	RGD1309621	52m	--	negative regulation of leukocyte activat.. (2.8, 3), negative regulation of cell activation (2.6, 3), embryonic digestive tract development (2.6, 2), alpha-amino acid biosynthetic process (2.6, 3), c
55216	NKAPD1	NKAP domain containing 1	protein-coding	0	1	0	0	0	1	0	0	0	1	1	2	0	0	0	0	0	0	1	0	1	1	1	1	1	0	1	0	--	--	100151767	Nkapd1	91	--	Fas signaling pathway (2.4, 1), negative regulation of histone H3-K27 me.. (2.4, 1), negative regulation of protein homodimer.. (2.4, 1), nucleosome positioning (2.2, 1), positive regulation of histo
55222	LRRC20	leucine rich repeat containing 20	protein-coding	0	0	0	0	0	0	0	0	0	1	0	1	0	0	0	0	0	0	1	0	1	1	1	1	1	1	1	1	TFAP2C	--	499430	Lrrc20	15	--	mitochondrion organization (7.5, 14), NADH dehydrogenase complex assembly (4.7, 4), mitochondrial respiratory chain complex .. (4.7, 4), mitochondrial respiratory chain complex .. (4.7, 4), establish
55248	TMEM206	transmembrane protein 206	protein-coding	1	1	1	1	1	1	0	0	0	1	5	2	0	0	0	0	0	0	0	1	1	1	0	1	1	0	0	0	SPI1	--	305070	Tmem206	--	--	--
55254	TMEM39A	transmembrane protein 39A	protein-coding	1	1	0	0	0	0	0	0	0	0	2	0	0	0	0	0	0	0	0	1	1	1	1	1	0	1	1	1	CREB1|ETS1|JUND|YY1	--	288092	Tmem39a	36	--	establishment of Golgi localization (4.2, 2), Golgi localization (3.7, 2), vesicle-mediated transport (3.5, 9), organelle transport along microtubule (2.5, 2), intracellular transport (2.5, 9), singl
55266	TMEM19	transmembrane protein 19	protein-coding	0	0	0	1	0	0	0	0	0	1	1	1	0	0	0	0	0	0	1	1	2	1	1	1	1	0	1	0	E2F4|FOXA1	--	299800	Tmem19	267	--	retina homeostasis (3.7, 2), tissue homeostasis (2.5, 2), antigen processing and presentation of e.. (2.5, 1), antigen processing and presentation of e.. (2.5, 1), lymphocyte mediated immunity (2.5,
55281	TMEM140	transmembrane protein 140	protein-coding	0	0	0	1	0	1	0	0	1	0	1	2	0	0	0	0	0	0	1	1	2	1	1	1	1	1	1	1	FOXA1|FOXO3|FOXP3|IRF1|YBX1	JAK.STAT	362334	Tmem140	95m	--	eye development (3, 4), bile acid metabolic process (2.8, 2), organic hydroxy compound metabolic proce.. (2.7, 5), regulation of myeloid cell differentiati.. (2.5, 3), sensory organ development (2.5,
55286	C4orf19	chromosome 4 open reading frame 19	protein-coding	1	1	0	1	0	0	0	0	0	1	3	1	0	0	0	0	0	0	1	1	2	1	1	1	1	1	1	0	--	--	498368	LOC498368	5m	--	hydrogen ion transmembrane transport (24.9, 28), proton transport (23.6, 30), hydrogen transport (23.3, 30), energy coupled proton transport, down el.. (18.7, 14), ATP synthesis coupled proton transp
55322	C5orf22	chromosome 5 open reading frame 22	protein-coding	0	1	0	0	0	0	0	0	0	0	1	0	0	0	0	0	0	0	1	0	1	1	1	1	1	0	1	0	--	--	310158	RGD1306502	1m	--	RNA processing (26.1, 86), RNA metabolic process (22.3, 201), ncRNA processing (21.6, 46), ribosome biogenesis (20.7, 40), ncRNA metabolic process (20.1, 52), gene expression (19.2, 221), nucleic aci
55449	DHRS4-AS1	DHRS4 antisense RNA 1	ncRNA	0	1	1	1	0	1	0	0	0	1	3	2	0	0	0	0	0	0	0	0	0	0	0	0	0	0	1	0	--	--	--	--	--	--	--
55603	TENT5A	terminal nucleotidyltransferase 5A	protein-coding	0	0	0	1	0	1	0	0	0	1	1	2	0	0	0	0	0	0	1	0	1	1	1	1	1	1	1	1	--	--	300870	Fam46a	47m	--	bile acid biosynthetic process (4.1, 3), lipid metabolic process (3.7, 14), steroid metabolic process (3.7, 7), bile acid metabolic process (3.6, 3), skeletal system development (3.4, 7), exogenous d
55672	NBPF1	NBPF member 1	protein-coding	0	1	0	0	0	1	0	0	0	1	1	2	0	0	0	0	0	0	0	1	1	1	1	1	1	1	1	1	ESR1|ESR2|ETS1|GATA2|JUN|JUND|TCF4	--	--	--	--	--	--
55702	YJU2	YJU2 splicing factor homolog	protein-coding	0	0	0	0	1	0	0	0	0	0	1	0	0	0	0	0	0	0	1	0	1	1	1	1	1	0	1	1	--	--	501285	Ccdc94	--	--	--
55717	WDR11	WD repeat domain 11	protein-coding	0	0	0	1	0	0	0	0	0	0	1	0	0	0	0	0	0	0	1	1	2	1	0	1	1	1	1	1	FOXP3	--	309016	Wdr11	184	--	protein localization to pre-autophagosom.. (2.4, 1), negative regulation of translation in re.. (2.2, 1), negative regulation of translational ini.. (2.2, 1), positive regulation of translational ini
55732	C1orf112	chromosome 1 open reading frame 112	protein-coding	1	1	0	0	0	0	0	0	0	0	2	0	0	0	0	0	0	0	0	0	0	1	0	1	1	1	1	1	--	--	498265	LOC498265	--	--	--
55751	TMEM184C	transmembrane protein 184C	protein-coding	1	0	1	0	0	0	0	0	0	0	2	0	0	0	0	0	0	0	1	1	2	1	1	1	1	1	1	1	--	--	291946	Tmem184c	3m	--	translation (37, 103), ribonucleoprotein complex biogenesis (14.5, 48), gene expression (13.9, 231), ribonucleoprotein complex assembly (10.9, 29), ribosomal small subunit biogenesis (10.6, 13), ribo
55776	SAYSD1	SAYSVFN motif domain containing 1	protein-coding	1	0	0	0	0	0	0	0	0	0	1	0	0	0	0	0	0	0	0	1	1	1	0	1	1	0	1	0	--	--	305667	Saysd1	--	--	--
55855	FAM45BP	family with sequence similarity 45, member A pseudogene	pseudo	0	0	0	0	0	0	0	0	0	1	0	1	0	0	0	0	0	0	0	0	0	1	0	0	0	0	0	0	--	--	--	--	--	--	--
56521	DNAJC12	DnaJ heat shock protein family (Hsp40) member C12	protein-coding	0	1	0	1	0	1	0	0	0	0	2	1	0	0	0	0	0	0	1	1	2	1	0	1	1	1	1	1	ETS1	--	619393	Dnajc12	42	--	peptide metabolic process (5, 5), peptide biosynthetic process (4.9, 3), oxidation-reduction process (4.9, 11), small molecule metabolic process (4.9, 16), glutathione metabolic process (4.8, 4), can
56650	CLDND1	claudin domain containing 1	protein-coding	1	0	0	0	0	1	0	0	0	1	1	2	0	0	0	0	0	0	0	1	1	1	1	1	1	1	1	1	ETS1	--	288182	Cldnd1	68	--	cellular protein modification process (3.5, 11), protein modification process (3.5, 11), cellular response to estradiol stimulus (3.4, 2), cellular response to alcohol (3.4, 3), macromolecule modific
56906	THAP10	THAP domain containing 10	protein-coding	0	0	0	0	1	0	0	0	0	0	1	0	0	0	0	0	0	0	1	0	1	1	1	1	1	1	1	1	E2F4|GABPA	--	--	--	--	--	--
56935	SMCO4	single-pass membrane protein with coiled-coil domains 4	protein-coding	0	0	0	1	1	1	0	0	0	1	2	2	0	0	0	0	0	0	1	1	2	1	1	1	1	0	1	0	--	--	363020	Smco4	26	--	fatty acid metabolic process (12, 15), lipid metabolic process (10.8, 21), monocarboxylic acid metabolic process (10.6, 16), cellular lipid metabolic process (9.9, 18), cellular lipid catabolic proce
56951	C5orf15	chromosome 5 open reading frame 15	protein-coding	1	0	0	0	0	1	0	0	0	0	1	1	0	0	0	0	0	0	0	1	1	1	0	1	0	0	0	0	--	--	303122	RGD1310352	206	--	prostate gland development (3.5, 2), regulation of inositol trisphosphate bio.. (2.9, 1), positive regulation of inositol trisphos.. (2.9, 1), allantoin metabolic process (2.6, 1), isoleucine metabol
56967	C14orf132	chromosome 14 open reading frame 132	protein-coding	0	0	0	0	1	0	0	0	0	0	1	0	0	0	0	0	0	0	0	1	1	0	0	0	0	0	1	0	--	--	100909954	LOC100909954	--	--	--
56971	CEACAM19	carcinoembryonic antigen related cell adhesion molecule 19	protein-coding	0	0	0	0	1	0	0	0	0	0	1	0	0	0	0	0	0	0	1	1	2	0	0	0	0	1	1	1	--	--	680640	Ceacam19	--	--	--
57146	TMEM159	transmembrane protein 159	protein-coding	0	0	0	0	0	0	0	0	1	0	0	1	0	0	0	0	0	0	1	1	2	1	1	1	1	1	0	0	E2F1	--	378467	Tmem159	82	--	negative regulation of ruffle assembly (4.7, 2), negative regulation of cell cycle G1/S p.. (4.5, 3), negative regulation of G1/S transition o.. (4.5, 3), regulation of cell cycle G1/S phase tran.. (
57149	LYRM1	LYR motif containing 1	protein-coding	0	0	0	1	0	1	0	0	0	1	1	2	0	0	0	0	0	0	0	1	1	1	1	1	1	1	1	1	STAT3|TFAP2C	--	365361	Lyrm1	14m	Hypertrophy, 1 day (5)	protein folding (8.8, 16), tRNA metabolic process (4.8, 10), binding of sperm to zona pellucida (4.2, 4), sperm-egg recognition (4.2, 4), cell-cell recognition (3.9, 4), chaperone-mediated protein fo
57150	SMIM8	small integral membrane protein 8	protein-coding	0	0	0	0	1	0	0	0	0	0	1	0	0	0	0	0	0	0	0	1	1	1	0	0	0	0	0	0	--	--	297971	Smim8	141	--	negative regulation of chromatin binding (2.5, 1), regulation of chromatin binding (2.2, 1), germ cell proliferation (2.2, 1), negative regulation of transcription elo.. (1.9, 1), negative regulation
57226	LYRM2	LYR motif containing 2	protein-coding	0	0	0	0	0	1	0	0	0	0	0	1	0	0	0	0	0	0	1	1	2	1	1	1	1	0	1	0	--	--	690354	Lyrm2	129	--	positive regulation of mammary gland epi.. (2.4, 1), thymidine metabolic process (2.4, 1), pyrimidine deoxyribonucleoside metabolic.. (2.3, 1), deoxyribonucleoside monophosphate biosyn.. (2.2, 1), de
57475	PLEKHH1	pleckstrin homology, MyTH4 and FERM domain containing H1	protein-coding	1	0	1	0	0	0	0	0	0	0	2	0	0	0	0	0	0	0	0	1	1	1	1	1	1	0	1	1	--	--	314262	Plekhh1	32	--	nucleobase-containing compound metabolic.. (3.7, 22), organic cyclic compound metabolic proces.. (3.7, 23), heterocycle metabolic process (3.5, 22), cellular aromatic compound metabolic pro.. (3.5, 2
57509	MTUS1	microtubule associated scaffold protein 1	protein-coding	0	0	1	0	0	1	0	0	0	1	1	2	0	0	0	0	1	0	0	1	2	1	1	1	1	1	1	1	FOXA1|FOXA2|HNF4A|SMAD4|TFAP2C	--	306487	Mtus1	112	--	localization (2.9, 11), ER-associated ubiquitin-dependent protei.. (2.7, 2), hindbrain maturation (2.7, 1), central nervous system maturation (2.7, 1), septum primum development (2.4, 1), atrial sept
57529	RTL9	retrotransposon Gag like 9	protein-coding	0	0	0	0	1	0	0	0	0	0	1	0	0	0	0	0	0	0	0	0	0	1	0	1	1	0	1	0	--	--	100912526	Rtl9	--	--	--
57613	FAM234B	family with sequence similarity 234 member B	protein-coding	1	0	1	0	1	0	0	0	0	0	3	0	0	0	0	0	0	0	0	1	1	1	0	1	1	1	1	0	--	--	362455	Fam234b	--	--	--
57643	ZSWIM5	zinc finger SWIM-type containing 5	protein-coding	1	0	0	0	0	0	0	0	0	1	1	1	0	0	0	0	0	0	1	1	2	1	0	1	0	1	1	0	--	--	313524	Zswim5	1m	--	RNA processing (26.1, 86), RNA metabolic process (22.3, 201), ncRNA processing (21.6, 46), ribosome biogenesis (20.7, 40), ncRNA metabolic process (20.1, 52), gene expression (19.2, 221), nucleic aci
57655	GRAMD1A	GRAM domain containing 1A	protein-coding	0	0	0	0	0	1	0	0	0	0	0	1	0	0	0	0	0	0	1	1	2	1	1	1	1	0	1	0	FOXA2|SPI1|TCF4|TFAP2C	NFkB	361550	Gramd1a	--	--	--
57688	ZSWIM6	zinc finger SWIM-type containing 6	protein-coding	1	0	0	0	0	0	0	0	0	0	1	0	0	0	0	0	0	0	1	0	1	1	0	1	1	1	1	1	SRF|TFAP2C	--	310062	Zswim6	2	--	immune system process (30, 96), immune response (21.8, 59), leukocyte activation (21.6, 45), cell activation (20.8, 49), cell migration (17.5, 58), cell motility (17.1, 59), localization of cell (17.
57692	MAGEE1	MAGE family member E1	protein-coding	1	0	0	0	0	0	0	0	0	0	1	0	0	0	0	0	0	0	1	1	2	1	1	1	1	1	1	1	--	--	317232	Magee1	293	BDH, concurrent (2); BDH, 1 day (2)	negative regulation of synaptic transmis.. (2.7, 1), negative regulation of renal sodium excr.. (2.7, 1), negative regulation of circadian sleep/w.. (2.7, 1), negative regulation of vasodilation (2.7
58527	ABRACL	ABRA C-terminal like	protein-coding	1	0	0	0	0	1	0	0	0	1	1	2	0	0	0	0	0	0	0	0	0	1	0	1	1	1	1	0	--	--	685045	Abracl	55m	Fibrosis, concurrent (2); BDH, concurrent (4); BDH, 1 day (7), Necrosis, concurrent (11)	membrane raft assembly (3.8, 2), regulation of cytoskeleton organization (3.8, 6), establishment of protein localization to.. (3.7, 4), membrane raft organization (3.3, 2), protein heterotetramerizat
59274	TLNRD1	talin rod domain containing 1	protein-coding	0	0	0	0	1	0	0	0	0	0	1	0	0	0	0	0	1	0	1	1	3	1	0	1	1	1	1	1	--	--	308795	Tlnrd1	18	--	cell adhesion (6.3, 17), biological adhesion (6.3, 17), single organismal cell-cell adhesion (5.6, 12), ion transport (5.3, 17), localization (5.2, 39), single organism cell adhesion (5.2, 12), leuko
60685	ZFAND3	zinc finger AN1-type containing 3	protein-coding	0	0	0	1	0	0	0	0	0	0	1	0	0	0	0	0	0	0	1	0	1	1	1	1	1	1	1	1	--	--	361816	Zfand3	44m	--	negative regulation of autophagy (2.4, 2), negative regulation of gliogenesis (2.4, 2), negative regulation of cytokine biosynth.. (2.4, 2), positive regulation of proteasomal ubiqu.. (2.4, 3), regul
63926	ANKEF1	ankyrin repeat and EF-hand domain containing 1	protein-coding	0	0	0	0	0	1	0	0	0	1	0	2	0	0	0	0	0	0	1	0	1	1	1	1	1	0	1	1	--	--	296184	Ankef1	--	--	--
63939	FAM217B	family with sequence similarity 217 member B	protein-coding	1	1	0	0	1	0	0	0	0	0	3	0	0	0	0	0	0	0	0	1	1	1	0	1	0	0	1	0	--	--	311692	Fam217b	--	--	--
64073	C19orf33	chromosome 19 open reading frame 33	protein-coding	1	0	1	0	1	1	1	0	0	1	3	3	0	0	0	0	0	0	0	1	1	1	0	1	1	1	1	1	--	--	103690068	LOC103690068	--	--	--
64110	MAGEF1	MAGE family member F1	protein-coding	0	1	0	0	0	1	0	0	0	0	1	1	0	0	0	0	0	0	1	1	2	1	1	1	1	1	1	0	ETS1	--	--	--	--	--	--
64115	VSIR	V-set immunoregulatory receptor	protein-coding	0	0	0	0	1	0	0	0	0	0	1	0	0	0	0	0	0	0	1	1	2	1	1	1	1	1	1	1	--	--	690899	Vsir	2m	--	immune system process (34.7, 108), immune response (24.8, 66), cell activation (21.2, 52), leukocyte activation (20.7, 46), regulation of immune system process (17.4, 56), cell migration (17.3, 61),
64149	C17orf75	chromosome 17 open reading frame 75	protein-coding	0	0	0	0	0	0	0	0	0	1	0	1	0	0	0	0	0	0	1	0	1	1	0	1	1	0	1	0	--	--	303764	RGD1310429	--	--	--
64222	TOR3A	torsin family 3 member A	protein-coding	0	0	0	0	0	1	0	0	1	1	0	3	0	0	0	0	0	0	1	1	2	1	0	1	1	1	1	0	--	--	304884	Tor3a	26	--	fatty acid metabolic process (12, 15), lipid metabolic process (10.8, 21), monocarboxylic acid metabolic process (10.6, 16), cellular lipid metabolic process (9.9, 18), cellular lipid catabolic proce
64236	PDLIM2	PDZ and LIM domain 2	protein-coding	0	0	0	0	0	1	0	0	0	0	0	1	0	0	0	0	1	0	1	1	3	1	1	1	1	1	1	1	SPI1	--	290354	Pdlim2	--	--	--
64417	TMEM267	transmembrane protein 267	protein-coding	0	1	1	0	0	0	0	0	0	0	2	0	0	0	0	0	0	0	0	1	1	1	0	1	0	0	0	0	--	--	499532	Tmem267	--	--	--
64418	TMEM168	transmembrane protein 168	protein-coding	0	0	0	1	0	0	0	0	0	0	1	0	0	0	0	0	0	0	0	1	1	1	1	1	1	1	1	0	TFAP2C	--	312135	Tmem168	1m	--	RNA processing (26.1, 86), RNA metabolic process (22.3, 201), ncRNA processing (21.6, 46), ribosome biogenesis (20.7, 40), ncRNA metabolic process (20.1, 52), gene expression (19.2, 221), nucleic aci
64755	C16orf58	chromosome 16 open reading frame 58	protein-coding	0	1	0	0	0	0	0	0	0	0	1	0	0	0	0	0	0	0	0	1	1	1	1	1	1	1	1	1	--	--	361654	RGD1310127	76	--	protein folding (8, 7), response to endoplasmic reticulum stress (7.6, 6), cell redox homeostasis (5.4, 4), cellular protein metabolic process (4.1, 14), chaperone-mediated protein folding (4.1, 3),
64766	S100PBP	S100P binding protein	protein-coding	0	0	0	0	0	1	0	0	0	1	0	2	0	0	0	0	0	0	1	1	2	1	0	1	0	1	1	1	ETS1|FOXP3|MYC	--	500551	S100pbp	141	--	negative regulation of chromatin binding (2.5, 1), regulation of chromatin binding (2.2, 1), germ cell proliferation (2.2, 1), negative regulation of transcription elo.. (1.9, 1), negative regulation
64776	C11orf1	chromosome 11 open reading frame 1	protein-coding	0	1	0	0	0	0	0	0	0	0	1	0	0	0	0	0	0	0	0	1	1	1	1	1	1	0	1	0	--	PI3K	500995	RGD1564937	--	--	--
64927	TTC23	tetratricopeptide repeat domain 23	protein-coding	0	0	0	0	0	1	0	0	0	1	0	2	0	0	0	0	0	0	1	0	1	1	1	1	1	1	1	0	TFAP2C	--	308708	Ttc23	5m	--	hydrogen ion transmembrane transport (24.9, 28), proton transport (23.6, 30), hydrogen transport (23.3, 30), energy coupled proton transport, down el.. (18.7, 14), ATP synthesis coupled proton transp
64940	STAG3L4	stromal antigen 3-like 4 (pseudogene)	pseudo	0	1	0	0	0	1	0	0	0	0	1	1	0	0	0	0	0	0	0	0	0	0	0	0	0	0	1	0	--	--	--	--	--	--	--
65065	NBEAL1	neurobeachin like 1	protein-coding	0	0	0	1	0	0	0	0	0	0	1	0	0	0	0	0	0	0	0	0	0	1	0	1	1	1	1	1	--	--	689253	Nbeal1	--	--	--
65072	CFLAR-AS1	CFLAR antisense RNA 1	ncRNA	1	1	1	1	0	0	0	0	0	0	4	0	0	0	0	0	0	0	0	0	0	0	0	0	0	0	1	0	--	--	--	--	--	--	--
65094	JMJD4	jumonji domain containing 4	protein-coding	0	1	0	0	0	0	0	0	0	1	1	1	0	0	0	0	0	0	1	0	1	1	1	1	1	0	1	0	E2F4|ETS1	--	287359	Jmjd4	--	--	--
65117	RSRC2	arginine and serine rich coiled-coil 2	protein-coding	0	0	0	1	0	0	0	0	0	0	1	0	0	0	0	0	0	0	1	0	1	1	1	1	1	1	1	1	E2F4|YY1	--	360807	Rsrc2	105	--	androgen receptor signaling pathway (3, 2), regulation of transcription, DNA-templat.. (2.8, 7), regulation of nucleic acid-templated tra.. (2.8, 7), regulation of RNA biosynthetic process (2.8, 7),
65983	GRAMD2B	GRAM domain containing 2B	protein-coding	0	0	0	0	1	1	0	0	0	1	1	2	0	0	0	0	0	0	1	1	2	1	1	1	1	1	1	0	--	--	307288	Gramd3	7m	--	protein catabolic process (9.6, 44), macromolecule catabolic process (7, 46), proteolysis involved in cellular protein.. (6.6, 33), cellular protein catabolic process (6.2, 33), proteolysis (5.2, 51)
65990	FAM173A	family with sequence similarity 173 member A	protein-coding	0	0	0	0	0	0	0	0	0	1	0	1	0	0	0	0	0	0	0	1	1	1	1	1	1	0	1	0	GABPA	--	287150	Fam173a	163	--	regulation of oxidoreductase activity (3.1, 2), membrane lipid metabolic process (2.4, 2), detection of calcium ion (2.3, 1), activation of adenylate cyclase activity (2.3, 1), carnitine biosynthetic
65996	CENPBD1P1	CENPB DNA-binding domains containing 1 pseudogene 1	pseudo	0	0	0	0	0	1	0	0	0	1	0	2	0	0	0	0	0	0	0	0	0	1	0	0	0	0	0	0	--	--	--	--	--	--	--
65999	LRRC61	leucine rich repeat containing 61	protein-coding	0	0	0	0	0	1	0	0	0	1	0	2	0	0	0	0	0	0	0	0	0	1	1	1	1	0	1	0	GATA2	--	500111	Lrrc61	2	--	immune system process (30, 96), immune response (21.8, 59), leukocyte activation (21.6, 45), cell activation (20.8, 49), cell migration (17.5, 58), cell motility (17.1, 59), localization of cell (17.
78992	YIPF2	Yip1 domain family member 2	protein-coding	0	1	0	0	0	0	0	0	0	0	1	0	0	0	0	0	0	0	1	1	2	1	1	1	1	0	1	0	--	--	363027	Yipf2	11	--	oxidation-reduction process (6.7, 27), energy coupled proton transport, down el.. (5.6, 5), ATP synthesis coupled proton transport (5.6, 5), protein import into peroxisome matrix (4.6, 4), NADH dehyd
79022	TMEM106C	transmembrane protein 106C	protein-coding	0	0	0	1	0	1	0	0	0	1	1	2	0	0	0	0	0	0	1	1	2	1	1	1	1	0	0	0	E2F1|E2F4	--	315286	Tmem106c	115	--	positive regulation of dendrite morphoge.. (3.3, 2), positive regulation of dendrite developm.. (2.8, 2), regulation of dendrite morphogenesis (2.7, 2), dendrite morphogenesis (2.4, 2), regulation of
79029	SPATA5L1	spermatogenesis associated 5 like 1	protein-coding	0	0	0	0	0	1	0	0	0	1	0	2	0	0	0	0	0	0	1	1	2	1	1	1	1	1	1	1	--	--	691729	Spata5l1	1	--	RNA processing (17.7, 63), RNA metabolic process (16.9, 154), gene expression (15.3, 171), nucleic acid metabolic process (14, 163), nucleobase-containing compound metabolic.. (10.3, 179), mRNA metab
79034	C7orf26	chromosome 7 open reading frame 26	protein-coding	1	0	0	0	0	0	0	0	0	1	1	1	0	0	0	0	0	0	0	0	0	1	1	1	1	0	0	0	--	--	683674	LOC683674	--	--	--
79056	PRRG4	proline rich and Gla domain 4	protein-coding	0	0	0	1	0	1	0	0	0	1	1	2	0	0	0	0	0	0	1	1	2	1	1	1	1	1	1	0	--	--	499847	Prrg4	--	--	--
79078	C1orf50	chromosome 1 open reading frame 50	protein-coding	0	0	0	1	0	1	0	0	0	1	1	2	0	0	0	0	0	0	1	0	1	1	1	1	1	0	0	0	--	--	313551	RGD1564804	33	--	cellular ketone metabolic process (4.9, 8), regulation of cellular ketone metabolic .. (4.4, 7), cellular response to organic substance (4, 12), liver development (3.9, 5), regulation of gluconeogene
79086	SMIM7	small integral membrane protein 7	protein-coding	1	0	0	0	0	0	0	0	0	0	1	0	0	0	0	0	0	0	0	1	1	1	0	1	0	0	1	0	--	--	688495	Smim7	109m	--	transport (5.9, 17), establishment of localization (5.7, 17), organic substance transport (5.3, 13), protein transport (5.1, 11), macromolecule localization (4.9, 13), establishment of protein locali
79089	TMUB2	transmembrane and ubiquitin like domain containing 2	protein-coding	1	0	0	0	0	0	0	0	0	0	1	0	0	0	0	0	0	0	1	1	2	1	1	1	1	0	0	0	ETS1	--	303567	Tmub2	13	--	protein processing (5.7, 15), regulation of protein processing (5.6, 12), regulation of catalytic activity (5.2, 28), regulation of hydrolase activity (5.1, 20), negative regulation of protein proces
79095	C9orf16	chromosome 9 open reading frame 16	protein-coding	1	0	0	0	0	0	0	0	0	0	1	0	0	0	0	0	0	0	1	0	1	1	1	1	1	0	0	0	--	--	499780	RGD1561113	76m	N/A	response to endoplasmic reticulum stress (7.2, 7), protein folding (7.1, 8), signal peptide processing (5.1, 3), ER-associated ubiquitin-dependent protei.. (4.7, 4), peptide metabolic process (4.6, 5
79096	C11orf49	chromosome 11 open reading frame 49	protein-coding	0	0	0	0	1	1	0	0	0	1	1	2	0	0	0	0	0	0	1	0	1	1	1	1	1	1	0	0	--	--	295930	RGD1309540	3m	--	translation (37, 103), ribonucleoprotein complex biogenesis (14.5, 48), gene expression (13.9, 231), ribonucleoprotein complex assembly (10.9, 29), ribosomal small subunit biogenesis (10.6, 13), ribo
79157	MFSD11	major facilitator superfamily domain containing 11	protein-coding	1	0	0	0	0	0	0	0	0	0	1	0	0	0	0	0	0	0	0	1	1	1	1	1	0	0	1	0	--	--	360667	Mfsd11	36	--	establishment of Golgi localization (4.2, 2), Golgi localization (3.7, 2), vesicle-mediated transport (3.5, 9), organelle transport along microtubule (2.5, 2), intracellular transport (2.5, 9), singl
79161	TMEM243	transmembrane protein 243	protein-coding	0	1	0	0	1	0	0	0	0	0	2	0	0	0	0	0	0	0	0	1	1	1	1	1	1	1	1	0	--	--	499990	Tmem243	--	--	--
79170	PRR15L	proline rich 15 like	protein-coding	1	1	0	0	1	0	0	0	0	0	3	0	0	0	0	0	0	0	0	0	0	0	0	0	0	0	1	0	FOXA1|TFAP2C	--	688163	Prr15l	--	--	--
79415	CYBC1	cytochrome b-245 chaperone 1	protein-coding	0	0	0	0	0	0	0	0	0	1	0	1	0	0	0	0	0	0	1	1	2	1	1	1	1	0	1	0	--	--	619574	LOC619574	22	--	protein K11-linked ubiquitination (4.7, 4), protein polyubiquitination (4.2, 6), positive regulation of transforming grow.. (3.7, 2), regulation of transforming growth factor.. (3.1, 2), transforming
79442	LRRC2	leucine rich repeat containing 2	protein-coding	0	1	1	0	0	0	0	0	0	0	2	0	0	0	0	0	0	0	0	0	0	1	1	1	1	1	1	0	AR|EGR1|SPI1|TFAP2C	--	301033	Lrrc2	--	--	--
79573	TTC13	tetratricopeptide repeat domain 13	protein-coding	0	0	0	0	1	0	0	0	0	0	1	0	0	0	0	0	0	0	0	0	0	1	0	1	1	0	0	0	E2F4|HNF4A	--	292095	Ttc13	160	--	ureteric bud formation (2.9, 1), mesonephric tubule formation (2.9, 1), heparan sulfate proteoglycan biosyntheti.. (2.4, 1), heparin metabolic process (2.4, 1), RNA import into mitochondrion (2.4, 1)
79575	ABHD8	abhydrolase domain containing 8	protein-coding	0	0	0	0	1	0	0	0	0	0	1	0	0	0	0	0	0	0	1	1	2	1	0	0	0	0	1	0	MYC	--	306338	Abhd8	10	Increased mitosis, concurrent (1)	cell cycle (31.9, 58), cell cycle process (31.3, 52), mitotic cell cycle process (28.7, 42), mitotic cell cycle (28.5, 44), nuclear division (26.7, 35), organelle fission (25, 35), mitotic nuclear di
79613	TANGO6	transport and golgi organization 6 homolog	protein-coding	0	0	0	1	0	0	0	0	0	0	1	0	0	0	0	0	0	0	0	1	1	1	1	1	1	0	1	0	--	--	307816	Tango6	--	--	--
79627	OGFRL1	opioid growth factor receptor like 1	protein-coding	0	0	0	0	0	0	0	0	1	0	0	1	0	0	0	0	0	0	1	1	2	1	0	1	0	0	1	0	--	--	316290	Ogfrl1	--	--	--
79629	OCEL1	occludin/ELL domain containing 1	protein-coding	1	1	0	0	0	0	0	0	0	0	2	0	0	0	0	0	0	0	0	0	0	1	1	1	1	0	1	0	--	--	290628	Ocel1	67m	--	regulation of hemoglobin biosynthetic pr.. (3.8, 2), cell surface receptor signaling pathway (3.2, 12), hemoglobin biosynthetic process (3.1, 2), regulation of cellular respiration (2.8, 2), protein
79630	C1orf54	chromosome 1 open reading frame 54	protein-coding	0	0	0	0	0	0	0	0	1	0	0	1	0	0	0	0	0	0	0	1	1	0	0	0	0	0	0	0	--	--	--	--	--	--	--
79645	EFCAB1	EF-hand calcium binding domain 1	protein-coding	0	0	0	0	1	0	0	0	0	0	1	0	0	0	0	0	0	0	1	0	1	0	0	1	0	1	1	1	--	--	301957	Efcab1	--	--	--
79663	HSPBAP1	HSPB1 associated protein 1	protein-coding	0	1	0	1	0	1	0	0	1	1	2	3	0	0	0	0	1	0	1	1	3	1	1	1	1	1	1	1	FOXP3|MAX|USF1	--	171460	Hspbap1	4m	--	RNA splicing (5.6, 21), formation of translation preinitiation c.. (5, 6), mRNA metabolic process (4.6, 24), ribonucleoprotein complex biogenesis (4.5, 20), ribonucleoprotein complex assembly (4.2, 1
79669	C3orf52	chromosome 3 open reading frame 52	protein-coding	1	1	0	0	1	0	0	0	0	0	3	0	0	0	0	0	0	0	1	1	2	1	1	1	1	0	1	0	--	--	685680	LOC685680	--	--	--
79684	MSANTD2	Myb/SANT DNA binding domain containing 2	protein-coding	0	1	0	0	0	0	0	0	1	0	1	1	0	0	0	0	0	0	0	0	0	1	1	1	1	1	1	0	--	--	500974	Msantd2	64m	--	transcription initiation from RNA polyme.. (3.4, 3), protein ubiquitination (3.1, 7), protein modification by small protein co.. (2.9, 7), DNA-templated transcription, initiation (2.7, 3), photoperio
79696	ZC2HC1C	zinc finger C2HC-type containing 1C	protein-coding	0	0	1	0	0	1	0	0	1	1	1	3	0	0	0	0	0	0	1	0	1	1	1	1	1	0	0	0	--	--	314321	Zc2hc1c	--	--	--
79712	GTDC1	glycosyltransferase like domain containing 1	protein-coding	1	0	0	0	0	0	0	0	0	0	1	0	0	0	0	0	0	0	1	0	1	1	0	1	0	1	1	1	--	--	362129	Gtdc1	--	--	--
79714	CCDC51	coiled-coil domain containing 51	protein-coding	1	0	0	0	0	0	0	0	0	1	1	1	0	0	0	0	0	0	0	1	1	1	0	1	1	1	0	0	ETS1	--	316008	Ccdc51	--	--	--
79729	SH3D21	SH3 domain containing 21	protein-coding	0	0	0	1	0	0	0	0	0	0	1	0	0	0	0	0	0	0	0	1	1	1	1	1	1	0	1	0	--	--	362598	Sh3d21	--	--	--
79745	CLIP4	CAP-Gly domain containing linker protein family member 4	protein-coding	1	0	0	0	0	1	0	0	0	1	1	2	0	0	0	0	0	0	1	1	2	1	1	1	1	0	1	0	JUND	--	298801	Clip4	--	--	--
79762	C1orf115	chromosome 1 open reading frame 115	protein-coding	0	0	0	0	1	0	0	0	0	1	1	1	0	0	0	0	0	0	0	1	1	1	0	1	0	0	1	0	--	--	360894	RGD1310587	292	--	neural plate anterior/posterior regional.. (2.6, 1), midbrain-hindbrain boundary development (2.5, 1), neural plate pattern specification (2.5, 1), neural plate regionalization (2.5, 1), rostrocaudal
79782	LRRC31	leucine rich repeat containing 31	protein-coding	0	0	0	0	1	0	0	0	0	0	1	0	0	0	0	0	0	0	0	0	0	1	0	1	1	1	1	0	FOXA1	--	310256	Lrrc31	--	--	--
79794	C12orf49	chromosome 12 open reading frame 49	protein-coding	0	0	0	0	0	0	0	0	1	0	0	1	0	0	0	0	0	0	1	1	2	1	1	1	1	0	1	0	--	--	498188	RGD1562310	--	--	--
79807	GSTCD	glutathione S-transferase C-terminal domain containing	protein-coding	0	0	0	0	0	0	0	0	1	0	0	1	0	0	0	0	0	0	1	1	2	1	1	1	1	1	1	1	FOXO3|FOXP3|POU3F2	--	310855	Gstcd	1	--	RNA processing (17.7, 63), RNA metabolic process (16.9, 154), gene expression (15.3, 171), nucleic acid metabolic process (14, 163), nucleobase-containing compound metabolic.. (10.3, 179), mRNA metab
79817	MOB3B	MOB kinase activator 3B	protein-coding	0	0	0	0	1	0	0	0	0	0	1	0	0	0	0	0	0	0	1	0	1	1	1	1	1	1	1	1	--	--	366352	Mob3b	--	--	--
79844	ZDHHC11	zinc finger DHHC-type containing 11	protein-coding	0	1	0	0	0	0	0	0	0	0	1	0	0	0	0	0	0	0	1	1	2	1	1	1	0	1	1	1	--	--	499000	Zdhhc11	--	--	--
79846	CFAP69	cilia and flagella associated protein 69	protein-coding	0	0	0	0	1	0	0	0	0	0	1	0	0	0	0	0	0	0	0	0	0	0	0	0	0	1	1	1	--	--	100910867	Cfap69	--	--	--
79847	MFSD13A	major facilitator superfamily domain containing 13A	protein-coding	0	0	0	0	1	0	0	0	0	0	1	0	0	0	0	0	0	0	0	1	1	1	0	1	1	0	1	0	--	--	309454	Mfsd13a	226	--	regulation of nuclease activity (2.1, 1), decidualization (2, 1), protein targeting to plasma membrane (2, 1), negative regulation of hydrolase activit.. (2, 2), response to mercury ion (1.9, 1), mat
79850	FAM57A	family with sequence similarity 57 member A	protein-coding	0	1	0	0	1	1	0	0	0	1	2	2	0	0	0	0	0	0	1	1	2	1	1	1	1	1	1	1	--	--	100360533	Fam57a	--	--	--
79896	THNSL1	threonine synthase like 1	protein-coding	1	0	0	0	0	1	0	0	0	1	1	2	0	0	0	0	0	0	0	0	0	1	0	1	1	1	1	0	--	--	498805	Thnsl1	4	--	formation of translation preinitiation c.. (4, 5), cytoplasmic translation (3.5, 4), cytoplasmic translational initiation (3.1, 3), ribonucleoprotein complex assembly (2.9, 10), platelet alpha granul
79939	SLC35E1	solute carrier family 35 member E1	protein-coding	0	1	0	0	0	1	0	0	0	0	1	1	0	0	0	0	0	0	0	1	1	1	1	1	1	0	1	0	ETS1|GATA3|HIF1A|MYCN	--	498599	Slc35e1	182	--	negative regulation of translation invol.. (2.5, 1), mRNA cleavage involved in gene silencing.. (2.5, 1), negative regulation of translation, ncRN.. (2.5, 1), regulation of translation, ncRNA-mediate
79962	DNAJC22	DnaJ heat shock protein family (Hsp40) member C22	protein-coding	1	0	0	0	0	0	0	0	0	1	1	1	0	0	0	0	0	0	0	1	1	0	0	1	1	0	1	0	--	--	362998	Dnajc22	5m	--	hydrogen ion transmembrane transport (24.9, 28), proton transport (23.6, 30), hydrogen transport (23.3, 30), energy coupled proton transport, down el.. (18.7, 14), ATP synthesis coupled proton transp
79974	CPED1	cadherin like and PC-esterase domain containing 1	protein-coding	1	1	0	1	0	1	0	0	0	1	3	2	0	0	0	0	0	0	0	1	1	1	0	1	0	1	1	1	--	--	500046	Cped1	66	--	cysteine catabolic process (4.5, 2), L-cysteine catabolic process (4.5, 2), L-cysteine metabolic process (4.5, 2), sulfur amino acid catabolic process (4.2, 2), cysteine metabolic process (3.7, 2), s
80007	C10orf88	chromosome 10 open reading frame 88	protein-coding	0	1	0	0	0	0	0	0	0	0	1	0	0	0	0	0	0	0	1	0	1	1	1	1	1	1	1	1	--	--	309029	RGD1305014	--	--	--
80008	TMEM156	transmembrane protein 156	protein-coding	1	0	0	0	0	0	0	0	0	1	1	1	0	0	0	0	0	0	0	1	1	0	0	0	0	0	1	0	--	--	498365	Tmem156	--	--	--
80019	UBTD1	ubiquitin domain containing 1	protein-coding	0	0	0	0	1	0	0	0	0	0	1	0	0	0	0	0	0	0	1	0	1	1	1	1	1	1	1	1	TFAP2C	--	309373	Ubtd1	--	--	--
80022	MYO15B	myosin XVB	protein-coding	1	1	1	0	1	0	0	0	0	0	4	0	0	0	0	0	0	0	1	1	2	1	1	1	1	1	0	0	--	--	690323	Myo15b	--	--	--
80023	NRSN2	neurensin 2	protein-coding	0	0	0	0	1	0	0	0	0	0	1	0	0	0	0	0	0	0	0	1	1	1	1	1	1	1	1	1	--	--	689978	Nrsn2	--	Hematopoeisis, concurrent (2); Hematopoeisis, 1 day (3)	--
80054	CEBPA-DT	CEBPA divergent transcript	ncRNA	0	1	0	1	0	0	0	0	0	1	2	1	0	0	0	0	0	0	0	0	0	0	0	0	0	0	1	0	--	--	--	--	--	--	--
80071	CCDC15	coiled-coil domain containing 15	protein-coding	0	0	0	0	0	0	0	0	0	1	0	1	0	0	0	0	0	0	0	1	1	1	0	1	1	1	0	0	E2F4|ETS1	Trail	367056	Ccdc15	--	--	--
80167	ABHD18	abhydrolase domain containing 18	protein-coding	0	0	0	0	0	1	0	0	0	0	0	1	0	0	0	0	0	0	0	1	1	1	0	1	0	0	0	0	--	--	499602	Abhd18	17m	--	monocarboxylic acid metabolic process (18.4, 33), fatty acid metabolic process (17.1, 27), fatty acid beta-oxidation (17.1, 16), lipid metabolic process (16.7, 42), cellular lipid metabolic process (
80178	TEDC2	tubulin epsilon and delta complex 2	protein-coding	0	0	0	0	0	1	0	0	0	0	0	1	0	0	0	0	0	0	1	0	1	1	1	1	1	0	1	0	--	--	100158225	LOC100158225	--	--	--
80185	TTI2	TELO2 interacting protein 2	protein-coding	0	1	0	0	0	0	0	0	0	0	1	0	0	0	0	0	0	0	0	1	1	1	0	1	1	1	1	1	--	--	290811	Tti2	16	--	trachea formation (3.8, 2), trachea development (3.3, 2), trachea morphogenesis (3.3, 2), protein polyubiquitination (3, 6), patterning of blood vessels (3, 3), protein modification by small protein
80194	TMEM134	transmembrane protein 134	protein-coding	1	0	1	0	0	0	0	0	0	1	2	1	0	0	0	0	0	0	1	1	2	1	1	1	0	1	1	0	--	--	361695	Tmem134	238	--	coenzyme A biosynthetic process (2.1, 1), nucleoside bisphosphate biosynthetic pro.. (2.1, 1), ribonucleoside bisphosphate biosynthetic.. (2.1, 1), purine nucleoside bisphosphate biosynthe.. (2.1, 1)
80212	CCDC92	coiled-coil domain containing 92	protein-coding	1	0	0	0	0	0	0	0	0	0	1	0	0	0	0	0	0	0	1	1	2	1	1	1	1	1	1	0	E2F4	--	100036765	Ccdc92	6m	--	oxidation-reduction process (10, 54), organic acid metabolic process (8.5, 55), oxoacid metabolic process (8.2, 54), alpha-amino acid metabolic process (7.3, 21), carboxylic acid metabolic process (7
80213	TM2D3	TM2 domain containing 3	protein-coding	0	0	0	0	1	0	0	0	0	0	1	0	0	0	0	0	0	0	0	1	1	1	1	1	0	1	1	1	HIF1A	--	292995	Tm2d3	7m	--	protein catabolic process (9.6, 44), macromolecule catabolic process (7, 46), proteolysis involved in cellular protein.. (6.6, 33), cellular protein catabolic process (6.2, 33), proteolysis (5.2, 51)
80232	WDR26	WD repeat domain 26	protein-coding	0	0	1	0	0	0	0	0	0	0	1	0	0	0	0	0	1	0	1	1	3	1	1	1	1	1	1	1	--	--	498301	Wdr26	103m	--	negative regulation of catalytic activit.. (4.5, 9), negative regulation of molecular functio.. (3.6, 9), cargo loading into vesicle (3.5, 2), negative regulation of execution phase o.. (3.5, 2), neg
80262	C16orf70	chromosome 16 open reading frame 70	protein-coding	0	0	0	0	0	1	0	0	0	1	0	2	0	0	0	0	1	0	1	0	2	1	1	1	1	1	1	0	--	--	207123	RGD621098	112	--	localization (2.9, 11), ER-associated ubiquitin-dependent protei.. (2.7, 2), hindbrain maturation (2.7, 1), central nervous system maturation (2.7, 1), septum primum development (2.4, 1), atrial sept
80305	TRABD	TraB domain containing	protein-coding	0	0	0	0	0	0	0	0	0	1	0	1	0	0	0	0	0	0	0	0	0	1	0	1	1	0	1	1	--	--	300142	Trabd	93	--	ER to Golgi vesicle-mediated transport (4.2, 3), Golgi vesicle transport (3, 3), ceramide transport (2.2, 1), cytoplasmic transport (2.2, 4), glycolipid transport (2.1, 1), transcytosis (2, 1), vesic
80723	SLC35G2	solute carrier family 35 member G2	protein-coding	1	0	0	0	0	0	0	0	0	0	1	0	0	0	0	0	0	0	0	1	1	1	1	1	1	1	1	1	--	MAPK	315957	Slc35g2	--	--	--
80726	IQCN	IQ motif containing N	protein-coding	1	0	0	0	0	0	0	0	0	0	1	0	0	0	0	0	0	0	1	1	2	1	1	1	1	1	1	0	--	--	102547294	Iqcn	--	--	--
81533	ITFG1	integrin alpha FG-GAP repeat containing 1	protein-coding	0	0	0	1	0	0	0	0	0	0	1	0	0	0	0	0	0	0	0	1	1	1	1	1	1	1	1	1	E2F4|TP53	--	171083	Itfg1	5	--	hydrogen ion transmembrane transport (23.3, 23), proton transport (23.1, 25), hydrogen transport (22.9, 25), inorganic cation transmembrane transport (13.6, 24), monovalent inorganic cation transport
81558	FAM117A	family with sequence similarity 117 member A	protein-coding	0	0	0	0	1	0	0	0	1	0	1	1	0	0	0	0	0	0	0	0	0	1	0	1	1	0	1	0	ESR1|GATA1|GATA2	--	497983	Fam117a	118	--	positive regulation of Rho GTPase activi.. (4.1, 3), regulation of Rho GTPase activity (3.8, 3), regulation of Rho protein signal transdu.. (3.6, 3), Rho protein signal transduction (3.4, 3), positiv
81615	TMEM163	transmembrane protein 163	protein-coding	0	0	0	0	1	1	0	0	0	1	1	2	0	0	0	0	0	0	1	1	2	0	0	0	0	1	1	1	--	--	360839	Tmem163	58	--	L-ascorbic acid biosynthetic process (4.1, 2), L-ascorbic acid metabolic process (3.7, 2), water-soluble vitamin biosynthetic proce.. (3.7, 2), sensory perception of mechanical stimulu.. (3.7, 3), ca
81688	C6orf62	chromosome 6 open reading frame 62	protein-coding	0	0	0	1	0	0	0	0	0	0	1	0	0	0	0	0	0	0	0	1	1	1	1	1	1	0	1	0	--	--	100911664	LOC100911664	--	--	--
81853	TMEM14B	transmembrane protein 14B	protein-coding	0	0	0	0	0	1	0	0	0	0	0	1	0	0	0	0	0	0	0	1	1	1	1	1	1	0	0	0	--	--	--	--	--	--	--
83604	TMEM47	transmembrane protein 47	protein-coding	0	0	0	0	0	0	0	0	0	1	0	1	0	0	0	0	0	0	0	1	1	0	0	0	1	1	1	1	--	--	501569	Tmem47	47	--	protein hexamerization (3.8, 2), bile acid biosynthetic process (3, 2), glutamine family amino acid biosynthetic.. (2.9, 2), bile acid metabolic process (2.7, 2), G-protein coupled glutamate receptor
83606	GUCD1	guanylyl cyclase domain containing 1	protein-coding	0	0	1	0	0	1	0	0	1	0	1	2	0	0	0	0	0	0	1	0	1	1	1	1	1	1	1	1	--	--	687713	Gucd1	6m	--	oxidation-reduction process (10, 54), organic acid metabolic process (8.5, 55), oxoacid metabolic process (8.2, 54), alpha-amino acid metabolic process (7.3, 21), carboxylic acid metabolic process (7
83608	C18orf21	chromosome 18 open reading frame 21	protein-coding	0	0	0	1	0	0	0	0	0	0	1	0	0	0	0	0	0	0	0	0	0	1	0	1	1	0	1	0	--	--	498830	MGC116121	263	--	establishment of protein localization to.. (2.6, 1), establishment of protein localization to.. (2.6, 1), protein localization to chromatin (2.2, 1), negative regulation of defense response .. (2.1,
83638	C11orf68	chromosome 11 open reading frame 68	protein-coding	0	0	1	0	0	0	0	0	0	0	1	0	0	0	0	0	0	0	1	0	1	1	1	1	1	1	1	1	--	--	266609	Bles03	89	--	protein localization to adherens junctio.. (2.4, 1), hemidesmosome assembly (2.2, 1), angiotensin-activated signaling pathway (2.2, 1), protein localization to cell junction (2.2, 1), desmosome organ
83642	SELENOO	selenoprotein O	protein-coding	0	1	0	0	0	0	0	0	0	0	1	0	0	0	0	0	0	0	0	1	1	1	0	1	0	1	1	1	--	--	315216	Selenoo	--	--	--
83648	FAM167A	family with sequence similarity 167 member A	protein-coding	0	1	0	0	0	0	0	0	0	0	1	0	0	0	0	0	0	0	1	0	1	1	1	1	1	1	1	1	--	--	498533	Fam167a	--	--	--
83693	HSDL1	hydroxysteroid dehydrogenase like 1	protein-coding	1	0	0	0	0	0	0	0	0	0	1	0	0	0	0	0	0	0	0	1	1	1	0	1	1	1	1	0	--	--	361418	Hsdl1	--	--	--
83699	SH3BGRL2	SH3 domain binding glutamate rich protein like 2	protein-coding	0	1	0	1	1	0	0	0	0	0	3	0	0	0	0	0	0	0	1	1	2	1	0	1	1	1	1	1	HNF4A	--	501026	Sh3bgrl2	4m	--	RNA splicing (5.6, 21), formation of translation preinitiation c.. (5, 6), mRNA metabolic process (4.6, 24), ribonucleoprotein complex biogenesis (4.5, 20), ribonucleoprotein complex assembly (4.2, 1
83758	RBP5	retinol binding protein 5	protein-coding	1	1	1	1	0	0	0	0	0	1	4	1	0	0	0	0	0	0	1	1	2	1	1	1	1	1	1	1	--	--	--	--	--	--	--
83856	FSD1L	fibronectin type III and SPRY domain containing 1 like	protein-coding	0	0	0	0	0	1	0	0	0	0	0	1	0	0	0	0	0	0	0	1	1	1	0	1	0	1	1	1	--	--	313208	Fsd1l	--	--	--
83861	RSPH3	radial spoke head 3 homolog	protein-coding	1	0	0	0	0	1	0	0	0	1	1	2	0	0	0	0	0	0	1	1	2	1	1	1	1	1	1	1	--	--	361476	Rsph3	--	--	--
83877	TM2D2	TM2 domain containing 2	protein-coding	1	0	0	0	1	0	0	0	0	0	2	0	0	0	0	0	0	0	0	1	1	1	0	1	1	0	0	0	--	--	290833	Tm2d2	176	--	positive regulation of activin receptor .. (2.3, 1), morphogenesis of an endothelium (2.2, 1), adiponectin-activated signaling pathway (2.2, 1), endothelial tube morphogenesis (2.2, 1), I-kappaB kina
84058	WDR54	WD repeat domain 54	protein-coding	0	0	0	0	1	1	0	0	0	1	1	2	0	0	0	0	0	0	0	0	0	1	1	1	1	0	0	0	HIF1A	Hypoxia	500226	Wdr54	--	--	--
84080	ENKD1	enkurin domain containing 1	protein-coding	0	1	0	0	0	0	0	0	0	0	1	0	0	0	0	0	0	0	1	1	2	1	1	1	1	0	0	0	--	--	291975	Enkd1	--	--	--
84176	MYH16	myosin heavy chain 16 pseudogene	pseudo	0	0	0	0	0	0	0	0	0	1	0	1	0	0	0	0	0	0	1	1	2	1	0	0	0	1	1	0	--	--	--	--	--	--	--
84217	ZMYND12	zinc finger MYND-type containing 12	protein-coding	1	0	0	0	1	0	0	0	0	0	2	0	0	0	0	0	0	0	1	1	2	0	0	0	1	0	0	0	--	--	313552	Zmynd12	--	--	--
84221	SPATC1L	spermatogenesis and centriole associated 1 like	protein-coding	0	0	0	0	1	0	0	0	0	0	1	0	0	0	0	0	0	0	1	1	2	1	1	1	1	1	1	0	--	--	108348157	LOC108348157	--	--	--
84226	C2orf16	chromosome 2 open reading frame 16	protein-coding	0	0	0	0	0	0	0	0	0	1	0	1	0	0	0	0	0	0	0	1	1	1	0	1	1	0	0	0	--	--	102556504	LOC102556504	--	--	--
84247	RTL6	retrotransposon Gag like 6	protein-coding	0	1	0	0	1	0	0	0	0	0	2	0	0	0	0	0	0	0	0	0	0	1	0	1	1	0	1	1	--	--	300114	Rtl6	--	--	--
84272	YIPF4	Yip1 domain family member 4	protein-coding	0	0	0	0	0	0	0	0	0	1	0	1	0	0	0	0	1	0	1	1	3	1	1	1	1	1	1	0	FOXA1|FOXA2|FOXO3|FOXP3	--	362699	Yipf4	48	--	cullin deneddylation (3.3, 2), protein deneddylation (3.2, 2), protein autoubiquitination (2.3, 2), protein polyubiquitination (2.2, 3), vesicle fusion (2.2, 2), zygotic determination of anterior/pos
84281	C2orf88	chromosome 2 open reading frame 88	protein-coding	0	0	0	1	0	0	0	0	0	0	1	0	0	0	0	0	0	0	1	1	2	1	1	1	1	0	1	1	--	--	685203	LOC685203	143	--	secondary metabolic process (3.2, 2), alpha-amino acid metabolic process (2.9, 3), oxidation-reduction process (2.8, 5), negative regulation of interferon-gamma .. (2.8, 1), negative regulation of in
84302	TMEM246	transmembrane protein 246	protein-coding	1	0	1	0	0	0	0	0	0	0	2	0	0	0	0	0	0	0	0	1	1	1	0	1	0	0	0	0	--	--	362518	Tmem246	--	--	--
84310	C7orf50	chromosome 7 open reading frame 50	protein-coding	0	0	0	0	0	0	0	0	0	1	0	1	0	0	0	0	0	0	1	0	1	1	1	1	1	0	0	0	--	--	498154	LOC498154	290	--	regulation of feeding behavior (3.1, 1), positive regulation of feeding behavior (3.1, 1), methionyl-tRNA aminoacylation (2.8, 1), protein polyglutamylation (2.8, 1), regulation of cilium movement (2
84318	CCDC77	coiled-coil domain containing 77	protein-coding	1	0	0	0	0	0	0	0	0	0	1	0	0	0	0	0	0	0	0	1	1	1	0	1	1	0	1	0	E2F4|ETS1	--	312677	Ccdc77	--	Increased mitosis, concurrent (1)	--
84319	CMSS1	cms1 ribosomal small subunit homolog (yeast)	protein-coding	0	1	0	0	0	1	0	0	0	0	1	1	0	0	0	0	0	0	1	1	2	1	1	1	1	1	1	0	--	--	288176	Cmss1	37m	--	DNA metabolic process (16.2, 23), DNA replication (14.7, 15), DNA-dependent DNA replication (13.9, 11), DNA replication initiation (10.3, 6), nucleic acid metabolic process (6.8, 29), DNA repair (6.6
84331	MCRIP2	MAPK regulated corepressor interacting protein 2	protein-coding	0	0	0	0	0	0	0	0	1	0	0	1	0	0	0	0	0	0	1	1	2	1	1	1	1	0	1	0	--	--	685545	Mcrip2	254	--	tricarboxylic acid cycle (3.7, 2), citrate metabolic process (3.6, 2), aerobic respiration (3.4, 2), tricarboxylic acid metabolic process (3.4, 2), cerebellum development (3.2, 2), metencephalon deve
84437	MSANTD4	Myb/SANT DNA binding domain containing 4 with coiled-coils	protein-coding	0	0	1	0	0	0	0	0	0	0	1	0	0	0	0	0	0	0	0	1	1	1	0	1	1	1	0	0	--	--	500941	Msantd4	90	--	response to lithium ion (3.3, 2), plus-end-directed vesicle transport alon.. (2.2, 1), plus-end-directed organelle transport al.. (2.2, 1), inositol biosynthetic process (2.1, 1), inositol metabolic
84457	PHYHIPL	phytanoyl-CoA 2-hydroxylase interacting protein like	protein-coding	1	1	1	1	1	0	0	0	1	0	5	1	0	0	0	0	0	0	0	1	1	1	1	1	1	1	1	0	REST	--	309901	Phyhipl	--	--	--
84517	ACTRT3	actin related protein T3	protein-coding	0	0	0	0	1	0	0	0	0	0	1	0	0	0	0	0	0	0	0	1	1	0	0	0	0	0	1	0	--	--	365763	Actrt3	--	--	--
84520	GON7	GON7, KEOPS complex subunit	protein-coding	0	0	0	1	1	1	0	0	0	0	2	1	0	0	0	0	0	0	1	1	2	1	0	1	1	0	1	0	--	--	100233176	Gon7	34	--	RNA splicing (5.9, 8), RNA processing (5, 10), mRNA metabolic process (4.7, 8), ribonucleoprotein complex biogenesis (4.6, 7), nuclear-transcribed mRNA catabolic proce.. (4.2, 3), nuclear-transcribed
84529	C15orf41	chromosome 15 open reading frame 41	protein-coding	0	0	0	0	0	0	0	0	0	1	0	1	0	0	0	0	0	0	0	0	0	1	1	1	1	1	1	1	--	--	499864	RGD1563680	--	--	--
84542	KIAA1841	KIAA1841	protein-coding	1	1	0	0	0	0	0	0	0	1	2	1	0	0	0	0	0	0	0	0	0	1	1	1	1	1	1	0	--	--	305579	RGD1305110	16m	--	protein polyubiquitination (6.6, 12), protein modification by small protein co.. (4.3, 21), protein modification by small protein co.. (3.7, 18), trachea formation (3.4, 2), protein K48-linked ubiqui
84645	C22orf23	chromosome 22 open reading frame 23	protein-coding	0	0	0	0	1	0	0	0	0	0	1	0	0	0	0	0	0	0	1	0	1	1	1	1	1	0	1	0	--	--	315126	RGD1359634	--	--	--
84791	LINC00467	long intergenic non-protein coding RNA 467	ncRNA	0	0	0	1	0	1	0	0	0	0	1	1	0	0	0	0	0	0	0	0	0	0	0	0	1	1	1	0	--	--	--	--	--	--	--
84792	FAM220A	family with sequence similarity 220 member A	protein-coding	1	1	0	0	0	0	0	0	0	0	2	0	0	0	0	0	0	0	0	1	1	0	0	0	1	1	1	0	--	--	498145	Fam220a	193	--	response to symbiont (2.6, 1), cellular water homeostasis (2.6, 1), tail-anchored membrane protein insertion.. (2.3, 1), response to stimulus involved in regulat.. (2.2, 1), protein insertion into ER
84798	C19orf48	chromosome 19 open reading frame 48	protein-coding	1	0	0	0	1	0	0	0	0	0	2	0	0	0	0	0	0	0	0	0	0	0	0	0	0	1	1	1	--	--	308568	Fv1	156	--	regulation of viral process (2.7, 2), regulation of symbiosis, encompassing mu.. (2.6, 2), positive regulation of DNA damage respon.. (2.5, 1), histone H3-K36 demethylation (2.5, 1), viral life cycle
84815	MGC12916	uncharacterized protein MGC12916	ncRNA	0	0	0	0	0	0	0	0	1	0	0	1	0	0	0	0	0	0	0	0	0	0	0	0	0	0	0	0	--	--	--	--	--	--	--
84837	ARHGAP5-AS1	ARHGAP5 antisense RNA 1 (head to head)	ncRNA	0	0	1	0	0	0	0	0	0	1	1	1	0	0	0	0	0	0	0	0	0	0	0	0	1	0	0	0	--	--	--	--	--	--	--
84847	LINC00525	long intergenic non-protein coding RNA 525	ncRNA	0	0	0	0	1	0	0	0	0	0	1	0	0	0	0	0	0	0	0	0	0	0	0	0	0	0	0	0	--	--	--	--	--	--	--
84866	TMEM25	transmembrane protein 25	protein-coding	0	0	0	0	1	0	0	0	0	0	1	0	0	0	0	0	0	0	1	1	2	1	1	1	1	1	1	1	--	Trail	689172	Tmem25	--	--	--
84900	RNFT2	ring finger protein, transmembrane 2	protein-coding	0	0	0	0	1	0	0	0	0	0	1	0	0	0	0	0	0	0	1	1	2	1	0	1	1	0	0	0	FOXP3	--	304521	Rnft2	--	--	--
84908	FAM136A	family with sequence similarity 136 member A	protein-coding	0	0	0	0	1	0	0	0	0	0	1	0	0	0	0	0	0	0	0	1	1	1	1	1	1	1	1	1	--	--	297415	Fam136a	1	--	RNA processing (17.7, 63), RNA metabolic process (16.9, 154), gene expression (15.3, 171), nucleic acid metabolic process (14, 163), nucleobase-containing compound metabolic.. (10.3, 179), mRNA metab
84915	FAM222A	family with sequence similarity 222 member A	protein-coding	1	0	0	0	1	0	0	0	0	0	2	0	0	0	0	0	0	0	0	0	0	1	0	1	1	0	0	0	--	--	498193	Fam222a	--	--	--
84925	DIRC2	disrupted in renal carcinoma 2	protein-coding	1	0	0	0	0	1	0	0	0	0	1	1	0	0	0	0	0	0	0	1	1	1	0	0	0	1	1	1	RELA	--	303902	Dirc2	310	--	positive regulation of reciprocal meioti.. (3.1, 1), chiasma assembly (3.1, 1), maintenance of chromatin silencing (2.8, 1), regulation of reciprocal meiotic recombi.. (2.8, 1), negative regulation o
84928	TMEM209	transmembrane protein 209	protein-coding	0	1	1	0	0	0	0	0	0	0	2	0	0	0	0	0	0	0	0	1	1	1	0	1	1	1	1	1	ETS1	--	312200	Tmem209	14m	Hypertrophy, 1 day (5)	protein folding (8.8, 16), tRNA metabolic process (4.8, 10), binding of sperm to zona pellucida (4.2, 4), sperm-egg recognition (4.2, 4), cell-cell recognition (3.9, 4), chaperone-mediated protein fo
84933	C8orf76	chromosome 8 open reading frame 76	protein-coding	0	0	0	1	0	0	0	0	0	0	1	0	0	0	0	0	0	0	0	0	0	1	0	1	0	1	0	0	--	--	314992	RGD1310852	--	--	--
84973	SNHG7	small nucleolar RNA host gene 7	ncRNA	0	0	0	0	1	0	0	0	0	0	1	0	0	0	0	0	0	0	0	0	0	0	0	0	0	1	1	0	--	--	--	--	--	--	--
84989	JMJD1C-AS1	JMJD1C antisense RNA 1	ncRNA	0	0	0	0	1	0	0	0	0	0	1	0	0	0	0	0	0	0	0	0	0	0	0	0	0	0	0	0	--	--	--	--	--	--	--
84996	URB1-AS1	URB1 antisense RNA 1 (head to head)	ncRNA	0	0	0	0	1	0	0	0	0	1	1	1	0	0	0	0	0	0	1	0	1	1	0	1	1	0	0	0	--	--	--	--	--	--	--
85025	TMEM60	transmembrane protein 60	protein-coding	0	0	0	0	0	0	0	0	1	0	0	1	0	0	0	0	0	0	0	1	1	0	0	0	1	1	1	1	--	--	296761	Tmem60	176	--	positive regulation of activin receptor .. (2.3, 1), morphogenesis of an endothelium (2.2, 1), adiponectin-activated signaling pathway (2.2, 1), endothelial tube morphogenesis (2.2, 1), I-kappaB kina
85027	SMIM3	small integral membrane protein 3	protein-coding	0	1	1	0	0	0	0	0	0	0	2	0	0	0	0	0	0	0	1	1	2	1	1	1	1	1	1	0	--	Trail	286910	Smim3	--	--	--
85028	SNHG12	small nucleolar RNA host gene 12	ncRNA	1	1	1	0	1	1	0	0	0	1	4	2	0	0	0	0	0	0	0	0	0	0	0	0	0	1	1	1	--	--	--	--	--	--	--
85364	ZCCHC3	zinc finger CCHC-type containing 3	protein-coding	0	0	0	1	0	0	0	0	0	0	1	0	0	0	0	0	0	0	1	0	1	1	0	1	1	0	0	0	--	--	690005	Zcchc3	156	--	regulation of viral process (2.7, 2), regulation of symbiosis, encompassing mu.. (2.6, 2), positive regulation of DNA damage respon.. (2.5, 1), histone H3-K36 demethylation (2.5, 1), viral life cycle
85395	FAM207A	family with sequence similarity 207 member A	protein-coding	0	0	0	0	0	1	0	0	0	1	0	2	0	0	0	0	0	0	1	0	1	1	1	1	1	1	1	0	--	--	294333	Fam207a	--	--	--
85450	ITPRIP	inositol 1,4,5-trisphosphate receptor interacting protein	protein-coding	0	0	0	0	0	1	0	0	0	1	0	2	0	0	0	0	1	0	0	1	2	1	1	1	1	1	1	0	FOXP3|JUN	--	100912218	LOC100912218	--	--	--
85462	FHDC1	FH2 domain containing 1	protein-coding	0	0	0	0	0	1	0	0	1	1	0	3	0	0	0	0	0	0	0	0	0	0	0	0	0	0	1	0	--	--	295161	Fhdc1	--	--	--
85495	RPPH1	ribonuclease P RNA component H1	ncRNA	1	0	1	0	1	0	0	0	1	1	3	2	0	0	0	0	0	0	0	0	0	0	0	0	0	0	1	1	--	--	--	--	--	--	--
89894	TMEM116	transmembrane protein 116	protein-coding	0	1	1	0	1	1	0	0	0	0	3	1	0	0	0	0	0	0	0	1	1	0	0	0	0	0	1	0	E2F4|MAX|USF1	--	690442	Tmem116	--	--	--
90288	EFCAB12	EF-hand calcium binding domain 12	protein-coding	1	0	1	0	0	0	0	0	0	0	2	0	0	0	0	0	0	0	1	0	1	1	1	1	1	1	0	0	--	--	680899	Efcab12	--	--	--
90326	THAP3	THAP domain containing 3	protein-coding	0	0	0	1	0	0	0	0	0	0	1	0	0	0	0	0	0	0	1	0	1	1	1	1	0	0	1	1	YY1	--	362667	Thap3	62	--	autophagic vacuole fusion (3.9, 2), vacuole fusion (3.9, 2), single-organism organelle organization (3.9, 11), lymph node development (3.4, 2), cellular response to nutrient levels (3.3, 4), cellular
90362	FAM110B	family with sequence similarity 110 member B	protein-coding	0	0	0	0	0	0	0	0	1	0	0	1	0	0	0	0	0	0	0	1	1	1	0	1	1	1	1	1	FOXA1	--	500400	Fam110b	--	--	--
90378	SAMD1	sterile alpha motif domain containing 1	protein-coding	1	0	0	0	0	1	0	0	0	0	1	1	0	0	0	0	0	0	0	1	1	1	0	1	1	1	0	1	AR|GATA2	TGFb	102550189	Samd1	--	--	--
90488	TMEM263	transmembrane protein 263	protein-coding	0	1	0	0	0	0	0	0	0	0	1	0	0	0	0	0	0	0	0	1	1	1	0	1	1	0	1	0	--	--	362857	Tmem263	36	--	establishment of Golgi localization (4.2, 2), Golgi localization (3.7, 2), vesicle-mediated transport (3.5, 9), organelle transport along microtubule (2.5, 2), intracellular transport (2.5, 9), singl
90634	N4BP2L1	NEDD4 binding protein 2 like 1	protein-coding	1	0	0	0	0	1	0	0	0	0	1	1	0	0	0	0	0	0	0	0	0	0	0	0	0	1	1	1	--	--	498131	N4bp2l1	313	--	regulation of protein binding (5, 3), regulation of binding (4.4, 3), positive regulation of protein binding (3.8, 2), positive regulation of binding (3.4, 2), behavioral response to nicotine (3.2, 1
91050	CCDC149	coiled-coil domain containing 149	protein-coding	0	1	0	0	1	0	0	0	0	0	2	0	0	0	0	0	0	0	0	0	0	1	0	1	1	1	1	0	--	--	688939	Ccdc149	--	--	--
91107	TRIM47	tripartite motif containing 47	protein-coding	1	1	0	0	1	0	0	0	0	1	3	1	0	0	0	0	0	0	1	1	2	1	1	1	1	1	1	0	ATF3|HNF4A	TNFa	690374	Trim47	314	--	endomembrane system organization (3.3, 3), establishment of epithelial cell polarit.. (2.8, 1), establishment of protein localization (2.8, 4), tail-anchored membrane protein insertion.. (2.5, 1), es
91151	TIGD7	tigger transposable element derived 7	protein-coding	1	0	0	0	1	0	0	0	0	0	2	0	0	0	0	0	0	0	1	1	2	1	1	1	1	1	1	0	--	--	--	--	--	--	--
91283	MSANTD3	Myb/SANT DNA binding domain containing 3	protein-coding	0	0	0	0	0	0	0	0	0	1	0	1	0	0	0	0	0	0	1	0	1	1	1	1	1	1	1	0	--	--	362516	Msantd3	--	--	--
91300	R3HDM4	R3H domain containing 4	protein-coding	0	0	0	1	0	0	0	0	0	0	1	0	0	0	0	0	0	0	1	1	2	0	0	1	0	0	0	0	--	--	362840	R3hdm4	--	--	--
91351	DDX60L	DExD/H-box 60 like	protein-coding	0	1	0	1	0	0	0	0	0	1	2	1	0	0	0	0	0	0	1	0	1	1	0	1	1	1	1	0	--	JAK.STAT	--	--	--	--	--
91353	IGLL3P	immunoglobulin lambda like polypeptide 3, pseudogene	pseudo	0	0	1	0	0	0	0	0	0	0	1	0	0	0	0	0	0	0	0	0	0	0	0	0	0	0	1	0	--	Trail|VEGF	--	--	--	--	--
91775	NXPE3	neurexophilin and PC-esterase domain family member 3	protein-coding	0	0	0	0	1	0	0	0	0	0	1	0	0	0	0	0	0	0	0	1	1	1	0	1	0	0	1	0	--	--	681096	Nxpe3	--	--	--
91860	CALML4	calmodulin like 4	protein-coding	1	1	0	0	1	0	0	0	0	0	3	0	0	0	0	0	0	0	1	0	1	0	0	0	0	0	1	0	--	--	691455	Calml4	31	--	extracellular matrix organization (7, 7), extracellular structure organization (7, 7), response to wounding (6.4, 11), multicellular organismal development (6.1, 23), wound healing (5.3, 8), single-o
92070	CTBP1-DT	CTBP1 divergent transcript	ncRNA	0	1	0	0	0	0	0	0	0	1	1	1	0	0	0	0	0	0	0	0	0	0	0	0	0	0	0	1	--	--	--	--	--	--	--
92181	UBTD2	ubiquitin domain containing 2	protein-coding	1	0	0	0	0	0	0	0	0	0	1	0	0	0	0	0	1	0	1	1	3	1	1	1	1	1	1	0	--	--	287178	Ubtd2	210	--	histone H2A monoubiquitination (4.3, 2), histone H2A ubiquitination (3.8, 2), histone monoubiquitination (3.8, 2), histone ubiquitination (3.4, 2), axis specification (3.2, 2), protein monoubiquitina
92249	LINC01278	long intergenic non-protein coding RNA 1278	ncRNA	0	0	0	0	1	0	0	0	0	0	1	0	0	0	0	0	0	0	0	0	0	0	0	0	0	0	0	0	--	--	--	--	--	--	--
92255	LMBRD2	LMBR1 domain containing 2	protein-coding	0	1	0	0	0	1	0	0	1	1	1	3	0	0	0	0	0	0	0	1	1	1	0	1	0	0	1	0	E2F1	--	499539	Lmbrd2	--	--	--
92346	C1orf105	chromosome 1 open reading frame 105	protein-coding	1	0	1	0	0	0	0	0	0	0	2	0	0	0	0	0	0	0	1	0	1	1	1	1	1	1	1	0	--	--	360864	RGD1309106	--	--	--
92689	FAM114A1	family with sequence similarity 114 member A1	protein-coding	0	1	0	1	0	1	0	0	0	1	2	2	0	0	0	0	0	0	1	1	2	1	1	1	1	1	1	0	--	--	498366	Fam114a1	150	--	positive regulation of cellular response.. (4.6, 2), regulation of cellular response to insul.. (3.1, 2), insulin receptor signaling pathway via p.. (2.8, 1), positive regulation of bone development
92691	TMEM169	transmembrane protein 169	protein-coding	0	0	0	0	1	0	0	0	0	0	1	0	0	0	0	0	0	0	0	1	1	1	0	1	0	1	0	1	HNF4A	--	690294	Tmem169	--	--	--
92703	TMEM183A	transmembrane protein 183A	protein-coding	0	0	0	0	0	0	0	0	0	1	0	1	0	0	0	0	0	0	1	1	2	1	1	1	1	1	1	1	--	--	289034	Tmem183a	102	--	regulation of histone modification (3.8, 3), regulation of chromatin modification (3.7, 3), regulation of chromatin organization (3.7, 3), negative regulation of transcription fro.. (3.5, 5), regulat
92806	CENPBD1	CENPB DNA-binding domain containing 1	protein-coding	0	0	1	0	0	0	0	0	0	0	1	0	0	0	0	0	0	0	1	1	2	1	1	1	0	0	0	0	NRF1	--	--	--	--	--	--
92922	CCDC102A	coiled-coil domain containing 102A	protein-coding	1	0	0	0	0	0	0	0	0	0	1	0	0	0	0	0	0	0	1	1	2	1	0	1	1	0	1	0	FOXA2	--	361363	Ccdc102a	--	--	--
93164	HTR7P1	5-hydroxytryptamine receptor 7 pseudogene 1	pseudo	1	0	0	0	1	0	0	0	0	0	2	0	0	0	0	0	0	0	0	0	0	0	0	0	0	0	1	0	--	--	--	--	--	--	--
93349	SP140L	SP140 nuclear body protein like	protein-coding	0	0	0	0	0	1	0	0	0	1	0	2	0	0	0	0	0	0	1	1	2	1	0	1	1	1	1	1	--	JAK.STAT	--	--	--	--	--
93487	MAPK1IP1L	mitogen-activated protein kinase 1 interacting protein 1 like	protein-coding	0	0	0	1	1	0	0	0	0	0	2	0	0	0	0	0	0	0	1	0	1	1	1	1	1	0	1	0	--	--	361028	Mapk1ip1l	135	--	negative regulation of smooth muscle cel.. (2.3, 1), negative regulation of fibroblast apopto.. (2.1, 1), long-term memory (2, 1), regulation of smooth muscle cell differe.. (2, 1), blood vessel matu
93550	ZFAND4	zinc finger AN1-type containing 4	protein-coding	0	0	0	0	0	0	0	0	0	1	0	1	0	0	0	0	0	0	1	0	1	1	1	1	1	1	1	0	--	--	286998	Zfand4	--	--	--
93594	TBC1D31	TBC1 domain family member 31	protein-coding	0	0	0	0	1	0	0	0	0	0	1	0	0	0	0	0	0	0	0	1	1	1	0	1	1	1	1	0	--	--	299949	Tbc1d31	10	Increased mitosis, concurrent (1)	cell cycle (31.9, 58), cell cycle process (31.3, 52), mitotic cell cycle process (28.7, 42), mitotic cell cycle (28.5, 44), nuclear division (26.7, 35), organelle fission (25, 35), mitotic nuclear di
93622	LOC93622	Morf4 family associated protein 1 like 1 pseudogene	pseudo	0	1	1	0	1	0	0	0	0	0	3	0	0	0	0	0	0	0	0	0	0	1	0	0	0	0	0	0	--	--	--	--	--	--	--
94056	SYAP1	synapse associated protein 1	protein-coding	0	0	0	0	1	0	0	0	0	0	1	0	0	0	0	0	0	0	1	1	2	1	1	1	1	1	1	0	--	--	302678	Syap1	48m	--	cullin deneddylation (4.6, 3), protein deneddylation (4.4, 3), vesicle fusion (2.9, 3), organelle membrane fusion (2.6, 3), IMP metabolic process (2.6, 2), vesicle organization (2.4, 4), purine ribon
94086	HSPB9	heat shock protein family B (small) member 9	protein-coding	0	0	1	0	1	0	0	0	0	0	2	0	0	0	0	0	1	0	1	1	3	1	1	1	1	0	1	1	--	--	363681	Hspb9	--	--	--
94240	EPSTI1	epithelial stromal interaction 1	protein-coding	1	0	0	0	0	1	0	0	0	1	1	2	0	0	0	0	0	0	0	0	0	1	1	1	1	1	1	1	--	JAK.STAT	498547	Epsti1	2	--	immune system process (30, 96), immune response (21.8, 59), leukocyte activation (21.6, 45), cell activation (20.8, 49), cell migration (17.5, 58), cell motility (17.1, 59), localization of cell (17.
112611	RWDD2A	RWD domain containing 2A	protein-coding	0	0	1	0	0	0	0	0	0	0	1	0	0	0	0	0	0	0	0	0	0	1	0	1	0	0	1	0	--	--	363110	Rwdd2a	--	--	--
112942	CFAP36	cilia and flagella associated protein 36	protein-coding	0	0	0	0	1	0	0	0	0	0	1	0	0	0	0	0	0	0	1	1	2	1	1	1	1	1	1	0	--	--	289859	Cfap36	7m	--	protein catabolic process (9.6, 44), macromolecule catabolic process (7, 46), proteolysis involved in cellular protein.. (6.6, 33), cellular protein catabolic process (6.2, 33), proteolysis (5.2, 51)
113146	AHNAK2	AHNAK nucleoprotein 2	protein-coding	0	1	0	0	0	1	0	0	1	1	1	3	0	0	0	0	0	0	1	1	2	1	1	1	1	1	1	0	--	--	314478	Ahnak2	--	--	--
113201	CASC4	cancer susceptibility 4	protein-coding	0	0	0	1	0	0	0	0	0	0	1	0	0	0	0	0	0	0	0	1	1	1	1	1	0	1	1	1	--	--	362204	Casc4	--	BDH, 1 day (1)	--
113263	GLCCI1	glucocorticoid induced 1	protein-coding	1	0	1	0	0	0	0	0	0	0	2	0	0	0	0	0	0	0	0	0	0	1	0	1	1	1	1	1	--	--	296884	Glcci1	35	--	heart looping (2.6, 2), determination of heart left/right asymme.. (2.6, 2), embryonic heart tube morphogenesis (2.5, 2), phosphatidylinositol phosphorylation (2.4, 2), embryonic organ morphogenesis
113452	TMEM54	transmembrane protein 54	protein-coding	0	0	0	0	0	1	0	0	0	1	0	2	0	0	0	0	0	0	0	1	1	1	1	1	1	0	1	1	--	--	362605	Tmem54	--	--	--
113763	ZBED6CL	ZBED6 C-terminal like	protein-coding	1	1	0	0	1	1	0	0	1	1	3	3	0	0	0	0	0	0	0	0	0	1	1	1	1	0	1	0	--	--	--	--	--	--	--
114044	MCM3AP-AS1	MCM3AP antisense RNA 1	ncRNA	0	0	1	0	0	0	0	0	1	0	1	1	0	0	0	0	0	0	0	0	0	0	0	0	0	1	1	0	--	--	--	--	--	--	--
114625	ERMAP	erythroblast membrane associated protein (Scianna blood group)	protein-coding	0	0	0	0	1	0	0	0	0	0	1	0	0	0	0	0	1	0	0	1	2	1	0	1	1	1	1	0	GATA1|GATA2	--	298485	Ermap	--	--	--
114659	LRRC37B	leucine rich repeat containing 37B	protein-coding	0	0	0	0	0	1	0	0	0	1	0	2	0	0	0	0	0	0	0	1	1	1	0	1	0	1	1	1	--	--	287750	Prp2l1	--	--	--
114796	PSMG3-AS1	PSMG3 antisense RNA 1 (head to head)	ncRNA	0	0	0	0	1	0	0	0	0	0	1	0	0	0	0	0	0	0	0	0	0	0	0	0	0	0	0	0	--	PI3K	--	--	--	--	--
114804	RNF157	ring finger protein 157	protein-coding	0	0	0	0	1	0	0	0	0	0	1	0	0	0	0	0	0	0	1	1	2	1	1	1	1	1	0	0	--	--	688272	Rnf157	--	--	--
114915	EPB41L4A-AS1	EPB41L4A antisense RNA 1	ncRNA	0	1	1	1	0	1	0	0	0	1	3	2	0	0	0	0	0	0	0	0	0	0	0	0	0	1	1	0	--	PI3K	--	--	--	--	--
114932	MRFAP1L1	Morf4 family associated protein 1 like 1	protein-coding	0	0	1	0	0	0	0	0	0	0	1	0	0	0	0	0	0	0	1	0	1	1	1	1	1	0	0	0	ETS1	--	--	--	--	--	--
115572	TENT5B	terminal nucleotidyltransferase 5B	protein-coding	1	0	0	1	1	0	0	0	0	0	3	0	0	0	0	0	0	0	1	0	1	1	1	1	1	0	1	0	SPI1	--	313019	Fam46b	--	--	--
116064	LRRC58	leucine rich repeat containing 58	protein-coding	1	0	0	0	0	0	0	0	0	0	1	0	0	0	0	0	0	0	0	0	0	1	0	1	0	0	1	0	E2F1	--	303919	Lrrc58	--	--	--
116068	LYSMD3	LysM domain containing 3	protein-coding	1	0	1	1	0	0	0	0	0	0	3	0	0	0	0	0	0	0	0	1	1	1	0	1	1	0	1	1	GATA3	--	315923	Lysmd3	--	--	--
116225	ZMYND19	zinc finger MYND-type containing 19	protein-coding	0	0	0	1	0	0	0	0	0	0	1	0	0	0	0	0	1	0	1	1	3	1	1	1	1	1	1	0	TFAP2C	--	311791	Zmynd19	9	--	ribosome biogenesis (13.9, 18), ncRNA processing (13.1, 19), ncRNA metabolic process (12.6, 21), ribonucleoprotein complex biogenesis (10.6, 19), rRNA processing (9.7, 12), rRNA metabolic process (9.
116238	TLCD1	TLC domain containing 1	protein-coding	1	1	0	0	1	0	0	0	0	0	3	0	0	0	0	0	0	0	0	1	1	1	0	1	1	0	1	0	ETS1|MYC	--	287472	Tlcd1	--	--	--
116362	RBP7	retinol binding protein 7	protein-coding	0	0	0	0	1	0	0	0	0	0	1	0	0	0	0	0	0	0	1	1	2	1	1	1	1	1	1	1	--	--	362662	Rbp7	43	--	negative regulation of cytokine secretio.. (3.1, 2), regulation of muscle system process (2.6, 3), one-carbon metabolic process (2.6, 2), regulation of system process (2.5, 4), neuronal action potent
118471	PRAP1	proline rich acidic protein 1	protein-coding	1	0	0	0	0	0	0	0	0	0	1	0	0	0	0	0	0	0	1	1	2	1	1	1	1	1	1	1	--	--	60574	Prap1	--	--	--
118491	CFAP70	cilia and flagella associated protein 70	protein-coding	0	0	0	0	1	0	0	0	0	0	1	0	0	0	0	0	0	0	0	1	1	0	0	0	0	1	0	0	--	--	361006	Cfap70	--	--	--
118663	BTBD16	BTB domain containing 16	protein-coding	1	1	0	0	0	0	0	0	0	0	2	0	0	0	0	0	0	0	0	1	1	1	1	1	1	1	1	1	TFAP2C	--	361658	Btbd16	--	--	--
118932	ANKRD22	ankyrin repeat domain 22	protein-coding	0	0	0	0	1	0	0	0	0	0	1	0	0	0	0	0	0	0	0	0	0	1	1	1	0	1	1	0	FOXA1	--	294093	Ankrd22	--	--	--
119032	BORCS7	BLOC-1 related complex subunit 7	protein-coding	0	0	0	0	0	1	0	0	0	0	0	1	0	0	0	0	0	0	1	1	2	1	0	1	0	1	1	0	--	--	294012	Borcs7	--	--	--
119467	CLRN3	clarin 3	protein-coding	1	1	0	0	1	1	0	0	1	0	3	2	0	0	0	0	0	0	0	1	1	1	1	1	1	1	1	0	HNF4A	--	309082	Clrn3	--	--	--
119710	C11orf74	chromosome 11 open reading frame 74	protein-coding	0	0	0	1	1	0	0	0	0	0	2	0	0	0	0	0	0	0	0	1	1	1	1	1	1	1	1	0	--	--	295952	RGD1309730	299	--	outer ear morphogenesis (2.9, 1), production of siRNA involved in RNA inte.. (2.7, 1), RNA interference (2.6, 1), middle ear morphogenesis (2.3, 1), dsRNA fragmentation (2.2, 1), production of small
120224	TMEM45B	transmembrane protein 45B	protein-coding	0	0	0	0	0	1	0	0	0	0	0	1	0	0	0	0	0	0	0	1	1	1	1	1	1	1	1	1	FOXA1	--	315524	Tmem45b	--	--	--
120376	COLCA2	colorectal cancer associated 2	protein-coding	0	0	0	0	0	1	0	0	0	0	0	1	0	0	0	0	0	0	0	1	1	0	0	0	0	1	1	1	--	--	315652	Colca2	--	--	--
122060	SLAIN1	SLAIN motif family member 1	protein-coding	0	0	0	1	1	0	0	0	0	1	2	1	0	0	0	0	0	0	1	1	2	1	1	1	1	1	1	0	E2F1	--	361087	Slain1	--	--	--
122525	C14orf28	chromosome 14 open reading frame 28	protein-coding	0	1	0	0	0	0	0	0	0	0	1	0	0	0	0	0	0	0	0	0	0	0	0	0	0	1	1	1	--	--	314168	RGD1307621	--	--	--
122664	TPPP2	tubulin polymerization promoting protein family member 2	protein-coding	0	0	0	0	1	0	0	0	0	0	1	0	0	0	0	0	0	0	1	1	2	0	0	0	0	0	1	1	--	--	498497	Tppp2	--	--	--
123036	TC2N	tandem C2 domains, nuclear	protein-coding	0	0	0	0	0	0	0	0	0	1	0	1	0	0	0	0	0	0	0	1	1	1	1	1	0	1	1	0	--	--	500707	Tc2n	72	--	cGMP biosynthetic process (3.7, 2), cGMP metabolic process (3.3, 2), nucleotide biosynthetic process (3.3, 4), nucleoside phosphate biosynthetic proces.. (3.3, 4), nicotinamide nucleotide biosyntheti
124044	SPATA2L	spermatogenesis associated 2 like	protein-coding	1	0	1	1	1	0	0	0	0	0	4	0	0	0	0	0	0	0	0	0	0	1	0	1	1	0	1	0	JUND	--	498963	Spata2L	70	Single cell necrosis, concurrent (1)	cell cycle arrest (3.2, 3), negative regulation of cell cycle (3.1, 4), natural killer cell mediated cytotoxicit.. (2.3, 1), natural killer cell mediated immune resp.. (2.3, 1), regulation of natural
124152	IQCK	IQ motif containing K	protein-coding	0	0	0	0	0	1	0	0	0	1	0	2	0	0	0	0	0	0	0	0	0	1	1	1	0	1	1	0	--	--	100909537	Iqck	--	--	--
124401	ANKS3	ankyrin repeat and sterile alpha motif domain containing 3	protein-coding	0	0	0	1	0	0	0	0	0	0	1	0	0	0	0	0	0	0	1	0	1	1	1	1	1	1	1	1	--	--	302937	Anks3	--	--	--
124402	UBALD1	UBA like domain containing 1	protein-coding	0	0	0	1	0	1	0	0	0	1	1	2	0	0	0	0	0	0	0	0	0	1	1	1	1	0	0	0	--	--	302941	Ubald1	70	Single cell necrosis, concurrent (1)	cell cycle arrest (3.2, 3), negative regulation of cell cycle (3.1, 4), natural killer cell mediated cytotoxicit.. (2.3, 1), natural killer cell mediated immune resp.. (2.3, 1), regulation of natural
124637	CYB5D1	cytochrome b5 domain containing 1	protein-coding	0	1	0	0	0	0	0	0	0	0	1	0	0	0	0	0	0	0	1	0	1	1	0	1	0	0	1	0	E2F4|ETS1	--	363629	Cyb5d1	--	--	--
124808	CCDC43	coiled-coil domain containing 43	protein-coding	0	0	0	0	0	1	0	0	0	1	0	2	0	0	0	0	0	0	1	1	2	1	1	1	1	0	0	0	YY1	--	360637	Ccdc43	1	--	RNA processing (17.7, 63), RNA metabolic process (16.9, 154), gene expression (15.3, 171), nucleic acid metabolic process (14, 163), nucleobase-containing compound metabolic.. (10.3, 179), mRNA metab
125113	KRT222	keratin 222	protein-coding	1	1	0	0	1	0	0	0	0	1	3	1	0	0	0	0	0	0	1	1	2	1	1	1	1	0	1	0	--	--	497994	Krt222	--	--	--
125488	TTC39C	tetratricopeptide repeat domain 39C	protein-coding	1	1	0	0	0	0	0	0	0	0	2	0	0	0	0	0	0	0	0	0	0	1	1	1	1	0	0	0	--	--	686179	Ttc39c	6m	--	oxidation-reduction process (10, 54), organic acid metabolic process (8.5, 55), oxoacid metabolic process (8.2, 54), alpha-amino acid metabolic process (7.3, 21), carboxylic acid metabolic process (7
126364	LRRC25	leucine rich repeat containing 25	protein-coding	0	0	0	0	1	0	0	0	0	0	1	0	0	0	0	0	0	0	1	1	2	1	1	1	1	0	1	0	SPI1	--	498605	Lrrc25	--	--	--
126823	KLHDC9	kelch domain containing 9	protein-coding	1	1	0	0	1	0	0	0	0	0	3	0	0	0	0	0	0	0	1	0	1	1	1	1	1	0	1	0	--	--	360878	Klhdc9	--	--	--
126868	MAB21L3	mab-21 like 3	protein-coding	1	1	0	0	0	0	0	0	0	0	2	0	0	0	0	0	0	0	1	0	1	1	1	1	1	0	1	0	--	--	295326	Mab21l3	140	--	xenobiotic catabolic process (6.5, 3), xenobiotic metabolic process (5, 3), cellular response to xenobiotic stimulus (5, 3), response to ketone (5, 4), cellular response to testosterone stimul.. (4.8
127255	LRRIQ3	leucine rich repeats and IQ motif containing 3	protein-coding	0	0	0	0	1	0	0	0	0	1	1	1	0	0	0	0	0	0	1	0	1	1	1	1	1	0	1	0	--	--	499732	Lrriq3	--	--	--
127687	C1orf122	chromosome 1 open reading frame 122	protein-coding	0	1	0	0	0	0	0	0	0	0	1	0	0	0	0	0	0	0	0	0	0	1	1	1	1	1	1	1	--	--	362592	RGD1559909	93	--	ER to Golgi vesicle-mediated transport (4.2, 3), Golgi vesicle transport (3, 3), ceramide transport (2.2, 1), cytoplasmic transport (2.2, 4), glycolipid transport (2.1, 1), transcytosis (2, 1), vesic
128061	C1orf131	chromosome 1 open reading frame 131	protein-coding	0	0	0	1	0	0	0	0	0	1	1	1	0	0	0	0	0	0	1	1	2	1	0	1	1	0	0	0	--	--	292100	RGD1562218	1	--	RNA processing (17.7, 63), RNA metabolic process (16.9, 154), gene expression (15.3, 171), nucleic acid metabolic process (14, 163), nucleobase-containing compound metabolic.. (10.3, 179), mRNA metab
128346	C1orf162	chromosome 1 open reading frame 162	protein-coding	0	0	0	0	0	0	0	0	0	1	0	1	0	0	0	0	0	0	0	1	1	1	0	0	0	0	0	0	--	--	100911379	LOC100911379	--	--	--
128439	SNHG11	small nucleolar RNA host gene 11	ncRNA	0	0	0	0	0	1	0	0	0	1	0	2	0	0	0	0	0	0	0	0	0	1	0	0	0	1	1	1	--	--	362256	Snhg11	--	--	--
128989	TANGO2	transport and golgi organization 2 homolog	protein-coding	1	0	0	1	0	0	0	0	1	0	2	1	0	0	0	0	0	0	0	1	1	1	0	1	0	1	1	1	--	--	360738	Tango2	159	--	directional locomotion (2.6, 1), leukemia inhibitory factor signaling pat.. (2.6, 1), valine catabolic process (2.4, 1), ionotropic glutamate receptor signaling .. (2.4, 1), regulation of peroxisome
130355	C2orf76	chromosome 2 open reading frame 76	protein-coding	1	0	0	0	0	1	0	0	0	1	1	2	0	0	0	0	0	0	0	0	0	0	0	1	1	1	1	0	--	--	288978	LOC288978	15	--	mitochondrion organization (7.5, 14), NADH dehydrogenase complex assembly (4.7, 4), mitochondrial respiratory chain complex .. (4.7, 4), mitochondrial respiratory chain complex .. (4.7, 4), establish
130502	TTC32	tetratricopeptide repeat domain 32	protein-coding	1	0	0	1	1	0	0	0	0	0	3	0	0	0	0	0	0	0	1	0	1	1	1	1	1	0	1	0	ETS1|FOXP3|GATA1	--	684830	Ttc32	15	--	mitochondrion organization (7.5, 14), NADH dehydrogenase complex assembly (4.7, 4), mitochondrial respiratory chain complex .. (4.7, 4), mitochondrial respiratory chain complex .. (4.7, 4), establish
130888	FBXO36	F-box protein 36	protein-coding	0	0	0	0	1	0	0	0	0	0	1	0	0	0	0	0	0	0	0	0	0	1	0	1	0	1	0	0	ELK1	--	363268	Fbxo36	--	--	--
130940	CCDC148	coiled-coil domain containing 148	protein-coding	0	0	0	0	1	0	0	0	0	0	1	0	0	0	0	0	0	0	1	0	1	1	1	1	1	1	0	1	AR	--	311051	Ccdc148	--	--	--
131076	CCDC58	coiled-coil domain containing 58	protein-coding	0	0	0	0	0	0	0	0	0	1	0	1	0	0	0	0	0	0	0	1	1	1	0	1	1	1	1	0	YY1	--	288065	Ccdc58	7m	--	protein catabolic process (9.6, 44), macromolecule catabolic process (7, 46), proteolysis involved in cellular protein.. (6.6, 33), cellular protein catabolic process (6.2, 33), proteolysis (5.2, 51)
131408	FAM131A	family with sequence similarity 131 member A	protein-coding	0	0	0	0	0	0	0	0	1	0	0	1	0	0	0	0	0	0	0	1	1	1	1	1	1	0	0	0	AR	--	100360487	Fam131a	--	--	--
131544	CRYBG3	crystallin beta-gamma domain containing 3	protein-coding	1	0	0	0	0	0	0	0	0	0	1	0	0	0	0	0	0	0	1	1	2	1	0	1	1	1	1	0	--	--	288204	Crybg3	--	--	--
131583	FAM43A	family with sequence similarity 43 member A	protein-coding	0	0	1	0	0	0	0	0	0	1	1	1	0	0	0	0	0	0	0	0	0	1	0	1	0	0	1	1	FOXA1|FOXP3	--	288031	Fam43a	99	--	fat cell differentiation (4.6, 4), vasodilation (4.4, 3), negative regulation of biological proces.. (4.1, 11), cell differentiation (3.7, 9), regulation of renal system process (3.7, 2), negative re
131616	TMEM42	transmembrane protein 42	protein-coding	0	0	0	0	1	1	0	0	0	1	1	2	0	0	0	0	0	0	0	1	1	0	0	0	1	0	0	0	--	PI3K	363171	Tmem42	120	--	xenobiotic metabolic process (2.9, 2), cellular response to xenobiotic stimulus (2.9, 2), response to xenobiotic stimulus (2.7, 2), desmosome assembly (2.2, 1), axial mesoderm development (2.2, 1), a
131831	ERICH6	glutamate rich 6	protein-coding	1	0	0	0	0	0	0	0	0	0	1	0	0	0	0	0	0	0	0	0	0	1	1	1	1	1	0	0	--	--	499626	Erich6	--	--	--
132299	OCIAD2	OCIA domain containing 2	protein-coding	0	0	0	0	0	1	0	0	0	0	0	1	0	0	0	0	0	0	0	1	1	1	0	1	1	1	1	1	TFAP2C	--	100361733	Ociad2	284	--	pyridine nucleotide catabolic process (2.7, 1), UDP-glucose metabolic process (2.5, 1), protein repair (2.5, 1), pyridine-containing compound catabolic p.. (2.5, 1), coenzyme catabolic process (2.2,
132720	FAM241A	family with sequence similarity 241 member A	protein-coding	0	0	0	1	0	1	0	0	0	1	1	2	0	0	0	0	0	0	0	1	1	1	0	1	0	1	1	1	--	--	691931	Fam241a	--	--	--
133619	PRRC1	proline rich coiled-coil 1	protein-coding	0	1	1	0	0	0	0	0	0	0	2	0	0	0	0	0	0	0	1	1	2	1	1	1	1	0	1	1	--	--	291444	Prrc1	36m	--	ER to Golgi vesicle-mediated transport (5.2, 5), Golgi vesicle transport (4.3, 6), vesicle-mediated transport (4.2, 12), establishment of Golgi localization (3.9, 2), single-organism intracellular tr
134145	FAM173B	family with sequence similarity 173 member B	protein-coding	0	0	0	1	0	1	0	0	0	0	1	1	0	0	0	0	0	0	0	1	1	0	0	0	1	1	1	1	--	--	499561	Fam173b	15	--	mitochondrion organization (7.5, 14), NADH dehydrogenase complex assembly (4.7, 4), mitochondrial respiratory chain complex .. (4.7, 4), mitochondrial respiratory chain complex .. (4.7, 4), establish
134265	AFAP1L1	actin filament associated protein 1 like 1	protein-coding	1	0	0	0	1	0	0	0	0	0	2	0	0	0	0	0	0	0	1	1	2	1	1	1	1	1	1	1	--	--	291565	Afap1l1	2	--	immune system process (30, 96), immune response (21.8, 59), leukocyte activation (21.6, 45), cell activation (20.8, 49), cell migration (17.5, 58), cell motility (17.1, 59), localization of cell (17.
134285	TMEM171	transmembrane protein 171	protein-coding	1	0	0	0	0	0	0	0	1	0	1	1	0	0	0	0	0	0	1	1	2	1	1	1	1	0	1	1	--	--	293634	Tmem171	--	--	--
134548	SOWAHA	sosondowah ankyrin repeat domain family member A	protein-coding	0	0	1	0	0	0	0	0	0	0	1	0	0	0	0	0	0	0	0	0	0	1	0	0	1	0	1	0	--	--	497903	Sowaha	--	--	--
135398	C6orf141	chromosome 6 open reading frame 141	protein-coding	0	0	0	0	0	1	0	0	0	1	0	2	0	0	0	0	0	0	0	0	0	1	1	1	1	0	1	0	--	--	688459	LOC688459	--	--	--
135932	TMEM139	transmembrane protein 139	protein-coding	1	0	1	1	0	1	0	0	0	1	3	2	0	0	0	0	0	0	1	1	2	1	1	1	1	1	1	1	--	--	680244	Tmem139	--	--	--
136895	C7orf31	chromosome 7 open reading frame 31	protein-coding	0	0	1	0	1	0	0	0	0	0	2	0	0	0	0	0	0	0	1	1	2	1	1	1	1	0	1	0	--	--	500124	LOC500124	--	--	--
138162	C9orf116	chromosome 9 open reading frame 116	protein-coding	0	0	0	0	1	0	0	0	0	0	1	0	0	0	0	0	0	0	1	0	1	1	1	1	1	0	1	0	--	--	296608	RGD1306233	--	--	--
138241	C9orf85	chromosome 9 open reading frame 85	protein-coding	0	0	1	0	0	0	0	0	0	0	1	0	0	0	0	0	0	0	0	0	0	0	0	0	0	0	0	0	--	--	361740	RGD1359158	129	--	positive regulation of mammary gland epi.. (2.4, 1), thymidine metabolic process (2.4, 1), pyrimidine deoxyribonucleoside metabolic.. (2.3, 1), deoxyribonucleoside monophosphate biosyn.. (2.2, 1), de
138311	FAM69B	family with sequence similarity 69 member B	protein-coding	0	0	0	0	1	0	0	0	0	0	1	0	0	0	0	0	0	0	1	1	2	1	1	1	1	0	1	0	--	--	362090	Fam69b	--	--	--
139221	MUM1L1	MUM1 like 1	protein-coding	0	0	1	0	0	0	0	0	0	0	1	0	0	0	0	0	0	0	0	1	1	0	0	1	0	0	1	1	--	--	501630	Mum1l1	--	--	--
139231	FAM199X	family with sequence similarity 199, X-linked	protein-coding	0	0	0	0	0	0	0	0	0	1	0	1	0	0	0	0	0	0	1	0	1	1	0	1	1	0	1	0	--	--	679168	Fam199x	--	--	--
139324	HDX	highly divergent homeobox	protein-coding	1	0	0	0	0	0	0	0	0	0	1	0	0	0	0	0	0	0	1	1	2	1	1	1	1	0	1	0	AR	--	317617	Hdx	--	--	--
140828	LINC00261	long intergenic non-protein coding RNA 261	ncRNA	1	1	0	1	1	0	0	0	0	1	4	1	0	0	0	0	0	0	0	0	0	0	0	0	0	1	1	1	--	--	--	--	--	--	--
143684	FAM76B	family with sequence similarity 76 member B	protein-coding	0	0	0	0	0	1	0	0	0	0	0	1	0	0	0	0	0	0	1	1	2	1	1	1	1	0	1	0	CREB1|E2F4|ETS1	--	367021	Fam76b	57m	--	transcription initiation from RNA polyme.. (4.1, 4), regulation of macromolecule metabolic pr.. (3.9, 30), histone modification (3.7, 8), covalent chromatin modification (3.7, 8), regulation of macro
143903	LAYN	layilin	protein-coding	0	0	0	0	1	0	0	0	0	0	1	0	0	0	0	0	0	0	1	1	2	1	0	1	0	1	1	1	--	--	500996	Layn	--	--	--
144423	GLT1D1	glycosyltransferase 1 domain containing 1	protein-coding	0	0	0	0	0	1	0	0	0	1	0	2	0	0	0	0	0	0	0	1	1	1	0	0	0	1	1	0	TFAP2C	--	304445	Glt1d1	--	--	--
144571	A2M-AS1	A2M antisense RNA 1	ncRNA	1	0	0	0	0	0	0	0	0	0	1	0	0	0	0	0	0	0	0	0	0	0	0	0	0	0	0	0	--	--	--	--	--	--	--
144608	C12orf60	chromosome 12 open reading frame 60	protein-coding	0	0	1	0	1	1	0	0	0	1	2	2	0	0	0	0	0	0	0	0	0	1	1	1	1	0	1	0	--	--	500354	LOC500354	--	--	--
144811	LACC1	laccase domain containing 1	protein-coding	1	0	0	0	0	0	0	0	0	1	1	1	0	0	0	0	0	0	1	1	2	1	0	1	1	1	1	1	--	--	313790	Lacc1	--	--	--
145741	C2CD4A	C2 calcium dependent domain containing 4A	protein-coding	0	1	0	0	0	1	0	0	1	1	1	3	0	0	0	0	0	0	1	1	2	0	0	0	0	1	1	1	--	--	691703	C2cd4a	--	--	--
145748	LYSMD4	LysM domain containing 4	protein-coding	0	0	0	1	0	0	0	0	0	1	1	1	0	0	0	0	0	0	0	1	1	0	0	0	0	1	0	0	--	--	681647	Lysmd4	--	Single cell necrosis, concurrent (3)	--
145788	C15orf65	chromosome 15 open reading frame 65	protein-coding	0	1	0	0	0	1	0	0	0	1	1	2	0	0	0	0	0	0	0	0	0	0	0	0	0	0	0	0	--	--	691849	Ccpg1os	264	--	spinal cord dorsal/ventral patterning (5.8, 2), ciliary receptor clustering involved in .. (5.8, 2), smoothened signaling pathway (5.7, 3), spinal cord patterning (5.5, 2), cilium organization (5.1,
145837	DRAIC	downregulated RNA in cancer, inhibitor of cell invasion and migration	ncRNA	1	0	0	0	1	1	0	0	0	1	2	2	0	0	0	0	0	0	0	0	0	0	0	0	0	0	1	1	--	--	--	--	--	--	--
145853	C15orf61	chromosome 15 open reading frame 61	protein-coding	0	0	0	1	0	0	0	0	0	1	1	1	0	0	0	0	0	0	0	1	1	1	0	0	0	0	0	0	--	--	363074	RGD1309779	211	--	negative regulation of MAPK cascade (2.7, 2), regulation of protein ubiquitination (2.4, 2), amelogenesis (2.4, 1), regulation of protein modification by sm.. (2.3, 2), desmosome organization (2.3, 1
146227	BEAN1	brain expressed associated with NEDD4 1	protein-coding	0	0	0	0	1	0	0	0	0	0	1	0	0	0	0	0	0	0	0	1	1	1	1	1	1	1	1	1	--	--	361358	Bean1	--	--	--
146705	TEPSIN	TEPSIN, adaptor related protein complex 4 accessory protein	protein-coding	0	0	0	0	0	0	0	0	0	1	0	1	0	0	0	0	0	0	1	1	2	1	0	1	1	1	1	1	--	--	360673	Tepsin	36m	--	ER to Golgi vesicle-mediated transport (5.2, 5), Golgi vesicle transport (4.3, 6), vesicle-mediated transport (4.2, 12), establishment of Golgi localization (3.9, 2), single-organism intracellular tr
146880	ARHGAP27P1	Rho GTPase activating protein 27 pseudogene 1	pseudo	0	0	0	0	1	0	0	0	0	0	1	0	0	0	0	0	0	0	0	0	0	0	0	0	0	0	0	0	--	--	--	--	--	--	--
147463	ANKRD29	ankyrin repeat domain 29	protein-coding	1	1	1	0	0	1	1	0	1	1	3	4	0	0	0	0	0	0	0	0	0	1	0	1	0	0	1	0	HNF4A	--	498823	Ankrd29	--	--	--
147525	LINC00526	long intergenic non-protein coding RNA 526	ncRNA	0	0	0	0	0	1	0	0	0	0	0	1	0	0	0	0	0	0	1	0	1	1	0	1	1	0	0	0	--	--	--	--	--	--	--
147645	VSIG10L	V-set and immunoglobulin domain containing 10 like	protein-coding	1	0	0	0	1	1	0	0	0	1	2	2	0	0	0	0	0	0	0	1	1	1	0	0	0	1	1	0	--	--	308556	Vsig10l	--	--	--
147646	C19orf84	chromosome 19 open reading frame 84	protein-coding	0	0	0	0	0	0	0	0	0	1	0	1	0	0	0	0	0	0	0	0	0	0	0	0	0	0	0	0	--	--	103691102	C1H19orf84	--	--	--
147664	ERVV-1	endogenous retrovirus group V member 1, envelope	protein-coding	0	0	0	0	0	0	0	0	0	1	0	1	0	0	0	0	0	0	0	1	1	1	1	1	0	1	1	1	--	--	--	--	--	--	--
147727	ILF3-DT	ILF3 divergent tranacript	ncRNA	0	1	0	0	1	0	0	0	0	0	2	0	0	0	0	0	0	0	0	0	0	0	0	0	0	0	1	0	--	--	--	--	--	--	--
147965	FAM98C	family with sequence similarity 98 member C	protein-coding	0	0	0	0	0	0	0	0	0	1	0	1	0	0	0	0	0	0	0	1	1	0	0	1	0	0	1	0	--	--	292764	Fam98c	--	--	--
148223	C19orf25	chromosome 19 open reading frame 25	protein-coding	0	0	0	0	0	1	0	0	0	1	0	2	0	0	0	0	0	0	1	0	1	1	1	1	1	1	0	0	--	--	299612	RGD1359127	309	Single cell necrosis, concurrent (2)	dosage compensation by inactivation of X.. (3.2, 1), catagen (3.2, 1), dosage compensation (2.9, 1), chondrocyte development (2.6, 1), regulation of keratinocyte proliferation (2.6, 1), negative regu
148418	SAMD13	sterile alpha motif domain containing 13	protein-coding	0	0	1	0	0	0	0	0	0	0	1	0	0	0	0	0	0	0	0	0	0	1	0	1	1	0	0	0	--	--	56764	Samd13	--	--	--
148423	C1orf52	chromosome 1 open reading frame 52	protein-coding	0	1	0	0	0	0	0	0	0	0	1	0	0	0	0	0	0	0	1	1	2	1	0	1	1	1	0	1	--	--	499724	RGD1560065	4m	--	RNA splicing (5.6, 21), formation of translation preinitiation c.. (5, 6), mRNA metabolic process (4.6, 24), ribonucleoprotein complex biogenesis (4.5, 20), ribonucleoprotein complex assembly (4.2, 1
148534	TMEM56	transmembrane protein 56	protein-coding	0	0	0	1	1	0	0	0	0	0	2	0	0	0	0	0	0	0	0	1	1	1	0	1	1	1	1	1	GATA1|GATA2|HNF4A	--	365924	Tmem56	41	--	lipid metabolic process (8.4, 15), cellular lipid metabolic process (6.8, 12), monocarboxylic acid metabolic process (6.5, 10), fatty acid beta-oxidation (5.8, 5), fatty acid metabolic process (5.8,
148741	ANKRD35	ankyrin repeat domain 35	protein-coding	0	0	0	0	1	0	0	0	0	0	1	0	0	0	0	0	0	0	0	0	0	1	1	1	1	0	1	0	GATA3	--	365881	Ankrd35	--	--	--
148898	ZNF436-AS1	ZNF436 antisense RNA 1	ncRNA	0	0	0	0	1	0	0	0	0	1	1	1	0	0	0	0	0	0	0	0	0	0	0	0	1	0	0	0	--	--	--	--	--	--	--
149086	LINC01225	LINC01225 pseudogene	pseudo	0	0	0	0	0	0	0	0	0	1	0	1	0	0	0	0	0	0	0	0	0	0	0	0	0	1	1	0	--	--	--	--	--	--	--
149175	MANEAL	mannosidase endo-alpha like	protein-coding	0	1	0	0	0	0	0	0	0	0	1	0	0	0	0	0	0	0	1	1	2	1	0	1	0	1	1	0	ESR1	--	366466	Maneal	--	--	--
149345	SHISA4	shisa family member 4	protein-coding	0	0	0	1	0	0	0	0	0	0	1	0	0	0	0	0	0	0	0	1	1	0	0	0	0	0	0	0	--	--	360848	Shisa4	--	--	--
149466	C1orf210	chromosome 1 open reading frame 210	protein-coding	1	0	1	0	1	0	0	0	0	0	3	0	0	0	0	0	0	0	0	1	1	0	0	0	0	0	1	1	--	--	362576	RGD1305347	188	--	regulation of RIG-I signaling pathway (2.5, 1), negative regulation of RIG-I signaling p.. (2.5, 1), negative regulation of interferon-beta p.. (2.4, 1), positive regulation of GTP catabolic pro.. (2
150291	MORC2-AS1	MORC2 antisense RNA 1	ncRNA	0	1	0	0	0	0	0	0	0	0	1	0	0	0	0	0	0	0	0	0	0	0	0	0	0	0	0	0	--	--	--	--	--	--	--
150381	PRR34-AS1	PRR34 antisense RNA 1	ncRNA	0	0	0	0	0	1	0	0	0	0	0	1	0	0	0	0	0	0	0	0	0	0	0	0	0	0	0	0	--	--	--	--	--	--	--
150383	CDPF1	cysteine rich DPF motif domain containing 1	protein-coding	0	0	0	0	0	0	0	0	0	1	0	1	0	0	0	0	0	0	1	0	1	1	1	1	1	0	0	0	--	--	362975	Cdpf1	3m	--	translation (37, 103), ribonucleoprotein complex biogenesis (14.5, 48), gene expression (13.9, 231), ribonucleoprotein complex assembly (10.9, 29), ribosomal small subunit biogenesis (10.6, 13), ribo
150468	CKAP2L	cytoskeleton associated protein 2 like	protein-coding	1	1	1	0	1	1	0	0	1	0	4	2	0	0	0	0	0	0	0	1	1	1	0	1	1	1	1	1	E2F1|FOXM1	--	680515	Ckap2l	--	--	--
151534	LBX2-AS1	LBX2 antisense RNA 1	ncRNA	0	0	0	0	0	0	0	0	1	0	0	1	0	0	0	0	0	0	0	0	0	0	0	0	0	0	0	0	--	--	--	--	--	--	--
151613	TTC14	tetratricopeptide repeat domain 14	protein-coding	0	0	1	0	0	0	0	0	0	0	1	0	0	0	0	0	0	0	1	0	1	1	1	1	1	1	1	0	ELF1|ETS1	--	310314	Ttc14	3m	--	translation (37, 103), ribonucleoprotein complex biogenesis (14.5, 48), gene expression (13.9, 231), ribonucleoprotein complex assembly (10.9, 29), ribosomal small subunit biogenesis (10.6, 13), ribo
152225	LINC02085	long intergenic non-protein coding RNA 2085	ncRNA	0	0	0	0	0	1	0	0	0	1	0	2	0	0	0	0	0	0	0	0	0	0	0	0	0	0	0	0	--	--	--	--	--	--	--
153396	TMEM161B	transmembrane protein 161B	protein-coding	0	0	0	0	1	0	0	0	0	0	1	0	0	0	0	0	0	0	0	1	1	1	0	1	0	1	1	0	ETS1	--	309953	Tmem161b	14	--	protein folding (8.8, 13), binding of sperm to zona pellucida (5.1, 4), sperm-egg recognition (5.1, 4), cell-cell recognition (4.8, 4), chaperone-mediated protein folding (4.3, 5), single fertilizati
153684	LOC153684	uncharacterized LOC153684	ncRNA	0	0	0	0	1	0	0	0	0	0	1	0	0	0	0	0	0	0	0	0	0	1	0	0	0	0	0	0	--	--	--	--	--	--	--
153733	CCDC112	coiled-coil domain containing 112	protein-coding	0	0	0	0	0	1	0	0	0	1	0	2	0	0	0	0	0	0	1	0	1	1	1	1	1	0	1	0	--	--	498858	Ccdc112	--	--	--
154661	RUNDC3B	RUN domain containing 3B	protein-coding	1	1	0	0	1	1	0	0	0	0	3	1	0	0	0	0	0	0	0	0	0	1	1	1	1	1	1	1	--	--	688590	Rundc3b	--	--	--
157567	ANKRD46	ankyrin repeat domain 46	protein-coding	1	1	0	0	1	0	0	0	0	0	3	0	0	0	0	0	0	0	0	1	1	1	1	1	1	0	1	1	CTCF|TCF4	--	299982	Ankrd46	203	--	alcohol catabolic process (3.1, 2), regulation of hormone levels (3, 3), organic hydroxy compound catabolic proce.. (3, 2), cellular hormone metabolic process (2.8, 2), hormone metabolic process (2.5
157574	FBXO16	F-box protein 16	protein-coding	1	0	1	0	0	0	0	0	0	0	2	0	0	0	0	0	0	0	0	0	0	1	0	1	1	1	1	0	--	--	305970	Fbxo16	--	--	--
157769	FAM91A1	family with sequence similarity 91 member A1	protein-coding	0	0	0	1	0	0	0	0	0	0	1	0	0	0	0	0	0	0	1	1	2	1	0	1	1	0	1	0	--	--	689997	Fam91a1	--	--	--
158219	TTC39B	tetratricopeptide repeat domain 39B	protein-coding	1	0	0	0	0	0	0	0	0	0	1	0	0	0	0	0	0	0	0	0	0	1	1	1	1	1	1	1	--	--	298186	Ttc39b	--	--	--
158228	FAM201A	family with sequence similarity 201 member A	ncRNA	1	0	1	0	0	0	0	0	0	0	2	0	0	0	0	0	0	0	0	0	0	0	0	0	0	0	0	0	--	--	--	--	--	--	--
158401	C9orf84	chromosome 9 open reading frame 84	protein-coding	1	0	0	0	0	0	0	0	0	0	1	0	0	0	0	0	0	0	0	0	0	0	0	0	0	0	0	0	--	--	686050	LOC686050	--	--	--
158427	TSTD2	thiosulfate sulfurtransferase like domain containing 2	protein-coding	0	0	0	0	0	1	0	0	0	0	0	1	0	0	0	0	0	0	1	0	1	1	1	1	1	0	0	0	--	--	362514	Tstd2	--	--	--
158572	USP27X-AS1	USP27X antisense RNA 1 (head to head)	ncRNA	0	0	0	0	0	1	0	0	0	0	0	1	0	0	0	0	0	0	0	0	0	0	0	0	0	0	0	0	--	--	--	--	--	--	--
158801	NKAPP1	NFKB activating protein pseudogene 1	pseudo	0	1	0	0	0	0	0	0	0	0	1	0	0	0	0	0	0	0	0	0	0	0	0	0	0	0	1	0	--	--	--	--	--	--	--
158960	CH17-340M24.3	uncharacterized protein BC009467	ncRNA	1	0	0	0	1	0	0	0	1	0	2	1	0	0	0	0	0	0	0	0	0	0	0	0	0	0	0	0	--	--	--	--	--	--	--
159013	CXorf38	chromosome X open reading frame 38	protein-coding	0	0	1	0	0	0	0	0	0	0	1	0	0	0	0	0	0	0	0	0	0	0	0	1	1	0	0	0	--	--	317344	RGD1565685	7m	--	protein catabolic process (9.6, 44), macromolecule catabolic process (7, 46), proteolysis involved in cellular protein.. (6.6, 33), cellular protein catabolic process (6.2, 33), proteolysis (5.2, 51)
159090	FAM122B	family with sequence similarity 122B	protein-coding	1	0	0	0	0	0	0	0	0	0	1	0	0	0	0	0	0	0	0	0	0	1	0	1	1	0	1	0	--	--	501647	Fam122b	--	Increased mitosis, concurrent (1)	--
160140	C11orf65	chromosome 11 open reading frame 65	protein-coding	1	0	0	0	1	0	0	0	0	0	2	0	0	0	0	0	0	0	1	0	1	1	1	1	1	1	1	1	--	--	315665	RGD1311251	186	--	negative regulation of Golgi to plasma m.. (2.6, 1), synaptic transmission, cholinergic (2.4, 1), regulation of Golgi to plasma membrane p.. (2.4, 1), macromolecule depalmitoylation (2.4, 1), fatty a
162073	ITPRIPL2	ITPRIP like 2	protein-coding	0	1	0	1	1	0	0	0	0	0	3	0	0	0	0	0	0	0	0	1	1	1	0	1	1	0	1	0	JUN	--	499253	Itpripl2	--	--	--
162461	TMEM92	transmembrane protein 92	protein-coding	0	0	0	0	0	1	0	0	0	1	0	2	0	0	0	0	0	0	0	1	1	1	0	1	1	1	1	0	--	--	690666	Tmem92	--	--	--
166815	TIGD2	tigger transposable element derived 2	protein-coding	0	0	0	0	0	0	0	0	1	0	0	1	0	0	0	0	0	0	1	1	2	1	0	1	1	0	0	0	--	--	100912924	Tigd2	--	--	--
193629	LINC00189	long intergenic non-protein coding RNA 189	ncRNA	0	0	0	0	0	1	0	0	0	0	0	1	0	0	0	0	0	0	0	0	0	1	0	0	0	0	1	0	--	--	--	--	--	--	--
196394	AMN1	antagonist of mitotic exit network 1 homolog	protein-coding	1	0	0	0	1	1	0	0	0	1	2	2	0	0	0	0	1	0	0	0	1	0	0	0	0	0	1	0	AR|FOXP3|GATA2	--	302032	Amn1	3m	--	translation (37, 103), ribonucleoprotein complex biogenesis (14.5, 48), gene expression (13.9, 231), ribonucleoprotein complex assembly (10.9, 29), ribosomal small subunit biogenesis (10.6, 13), ribo
196792	FAM24B	family with sequence similarity 24 member B	protein-coding	0	1	1	1	1	1	0	0	0	0	4	1	0	0	0	0	0	0	0	1	1	0	0	1	0	1	0	0	--	--	--	--	--	--	--
199745	THAP8	THAP domain containing 8	protein-coding	1	0	0	1	0	0	0	0	1	0	2	1	0	0	0	0	0	0	1	0	1	1	1	1	1	0	0	0	--	--	103691099	Thap8	--	--	--
200232	FAM209A	family with sequence similarity 209 member A	protein-coding	1	0	0	0	0	0	0	0	0	0	1	0	0	0	0	0	0	0	0	1	1	1	0	1	0	0	0	0	--	--	--	--	--	--	--
200634	KRTCAP3	keratinocyte associated protein 3	protein-coding	1	0	0	0	0	0	0	0	0	0	1	0	0	0	0	0	0	0	0	1	1	0	0	1	1	0	1	0	--	--	683980	Krtcap3	--	--	--
200765	TIGD1	tigger transposable element derived 1	protein-coding	1	0	1	0	0	0	0	0	0	0	2	0	0	0	0	0	0	0	1	1	2	1	1	1	1	0	1	0	--	--	--	--	--	--	--
201283	AMZ2P1	archaelysin family metallopeptidase 2 pseudogene 1	pseudo	1	0	0	0	0	1	0	0	0	1	1	2	0	0	0	0	0	0	0	0	0	1	0	0	0	0	0	0	--	--	--	--	--	--	--
201299	RDM1	RAD52 motif containing 1	protein-coding	1	0	0	0	0	0	0	0	0	0	1	0	0	0	0	0	1	0	1	1	3	1	1	1	1	1	1	0	AR|E2F4|FOXP3|HNF4A|IKZF1|PBX1|SMAD3|TFAP2C|TP53	--	287726	Rdm1	--	--	--
201651	AADACP1	arylacetamide deacetylase pseudogene 1	pseudo	0	0	0	0	1	1	0	0	0	1	1	2	0	0	0	0	0	0	0	0	0	0	0	0	0	0	0	0	--	--	--	--	--	--	--
201725	C4orf46	chromosome 4 open reading frame 46	protein-coding	0	0	0	0	0	1	0	0	1	1	0	3	0	0	0	0	0	0	1	1	2	1	1	1	1	1	1	0	--	--	310537	RGD1560010	10	Increased mitosis, concurrent (1)	cell cycle (31.9, 58), cell cycle process (31.3, 52), mitotic cell cycle process (28.7, 42), mitotic cell cycle (28.5, 44), nuclear division (26.7, 35), organelle fission (25, 35), mitotic nuclear di
201799	TMEM154	transmembrane protein 154	protein-coding	0	1	1	0	0	1	0	0	0	1	2	2	0	0	0	0	0	0	0	1	1	0	0	0	1	1	1	1	--	--	361972	Tmem154	--	--	--
201895	SMIM14	small integral membrane protein 14	protein-coding	0	1	0	0	0	1	0	0	0	0	1	1	0	0	0	0	0	0	1	1	2	1	1	1	1	1	1	0	--	--	364154	Smim14	13m	Adverse as 29d, concurrent (4); Hematopoiesis, 1 day (8)	regulation of protein processing (6.5, 14), protein processing (6.2, 17), negative regulation of protein processin.. (6, 13), protein metabolic process (5.8, 61), protein activation cascade (5.7, 7),
201931	TMEM192	transmembrane protein 192	protein-coding	1	0	0	0	0	0	0	0	0	0	1	0	0	0	0	0	0	0	1	1	2	1	0	1	1	1	1	0	FOXA1	--	361137	Tmem192	7	--	mitochondrion organization (3.6, 12), mitochondrial RNA metabolic process (3.6, 4), transcription from mitochondrial promote.. (3.4, 3), methylation (3.3, 10), telomere maintenance (3, 4), telomere o
202299	LINC01554	long intergenic non-protein coding RNA 1554	ncRNA	0	0	0	1	1	1	0	0	0	1	2	2	0	0	0	0	0	0	0	0	0	0	0	0	1	0	1	0	--	--	--	--	--	--	--
202333	CMYA5	cardiomyopathy associated 5	protein-coding	0	0	0	0	0	0	0	0	0	1	0	1	0	0	0	0	1	0	1	1	3	1	1	1	1	1	1	1	--	--	688915	Cmya5	28	--	myotube differentiation (4.4, 4), negative regulation of endothelial cell .. (4, 2), bicarbonate transport (3.7, 2), regulation of urine volume (3.7, 2), positive regulation of urine volume (3.7, 2),
202781	PAXIP1-AS1	PAXIP1 antisense RNA 1 (head to head)	ncRNA	0	1	0	0	1	1	0	0	0	1	2	2	0	0	0	0	0	0	0	0	0	0	0	0	0	0	0	0	--	--	--	--	--	--	--
202915	TMEM184A	transmembrane protein 184A	protein-coding	1	0	0	0	1	0	0	0	0	0	2	0	0	0	0	0	0	0	1	1	2	1	1	1	1	1	1	0	--	--	304325	Tmem184a	--	--	--
203111	ERICH5	glutamate rich 5	protein-coding	0	0	0	1	0	0	0	0	1	0	1	1	0	0	0	0	0	0	0	0	0	1	0	1	1	0	0	0	--	--	681820	Erich5	--	--	--
203197	TMEM268	transmembrane protein 268	protein-coding	0	1	1	0	0	0	0	0	0	0	2	0	0	0	0	0	0	0	0	1	1	1	1	1	1	0	1	0	--	--	298104	Tmem268	40	--	protein activation cascade (11.7, 8), complement activation (10.6, 7), complement activation, classical pathway (10, 6), activation of immune response (9.4, 9), humoral immune response (9.4, 7), humo
203259	FAM219A	family with sequence similarity 219 member A	protein-coding	1	0	0	0	1	0	0	0	0	0	2	0	0	0	0	0	0	0	0	0	0	1	1	1	1	0	0	0	--	--	691024	Fam219a	--	--	--
203328	SUSD3	sushi domain containing 3	protein-coding	1	1	0	1	0	1	0	0	0	1	3	2	0	0	0	0	0	0	0	1	1	1	0	1	0	1	1	1	--	--	306810	Susd3	--	Hematopoeisis, concurrent (2); Hematopoeisis, 1 day (3)	--
219738	FAM241B	family with sequence similarity 241 member B	protein-coding	0	0	0	0	0	1	0	0	0	1	0	2	0	0	0	0	0	0	1	1	2	1	1	1	1	1	1	0	--	--	294499	Fam241b	299	--	outer ear morphogenesis (2.9, 1), production of siRNA involved in RNA inte.. (2.7, 1), RNA interference (2.6, 1), middle ear morphogenesis (2.3, 1), dsRNA fragmentation (2.2, 1), production of small
219833	C11orf45	chromosome 11 open reading frame 45	protein-coding	0	0	0	0	1	0	0	0	0	0	1	0	0	0	0	0	0	0	0	1	1	1	0	1	1	0	1	0	--	--	--	--	--	--	--
219899	TBCEL	tubulin folding cofactor E like	protein-coding	0	0	0	0	0	1	0	0	0	0	0	1	0	0	0	0	0	0	1	1	2	1	1	1	1	1	1	1	--	--	315591	Tbcel	--	--	--
219902	TMEM136	transmembrane protein 136	protein-coding	1	0	0	0	0	0	0	0	0	0	1	0	0	0	0	0	0	0	0	1	1	0	0	0	0	0	1	1	E2F4|PBX1	--	315593	Tmem136	--	--	--
220930	ZEB1-AS1	ZEB1 antisense RNA 1	ncRNA	0	0	0	0	1	0	0	0	0	0	1	0	0	0	0	0	0	0	0	0	0	0	0	0	0	1	1	1	--	--	--	--	--	--	--
220965	FAM13C	family with sequence similarity 13 member C	protein-coding	1	1	0	0	0	0	0	0	0	0	2	0	0	0	0	0	0	0	1	0	1	1	1	1	1	1	1	0	AR	p53	294565	Fam13c	--	--	--
220979	C10orf25	chromosome 10 open reading frame 25	protein-coding	1	0	0	0	0	0	0	0	0	0	1	0	0	0	0	0	0	0	0	1	1	0	0	0	0	1	0	0	--	--	--	--	--	--	--
221061	FAM171A1	family with sequence similarity 171 member A1	protein-coding	1	0	0	1	0	0	0	0	0	1	2	1	0	0	0	0	0	0	0	1	1	1	0	1	1	1	1	0	GATA1	--	680259	Fam171a1	2m	--	immune system process (34.7, 108), immune response (24.8, 66), cell activation (21.2, 52), leukocyte activation (20.7, 46), regulation of immune system process (17.4, 56), cell migration (17.3, 61),
221424	LRRC73	leucine rich repeat containing 73	protein-coding	1	0	0	0	0	0	0	0	0	0	1	0	0	0	0	0	0	0	0	0	0	0	0	0	1	0	0	0	--	--	501101	Lrrc73	--	--	--
221442	ADCY10P1	adenylate cyclase 10, soluble pseudogene 1	pseudo	0	0	0	0	0	0	0	0	0	1	0	1	0	0	0	0	0	0	0	0	0	1	0	0	0	0	0	1	--	--	--	--	--	--	--
221491	SMIM29	small integral membrane protein 29	protein-coding	1	0	0	1	0	1	0	0	1	1	2	3	0	0	0	0	0	0	0	1	1	0	0	0	1	1	0	0	--	--	294291	Smim29	--	--	--
221545	C6orf136	chromosome 6 open reading frame 136	protein-coding	0	0	0	1	1	1	0	0	0	0	2	1	0	0	0	0	0	0	0	0	0	1	1	1	1	1	1	0	--	--	294231	RGD1302996	11	--	oxidation-reduction process (6.7, 27), energy coupled proton transport, down el.. (5.6, 5), ATP synthesis coupled proton transport (5.6, 5), protein import into peroxisome matrix (4.6, 4), NADH dehyd
221584	ZSCAN12P1	zinc finger and SCAN domain containing 12 pseudogene 1	pseudo	0	0	0	0	1	0	0	0	0	0	1	0	0	0	0	0	0	0	0	0	0	0	0	0	0	0	0	0	--	--	--	--	--	--	--
221710	SMIM13	small integral membrane protein 13	protein-coding	0	1	0	0	0	0	0	0	0	0	1	0	0	0	0	0	0	0	0	1	1	0	0	0	0	0	0	0	--	--	690806	Smim13	129	--	positive regulation of mammary gland epi.. (2.4, 1), thymidine metabolic process (2.4, 1), pyrimidine deoxyribonucleoside metabolic.. (2.3, 1), deoxyribonucleoside monophosphate biosyn.. (2.2, 1), de
221749	PXDC1	PX domain containing 1	protein-coding	0	0	0	1	0	0	0	0	0	0	1	0	0	0	0	0	0	0	1	0	1	1	0	1	1	0	0	0	--	--	361238	Pxdc1	46m	--	sterol biosynthetic process (27.8, 17), sterol metabolic process (27.6, 21), cholesterol metabolic process (26.1, 20), cholesterol biosynthetic process (25.9, 16), steroid metabolic process (20.6, 21
222161	DKFZP586I1420	uncharacterized protein DKFZp586I1420	pseudo	0	0	0	1	1	1	0	0	0	1	2	2	0	0	0	0	0	0	0	0	0	0	0	0	0	0	0	0	--	--	--	--	--	--	--
222389	BEND7	BEN domain containing 7	protein-coding	0	0	0	0	0	0	0	0	0	1	0	1	0	0	0	0	0	0	1	1	2	1	1	1	1	1	1	0	--	--	361275	Bend7	--	--	--
222642	TSPO2	translocator protein 2	protein-coding	0	0	0	0	1	0	0	0	0	0	1	0	0	0	0	0	0	0	1	1	2	0	0	0	1	1	1	1	--	--	682829	Tspo2	--	--	--
252839	TMEM9	transmembrane protein 9	protein-coding	0	1	0	0	1	0	0	0	0	0	2	0	0	0	0	0	0	0	0	1	1	1	1	1	1	1	1	0	CREB1|E2F4|ETS1|GATA1|GATA2|MYC	--	289046	Tmem9	299	--	outer ear morphogenesis (2.9, 1), production of siRNA involved in RNA inte.. (2.7, 1), RNA interference (2.6, 1), middle ear morphogenesis (2.3, 1), dsRNA fragmentation (2.2, 1), production of small
253039	CUTALP	cutA divalent cation tolerance homolog-like, pseudogene	pseudo	0	1	0	0	0	1	0	0	0	1	1	2	0	0	0	0	0	0	0	0	0	0	0	0	0	0	0	0	--	--	--	--	--	--	--
253190	SERHL2	serine hydrolase like 2	protein-coding	0	0	1	0	0	0	0	0	0	0	1	0	0	0	0	0	0	0	1	1	2	1	0	1	0	1	1	0	--	--	500911	Serhl2	--	--	--
254048	UBN2	ubinuclein 2	protein-coding	0	0	0	0	0	1	0	0	0	1	0	2	0	0	0	0	0	0	0	1	1	1	0	1	1	0	1	0	--	--	312248	Ubn2	135	--	negative regulation of smooth muscle cel.. (2.3, 1), negative regulation of fibroblast apopto.. (2.1, 1), long-term memory (2, 1), regulation of smooth muscle cell differe.. (2, 1), blood vessel matu
255031	LINC00957	long intergenic non-protein coding RNA 957	ncRNA	0	0	0	0	0	0	0	0	0	1	0	1	0	0	0	0	0	0	0	0	0	0	0	0	0	0	0	0	--	--	--	--	--	--	--
255167	LINC01018	long intergenic non-protein coding RNA 1018	ncRNA	0	0	0	0	1	0	0	0	0	1	1	1	0	0	0	0	0	0	0	0	0	1	0	0	0	0	1	1	--	--	--	--	--	--	--
255252	LRRC57	leucine rich repeat containing 57	protein-coding	1	0	0	0	0	0	0	0	0	0	1	0	0	0	0	0	0	0	0	1	1	1	0	1	0	0	0	0	CREB1|E2F1|E2F4	--	311346	Lrrc57	47m	--	bile acid biosynthetic process (4.1, 3), lipid metabolic process (3.7, 14), steroid metabolic process (3.7, 7), bile acid metabolic process (3.6, 3), skeletal system development (3.4, 7), exogenous d
255394	TCP11L2	t-complex 11 like 2	protein-coding	0	0	0	0	0	1	0	0	0	0	0	1	0	0	0	0	0	0	0	0	0	1	1	1	1	0	0	0	--	--	314683	Tcp11l2	6	--	neutral lipid metabolic process (4.6, 8), acylglycerol metabolic process (4.6, 8), regulation of steroid biosynthetic proce.. (4.2, 6), triglyceride metabolic process (3.9, 7), lipid metabolic proces
255512	TOLLIP-AS1	TOLLIP antisense RNA 1 (head to head)	ncRNA	0	0	0	0	1	0	0	0	0	0	1	0	0	0	0	0	0	0	0	0	0	0	0	0	0	0	0	0	--	--	--	--	--	--	--
255783	INAFM1	InaF motif containing 1	protein-coding	0	1	0	0	1	0	0	0	0	0	2	0	0	0	0	0	0	0	0	1	1	0	0	0	0	0	1	0	--	--	100192314	Inafm1	--	--	--
256302	NATD1	N-acetyltransferase domain containing 1	protein-coding	0	0	0	0	0	0	0	0	0	1	0	1	0	0	0	0	0	0	1	0	1	1	1	1	1	0	0	0	--	--	363614	Natd1	--	--	--
256309	CCDC110	coiled-coil domain containing 110	protein-coding	1	0	0	0	1	0	0	0	0	0	2	0	0	0	0	0	0	0	1	1	2	1	1	1	1	1	1	0	--	--	290755	Ccdc110	--	--	--
256586	LYSMD2	LysM domain containing 2	protein-coding	0	0	0	0	0	1	0	0	0	1	0	2	0	0	0	0	0	0	0	0	0	1	0	1	1	0	0	0	ETS1	--	300839	Lysmd2	1m	--	RNA processing (26.1, 86), RNA metabolic process (22.3, 201), ncRNA processing (21.6, 46), ribosome biogenesis (20.7, 40), ncRNA metabolic process (20.1, 52), gene expression (19.2, 221), nucleic aci
257160	RNF214	ring finger protein 214	protein-coding	0	0	0	1	0	0	0	0	0	0	1	0	0	0	0	0	0	0	1	0	1	1	1	1	1	0	0	0	E2F4	--	363056	Rnf214	--	--	--
257407	C2orf72	chromosome 2 open reading frame 72	protein-coding	1	1	0	0	0	1	0	0	0	0	2	1	0	0	0	0	0	0	0	0	0	0	0	0	0	0	0	0	--	--	100362216	LOC100362216	--	--	--
266655	BRD3OS	BRD3 opposite strand	protein-coding	1	0	0	0	0	1	0	0	0	0	1	1	0	0	0	0	0	0	0	0	0	0	0	0	0	0	1	0	--	--	--	--	--	--	--
282997	PDCD4-AS1	PDCD4 antisense RNA 1	ncRNA	1	0	0	0	0	0	0	0	0	0	1	0	0	0	0	0	0	0	0	0	0	0	0	0	0	0	0	0	--	--	--	--	--	--	--
283104	SBF2-AS1	SBF2 antisense RNA 1	ncRNA	0	0	0	1	0	0	0	0	1	0	1	1	0	0	0	0	0	0	0	0	0	0	0	0	0	1	1	1	--	--	--	--	--	--	--
283120	H19	H19, imprinted maternally expressed transcript (non-protein coding)	ncRNA	1	1	1	0	1	0	0	0	0	0	4	0	0	0	0	0	0	0	0	0	0	1	0	0	0	1	1	1	--	--	--	--	--	--	--
283131	NEAT1	nuclear paraspeckle assembly transcript 1 (non-protein coding)	ncRNA	1	1	1	0	1	1	0	0	1	1	4	3	0	0	0	0	0	0	0	0	0	0	0	0	0	1	1	1	--	--	--	--	--	--	--
283194	LOC283194	uncharacterized LOC283194	ncRNA	0	0	0	0	0	0	0	0	0	1	0	1	0	0	0	0	0	0	0	0	0	0	0	0	0	0	0	0	--	--	--	--	--	--	--
283298	OLFML1	olfactomedin like 1	protein-coding	1	1	0	0	1	0	0	0	0	0	3	0	0	0	0	0	0	0	0	1	1	0	0	0	0	1	1	0	--	--	361621	Olfml1	322	--	telencephalon regionalization (3, 1), forebrain regionalization (2.6, 1), negative regulation of transcription reg.. (2.5, 1), cGMP biosynthetic process (2.4, 1), nitric oxide mediated signal transdu
283345	RPL13P5	ribosomal protein L13 pseudogene 5	pseudo	0	1	0	0	0	0	0	0	0	0	1	0	0	0	0	0	0	0	0	0	0	0	0	0	0	0	1	0	--	--	--	--	--	--	--
283377	SPRYD4	SPRY domain containing 4	protein-coding	1	0	0	0	0	0	0	0	0	1	1	1	0	0	0	0	0	0	0	1	1	1	0	1	1	1	1	0	--	--	288772	Spryd4	19	--	nucleobase-containing compound metabolic.. (2.9, 32), mitotic cell cycle (2.8, 9), heterocycle metabolic process (2.7, 32), cellular aromatic compound metabolic pro.. (2.7, 32), mitotic cell cycle pr
283416	LINC01465	long intergenic non-protein coding RNA 1465	ncRNA	1	0	0	0	0	0	0	0	0	0	1	0	0	0	0	0	0	0	0	0	0	0	0	0	0	0	0	0	--	--	--	--	--	--	--
283480	FGF14-IT1	FGF14 intronic transcript 1	ncRNA	0	0	0	0	1	0	0	0	0	0	1	0	0	0	0	0	0	0	0	0	0	0	0	0	0	0	0	0	--	--	--	--	--	--	--
283481	FGF14-AS2	FGF14 antisense RNA 2	ncRNA	1	0	0	0	1	0	0	0	0	0	2	0	0	0	0	0	0	0	0	0	0	0	0	0	0	0	1	0	--	--	--	--	--	--	--
283551	LINC01588	long intergenic non-protein coding RNA 1588	ncRNA	1	1	1	1	0	0	0	0	0	0	4	0	0	0	0	0	0	0	0	0	0	1	0	0	0	1	0	0	--	--	--	--	--	--	--
283554	GPR137C	G protein-coupled receptor 137C	protein-coding	0	0	0	0	1	0	0	0	0	0	1	0	0	0	0	0	0	0	0	1	1	0	0	0	0	0	0	0	--	--	305812	Gpr137c	--	--	--
283587	LINC01146	long intergenic non-protein coding RNA 1146	ncRNA	1	1	0	0	1	0	0	0	0	1	3	1	0	0	0	0	0	0	0	0	0	0	0	0	0	0	0	0	--	--	--	--	--	--	--
283635	FAM177A1	family with sequence similarity 177 member A1	protein-coding	0	0	0	1	1	0	0	0	0	0	2	0	0	0	0	0	0	0	0	0	0	1	0	1	1	1	1	1	JUND	--	100359558	Fam177a1	--	--	--
283687	ST20-AS1	ST20 antisense RNA 1	ncRNA	0	0	0	0	1	0	0	0	0	0	1	0	0	0	0	0	0	0	0	0	0	1	0	0	1	0	0	0	--	--	--	--	--	--	--
283991	UBALD2	UBA like domain containing 2	protein-coding	0	0	1	0	0	1	0	0	0	1	1	2	0	0	0	0	0	0	0	0	0	0	0	1	0	0	0	0	--	PI3K	287840	Ubald2	--	--	--
284013	VMO1	vitelline membrane outer layer 1 homolog	protein-coding	0	0	0	0	0	1	0	0	0	0	0	1	0	0	0	0	0	0	0	1	1	0	0	0	0	0	1	1	--	--	360553	Vmo1	--	--	--
284029	LINC00324	long intergenic non-protein coding RNA 324	ncRNA	1	1	0	0	0	1	0	0	0	1	2	2	0	0	0	0	0	0	0	0	0	0	0	0	0	0	1	0	--	--	--	--	--	--	--
284325	C19orf54	chromosome 19 open reading frame 54	protein-coding	1	0	0	0	0	0	0	0	0	0	1	0	0	0	0	0	0	0	0	0	0	1	0	1	1	0	0	0	--	--	499106	RGD1560854	--	--	--
284422	SMIM24	small integral membrane protein 24	protein-coding	0	0	0	0	1	0	0	0	0	0	1	0	0	0	0	0	0	0	0	1	1	0	0	1	0	0	1	0	--	--	100366121	Smim24	67m	--	regulation of hemoglobin biosynthetic pr.. (3.8, 2), cell surface receptor signaling pathway (3.2, 12), hemoglobin biosynthetic process (3.1, 2), regulation of cellular respiration (2.8, 2), protein
284424	MIR7-3HG	MIR7-3 host gene	ncRNA	1	0	0	0	0	0	0	0	0	0	1	0	0	0	0	0	0	0	0	0	0	0	0	0	0	1	1	0	--	--	--	--	--	--	--
284611	FAM102B	family with sequence similarity 102 member B	protein-coding	1	0	0	0	1	0	0	0	0	0	2	0	0	0	0	0	0	0	0	0	0	1	0	1	1	0	0	1	GATA2|TFAP2C	--	365903	Fam102b	2m	--	immune system process (34.7, 108), immune response (24.8, 66), cell activation (21.2, 52), leukocyte activation (20.7, 46), regulation of immune system process (17.4, 56), cell migration (17.3, 61),
284615	ANKRD34A	ankyrin repeat domain 34A	protein-coding	0	0	0	0	1	0	0	0	0	0	1	0	0	0	0	0	0	0	0	0	0	1	1	1	1	0	1	0	--	--	295283	Ankrd34a	--	--	--
284751	LINC01270	long intergenic non-protein coding RNA 1270	ncRNA	0	0	0	0	0	1	0	0	0	0	0	1	0	0	0	0	0	0	0	0	0	0	0	0	0	0	0	0	--	--	--	--	--	--	--
284837	AATBC	apoptosis associated transcript in bladder cancer	ncRNA	1	0	0	0	0	0	0	0	0	0	1	0	0	0	0	0	0	0	0	0	0	0	0	0	0	0	1	1	--	--	--	--	--	--	--
284900	TTC28-AS1	TTC28 antisense RNA 1	ncRNA	0	0	0	0	0	1	0	0	0	0	0	1	0	0	0	0	0	0	0	0	0	0	0	0	0	0	0	0	--	--	--	--	--	--	--
285191	LOC285191	uncharacterized LOC285191	ncRNA	0	0	1	0	0	0	0	0	0	0	1	0	0	0	0	0	0	0	0	0	0	0	0	0	0	0	0	0	--	--	--	--	--	--	--
285368	PRRT3	proline rich transmembrane protein 3	protein-coding	1	0	0	0	1	0	0	0	0	0	2	0	0	0	0	0	0	0	0	1	1	1	1	1	1	0	1	0	--	--	502873	Prrt3	--	--	--
285513	GPRIN3	GPRIN family member 3	protein-coding	0	0	0	0	0	1	0	0	0	1	0	2	0	0	0	0	0	0	0	0	0	1	0	0	0	1	1	0	--	--	502784	Gprin3	--	--	--
285636	C5orf51	chromosome 5 open reading frame 51	protein-coding	0	0	1	0	0	0	0	0	0	0	1	0	0	0	0	0	0	0	0	1	1	1	0	1	1	0	0	0	--	--	310362	RGD1305938	90	--	response to lithium ion (3.3, 2), plus-end-directed vesicle transport alon.. (2.2, 1), plus-end-directed organelle transport al.. (2.2, 1), inositol biosynthetic process (2.1, 1), inositol metabolic
285758	LINC01268	long intergenic non-protein coding RNA 1268	ncRNA	1	1	0	0	1	0	0	0	0	1	3	1	0	0	0	0	0	0	0	0	0	0	0	0	0	0	0	0	--	--	--	--	--	--	--
285958	SNHG15	small nucleolar RNA host gene 15	ncRNA	0	1	1	1	1	1	0	0	0	1	4	2	0	0	0	0	0	0	0	0	0	0	0	0	0	1	1	1	--	--	--	--	--	--	--
286006	LSMEM1	leucine rich single-pass membrane protein 1	protein-coding	0	1	0	0	0	1	0	0	0	1	1	2	0	0	0	0	0	0	1	1	2	1	1	1	1	0	0	0	--	--	680810	Lsmem1	--	--	--
286101	ZNF252P	zinc finger protein 252, pseudogene	pseudo	0	0	1	0	0	0	0	0	0	0	1	0	0	0	0	0	0	0	0	0	0	0	0	0	0	0	1	0	--	--	--	--	--	--	--
286144	TRIQK	triple QxxK/R motif containing	protein-coding	0	0	0	0	0	1	0	0	0	1	0	2	0	0	0	0	0	0	0	1	1	0	0	1	0	0	1	0	REST	--	500413	Triqk	--	--	--
286319	TUSC1	tumor suppressor candidate 1	protein-coding	1	1	0	0	1	0	0	0	0	0	3	0	0	0	0	0	0	0	0	0	0	1	0	1	0	1	1	1	--	--	--	--	--	--	--
317662	FAM149B1	family with sequence similarity 149 member B1	protein-coding	0	0	0	0	0	0	0	0	0	1	0	1	0	0	0	0	0	0	0	0	0	1	0	1	0	0	1	0	--	--	289900	Fam149b1	6m	--	oxidation-reduction process (10, 54), organic acid metabolic process (8.5, 55), oxoacid metabolic process (8.2, 54), alpha-amino acid metabolic process (7.3, 21), carboxylic acid metabolic process (7
319103	SNORD8	small nucleolar RNA, C/D box 8	snoRNA	0	1	0	0	0	0	0	0	0	0	1	0	0	0	0	0	0	0	0	0	0	0	0	0	0	0	0	0	--	--	--	--	--	--	--
338758	ATP2B1-AS1	ATP2B1 antisense RNA 1	ncRNA	1	0	0	0	0	0	0	0	0	1	1	1	0	0	0	0	0	0	0	0	0	0	0	0	0	0	0	0	--	--	--	--	--	--	--
339168	TMEM95	transmembrane protein 95	protein-coding	0	0	0	0	0	0	0	0	0	1	0	1	0	0	0	0	0	0	0	1	1	0	0	0	1	0	1	1	--	--	691982	Tmem95	--	--	--
339290	LINC00667	long intergenic non-protein coding RNA 667	ncRNA	0	1	0	0	0	0	0	0	0	0	1	0	0	0	0	0	0	0	0	0	0	0	0	0	0	0	0	0	--	--	--	--	--	--	--
339448	C1orf174	chromosome 1 open reading frame 174	protein-coding	0	1	0	0	0	0	0	0	0	0	1	0	0	0	0	0	0	0	1	1	2	1	1	1	1	0	0	0	--	--	362671	RGD1304567	1m	--	RNA processing (26.1, 86), RNA metabolic process (22.3, 201), ncRNA processing (21.6, 46), ribosome biogenesis (20.7, 40), ncRNA metabolic process (20.1, 52), gene expression (19.2, 221), nucleic aci
339456	TMEM52	transmembrane protein 52	protein-coding	1	0	0	0	0	0	0	0	0	0	1	0	0	0	0	0	0	0	0	1	1	0	0	0	0	0	0	0	--	--	100362283	Tmem52	--	--	--
339541	ARMH1	armadillo-like helical domain containing 1	protein-coding	0	0	0	0	1	0	0	0	0	0	1	0	0	0	0	0	0	0	0	0	0	1	0	0	0	0	1	1	--	--	500531	RGD1563714	--	--	--
339665	SLC35E4	solute carrier family 35 member E4	protein-coding	1	0	0	0	0	0	0	0	0	0	1	0	0	0	0	0	0	0	0	1	1	0	0	1	1	0	0	0	--	--	266687	Slc35e4	--	--	--
339804	C2orf74	chromosome 2 open reading frame 74	protein-coding	0	1	0	0	0	0	0	0	0	0	1	0	0	0	0	0	0	0	0	1	1	1	1	1	1	0	1	0	--	--	690352	LOC690352	--	--	--
339894	LINC00880	long intergenic non-protein coding RNA 880	ncRNA	1	1	0	0	0	0	0	0	0	0	2	0	0	0	0	0	0	0	0	0	0	0	0	0	0	0	1	0	--	--	--	--	--	--	--
339929	LPP-AS2	LPP antisense RNA 2	ncRNA	1	0	0	0	0	0	0	0	0	0	1	0	0	0	0	0	0	0	0	0	0	0	0	0	0	0	1	0	--	--	--	--	--	--	--
340526	RTL5	retrotransposon Gag like 5	protein-coding	1	0	0	0	0	0	0	0	0	0	1	0	0	0	0	0	0	0	0	0	0	1	0	0	0	0	1	1	--	--	100911832	Rtl5	--	--	--
340542	BEX5	brain expressed X-linked 5	protein-coding	1	1	1	0	1	0	0	0	0	0	4	0	0	0	0	0	0	0	1	1	2	1	1	1	1	0	1	0	--	--	100912195	LOC100912195	--	--	--
340591	CA5BP1	carbonic anhydrase 5B pseudogene 1	pseudo	0	0	0	0	0	0	0	0	0	1	0	1	0	0	0	0	0	0	1	1	2	0	0	0	0	0	1	0	--	--	--	--	--	--	--
343099	CCDC18	coiled-coil domain containing 18	protein-coding	1	0	0	0	0	0	0	0	0	0	1	0	0	0	0	0	0	0	0	0	0	1	0	1	1	0	1	0	E2F4	--	305628	Ccdc18	--	--	--
344595	DUBR	DPPA2 upstream binding RNA	ncRNA	1	0	0	0	1	0	0	0	0	0	2	0	0	0	0	0	0	0	0	0	0	0	0	0	0	0	1	0	--	--	--	--	--	--	--
344887	NMRAL2P	NmrA like redox sensor 2, pseudogene	pseudo	0	0	0	0	0	1	0	0	0	0	0	1	0	0	0	0	0	0	0	0	0	0	0	0	0	0	1	0	--	--	--	--	--	--	--
345757	FAM174A	family with sequence similarity 174 member A	protein-coding	0	1	0	0	1	0	0	0	0	0	2	0	0	0	0	0	0	0	0	1	1	1	0	1	0	1	1	0	AR|CREB1	--	301634	Fam174a	54	--	positive regulation of NF-kappaB transcr.. (4.7, 4), cellular response to tumor necrosis fact.. (4.5, 4), detection of oxygen (4.4, 2), cellular response to cytokine stimulus (4.3, 6), homeostasis of
347744	C6orf52	chromosome 6 open reading frame 52	protein-coding	0	1	0	0	1	0	0	0	0	0	2	0	0	0	0	0	0	0	0	0	0	0	0	0	0	0	1	0	--	--	498729	C17h6orf52	--	--	--
347862	GATD1	glutamine amidotransferase like class 1 domain containing 1	protein-coding	0	0	0	0	0	0	0	0	1	0	0	1	0	0	0	0	0	0	0	1	1	1	1	1	1	0	0	0	--	--	309110	Gatd1	--	--	--
348801	LNP1	leukemia NUP98 fusion partner 1	protein-coding	0	1	0	0	0	0	0	0	0	1	1	1	0	0	0	0	1	0	0	0	1	1	0	1	0	0	1	0	ETS1|HNF4A	--	100359918	Lnp1	--	--	--
353322	ANKRD37	ankyrin repeat domain 37	protein-coding	0	0	1	1	1	1	0	0	0	1	3	2	0	0	0	0	1	0	0	1	2	0	0	1	1	1	1	1	HIF1A	Hypoxia	361149	Ankrd37	1m	--	RNA processing (26.1, 86), RNA metabolic process (22.3, 201), ncRNA processing (21.6, 46), ribosome biogenesis (20.7, 40), ncRNA metabolic process (20.1, 52), gene expression (19.2, 221), nucleic aci
374393	FAM111B	family with sequence similarity 111 member B	protein-coding	1	0	0	0	1	1	0	0	1	1	2	3	0	0	0	0	0	0	1	0	1	1	1	1	1	1	1	1	E2F1	--	--	--	--	--	--
374618	TEX9	testis expressed 9	protein-coding	1	0	1	0	1	0	0	0	0	0	3	0	0	0	0	0	0	0	1	0	1	1	1	1	1	0	0	0	E2F4	--	300822	Tex9	--	--	--
374659	HDDC3	HD domain containing 3	protein-coding	0	1	0	0	0	0	0	0	0	0	1	0	0	0	0	0	0	0	1	0	1	1	1	1	1	1	1	1	--	--	308758	Hddc3	3	--	translation (55.5, 90), cellular macromolecule biosynthetic proc.. (15.2, 124), ribosomal small subunit biogenesis (14.7, 13), cellular protein metabolic process (14.4, 135), macromolecule biosynthet
374739	TEPP	testis, prostate and placenta expressed	protein-coding	0	0	0	0	0	0	0	0	0	1	0	1	0	0	0	0	0	0	0	1	1	1	0	0	0	0	1	1	--	--	291850	Tepp	--	--	--
374819	LRRC37A3	leucine rich repeat containing 37 member A3	protein-coding	0	0	0	0	0	1	0	0	0	0	0	1	0	0	0	0	0	0	0	1	1	0	0	0	0	0	0	1	--	--	--	--	--	--	--
375444	C5orf34	chromosome 5 open reading frame 34	protein-coding	0	0	0	0	0	0	0	0	1	0	0	1	0	0	0	0	0	0	0	0	0	1	0	1	0	0	1	0	--	--	310377	RGD1306227	--	--	--
376940	ZC3H6	zinc finger CCCH-type containing 6	protein-coding	0	0	0	0	0	0	0	0	0	1	0	1	0	0	0	0	0	0	1	0	1	1	0	1	0	0	0	0	YY1	--	311415	Zc3h6	--	--	--
378805	LINC-PINT	long intergenic non-protein coding RNA, p53 induced transcript	ncRNA	0	0	0	0	1	1	0	0	1	1	1	3	0	0	0	0	0	0	0	0	0	0	0	0	0	1	1	1	--	--	--	--	--	--	--
378938	MALAT1	metastasis associated lung adenocarcinoma transcript 1 (non-protein coding)	ncRNA	0	0	1	0	0	0	0	0	0	0	1	0	0	0	0	0	0	0	0	0	0	1	0	0	0	1	1	1	--	--	--	--	--	--	--
386758	ZNF582-AS1	ZNF582 antisense RNA 1 (head to head)	ncRNA	0	0	0	0	0	1	0	0	0	1	0	2	0	0	0	0	0	0	0	0	0	0	0	0	0	0	1	0	--	--	--	--	--	--	--
387647	PTCHD3P1	patched domain containing 3 pseudogene 1	pseudo	1	0	0	1	1	1	0	0	0	1	3	2	0	0	0	0	0	0	0	0	0	0	0	0	0	0	0	0	--	--	--	--	--	--	--
387723	C10orf143	chromosome 10 open reading frame 143	protein-coding	1	0	0	0	0	1	0	0	0	1	1	2	0	0	0	0	0	0	0	0	0	0	0	0	0	0	0	0	--	--	100362342	LOC100362342	7m	--	protein catabolic process (9.6, 44), macromolecule catabolic process (7, 46), proteolysis involved in cellular protein.. (6.6, 33), cellular protein catabolic process (6.2, 33), proteolysis (5.2, 51)
387763	C11orf96	chromosome 11 open reading frame 96	protein-coding	0	1	0	1	0	1	0	1	1	1	2	4	0	0	0	0	0	0	0	0	0	0	0	0	0	0	1	0	--	TNFa	499839	RGD1564664	--	--	--
387882	C12orf75	chromosome 12 open reading frame 75	protein-coding	1	1	1	1	0	0	0	0	0	0	4	0	0	0	0	0	0	0	0	0	0	1	1	1	1	1	1	1	--	--	100910996	LOC100910996	--	--	--
388115	CCDC9B	coiled-coil domain containing 9B	protein-coding	1	1	1	0	1	1	0	0	0	1	4	2	0	0	0	0	0	0	1	0	1	1	0	1	1	0	1	0	--	--	311323	Ccdc9b	--	--	--
388327	C17orf100	chromosome 17 open reading frame 100	protein-coding	0	1	0	0	0	0	0	0	0	0	1	0	0	0	0	0	0	0	0	0	0	0	0	0	0	0	0	0	--	--	100912483	LOC100912483	--	--	--
388403	YPEL2	yippee like 2	protein-coding	0	0	0	0	0	1	0	0	1	1	0	3	0	0	0	0	0	0	1	1	2	1	1	1	1	1	1	1	GATA3	--	360590	Ypel2	105	--	androgen receptor signaling pathway (3, 2), regulation of transcription, DNA-templat.. (2.8, 7), regulation of nucleic acid-templated tra.. (2.8, 7), regulation of RNA biosynthetic process (2.8, 7),
388650	FAM69A	family with sequence similarity 69 member A	protein-coding	1	1	0	1	0	0	0	0	0	0	3	0	0	0	0	0	0	0	0	1	1	1	0	1	1	1	1	1	--	--	360906	Fam69a	--	--	--
388722	C1orf53	chromosome 1 open reading frame 53	protein-coding	0	0	0	0	0	1	0	0	0	1	0	2	0	0	0	0	0	0	0	0	0	0	0	0	0	0	0	0	--	--	360851	RGD1566099	--	--	--
388796	SNHG17	small nucleolar RNA host gene 17	ncRNA	0	1	0	1	0	1	0	0	0	1	2	2	0	0	0	0	0	0	0	0	0	0	0	0	0	0	0	0	--	--	--	--	--	--	--
388886	LRRC75B	leucine rich repeat containing 75B	protein-coding	0	0	0	0	0	1	0	0	0	0	0	1	0	0	0	0	0	0	0	0	0	0	0	0	0	0	0	0	--	--	100365744	Lrrc75b	--	--	--
388942	LINC01913	long intergenic non-protein coding RNA 1913	ncRNA	0	0	1	0	0	0	0	0	0	1	1	1	0	0	0	0	0	0	0	0	0	0	0	0	0	0	0	0	--	--	--	--	--	--	--
388962	BOLA3	bolA family member 3	protein-coding	0	0	0	0	0	1	0	0	0	0	0	1	0	0	0	0	0	0	0	1	1	1	0	1	1	1	1	1	--	--	297388	Bola3	15	--	mitochondrion organization (7.5, 14), NADH dehydrogenase complex assembly (4.7, 4), mitochondrial respiratory chain complex .. (4.7, 4), mitochondrial respiratory chain complex .. (4.7, 4), establish
389072	PLEKHM3	pleckstrin homology domain containing M3	protein-coding	0	0	0	0	1	1	0	0	0	1	1	2	0	0	0	0	0	0	1	0	1	0	0	1	0	1	1	0	AR|FOXA2|GATA2	--	316455	Plekhm3	--	--	--
389432	SAMD5	sterile alpha motif domain containing 5	protein-coding	0	0	0	0	0	0	0	0	1	0	0	1	0	0	0	0	1	0	0	0	1	0	0	0	0	0	1	0	--	--	365038	Samd5	--	--	--
389792	IER5L	immediate early response 5 like	protein-coding	0	0	0	0	1	0	0	0	0	0	1	0	0	0	0	0	0	0	0	0	0	0	0	1	0	0	1	1	E2F1|ETS1	--	499772	Ier5l	--	--	--
389906	LOC389906	zinc finger protein 839 pseudogene	pseudo	0	0	0	0	0	1	0	0	0	0	0	1	0	0	0	0	0	0	0	0	0	0	0	0	0	0	0	0	--	--	--	--	--	--	--
391356	PTRHD1	peptidyl-tRNA hydrolase domain containing 1	protein-coding	0	0	0	0	1	0	0	0	0	0	1	0	0	0	0	0	0	0	1	1	2	1	0	1	1	1	1	1	--	--	298861	Ptrhd1	3	--	translation (55.5, 90), cellular macromolecule biosynthetic proc.. (15.2, 124), ribosomal small subunit biogenesis (14.7, 13), cellular protein metabolic process (14.4, 135), macromolecule biosynthet
399474	TMEM200B	transmembrane protein 200B	protein-coding	1	1	0	0	1	0	0	0	0	0	3	0	0	0	0	0	0	0	0	1	1	0	0	0	0	0	0	0	--	--	688757	Tmem200b	--	--	--
399959	MIR100HG	mir-100-let-7a-2-mir-125b-1 cluster host gene	ncRNA	1	0	0	0	0	0	0	0	1	0	1	1	0	0	0	0	0	0	0	0	0	0	0	0	0	1	1	1	--	--	--	--	--	--	--
399972	GSEC	G-quadruplex forming sequence containing lncRNA	ncRNA	0	0	0	0	1	0	0	0	0	0	1	0	0	0	0	0	0	0	0	0	0	0	0	0	0	0	0	1	--	--	--	--	--	--	--
400027	LINC00938	long intergenic non-protein coding RNA 938	ncRNA	0	0	0	0	0	0	0	0	0	1	0	1	0	0	0	0	0	0	0	0	0	0	0	0	0	0	0	0	--	--	--	--	--	--	--
400073	C12orf76	chromosome 12 open reading frame 76	protein-coding	0	0	0	0	0	0	0	0	0	1	0	1	0	0	0	0	0	0	0	0	0	1	0	1	1	0	0	0	--	--	498192	RGD1560398	153	N/A	negative regulation of oocyte developmen.. (2.8, 1), negative regulation of oocyte maturation (2.8, 1), proteasome-mediated ubiquitin-dependent .. (2.8, 3), proteasomal protein catabolic process (2.7
400242	DICER1-AS1	DICER1 antisense RNA 1	ncRNA	0	0	0	0	1	0	0	0	0	0	1	0	0	0	0	0	0	0	0	0	0	1	0	0	0	0	0	1	--	--	--	--	--	--	--
400410	ST20	suppressor of tumorigenicity 20	protein-coding	1	0	0	0	0	0	0	0	0	0	1	0	0	0	0	0	0	0	0	0	0	0	0	0	0	0	1	1	TFAP2C	--	--	--	--	--	--
400657	LINC00909	long intergenic non-protein coding RNA 909	ncRNA	0	1	1	1	0	1	0	0	0	1	3	2	0	0	0	0	0	0	0	0	0	0	0	0	0	0	0	0	--	--	--	--	--	--	--
400684	LOC400684	uncharacterized LOC400684	ncRNA	0	0	0	0	1	0	0	0	0	0	1	0	0	0	0	0	0	0	0	0	0	0	0	0	0	0	0	0	--	--	--	--	--	--	--
400745	SH2D5	SH2 domain containing 5	protein-coding	0	0	0	1	0	0	0	1	1	1	1	3	0	0	0	0	0	0	0	1	1	1	0	1	1	1	1	1	--	--	366489	Sh2d5	--	--	--
400793	C1orf226	chromosome 1 open reading frame 226	protein-coding	1	1	0	0	0	1	0	0	0	0	2	1	0	0	0	0	0	0	0	0	0	1	0	1	1	0	0	0	--	--	--	--	--	--	--
400954	EML6	echinoderm microtubule associated protein like 6	protein-coding	1	0	1	0	1	0	0	0	0	0	3	0	0	0	0	0	0	0	1	1	2	1	0	0	0	1	1	0	--	--	305610	Eml6	--	--	--
401081	C3orf85	chromosome 3 open reading frame 85	protein-coding	1	1	1	0	0	1	0	0	0	0	3	1	0	0	0	0	0	0	0	0	0	0	0	0	0	0	0	0	--	--	--	--	--	--	--
401097	C3orf80	chromosome 3 open reading frame 80	protein-coding	0	0	0	0	0	1	0	0	0	1	0	2	0	0	0	0	0	0	0	1	1	0	0	0	0	0	0	0	--	TGFb	100362176	LOC100362176	--	--	--
401115	C4orf48	chromosome 4 open reading frame 48	protein-coding	0	0	0	0	0	1	0	0	0	1	0	2	0	0	0	0	0	0	0	1	1	1	0	0	0	1	1	1	--	--	289728	RGD1560394	--	--	--
401152	C4orf3	chromosome 4 open reading frame 3	protein-coding	0	1	0	0	0	0	0	0	0	0	1	0	0	0	0	0	0	0	0	1	1	1	1	1	1	1	0	0	--	Hypoxia	691807	LOC691807	352	--	Rab protein signal transduction (3.8, 2), Ras protein signal transduction (2.3, 2), positive regulation of ATPase activity (2, 1), small GTPase mediated signal transductio.. (2, 2), positive regulati
401262	CRIP3	cysteine rich protein 3	protein-coding	1	0	1	1	0	0	0	0	1	0	3	1	0	0	0	0	0	0	1	1	2	0	0	0	1	0	1	1	--	--	501100	Crip3	--	--	--
401491	VLDLR-AS1	VLDLR antisense RNA 1	ncRNA	0	1	1	0	0	0	0	0	0	0	2	0	0	0	0	0	0	0	0	0	0	0	0	0	0	1	1	1	--	--	--	--	--	--	--
401577	CD99P1	CD99 molecule pseudogene 1	pseudo	0	0	0	0	0	1	0	0	0	1	0	2	0	0	0	0	0	0	0	0	0	0	0	0	0	0	1	0	--	--	--	--	--	--	--
401588	ZNF674-AS1	ZNF674 antisense RNA 1 (head to head)	ncRNA	0	0	0	0	1	1	0	0	1	0	1	2	0	0	0	0	0	0	0	0	0	0	0	0	0	1	1	0	--	--	--	--	--	--	--
402779	CSMD2-AS1	CSMD2 antisense RNA 1	ncRNA	0	0	0	0	0	0	0	0	0	1	0	1	0	0	0	0	0	0	0	0	0	0	0	0	0	0	0	0	--	--	--	--	--	--	--
403323	LOC403323	uncharacterized LOC403323	ncRNA	0	1	0	0	0	0	0	0	0	0	1	0	0	0	0	0	0	0	0	0	0	0	0	0	0	0	0	0	--	--	--	--	--	--	--
404550	C16orf74	chromosome 16 open reading frame 74	protein-coding	0	0	1	0	0	0	0	0	0	1	1	1	0	0	0	0	0	0	0	0	0	1	1	1	1	1	1	1	--	--	361424	RGD1309651	26m	--	fatty acid metabolic process (11.2, 15), monocarboxylic acid metabolic process (9.7, 16), lipid metabolic process (9.7, 21), cellular lipid metabolic process (9, 18), cellular lipid catabolic process
407026	MIR29C	microRNA 29c	ncRNA	0	1	0	0	0	0	0	0	0	0	1	0	0	0	0	0	0	0	0	0	0	0	0	0	0	1	1	1	--	--	--	--	--	--	--
414235	PRR26	proline rich 26	protein-coding	1	0	0	0	0	0	0	0	0	0	1	0	0	0	0	0	0	0	0	0	0	0	0	0	0	0	1	0	--	--	--	--	--	--	--
414777	HCG18	HLA complex group 18 (non-protein coding)	ncRNA	0	1	0	0	0	0	0	0	0	0	1	0	0	0	0	0	0	0	0	0	0	0	0	0	0	0	1	0	--	--	--	--	--	--	--
440087	SMCO3	single-pass membrane protein with coiled-coil domains 3	protein-coding	1	0	0	0	0	1	0	0	0	0	1	1	0	0	0	0	0	0	1	1	2	1	1	1	1	0	1	0	--	--	500352	Smco3	--	--	--
440288	UBL7-AS1	UBL7 antisense RNA 1 (head to head)	ncRNA	1	0	0	0	0	0	0	0	0	0	1	0	0	0	0	0	0	0	0	0	0	0	0	0	0	0	1	1	--	--	--	--	--	--	--
440348	NPIPB15	nuclear pore complex interacting protein family member B15	protein-coding	0	0	0	0	0	0	0	0	0	1	0	1	0	0	0	0	0	0	0	1	1	0	0	0	0	0	1	0	--	--	--	--	--	--	--
440465	BAIAP2-DT	BAIAP2 divergent transcript	ncRNA	0	0	0	0	1	0	0	0	0	0	1	0	0	0	0	0	0	0	0	0	0	0	0	0	0	0	0	0	--	--	--	--	--	--	--
440944	THUMPD3-AS1	THUMPD3 antisense RNA 1	ncRNA	0	0	1	0	0	0	0	0	0	0	1	0	0	0	0	0	0	0	0	0	0	0	0	0	0	0	0	0	--	--	100911652	Thumpd3-as1	--	--	--
440957	SMIM4	small integral membrane protein 4	protein-coding	0	0	0	0	0	1	0	0	0	0	0	1	0	0	0	0	0	0	0	1	1	1	0	0	1	0	0	0	--	--	361111	Smim4	3	--	translation (55.5, 90), cellular macromolecule biosynthetic proc.. (15.2, 124), ribosomal small subunit biogenesis (14.7, 13), cellular protein metabolic process (14.4, 135), macromolecule biosynthet
441046	GUSBP5	glucuronidase, beta pseudogene 5	pseudo	0	0	0	0	1	0	0	0	0	0	1	0	0	0	0	0	0	0	0	0	0	0	0	0	0	0	0	0	--	--	--	--	--	--	--
441108	C5orf56	chromosome 5 open reading frame 56	protein-coding	1	1	0	0	0	1	0	0	0	0	2	1	0	0	0	0	0	0	0	0	0	0	0	0	0	1	0	0	--	--	--	--	--	--	--
441179	LOC441179	uncharacterized LOC441179	ncRNA	1	0	1	0	0	0	0	0	0	0	2	0	0	0	0	0	0	0	0	0	0	0	0	0	0	0	0	0	--	VEGF	--	--	--	--	--
441212	RP9P	RP9 pseudogene	pseudo	0	0	0	1	0	1	0	0	0	1	1	2	0	0	0	0	0	0	0	0	0	1	0	0	0	0	0	0	--	--	--	--	--	--	--
441263	DTX2P1-UPK3BP1-PMS2P11	DTX2P1-UPK3BP1-PMS2P11 readthrough, transcribed pseudogene	pseudo	0	0	0	0	0	0	0	0	0	1	0	1	0	0	0	0	0	0	0	0	0	0	0	0	0	0	0	0	--	--	--	--	--	--	--
441601	LOC441601	septin 7 pseudogene	pseudo	0	0	0	0	0	0	0	0	0	1	0	1	0	0	0	0	0	0	0	0	0	0	0	0	0	0	0	0	--	--	--	--	--	--	--
441951	ZFAS1	ZNFX1 antisense RNA 1	ncRNA	0	1	1	0	0	1	0	0	0	1	2	2	0	0	0	0	0	0	0	0	0	0	0	0	0	1	1	1	--	--	--	--	--	--	--
442524	DPY19L2P3	DPY19L2 pseudogene 3	pseudo	0	0	0	0	1	0	0	0	0	0	1	0	0	0	0	0	0	0	0	0	0	0	0	0	0	0	0	0	--	--	--	--	--	--	--
494514	TYMSOS	TYMS opposite strand	protein-coding	0	0	1	0	0	0	0	0	0	0	1	0	0	0	0	0	0	0	1	0	1	1	1	1	1	1	0	0	--	--	--	--	--	--	--
548645	DNAJC25	DnaJ heat shock protein family (Hsp40) member C25	protein-coding	0	1	0	0	0	1	0	0	0	0	1	1	0	0	0	0	0	0	0	1	1	0	0	0	0	0	1	0	ETS1	--	362526	Dnajc25	--	--	--
554206	LOC554206	leucine carboxyl methyltransferase 1 pseudogene	pseudo	0	0	0	0	1	0	0	0	0	0	1	0	0	0	0	0	0	0	0	0	0	1	0	0	0	0	0	0	--	--	--	--	--	--	--
554279	LINC00862	long intergenic non-protein coding RNA 862	ncRNA	0	0	0	0	1	0	0	0	0	1	1	1	0	0	0	0	0	0	0	1	1	0	0	0	0	0	1	0	--	--	--	--	--	--	--
619208	FAM229B	family with sequence similarity 229 member B	protein-coding	0	1	0	0	1	1	0	0	0	0	2	1	0	0	0	0	0	0	0	0	0	0	0	0	0	0	0	0	--	--	100188933	Fam229b	--	--	--
641638	SNHG6	small nucleolar RNA host gene 6	ncRNA	0	0	0	0	0	1	0	0	0	0	0	1	0	0	0	0	0	0	0	0	0	0	0	0	0	1	1	0	--	--	--	--	--	--	--
642852	LOC642852	uncharacterized LOC642852	ncRNA	0	0	0	0	1	0	0	0	0	0	1	0	0	0	0	0	0	0	0	0	0	0	0	0	0	0	0	0	--	--	--	--	--	--	--
643037	C11orf97	chromosome 11 open reading frame 97	protein-coding	0	0	0	0	1	0	0	0	0	0	1	0	0	0	0	0	0	0	0	0	0	0	0	0	0	1	0	0	--	--	500945	RGD1561795	--	--	--
643155	SMIM15	small integral membrane protein 15	protein-coding	0	0	0	0	0	1	0	0	0	1	0	2	0	0	0	0	0	0	0	1	1	0	0	1	0	0	0	0	--	--	100359861	Smim15	281	--	nuclear-transcribed mRNA catabolic proce.. (2.1, 1), positive regulation of response to DNA d.. (1.7, 1), nuclear-transcribed mRNA catabolic proce.. (1.6, 1), mRNA catabolic process (1.6, 1), RNA cat
643911	CRNDE	colorectal neoplasia differentially expressed	protein-coding	1	1	1	0	1	0	0	0	0	0	4	0	0	0	0	0	0	0	0	0	0	0	0	0	0	1	1	1	--	--	106456572	Crnde	--	--	--
644090	LOC644090	uncharacterized LOC644090	protein-coding	1	0	1	0	1	0	0	0	0	0	3	0	0	0	0	0	0	0	0	0	0	0	0	0	0	0	0	0	--	--	--	--	--	--	--
644246	KANSL1-AS1	KANSL1 antisense RNA 1	ncRNA	0	0	0	0	1	0	0	0	0	0	1	0	0	0	0	0	0	0	0	0	0	0	0	0	0	0	0	1	--	PI3K	--	--	--	--	--
644873	LINC01184	long intergenic non-protein coding RNA 1184	ncRNA	0	0	1	0	0	0	0	0	0	0	1	0	0	0	0	0	0	0	0	0	0	0	0	0	0	1	1	0	--	--	--	--	--	--	--
645212	EIF3J-DT	EIF3J divergent transcript	ncRNA	0	1	0	0	0	1	0	0	0	1	1	2	0	0	0	0	0	0	0	0	0	0	0	0	0	0	0	0	--	--	--	--	--	--	--
645369	TMEM200C	transmembrane protein 200C	protein-coding	0	0	1	0	0	0	0	0	0	0	1	0	0	0	0	0	0	0	0	1	1	0	0	0	0	0	1	0	--	--	501201	Tmem200c	--	--	--
645638	WFDC21P	WAP four-disulfide core domain 21, pseudogene	pseudo	0	1	0	0	0	0	0	0	0	1	1	1	0	0	0	0	0	0	0	0	0	0	0	0	0	1	1	0	--	--	--	--	--	--	--
645687	LINC00520	long intergenic non-protein coding RNA 520	ncRNA	0	0	1	0	0	0	0	0	1	0	1	1	0	0	0	0	0	0	0	0	0	0	0	0	0	0	1	0	--	--	--	--	--	--	--
645745	MT1HL1	metallothionein 1H like 1	protein-coding	0	1	0	1	0	0	0	0	0	1	2	1	0	0	0	0	0	0	1	0	1	0	0	0	0	0	1	0	--	--	--	--	--	--	--
646023	ADORA2A-AS1	ADORA2A antisense RNA 1	ncRNA	0	0	0	0	1	0	0	0	0	0	1	0	0	0	0	0	0	0	0	0	0	0	0	0	0	1	0	0	--	--	--	--	--	--	--
646282	AZGP1P1	alpha-2-glycoprotein 1, zinc-binding pseudogene 1	pseudo	0	0	0	1	0	0	0	0	0	0	1	0	0	0	0	0	0	0	0	0	0	0	0	0	0	0	0	0	--	--	--	--	--	--	--
646450	ARIH2OS	ariadne RBR E3 ubiquitin protein ligase 2 opposite strand	protein-coding	0	0	0	0	1	0	0	0	0	1	1	1	0	0	0	0	0	0	0	1	1	1	0	0	0	0	0	0	--	--	108351828	Arih2os	--	--	--
646762	LOC646762	uncharacterized LOC646762	ncRNA	1	1	0	0	0	1	0	0	0	1	2	2	0	0	0	0	0	0	0	0	0	0	0	0	0	0	0	0	--	--	--	--	--	--	--
646903	LOC646903	uncharacterized LOC646903	ncRNA	1	0	0	0	1	0	0	0	0	0	2	0	0	0	0	0	0	0	0	0	0	0	0	0	0	0	0	0	--	--	--	--	--	--	--
646962	HRCT1	histidine rich carboxyl terminus 1	protein-coding	1	0	1	0	0	0	0	0	0	0	2	0	0	0	0	0	0	0	0	1	1	0	0	0	0	0	1	0	--	--	100359865	Hrct1	--	--	--
647979	NORAD	non-coding RNA activated by DNA damage	ncRNA	0	0	0	1	0	0	0	0	0	1	1	1	0	0	0	0	0	0	0	0	0	1	0	0	0	1	1	0	--	--	--	--	--	--	--
649446	DLGAP1-AS1	DLGAP1 antisense RNA 1	ncRNA	0	0	0	0	0	1	0	0	1	0	0	2	0	0	0	0	0	0	0	0	0	0	0	0	0	0	0	0	--	--	--	--	--	--	--
650669	GAS6-AS1	GAS6 antisense RNA 1	ncRNA	1	0	1	0	1	0	0	0	0	0	3	0	0	0	0	0	0	0	0	0	0	0	0	0	0	0	1	0	--	--	--	--	--	--	--
652995	UCA1	urothelial cancer associated 1 (non-protein coding)	ncRNA	0	0	0	1	0	0	0	1	1	0	1	2	0	0	0	0	0	0	0	0	0	0	0	0	0	1	1	1	ETS1|GATA2|GATA3|YY1	--	--	--	--	--	--
653483	AFDN-DT	AFDN divergent transcript	ncRNA	0	0	0	0	1	0	0	0	0	0	1	0	0	0	0	0	0	0	0	0	0	0	0	0	0	0	0	0	--	--	--	--	--	--	--
654790	PCP4L1	Purkinje cell protein 4 like 1	protein-coding	1	0	0	0	1	0	0	0	0	0	2	0	0	0	0	0	0	0	0	0	0	1	0	1	1	1	1	0	--	--	685448	Pcp4l1	--	--	--
677838	SNORA61	small nucleolar RNA, H/ACA box 61	snoRNA	1	0	0	1	0	0	0	0	0	1	2	1	0	0	0	0	0	0	0	0	0	0	0	0	0	0	0	0	--	--	--	--	--	--	--
684959	SNORA25	small nucleolar RNA, H/ACA box 25	snoRNA	0	1	0	0	1	0	0	0	0	0	2	0	0	0	0	0	0	0	0	0	0	0	0	0	0	0	1	0	--	--	--	--	--	--	--
692227	SNORD104	small nucleolar RNA, C/D box 104	snoRNA	0	0	0	0	1	0	0	0	0	1	1	1	0	0	0	0	0	0	0	0	0	1	0	0	0	0	1	0	--	--	--	--	--	--	--
727910	TLCD2	TLC domain containing 2	protein-coding	1	0	0	0	0	0	0	0	0	1	1	1	0	0	0	0	0	0	0	1	1	1	0	1	1	0	1	0	--	--	497955	Tlcd2	--	--	--
728431	LINC01137	long intergenic non-protein coding RNA 1137	ncRNA	0	0	0	0	1	0	0	0	0	0	1	0	0	0	0	0	0	0	0	0	0	0	0	0	0	0	0	0	--	--	--	--	--	--	--
728613	LOC728613	programmed cell death 6 pseudogene	pseudo	0	0	0	0	0	1	0	0	0	1	0	2	0	0	0	0	0	0	0	0	0	0	0	0	0	0	0	0	--	--	--	--	--	--	--
728769	SCAMP1-AS1	SCAMP1 antisense RNA 1	ncRNA	0	0	0	0	0	1	0	0	0	1	0	2	0	0	0	0	0	0	0	0	0	0	0	0	0	0	0	0	--	--	--	--	--	--	--
729013	ZBED5-AS1	ZBED5 antisense RNA 1	ncRNA	0	0	0	0	0	1	0	0	0	0	0	1	0	0	0	0	0	0	0	0	0	0	0	0	0	0	0	0	--	--	--	--	--	--	--
729083	LINC02158	long intergenic non-protein coding RNA 2158	ncRNA	0	0	0	0	1	0	0	0	0	0	1	0	0	0	0	0	0	0	0	0	0	0	0	0	0	0	0	0	--	--	--	--	--	--	--
729085	FAM198A	family with sequence similarity 198 member A	protein-coding	1	0	0	0	0	0	0	0	0	0	1	0	0	0	0	0	0	0	0	1	1	1	0	0	0	1	1	0	--	--	316090	Fam198a	--	--	--
729178	STXBP5-AS1	STXBP5 antisense RNA 1	ncRNA	0	0	1	0	0	0	0	0	0	0	1	0	0	0	0	0	0	0	0	0	0	0	0	0	0	0	0	0	--	--	--	--	--	--	--
729359	PLIN4	perilipin 4	protein-coding	1	0	1	0	0	0	0	0	0	0	2	0	0	0	0	0	0	0	0	1	1	1	1	1	1	1	1	1	--	--	363331	Plin4	--	--	--
729678	LINC00847	long intergenic non-protein coding RNA 847	ncRNA	0	0	1	0	0	0	0	0	1	0	1	1	0	0	0	0	0	0	0	0	0	0	0	0	0	0	0	0	--	--	--	--	--	--	--
729852	UMAD1	UBAP1-MVB12-associated (UMA) domain containing 1	protein-coding	0	1	0	0	0	0	0	0	0	0	1	0	0	0	0	0	0	0	0	0	0	1	0	1	1	0	0	0	--	--	--	--	--	--	--
729970	LOC729970	hCG2028352-like	ncRNA	0	0	0	0	1	0	0	0	0	1	1	1	0	0	0	0	0	0	0	0	0	0	0	0	0	0	0	0	--	--	--	--	--	--	--
730094	MOSMO	modulator of smoothened	protein-coding	0	1	0	0	1	0	0	0	0	0	2	0	0	0	0	0	0	0	0	0	0	0	0	0	0	0	0	0	--	--	102547219	LOC102547219	--	--	--
730101	LOC730101	uncharacterized LOC730101	ncRNA	0	0	1	1	1	0	0	0	0	0	3	0	0	0	0	0	0	0	0	0	0	0	0	0	0	1	0	0	--	--	--	--	--	--	--
730102	CRYZL2P	crystallin zeta like 2, pseudogene	pseudo	1	1	1	1	0	0	0	0	0	1	4	1	0	0	0	0	0	0	0	0	0	0	0	0	0	0	0	0	--	--	--	--	--	--	--
735301	SNHG9	small nucleolar RNA host gene 9	ncRNA	1	0	0	0	0	1	0	0	1	1	1	3	0	0	0	0	0	0	0	0	0	0	0	0	0	0	0	0	--	--	--	--	--	--	--
100093630	SNHG8	small nucleolar RNA host gene 8	ncRNA	0	1	0	0	0	1	0	0	1	1	1	3	0	0	0	0	0	0	0	0	0	0	0	0	0	0	1	0	--	--	--	--	--	--	--
100113407	TMEM170B	transmembrane protein 170B	protein-coding	0	0	1	0	1	1	0	0	0	1	2	2	0	0	0	0	0	0	0	1	1	0	0	0	0	0	0	0	AR	--	361230	Tmem170b	--	--	--
100126784	LOC100126784	uncharacterized LOC100126784	ncRNA	0	0	1	0	0	0	0	0	0	0	1	0	0	0	0	0	0	0	0	0	0	0	0	0	0	0	0	0	--	--	--	--	--	--	--
100126791	EGOT	eosinophil granule ontogeny transcript (non-protein coding)	ncRNA	1	1	1	0	0	0	0	0	0	0	3	0	0	0	0	0	0	0	0	0	0	0	0	0	0	1	1	0	--	--	--	--	--	--	--
100128191	TMPO-AS1	TMPO antisense RNA 1	ncRNA	1	0	0	0	0	0	0	0	0	0	1	0	0	0	0	0	0	0	0	0	0	0	0	0	0	0	1	0	--	--	--	--	--	--	--
100128252	ZNF667-AS1	ZNF667 antisense RNA 1 (head to head)	ncRNA	0	0	0	0	1	1	0	0	0	1	1	2	0	0	0	0	0	0	0	0	0	1	0	0	0	1	1	1	--	--	--	--	--	--	--
100128653	LOC100128653	uncharacterized LOC100128653	ncRNA	0	0	0	0	0	0	0	0	0	1	0	1	0	0	0	0	0	0	0	0	0	0	0	0	0	0	0	0	--	--	--	--	--	--	--
100128750	RBPMS-AS1	RBPMS antisense RNA 1	ncRNA	0	0	0	0	0	1	0	0	0	0	0	1	0	0	0	0	0	0	0	0	0	0	0	0	0	0	0	0	--	--	--	--	--	--	--
100128822	LINC01003	long intergenic non-protein coding RNA 1003	ncRNA	1	1	1	1	1	1	0	0	0	1	5	2	0	0	0	0	0	0	0	0	0	0	0	0	0	0	0	0	--	--	--	--	--	--	--
100128893	GATA6-AS1	GATA6 antisense RNA 1 (head to head)	ncRNA	1	0	0	0	1	1	0	0	0	1	2	2	0	0	0	0	0	0	0	0	0	0	0	0	0	0	1	1	--	--	--	--	--	--	--
100129250	SMIM27	small integral membrane protein 27	protein-coding	0	0	1	0	0	0	0	0	0	0	1	0	0	0	0	0	0	0	0	1	1	0	0	0	0	0	0	0	--	--	--	--	--	--	--
100129550	LINC02035	long intergenic non-protein coding RNA 2035	ncRNA	0	0	0	0	0	1	0	0	0	0	0	1	0	0	0	0	0	0	0	0	0	0	0	0	0	0	0	0	--	--	--	--	--	--	--
100129917	LOC100129917	uncharacterized LOC100129917	ncRNA	1	0	0	0	0	0	0	0	0	0	1	0	0	0	0	0	0	0	0	0	0	0	0	0	0	0	0	0	--	--	--	--	--	--	--
100129961	CCNT2-AS1	CCNT2 antisense RNA 1	ncRNA	1	0	0	0	0	0	0	0	0	0	1	0	0	0	0	0	0	0	0	0	0	0	0	0	0	0	0	0	--	--	--	--	--	--	--
100130889	PSORS1C3	psoriasis susceptibility 1 candidate 3 (non-protein coding)	ncRNA	1	1	0	0	0	0	0	0	0	0	2	0	0	0	0	0	0	0	0	0	0	0	0	0	0	1	1	1	--	--	--	--	--	--	--
100130933	SMIM6	small integral membrane protein 6	protein-coding	1	0	1	0	1	0	0	0	0	0	3	0	0	0	0	0	0	0	0	1	1	0	0	0	0	0	0	0	--	--	102552551	Smim6	--	--	--
100131067	CKMT2-AS1	CKMT2 antisense RNA 1	ncRNA	0	0	0	0	1	0	0	0	0	1	1	1	0	0	0	0	0	0	0	0	0	0	0	0	0	0	0	0	--	--	--	--	--	--	--
100131564	CCDC18-AS1	CCDC18 antisense RNA 1	ncRNA	0	0	0	0	1	0	0	0	0	0	1	0	0	0	0	0	0	0	0	0	0	0	0	0	0	0	0	0	--	--	--	--	--	--	--
100131733	USP30-AS1	USP30 antisense RNA 1	ncRNA	1	0	0	0	1	0	0	0	0	0	2	0	0	0	0	0	0	0	0	0	0	0	0	0	0	0	0	0	--	--	--	--	--	--	--
100132707	PAXIP1-AS2	PAXIP1 antisense RNA 2	ncRNA	0	1	0	0	0	0	0	0	0	0	1	0	0	0	0	0	0	0	0	0	0	0	0	0	0	0	0	0	--	--	--	--	--	--	--
100132815	IPO5P1	importin 5 pseudogene 1	pseudo	1	0	1	0	1	0	0	0	0	0	3	0	0	0	0	0	0	0	0	0	0	0	0	0	0	0	0	0	--	--	--	--	--	--	--
100134229	KDM7A-DT	KDM7A divergent transcript	ncRNA	1	0	0	0	0	0	0	0	0	1	1	1	0	0	0	0	0	0	0	0	0	0	0	0	0	0	1	0	--	--	--	--	--	--	--
100190939	TPT1-AS1	TPT1 antisense RNA 1	ncRNA	0	0	0	0	0	1	0	0	0	1	0	2	0	0	0	0	0	0	0	0	0	0	0	0	0	0	0	0	--	--	--	--	--	--	--
100268168	LOC100268168	uncharacterized LOC100268168	ncRNA	0	0	0	0	0	1	0	0	0	0	0	1	0	0	0	0	0	0	0	0	0	0	0	0	0	0	0	0	--	--	--	--	--	--	--
100287177	EML2-AS1	EML2 antisense RNA 1	ncRNA	1	0	0	0	0	0	0	0	0	0	1	0	0	0	0	0	0	0	0	0	0	0	0	0	0	0	0	0	--	--	--	--	--	--	--
100287482	SMKR1	small lysine rich protein 1	protein-coding	1	0	0	0	0	0	0	0	0	0	1	0	0	0	0	0	0	0	0	0	0	0	0	0	0	0	0	0	--	--	103692109	Smkr1	--	--	--
100287569	LINC00173	long intergenic non-protein coding RNA 173	ncRNA	0	0	0	0	1	0	0	0	0	0	1	0	0	0	0	0	0	0	0	0	0	0	0	0	0	0	1	0	--	--	--	--	--	--	--
100287896	LOC100287896	uncharacterized LOC100287896	protein-coding	1	0	0	0	0	0	0	0	0	0	1	0	0	0	0	0	0	0	0	0	0	0	0	0	0	0	0	0	--	--	--	--	--	--	--
100288152	SLC9A3-AS1	SLC9A3 antisense RNA 1	ncRNA	1	0	0	0	0	0	0	0	0	0	1	0	0	0	0	0	0	0	0	0	0	0	0	0	0	1	0	0	--	--	--	--	--	--	--
100288198	HMGN3-AS1	HMGN3 antisense RNA 1	ncRNA	1	0	0	0	0	0	0	0	0	0	1	0	0	0	0	0	0	0	0	0	0	0	0	0	0	0	0	0	--	--	--	--	--	--	--
100288413	ERVMER34-1	endogenous retrovirus group MER34 member 1, envelope	protein-coding	1	0	0	0	0	0	0	0	0	0	1	0	0	0	0	0	0	0	0	1	1	0	0	0	0	0	0	0	--	--	--	--	--	--	--
100289019	SLC25A25-AS1	SLC25A25 antisense RNA 1	ncRNA	0	0	0	0	1	1	0	0	0	0	1	1	0	0	0	0	0	0	0	0	0	0	0	0	0	1	0	1	--	--	--	--	--	--	--
100289098	GS1-124K5.4	uncharacterized LOC100289098	ncRNA	0	0	0	0	1	0	0	0	1	0	1	1	0	0	0	0	0	0	0	0	0	0	0	0	0	0	0	0	--	--	--	--	--	--	--
100289230	LOC100289230	uncharacterized LOC100289230	ncRNA	0	0	1	0	0	0	0	0	0	1	1	1	0	0	0	0	0	0	0	0	0	0	0	0	0	0	0	0	--	--	--	--	--	--	--
100289274	DNAJC3-DT	DNAJC3 divergent transcript	ncRNA	1	0	1	0	1	0	0	0	0	0	3	0	0	0	0	0	0	0	0	0	0	0	0	0	0	0	0	0	--	--	--	--	--	--	--
100289341	MAN1B1-DT	MAN1B1 divergent transcript	ncRNA	0	1	0	0	0	1	0	0	0	1	1	2	0	0	0	0	0	0	0	0	0	0	0	0	0	0	0	0	--	--	--	--	--	--	--
100289361	LOC100289361	uncharacterized LOC100289361	ncRNA	0	0	1	0	1	0	0	0	0	0	2	0	0	0	0	0	0	0	0	0	0	0	0	0	0	0	0	0	--	--	--	--	--	--	--
100289410	MCF2L-AS1	MCF2L antisense RNA 1	ncRNA	1	0	0	0	0	0	0	0	0	1	1	1	0	0	0	0	0	0	0	0	0	0	0	0	0	0	0	0	--	--	--	--	--	--	--
100289495	LOC100289495	uncharacterized LOC100289495	ncRNA	0	0	0	0	1	0	0	0	0	0	1	0	0	0	0	0	0	0	0	0	0	0	0	0	0	0	0	0	--	--	--	--	--	--	--
100302650	BRE-AS1	BRE antisense RNA 1	ncRNA	1	0	1	0	1	1	0	0	0	1	3	2	0	0	0	0	0	0	0	0	0	0	0	0	0	0	1	0	--	--	--	--	--	--	--
100306951	PITPNA-AS1	PITPNA antisense RNA 1	ncRNA	0	0	0	0	0	1	0	0	0	1	0	2	0	0	0	0	0	0	0	0	0	0	0	0	0	0	0	0	--	--	--	--	--	--	--
100499177	THAP9-AS1	THAP9 antisense RNA 1	ncRNA	0	1	1	1	0	1	0	0	1	1	3	3	0	0	0	0	0	0	0	0	0	0	0	0	0	0	0	0	--	--	--	--	--	--	--
100505483	PRKAG2-AS1	PRKAG2 antisense RNA 1	ncRNA	0	1	0	0	1	0	0	0	0	0	2	0	0	0	0	0	0	0	0	0	0	0	0	0	0	0	0	0	--	--	--	--	--	--	--
100505573	INAFM2	InaF motif containing 2	protein-coding	1	0	0	0	1	0	0	0	0	0	2	0	0	0	0	0	0	0	0	1	1	0	0	0	0	0	1	1	--	--	108350443	Inafm2	--	--	--
100505601	PARD3-AS1	PARD3 antisense RNA 1	ncRNA	0	0	0	0	1	0	0	0	0	0	1	0	0	0	0	0	0	0	0	0	0	0	0	0	0	0	0	0	--	--	--	--	--	--	--
100505616	SNHG21	small nucleolar RNA host gene 21	ncRNA	0	0	0	0	1	1	0	0	0	1	1	2	0	0	0	0	0	0	0	0	0	0	0	0	0	0	0	0	--	--	--	--	--	--	--
100505687	LINC00888	long intergenic non-protein coding RNA 888	ncRNA	1	1	0	0	0	0	0	0	0	1	2	1	0	0	0	0	0	0	0	0	0	0	0	0	0	0	0	0	--	--	--	--	--	--	--
100505783	OSER1-DT	OSER1 divergent transcript	ncRNA	0	1	0	0	1	1	0	0	0	0	2	1	0	0	0	0	0	0	0	0	0	0	0	0	0	0	0	0	--	--	--	--	--	--	--
100505806	SNHG18	small nucleolar RNA host gene 18	ncRNA	0	0	0	0	1	0	0	0	0	0	1	0	0	0	0	0	0	0	0	0	0	0	0	0	0	0	1	0	--	--	--	--	--	--	--
100505854	APTR	Alu-mediated CDKN1A/p21 transcriptional regulator (non-protein coding)	ncRNA	1	0	0	0	0	1	0	0	0	1	1	2	0	0	0	0	0	0	0	0	0	0	0	0	0	1	1	0	--	--	104968332	Aptr	--	--	--
100505876	CEBPZOS	CEBPZ opposite strand	protein-coding	0	0	0	0	0	0	0	0	0	1	0	1	0	0	0	0	0	0	0	1	1	0	0	0	0	0	0	0	--	--	103692531	LOC103692531	--	--	--
100505881	MAGI2-AS3	MAGI2 antisense RNA 3	ncRNA	0	1	0	0	0	0	0	0	1	0	1	1	0	0	0	0	0	0	0	0	0	0	0	0	0	0	0	0	--	--	--	--	--	--	--
100505975	ENO1-AS1	ENO1 antisense RNA 1	ncRNA	0	0	0	0	1	0	0	0	0	0	1	0	0	0	0	0	0	0	0	0	0	0	0	0	0	0	0	0	--	--	--	--	--	--	--
100505985	LOC100505985	uncharacterized LOC100505985	ncRNA	1	0	0	1	1	1	0	0	1	1	3	3	0	0	0	0	0	0	0	0	0	0	0	0	0	0	0	0	--	--	--	--	--	--	--
100506022	LOC100506022	uncharacterized LOC100506022	ncRNA	1	1	1	0	1	0	0	0	0	0	4	0	0	0	0	0	0	0	0	0	0	0	0	0	0	0	0	0	--	--	--	--	--	--	--
100506054	RNASEH1-AS1	RNASEH1 antisense RNA 1	ncRNA	1	0	0	0	1	0	0	0	0	0	2	0	0	0	0	0	0	0	0	0	0	0	0	0	0	0	0	0	--	--	--	--	--	--	--
100506100	LOC100506100	uncharacterized LOC100506100	ncRNA	0	1	0	0	0	0	0	0	0	0	1	0	0	0	0	0	0	0	0	0	0	0	0	0	0	0	0	0	--	--	--	--	--	--	--
100506119	LINC01503	long intergenic non-protein coding RNA 1503	ncRNA	1	0	1	0	0	0	0	0	0	0	2	0	0	0	0	0	0	0	0	0	0	0	0	0	0	0	0	0	--	--	--	--	--	--	--
100506161	TAF1A-AS1	TAF1A antisense RNA 1	ncRNA	0	1	0	0	0	0	0	0	0	0	1	0	0	0	0	0	0	0	0	0	0	0	0	0	0	0	0	0	--	--	--	--	--	--	--
100506190	LINC00963	long intergenic non-protein coding RNA 963	ncRNA	0	0	0	0	1	1	0	0	0	1	1	2	0	0	0	0	0	0	0	0	0	0	0	0	0	1	1	1	--	--	--	--	--	--	--
100506211	MIR210HG	MIR210 host gene	ncRNA	1	0	1	0	0	0	0	0	0	0	2	0	0	0	0	0	0	0	0	0	0	0	0	0	0	0	1	0	--	Hypoxia	--	--	--	--	--
100506229	LINC01093	long intergenic non-protein coding RNA 1093	ncRNA	0	0	0	0	1	0	0	0	0	0	1	0	0	0	0	0	0	0	0	0	0	0	0	0	0	0	1	0	--	--	--	--	--	--	--
100506233	RAB30-AS1	RAB30 antisense RNA 1 (head to head)	ncRNA	0	0	1	0	1	0	0	0	0	0	2	0	0	0	0	0	0	0	0	0	0	0	0	0	0	0	0	0	--	--	--	--	--	--	--
100506299	ID2-AS1	ID2 antisense RNA 1	ncRNA	1	0	0	0	0	0	0	0	0	1	1	1	0	0	0	0	0	0	0	0	0	0	0	0	0	0	0	0	--	--	--	--	--	--	--
100506302	LOC100506302	uncharacterized LOC100506302	ncRNA	0	0	0	0	1	0	0	0	0	0	1	0	0	0	0	0	0	0	0	0	0	0	0	0	0	0	0	0	--	--	--	--	--	--	--
100506314	GPRC5D-AS1	GPRC5D and HEBP1 antisense RNA 1	ncRNA	1	1	1	0	1	0	0	0	0	0	4	0	0	0	0	0	0	0	0	0	0	0	0	0	0	1	0	0	--	--	--	--	--	--	--
100506325	SP2-AS1	SP2 antisense RNA 1	ncRNA	0	0	0	0	0	1	0	0	0	1	0	2	0	0	0	0	0	0	0	0	0	0	0	0	0	0	0	0	--	--	--	--	--	--	--
100506365	OTUD6B-AS1	OTUD6B antisense RNA 1 (head to head)	ncRNA	0	0	0	1	0	0	0	0	0	0	1	0	0	0	0	0	0	0	0	0	0	0	0	0	0	0	1	0	--	--	--	--	--	--	--
100506473	LOC100506473	uncharacterized LOC100506473	ncRNA	0	0	0	0	1	0	0	0	0	0	1	0	0	0	0	0	0	0	0	0	0	0	0	0	0	0	0	0	--	--	--	--	--	--	--
100506548	LOC100506548	uncharacterized LOC100506548	ncRNA	0	0	0	0	0	1	0	0	0	1	0	2	0	0	0	0	0	0	0	0	0	0	0	0	0	0	0	0	--	--	--	--	--	--	--
100506581	C16orf95	chromosome 16 open reading frame 95	protein-coding	0	0	0	0	0	0	0	0	0	1	0	1	0	0	0	0	0	0	0	0	0	0	0	0	0	0	1	1	--	--	687560	LOC687560	--	--	--
100506649	PXN-AS1	PXN antisense RNA 1	ncRNA	0	0	0	0	1	0	0	0	0	0	1	0	0	0	0	0	0	0	0	0	0	0	0	0	0	0	1	0	--	--	--	--	--	--	--
100506668	NRAV	negative regulator of antiviral response (non-protein coding)	ncRNA	0	0	0	0	0	1	0	0	0	0	0	1	0	0	0	0	0	0	0	0	0	0	0	0	0	0	1	0	--	--	--	--	--	--	--
100506686	IQCH-AS1	IQCH antisense RNA 1	ncRNA	0	1	0	0	0	0	0	0	0	0	1	0	0	0	0	0	0	0	0	0	0	0	0	0	0	0	0	0	--	--	--	--	--	--	--
100506696	PCAT6	prostate cancer associated transcript 6 (non-protein coding)	ncRNA	0	0	0	0	1	0	0	0	0	0	1	0	0	0	0	0	0	0	0	0	0	0	0	0	0	1	1	0	--	--	--	--	--	--	--
100506710	EBLN3P	endogenous Bornavirus-like nucleoprotein 3, pseudogene	pseudo	0	1	0	0	0	0	0	0	0	0	1	0	0	0	0	0	0	0	0	0	0	0	0	0	0	0	0	0	--	--	--	--	--	--	--
100506714	NUP50-DT	NUP50 divergent transcript	ncRNA	0	1	0	0	0	1	0	0	0	0	1	1	0	0	0	0	0	0	0	0	0	0	0	0	0	1	0	0	--	--	--	--	--	--	--
100506730	LOC100506730	uncharacterized LOC100506730	ncRNA	1	0	0	0	0	0	0	0	0	0	1	0	0	0	0	0	0	0	0	0	0	0	0	0	0	0	0	0	--	--	--	--	--	--	--
100506797	LOC100506797	uncharacterized LOC100506797	ncRNA	1	0	0	0	1	0	0	0	0	0	2	0	0	0	0	0	0	0	0	0	0	0	0	0	0	0	1	0	--	--	--	--	--	--	--
100506844	LOC100506844	uncharacterized LOC100506844	ncRNA	1	1	0	0	1	0	0	0	0	0	3	0	0	0	0	0	0	0	0	0	0	0	0	0	0	0	0	0	--	--	--	--	--	--	--
100506860	LINC00513	long intergenic non-protein coding RNA 513	ncRNA	1	1	1	1	0	0	0	0	0	1	4	1	0	0	0	0	0	0	0	0	0	0	0	0	0	0	0	0	--	--	--	--	--	--	--
100506922	LOC100506922	uncharacterized LOC100506922	ncRNA	1	0	1	0	1	0	0	0	0	1	3	1	0	0	0	0	0	0	0	0	0	0	0	0	0	0	0	0	--	--	--	--	--	--	--
100506963	ELOA-AS1	ELOA antisense RNA 1	ncRNA	1	1	1	0	0	1	0	0	0	1	3	2	0	0	0	0	0	0	0	0	0	0	0	0	0	0	0	0	--	--	--	--	--	--	--
100507008	LINC00844	long intergenic non-protein coding RNA 844	ncRNA	1	1	0	0	1	0	0	0	0	1	3	1	0	0	0	0	0	0	0	0	0	0	0	0	0	0	0	0	--	--	--	--	--	--	--
100507203	SMLR1	small leucine rich protein 1	protein-coding	1	1	1	0	0	0	0	0	0	0	3	0	0	0	0	0	0	0	1	1	2	0	1	1	1	0	0	0	--	--	686032	Smlr1	270	--	lipid biosynthetic process (4.6, 4), acetyl-CoA metabolic process (3.8, 2), cellular lipid metabolic process (3.7, 4), lipid metabolic process (3.3, 4), acyl-CoA metabolic process (3.2, 2), thioester
100507217	LINC01578	long intergenic non-protein coding RNA 1578	ncRNA	0	0	0	1	0	1	0	0	0	1	1	2	0	0	0	0	0	0	0	0	0	0	0	0	0	0	0	0	--	--	--	--	--	--	--
100507246	SNHG16	small nucleolar RNA host gene 16	ncRNA	0	0	0	0	0	1	0	0	0	1	0	2	0	0	0	0	0	0	0	0	0	0	0	0	0	1	1	1	--	--	--	--	--	--	--
100507297	TMEM44-AS1	TMEM44 antisense RNA 1	ncRNA	0	0	0	0	1	0	0	0	0	0	1	0	0	0	0	0	0	0	0	0	0	0	0	0	0	0	0	0	--	--	--	--	--	--	--
100507303	SNHG19	small nucleolar RNA host gene 19	ncRNA	1	0	0	0	0	1	0	0	0	1	1	2	0	0	0	0	0	0	0	0	0	0	0	0	0	0	0	0	--	--	--	--	--	--	--
100507316	MINCR	MYC-induced long non-coding RNA	ncRNA	0	0	0	0	1	0	0	0	0	1	1	1	0	0	0	0	0	0	0	0	0	0	0	0	0	1	1	0	--	--	--	--	--	--	--
100507389	LOC100507389	uncharacterized LOC100507389	ncRNA	1	1	1	0	1	1	0	0	0	1	4	2	0	0	0	0	0	0	0	0	0	0	0	0	0	0	0	0	--	--	--	--	--	--	--
100507398	INTS6-AS1	INTS6 antisense RNA 1	ncRNA	0	0	0	0	0	0	0	0	0	1	0	1	0	0	0	0	0	0	0	0	0	0	0	0	0	0	0	0	--	--	--	--	--	--	--
100507410	C1QTNF1-AS1	C1QTNF1 antisense RNA 1	ncRNA	1	1	1	0	0	0	0	0	0	1	3	1	0	0	0	0	0	0	0	0	0	0	0	0	0	0	0	0	--	--	--	--	--	--	--
100507459	NRSN2-AS1	NRSN2 antisense RNA 1	ncRNA	0	0	1	0	0	1	0	0	0	0	1	1	0	0	0	0	0	0	0	0	0	0	0	0	0	0	0	0	--	--	--	--	--	--	--
100507463	PSMB8-AS1	PSMB8 antisense RNA 1 (head to head)	ncRNA	1	0	0	0	1	0	0	0	0	0	2	0	0	0	0	0	0	0	0	0	0	0	0	0	0	1	0	0	--	--	--	--	--	--	--
100507475	IDH1-AS1	IDH1 antisense RNA 1	ncRNA	0	0	0	0	1	0	0	0	0	0	1	0	0	0	0	0	0	0	0	0	0	0	0	0	0	0	0	0	--	--	--	--	--	--	--
100507495	SDCBP2-AS1	SDCBP2 antisense RNA 1	ncRNA	1	0	0	0	0	0	0	0	0	0	1	0	0	0	0	0	0	0	0	0	0	0	0	0	0	0	0	0	--	--	--	--	--	--	--
100507501	LINC01569	long intergenic non-protein coding RNA 1569	ncRNA	0	0	0	0	0	0	0	0	0	1	0	1	0	0	0	0	0	0	0	0	0	0	0	0	0	0	1	0	--	--	--	--	--	--	--
100507564	LOC100507564	uncharacterized LOC100507564	ncRNA	1	0	0	0	0	0	0	0	0	0	1	0	0	0	0	0	0	0	0	0	0	0	0	0	0	0	0	0	--	--	--	--	--	--	--
100507567	RAB11B-AS1	RAB11B antisense RNA 1	ncRNA	1	0	0	0	1	1	0	0	0	0	2	1	0	0	0	0	0	0	0	0	0	0	0	0	0	0	0	0	--	--	--	--	--	--	--
100507599	LOC100507599	uncharacterized LOC100507599	ncRNA	0	1	0	0	1	0	0	0	0	0	2	0	0	0	0	0	0	0	0	0	0	0	0	0	0	0	0	0	--	--	--	--	--	--	--
100526820	CAHM	colon adenocarcinoma hypermethylated (non-protein coding)	ncRNA	0	0	0	0	1	0	0	0	0	0	1	0	0	0	0	0	0	0	0	0	0	0	0	0	0	1	1	1	--	--	106182183	Cahm	--	--	--
100528062	ARMCX5-GPRASP2	ARMCX5-GPRASP2 readthrough	protein-coding	1	1	0	0	0	0	0	0	0	0	2	0	0	0	0	0	0	0	0	0	0	0	1	1	1	0	0	0	--	--	--	--	--	--	--
100533106	ZHX1-C8orf76	ZHX1-C8orf76 readthrough	protein-coding	0	0	0	0	0	1	0	0	0	1	0	2	0	0	0	0	0	0	0	0	0	0	0	1	0	0	0	0	--	--	--	--	--	--	--
100652772	NNT-AS1	NNT antisense RNA 1	ncRNA	0	0	0	0	0	1	0	0	0	1	0	2	0	0	0	0	0	0	0	0	0	0	0	0	0	0	1	0	--	--	--	--	--	--	--
100859930	HEIH	hepatocellular carcinoma up-regulated EZH2-associated long non-coding RNA	ncRNA	0	1	0	1	0	1	0	0	0	1	2	2	0	0	0	0	0	0	0	0	0	0	0	0	0	0	1	1	--	--	--	--	--	--	--
100874032	PRRT3-AS1	PRRT3 antisense RNA 1	ncRNA	1	0	0	0	1	0	0	0	0	1	2	1	0	0	0	0	0	0	0	0	0	0	0	0	0	0	0	0	--	--	--	--	--	--	--
100874291	ALMS1-IT1	ALMS1 intronic transcript 1	ncRNA	1	0	0	0	0	0	0	0	0	0	1	0	0	0	0	0	0	0	0	0	0	0	0	0	0	0	0	0	--	--	--	--	--	--	--
100874362	HOXB-AS1	HOXB cluster antisense RNA 1	ncRNA	0	0	1	0	0	0	0	0	0	0	1	0	0	0	0	0	0	0	0	0	0	0	0	0	0	0	0	0	--	--	--	--	--	--	--
100996419	LOC100996419	uncharacterized LOC100996419	ncRNA	1	0	0	0	0	0	0	0	0	0	1	0	0	0	0	0	0	0	0	0	0	0	0	0	0	0	0	0	--	--	--	--	--	--	--
100996539	ITPR1-DT	ITPR1 divergent transcript	ncRNA	0	0	0	0	1	0	0	0	0	0	1	0	0	0	0	0	0	0	0	0	0	0	0	0	0	0	0	0	--	--	--	--	--	--	--
100996579	LINC01806	long intergenic non-protein coding RNA 1806	ncRNA	0	0	0	0	1	1	0	0	0	0	1	1	0	0	0	0	0	0	0	0	0	0	0	0	0	0	0	0	--	--	--	--	--	--	--
101060264	FOXP4-AS1	FOXP4 antisense RNA 1	ncRNA	1	0	0	0	0	0	0	0	0	0	1	0	0	0	0	0	0	0	0	0	0	0	0	0	0	1	0	1	--	--	--	--	--	--	--
101410533	YTHDF3-AS1	YTHDF3 antisense RNA 1 (head to head)	ncRNA	0	0	0	0	1	0	0	0	0	0	1	0	0	0	0	0	0	0	0	0	0	0	0	0	0	0	0	0	--	--	--	--	--	--	--
101410535	LAMTOR5-AS1	LAMTOR5 antisense RNA 1	ncRNA	0	1	0	0	0	0	0	0	0	0	1	0	0	0	0	0	0	0	0	0	0	0	0	0	0	0	0	0	--	PI3K	--	--	--	--	--
101926887	LOC101926887	uncharacterized LOC101926887	ncRNA	0	0	0	0	1	0	0	0	0	0	1	0	0	0	0	0	0	0	0	0	0	0	0	0	0	0	0	0	--	--	--	--	--	--	--
101926888	RALY-AS1	RALY antisense RNA 1	ncRNA	0	0	0	1	1	0	0	0	0	0	2	0	0	0	0	0	0	0	0	0	0	0	0	0	0	0	0	0	--	--	--	--	--	--	--
101926944	LOC101926944	uncharacterized LOC101926944	ncRNA	1	0	0	0	0	1	0	0	0	0	1	1	0	0	0	0	0	0	0	0	0	0	0	0	0	0	0	0	--	--	--	--	--	--	--
101927067	LINC01607	long intergenic non-protein coding RNA 1607	ncRNA	1	0	1	0	0	0	0	0	0	0	2	0	0	0	0	0	0	0	0	0	0	0	0	0	0	0	0	0	--	--	--	--	--	--	--
101927253	LOC101927253	uncharacterized LOC101927253	ncRNA	0	0	0	0	1	0	0	0	0	0	1	0	0	0	0	0	0	0	0	0	0	0	0	0	0	0	0	0	--	--	--	--	--	--	--
101927278	LOC101927278	uncharacterized LOC101927278	ncRNA	0	0	0	0	0	1	0	0	0	0	0	1	0	0	0	0	0	0	0	0	0	0	0	0	0	0	0	0	--	--	--	--	--	--	--
101927279	EP300-AS1	EP300 antisense RNA 1	ncRNA	0	0	1	1	1	1	0	0	0	1	3	2	0	0	0	0	0	0	0	0	0	0	0	0	0	0	0	0	--	--	--	--	--	--	--
101927330	LOC101927330	uncharacterized LOC101927330	ncRNA	1	1	0	0	0	0	0	0	0	0	2	0	0	0	0	0	0	0	0	0	0	0	0	0	0	0	0	0	--	--	--	--	--	--	--
101927331	LINC01831	long intergenic non-protein coding RNA 1831	ncRNA	0	0	0	0	1	0	0	1	1	1	1	3	0	0	0	0	0	0	0	0	0	0	0	0	0	0	0	0	--	--	--	--	--	--	--
101927391	LOC101927391	uncharacterized LOC101927391	ncRNA	1	0	1	0	0	0	0	0	0	0	2	0	0	0	0	0	0	0	0	0	0	0	0	0	0	0	0	0	--	--	--	--	--	--	--
101927420	LOC101927420	uncharacterized LOC101927420	ncRNA	0	0	0	0	1	0	0	0	0	0	1	0	0	0	0	0	0	0	0	0	0	0	0	0	0	0	0	0	--	--	--	--	--	--	--
101927479	LOC101927479	uncharacterized LOC101927479	ncRNA	1	0	0	0	0	0	0	0	0	0	1	0	0	0	0	0	0	0	0	0	0	0	0	0	0	0	0	0	--	--	--	--	--	--	--
101927586	LINC01271	long intergenic non-protein coding RNA 1271	ncRNA	0	0	0	0	1	0	0	0	0	0	1	0	0	0	0	0	0	0	0	0	0	0	0	0	0	0	0	0	--	--	--	--	--	--	--
101927597	NCK1-DT	NCK1 divergent transcript	ncRNA	0	0	0	1	0	0	0	0	0	0	1	0	0	0	0	0	0	0	0	0	0	0	0	0	0	0	0	0	--	--	--	--	--	--	--
101927599	ZNF529-AS1	ZNF529 antisense RNA 1	ncRNA	0	0	0	0	0	1	0	0	0	1	0	2	0	0	0	0	0	0	0	0	0	0	0	0	0	0	0	0	--	--	--	--	--	--	--
101927720	ZNF793-AS1	ZNF793 antisense RNA 1 (head to head)	ncRNA	0	0	0	0	0	0	0	0	0	1	0	1	0	0	0	0	0	0	0	0	0	0	0	0	0	0	0	0	--	--	--	--	--	--	--
101927752	LOC101927752	uncharacterized LOC101927752	ncRNA	0	0	0	0	1	0	0	0	0	0	1	0	0	0	0	0	0	0	0	0	0	0	0	0	0	0	0	0	--	--	--	--	--	--	--
101927809	LOC101927809	uncharacterized LOC101927809	ncRNA	1	0	0	0	0	0	0	0	0	0	1	0	0	0	0	0	0	0	0	0	0	0	0	0	0	0	0	0	--	PI3K	--	--	--	--	--
101927934	LINC01843	long intergenic non-protein coding RNA 1843	ncRNA	1	1	1	0	1	1	0	0	0	1	4	2	0	0	0	0	0	0	0	0	0	0	0	0	0	0	0	0	--	--	--	--	--	--	--
101927972	LOC101927972	uncharacterized LOC101927972	ncRNA	1	0	0	0	1	0	0	0	0	0	2	0	0	0	0	0	0	0	0	0	0	0	0	0	0	0	0	0	--	--	--	--	--	--	--
101927974	LOC101927974	uncharacterized LOC101927974	ncRNA	1	1	0	0	0	0	0	0	0	0	2	0	0	0	0	0	0	0	0	0	0	0	0	0	0	0	0	0	--	--	--	--	--	--	--
101928076	LOC101928076	uncharacterized LOC101928076	ncRNA	0	0	0	0	1	0	0	0	0	0	1	0	0	0	0	0	0	0	0	0	0	0	0	0	0	0	0	0	--	TGFb	--	--	--	--	--
101928099	PCAT7	prostate cancer associated transcript 7 (non-protein coding)	ncRNA	0	0	0	0	1	0	0	0	0	0	1	0	0	0	0	0	0	0	0	0	0	0	0	0	0	1	1	0	--	--	--	--	--	--	--
101928101	IL6R-AS1	IL6R antisense RNA 1	ncRNA	1	0	0	0	0	0	0	0	0	0	1	0	0	0	0	0	0	0	0	0	0	0	0	0	0	0	0	0	--	--	--	--	--	--	--
101928158	LAMA5-AS1	LAMA5 antisense RNA 1	ncRNA	1	1	0	0	1	0	0	0	0	1	3	1	0	0	0	0	0	0	0	0	0	0	0	0	0	0	0	0	--	--	--	--	--	--	--
101928243	DARS-AS1	DARS antisense RNA 1	ncRNA	0	0	0	0	1	0	0	0	0	0	1	0	0	0	0	0	0	0	0	0	0	0	0	0	0	0	1	0	--	--	--	--	--	--	--
101928303	LOC101928303	uncharacterized LOC101928303	ncRNA	1	0	1	0	1	0	0	0	0	0	3	0	0	0	0	0	0	0	0	0	0	0	0	0	0	0	0	0	--	--	--	--	--	--	--
101928370	LOC101928370	uncharacterized LOC101928370	ncRNA	0	0	0	0	0	0	1	0	0	0	0	1	0	0	0	0	0	0	0	0	0	0	0	0	0	0	0	0	--	--	--	--	--	--	--
101928403	LOC101928403	uncharacterized LOC101928403	ncRNA	0	0	0	0	1	0	0	0	0	0	1	0	0	0	0	0	0	0	0	0	0	0	0	0	0	0	0	0	--	--	--	--	--	--	--
101928419	LOC101928419	uncharacterized LOC101928419	ncRNA	1	1	1	0	0	0	0	0	0	0	3	0	0	0	0	0	0	0	0	0	0	0	0	0	0	0	0	0	--	--	--	--	--	--	--
101928424	LOC101928424	uncharacterized LOC101928424	ncRNA	1	0	0	0	1	0	0	0	0	0	2	0	0	0	0	0	0	0	0	0	0	0	0	0	0	0	0	0	--	PI3K	--	--	--	--	--
101928433	LOC101928433	uncharacterized LOC101928433	ncRNA	0	0	0	0	1	0	0	0	0	0	1	0	0	0	0	0	0	0	0	0	0	0	0	0	0	0	0	0	--	--	--	--	--	--	--
101928464	ZNF433-AS1	ZNF433 and ZNF878 antisense RNA 1	ncRNA	1	0	0	0	0	0	0	0	0	0	1	0	0	0	0	0	0	0	0	0	0	0	0	0	0	0	0	0	--	--	--	--	--	--	--
101928504	LOC101928504	uncharacterized LOC101928504	ncRNA	1	0	0	0	0	0	0	0	0	0	1	0	0	0	0	0	0	0	0	0	0	0	0	0	0	0	0	0	--	--	--	--	--	--	--
101928505	LOC101928505	uncharacterized LOC101928505	ncRNA	1	1	0	0	1	1	1	0	1	1	3	4	0	0	0	0	0	0	0	0	0	0	0	0	0	0	0	0	--	--	--	--	--	--	--
101928513	CATIP-AS1	CATIP antisense RNA 1	ncRNA	0	0	0	0	1	0	0	0	0	0	1	0	0	0	0	0	0	0	0	0	0	0	0	0	0	0	0	0	--	--	--	--	--	--	--
101928565	LOC101928565	uncharacterized LOC101928565	ncRNA	1	0	0	0	0	0	0	0	0	0	1	0	0	0	0	0	0	0	0	0	0	0	0	0	0	0	0	0	--	--	--	--	--	--	--
101928649	CTC-338M12.4	uncharacterized LOC101928649	ncRNA	0	0	0	0	0	1	0	0	0	1	0	2	0	0	0	0	0	0	0	0	0	0	0	0	0	0	0	0	--	--	--	--	--	--	--
101928689	LINC01424	long intergenic non-protein coding RNA 1424	ncRNA	0	0	0	0	1	0	0	0	0	0	1	0	0	0	0	0	0	0	0	0	0	0	0	0	0	0	0	0	--	--	--	--	--	--	--
101928716	LOC101928716	uncharacterized LOC101928716	ncRNA	0	0	0	0	0	0	0	0	1	0	0	1	0	0	0	0	0	0	0	0	0	0	0	0	0	0	0	0	--	--	--	--	--	--	--
101928728	LOC101928728	uncharacterized LOC101928728	ncRNA	1	0	0	0	0	0	0	0	0	0	1	0	0	0	0	0	0	0	0	0	0	0	0	0	0	0	0	0	--	--	--	--	--	--	--
101928820	LINC02535	long intergenic non-protein coding RNA 2535	ncRNA	0	0	0	1	0	0	0	0	0	0	1	0	0	0	0	0	0	0	0	0	0	0	0	0	0	0	0	0	--	--	--	--	--	--	--
101928837	LOC101928837	uncharacterized LOC101928837	ncRNA	0	0	0	0	1	0	0	0	0	0	1	0	0	0	0	0	0	0	0	0	0	0	0	0	0	0	0	0	--	--	--	--	--	--	--
101929212	SMIM2-AS1	SMIM2 antisense RNA 1	ncRNA	0	0	0	0	1	0	0	0	0	0	1	0	0	0	0	0	0	0	0	0	0	0	0	0	0	0	0	0	--	--	--	--	--	--	--
101929224	LOC101929224	uncharacterized LOC101929224	ncRNA	0	1	1	0	0	0	0	0	0	0	2	0	0	0	0	0	0	0	0	0	0	0	0	0	0	0	0	0	--	--	--	--	--	--	--
101929243	LOC101929243	uncharacterized LOC101929243	ncRNA	0	0	0	0	1	0	0	0	0	1	1	1	0	0	0	0	0	0	0	0	0	0	0	0	0	0	0	0	--	--	--	--	--	--	--
101929289	LOC101929289	uncharacterized LOC101929289	ncRNA	0	0	0	0	0	1	0	0	0	1	0	2	0	0	0	0	0	0	0	0	0	0	0	0	0	0	0	0	--	--	--	--	--	--	--
101929407	PTPRD-AS1	PTPRD antisense RNA 1	ncRNA	0	0	0	0	1	0	0	0	0	0	1	0	0	0	0	0	0	0	0	0	0	0	0	0	0	0	0	0	--	--	--	--	--	--	--
101929475	ITGB1-DT	ITGB1 divergent transcript	ncRNA	1	1	0	0	1	1	0	0	0	1	3	2	0	0	0	0	0	0	0	0	0	0	0	0	0	0	0	0	--	--	--	--	--	--	--
101929681	LINC02064	long intergenic non-protein coding RNA 2064	ncRNA	0	0	0	0	0	0	0	0	0	1	0	1	0	0	0	0	0	0	0	0	0	0	0	0	0	0	0	0	--	--	--	--	--	--	--
101929693	RARA-AS1	RARA antisense RNA 1	ncRNA	0	0	0	0	1	1	0	0	0	1	1	2	0	0	0	0	0	0	0	0	0	0	0	0	0	0	0	0	--	--	--	--	--	--	--
101929897	LOC101929897	uncharacterized LOC101929897	ncRNA	0	0	0	0	0	0	0	0	0	1	0	1	0	0	0	0	0	0	0	0	0	0	0	0	0	0	0	0	--	--	--	--	--	--	--
101930114	LOC101930114	uncharacterized LOC101930114	ncRNA	1	0	0	0	1	0	0	0	1	0	2	1	0	0	0	0	0	0	0	0	0	0	0	0	0	0	0	0	--	--	--	--	--	--	--
101930452	LINC02367	long intergenic non-protein coding RNA 2367	ncRNA	0	0	0	0	0	0	0	0	0	1	0	1	0	0	0	0	0	0	0	0	0	0	0	0	0	0	0	0	--	--	--	--	--	--	--
102606465	LOC102606465	uncharacterized LOC102606465	ncRNA	0	1	1	0	0	1	0	0	0	1	2	2	0	0	0	0	0	0	0	0	0	0	0	0	0	0	0	0	--	--	--	--	--	--	--
102723489	LINC00205	long intergenic non-protein coding RNA 205	ncRNA	0	0	0	0	0	0	0	0	0	1	0	1	0	0	0	0	0	0	0	0	0	0	0	0	0	0	1	0	--	--	--	--	--	--	--
102723493	LOC102723493	uncharacterized LOC102723493	ncRNA	1	0	1	0	1	1	0	0	0	1	3	2	0	0	0	0	0	0	0	0	0	0	0	0	0	0	0	0	--	--	--	--	--	--	--
102723665	LOC102723665	uncharacterized LOC102723665	ncRNA	0	0	0	0	1	0	0	0	0	0	1	0	0	0	0	0	0	0	0	0	0	0	0	0	0	0	0	0	--	--	--	--	--	--	--
102723775	LINC01315	long intergenic non-protein coding RNA 1315	ncRNA	0	0	0	0	0	1	0	0	0	1	0	2	0	0	0	0	0	0	0	0	0	0	0	0	0	0	1	0	--	--	--	--	--	--	--
102723899	LOC102723899	uncharacterized LOC102723899	protein-coding	0	1	0	0	1	0	0	0	0	1	2	1	0	0	0	0	0	0	0	0	0	0	0	0	0	0	0	0	--	--	--	--	--	--	--
102723983	LOC102723983	uncharacterized LOC102723983	ncRNA	0	0	0	0	1	0	0	0	0	0	1	0	0	0	0	0	0	0	0	0	0	0	0	0	0	0	0	0	--	--	--	--	--	--	--
102724517	LOC102724517	uncharacterized LOC102724517	ncRNA	0	0	0	0	1	0	0	0	0	0	1	0	0	0	0	0	0	0	0	0	0	0	0	0	0	0	0	0	--	--	--	--	--	--	--
102724880	LOC102724880	uncharacterized LOC102724880	ncRNA	1	1	0	0	1	0	0	0	1	0	3	1	0	0	0	0	0	0	0	0	0	0	0	0	0	0	0	0	--	--	--	--	--	--	--

## Sheet: Gene_type
Type of gene	All array	DEGs	Dark genes	most-DILI	no-DILI
Protein coding	16858	6546	567	444	278
lincRNA	728	66	63	53	33
Antisense RNA	534	81	78	69	33
Processed transcript	131	22	15	11	7
transcribed_unprocessed_pseudogene	143	30	25	18	14
transcribed_processed_pseudogene	31	6	5	3	2
transcribed_unitary_pseudogene	26	5	5	4	2
sense_intronic	25	3	3	3	1
polymorphic_pseudogene	14	1	0	0	0
sense_overlapping	12	3	2	1	1
TEC	12	1	1	1	1
snoRNA	8	5	5	4	3
unprocessed_pseudogene	7	0	0	0	0
processed_pseudogene	5	0	0	0	0
miRNA	3	1	1	1	0
scaRNA	1	0	0	0	0
unitary_pseudogene	1	0	0	0	0
Total	18539	6770	770	612	375

## Sheet: Diseases_DisGeNET
Disease	Freq
tumor	919
metastasis	637
cancer	611
hepatoma	558
HCC|hepatocellular carcinoma	323
breast cancer	285
cancer|tumor	229
toxicity	220
cytotoxicity	218
hepatocellular carcinoma	206
lung adenocarcinoma	201
inflammation	179
lung cancer	178
death	168
carcinogenesis	166
tumor|cancer	164
necrosis	157
liver cancer	156
tumor|tumors	154
tumors	138
diabetes	132
infection	126
cancers	122
carcinoma	109
obesity	106
tumour	104
adenocarcinoma	103
leukemia	103
colorectal cancer	93
hypertension	87
carcinomas	84
gastric cancer	79
hypoxia	79
Alzheimer’s disease	78
colon cancer	78
neuroblastoma	75
dementia	72
melanoma	72
prostate cancer	71
glioma	70
pancreatic cancer	69
bladder cancer	68
depression	65
pain	64
hepatitis B	62
metastases	62
cancer|cancers	61
diarrhea	61
AD|Alzheimer’s disease	59
cancers|tumor	59

## Sheet: Integration_approaches
GeneID	Symbol	Desccription	Type of gene	Interactome	Text mining	Disease association	Dorothea	Progeny	Ortholog Module annotation	Sum	Pathology from module
7982	ST7	suppression of tumorigenicity 7	protein-coding	4	2	1	1	1	1	10	--
23588	KLHDC2	kelch domain containing 2	protein-coding	4	2	1	1	1	1	10	--
25901	CCDC28A	coiled-coil domain containing 28A	protein-coding	4	2	1	1	1	1	10	--
55281	TMEM140	transmembrane protein 140	protein-coding	4	2	1	1	1	1	10	--
91107	TRIM47	tripartite motif containing 47	protein-coding	4	2	0	1	1	1	9	--
987	LRBA	LPS responsive beige-like anchor protein	protein-coding	4	2	1	1	0	1	9	--
7165	TPD52L2	tumor protein D52 like 2	protein-coding	4	2	1	1	0	1	9	--
29087	THYN1	thymocyte nuclear protein 1	protein-coding	4	2	1	1	0	1	9	BDH, concurrent (1); Adverse at 29 days (2)
54758	KLHDC4	kelch domain containing 4	protein-coding	4	2	1	1	0	1	9	--
55222	LRRC20	leucine rich repeat containing 20	protein-coding	4	2	1	1	0	1	9	--
56650	CLDND1	claudin domain containing 1	protein-coding	4	2	1	1	0	1	9	--
57149	LYRM1	LYR motif containing 1	protein-coding	4	2	1	1	0	1	9	Hypertrophy, 1 day (5)
57509	MTUS1	microtubule associated scaffold protein 1	protein-coding	4	2	1	1	0	1	9	--
65117	RSRC2	arginine and serine rich coiled-coil 2	protein-coding	4	2	1	1	0	1	9	--
79663	HSPBAP1	HSPB1 associated protein 1	protein-coding	4	2	1	1	0	1	9	--
79807	GSTCD	glutathione S-transferase C-terminal domain containing	protein-coding	4	2	1	1	0	1	9	--
81533	ITFG1	integrin alpha FG-GAP repeat containing 1	protein-coding	4	2	1	1	0	1	9	--
94240	EPSTI1	epithelial stromal interaction 1	protein-coding	4	2	1	0	1	1	9	--
388403	YPEL2	yippee like 2	protein-coding	4	2	1	1	0	1	9	--
220965	FAM13C	family with sequence similarity 13 member C	protein-coding	4	2	0	1	1	0	8	--
6835	SURF2	surfeit 2	protein-coding	4	2	0	1	0	1	8	--
10078	TSSC4	tumor suppressing subtransferable candidate 4	protein-coding	4	2	0	1	0	1	8	--
51027	BOLA1	bolA family member 1	protein-coding	4	2	0	1	0	1	8	--
54432	YIPF1	Yip1 domain family member 1	protein-coding	4	2	0	1	0	1	8	--
64418	TMEM168	transmembrane protein 168	protein-coding	4	2	0	1	0	1	8	--
64927	TTC23	tetratricopeptide repeat domain 23	protein-coding	4	2	0	1	0	1	8	--
80212	CCDC92	coiled-coil domain containing 92	protein-coding	4	2	0	1	0	1	8	--
84272	YIPF4	Yip1 domain family member 4	protein-coding	4	2	0	1	0	1	8	--
116225	ZMYND19	zinc finger MYND-type containing 19	protein-coding	4	2	0	1	0	1	8	--
151613	TTC14	tetratricopeptide repeat domain 14	protein-coding	4	2	0	1	0	1	8	--
252839	TMEM9	transmembrane protein 9	protein-coding	4	2	0	1	0	1	8	--
55108	BSDC1	BSD domain containing 1	protein-coding	4	1	0	1	1	1	8	--
9949	AMMECR1	Alport syndrome, mental retardation, midface hypoplasia and elliptocytosis chromosomal region gene 1	protein-coding	4	2	1	1	0	0	8	--
10198	MPHOSPH9	M-phase phosphoprotein 9	protein-coding	4	2	1	1	0	0	8	--
23174	ZCCHC14	zinc finger CCHC-type containing 14	protein-coding	4	2	1	1	0	0	8	--
54810	GIPC2	GIPC PDZ domain containing family member 2	protein-coding	4	2	1	1	0	0	8	--
55672	NBPF1	NBPF member 1	protein-coding	4	2	1	1	0	0	8	--
56906	THAP10	THAP domain containing 10	protein-coding	4	2	1	1	0	0	8	--
84866	TMEM25	transmembrane protein 25	protein-coding	4	2	1	0	1	0	8	--
374393	FAM111B	family with sequence similarity 111 member B	protein-coding	4	2	1	1	0	0	8	--
7461	CLIP2	CAP-Gly domain containing linker protein 2	protein-coding	4	2	1	1	0	0	8	--
9764	KIAA0513	KIAA0513	protein-coding	4	2	1	1	0	0	8	--
10137	RBM12	RNA binding motif protein 12	protein-coding	4	2	1	1	0	0	8	--
10158	PDZK1IP1	PDZK1 interacting protein 1	protein-coding	4	2	1	1	0	0	8	--
10903	MTMR11	myotubularin related protein 11	protein-coding	4	2	1	1	0	0	8	Adverse at 29d, concurrent (3)
11270	NRM	nurim	protein-coding	4	2	1	1	0	0	8	--
23219	FBXO28	F-box protein 28	protein-coding	4	2	1	1	0	0	8	--
49855	SCAPER	S-phase cyclin A associated protein in the ER	protein-coding	4	2	1	1	0	0	8	--
64236	PDLIM2	PDZ and LIM domain 2	protein-coding	4	2	1	1	0	0	8	--
80019	UBTD1	ubiquitin domain containing 1	protein-coding	4	2	1	1	0	0	8	--
80723	SLC35G2	solute carrier family 35 member G2	protein-coding	4	2	1	0	1	0	8	--
118663	BTBD16	BTB domain containing 16	protein-coding	4	2	1	1	0	0	8	--
120224	TMEM45B	transmembrane protein 45B	protein-coding	4	2	1	1	0	0	8	--
3898	LAD1	ladinin 1	protein-coding	3	2	1	1	1	0	8	--
9703	KIAA0100	KIAA0100	protein-coding	4	2	1	0	0	1	8	--
10314	LANCL1	LanC like 1	protein-coding	4	2	1	0	0	1	8	--
23731	TMEM245	transmembrane protein 245	protein-coding	4	2	1	0	0	1	8	--
25927	CNRIP1	cannabinoid receptor interacting protein 1	protein-coding	4	2	1	0	0	1	8	--
26022	TMEM98	transmembrane protein 98	protein-coding	4	2	1	0	0	1	8	--
26151	NAT9	N-acetyltransferase 9 (putative)	protein-coding	4	2	1	0	0	1	8	--
28955	DEXI	Dexi homolog	protein-coding	4	2	1	0	0	1	8	--
51309	ARMCX1	armadillo repeat containing, X-linked 1	protein-coding	4	2	1	0	0	1	8	--
54838	WBP1L	WW domain binding protein 1 like	protein-coding	4	2	1	0	0	1	8	--
54914	FOCAD	focadhesin	protein-coding	4	2	1	0	0	1	8	--
55196	KIAA1551	KIAA1551	protein-coding	4	2	1	0	0	1	8	--
55603	TENT5A	terminal nucleotidyltransferase 5A	protein-coding	4	2	1	0	0	1	8	--
55751	TMEM184C	transmembrane protein 184C	protein-coding	4	2	1	0	0	1	8	--
57692	MAGEE1	MAGE family member E1	protein-coding	4	2	1	0	0	1	8	BDH, concurrent (2); BDH, 1 day (2)
60685	ZFAND3	zinc finger AN1-type containing 3	protein-coding	4	2	1	0	0	1	8	--
64115	VSIR	V-set immunoregulatory receptor	protein-coding	4	2	1	0	0	1	8	--
64755	C16orf58	chromosome 16 open reading frame 58	protein-coding	4	2	1	0	0	1	8	--
79029	SPATA5L1	spermatogenesis associated 5 like 1	protein-coding	4	2	1	0	0	1	8	--
80232	WDR26	WD repeat domain 26	protein-coding	4	2	1	0	0	1	8	--
83606	GUCD1	guanylyl cyclase domain containing 1	protein-coding	4	2	1	0	0	1	8	--
83638	C11orf68	chromosome 11 open reading frame 68	protein-coding	4	2	1	0	0	1	8	--
84908	FAM136A	family with sequence similarity 136 member A	protein-coding	4	2	1	0	0	1	8	--
92703	TMEM183A	transmembrane protein 183A	protein-coding	4	2	1	0	0	1	8	--
116362	RBP7	retinol binding protein 7	protein-coding	4	2	1	0	0	1	8	--
127687	C1orf122	chromosome 1 open reading frame 122	protein-coding	4	2	1	0	0	1	8	--
134265	AFAP1L1	actin filament associated protein 1 like 1	protein-coding	4	2	1	0	0	1	8	--
160140	C11orf65	chromosome 11 open reading frame 65	protein-coding	4	2	1	0	0	1	8	--
202333	CMYA5	cardiomyopathy associated 5	protein-coding	4	2	1	0	0	1	8	--
374659	HDDC3	HD domain containing 3	protein-coding	4	2	1	0	0	1	8	--
404550	C16orf74	chromosome 16 open reading frame 74	protein-coding	4	2	1	0	0	1	8	--
54619	CCNJ	cyclin J	protein-coding	3	2	1	1	0	1	8	--
54842	MFSD6	major facilitator superfamily domain containing 6	protein-coding	3	2	1	1	0	1	8	--
55254	TMEM39A	transmembrane protein 39A	protein-coding	3	2	1	1	0	1	8	--
55717	WDR11	WD repeat domain 11	protein-coding	3	2	1	1	0	1	8	--
56521	DNAJC12	DnaJ heat shock protein family (Hsp40) member C12	protein-coding	3	2	1	1	0	1	8	--
57688	ZSWIM6	zinc finger SWIM-type containing 6	protein-coding	3	2	1	1	0	1	8	--
80213	TM2D3	TM2 domain containing 3	protein-coding	3	2	1	1	0	1	8	--
83699	SH3BGRL2	SH3 domain binding glutamate rich protein like 2	protein-coding	3	2	1	1	0	1	8	--
84928	TMEM209	transmembrane protein 209	protein-coding	3	2	1	1	0	1	8	Hypertrophy, 1 day (5)
132299	OCIAD2	OCIA domain containing 2	protein-coding	3	2	1	1	0	1	8	--
148534	TMEM56	transmembrane protein 56	protein-coding	3	2	1	1	0	1	8	--
157567	ANKRD46	ankyrin repeat domain 46	protein-coding	4	1	1	1	0	1	8	--
353322	ANKRD37	ankyrin repeat domain 37	protein-coding	2	2	1	1	1	1	8	--
64110	MAGEF1	MAGE family member F1	protein-coding	4	2	0	1	0	0	7	--
79442	LRRC2	leucine rich repeat containing 2	protein-coding	4	2	0	1	0	0	7	--
84457	PHYHIPL	phytanoyl-CoA 2-hydroxylase interacting protein like	protein-coding	4	2	0	1	0	0	7	--
85450	ITPRIP	inositol 1,4,5-trisphosphate receptor interacting protein	protein-coding	4	2	0	1	0	0	7	--
57655	GRAMD1A	GRAM domain containing 1A	protein-coding	4	1	0	1	1	0	7	--
9710	KIAA0355	KIAA0355	protein-coding	4	2	0	1	0	0	7	--
85027	SMIM3	small integral membrane protein 3	protein-coding	4	2	0	0	1	0	7	--
119467	CLRN3	clarin 3	protein-coding	4	2	0	1	0	0	7	--
122060	SLAIN1	SLAIN motif family member 1	protein-coding	4	2	0	1	0	0	7	--
201299	RDM1	RAD52 motif containing 1	protein-coding	4	2	0	1	0	0	7	--
10069	RWDD2B	RWD domain containing 2B	protein-coding	4	2	0	0	0	1	7	--
23518	R3HDM1	R3H domain containing 1	protein-coding	4	2	0	0	0	1	7	--
25934	NIPSNAP3A	nipsnap homolog 3A	protein-coding	4	2	0	0	0	1	7	--
51155	JPT1	Jupiter microtubule associated homolog 1	protein-coding	4	1	1	0	0	1	7	Increased mitosis, concurrent (2); BDH, concurrent(8)
51250	C6orf203	chromosome 6 open reading frame 203	protein-coding	4	2	0	0	0	1	7	--
54521	WDR44	WD repeat domain 44	protein-coding	4	2	0	0	0	1	7	--
55286	C4orf19	chromosome 4 open reading frame 19	protein-coding	4	2	0	0	0	1	7	--
65983	GRAMD2B	GRAM domain containing 2B	protein-coding	4	2	0	0	0	1	7	--
79684	MSANTD2	Myb/SANT DNA binding domain containing 2	protein-coding	4	2	0	0	0	1	7	--
80262	C16orf70	chromosome 16 open reading frame 70	protein-coding	4	2	0	0	0	1	7	--
84319	CMSS1	cms1 ribosomal small subunit homolog (yeast)	protein-coding	4	2	0	0	0	1	7	--
84542	KIAA1841	KIAA1841	protein-coding	4	2	0	0	0	1	7	--
92181	UBTD2	ubiquitin domain containing 2	protein-coding	4	2	0	0	0	1	7	--
92689	FAM114A1	family with sequence similarity 114 member A1	protein-coding	4	2	0	0	0	1	7	--
94056	SYAP1	synapse associated protein 1	protein-coding	4	2	0	0	0	1	7	--
112942	CFAP36	cilia and flagella associated protein 36	protein-coding	4	2	0	0	0	1	7	--
119710	C11orf74	chromosome 11 open reading frame 74	protein-coding	4	2	0	0	0	1	7	--
201725	C4orf46	chromosome 4 open reading frame 46	protein-coding	4	2	0	0	0	1	7	Increased mitosis, concurrent (1)
201895	SMIM14	small integral membrane protein 14	protein-coding	4	2	0	0	0	1	7	Adverse as 29d, concurrent (4); Hematopoiesis, 1 day (8)
219738	FAM241B	family with sequence similarity 241 member B	protein-coding	4	2	0	0	0	1	7	--
221545	C6orf136	chromosome 6 open reading frame 136	protein-coding	4	2	0	0	0	1	7	--
54865	GPATCH4	G-patch domain containing 4	protein-coding	3	2	0	1	0	1	7	--
54985	HCFC1R1	host cell factor C1 regulator 1	protein-coding	3	2	0	1	0	1	7	--
55266	TMEM19	transmembrane protein 19	protein-coding	4	1	0	1	0	1	7	--
57146	TMEM159	transmembrane protein 159	protein-coding	4	1	0	1	0	1	7	--
65990	FAM173A	family with sequence similarity 173 member A	protein-coding	4	1	0	1	0	1	7	--
65999	LRRC61	leucine rich repeat containing 61	protein-coding	4	1	0	1	0	1	7	--
79939	SLC35E1	solute carrier family 35 member E1	protein-coding	4	1	0	1	0	1	7	--
130502	TTC32	tetratricopeptide repeat domain 32	protein-coding	4	1	0	1	0	1	7	--
131076	CCDC58	coiled-coil domain containing 58	protein-coding	3	2	0	1	0	1	7	--
143684	FAM76B	family with sequence similarity 76 member B	protein-coding	4	1	0	1	0	1	7	--
201931	TMEM192	transmembrane protein 192	protein-coding	3	2	0	1	0	1	7	--
221061	FAM171A1	family with sequence similarity 171 member A1	protein-coding	3	2	0	1	0	1	7	--
401152	C4orf3	chromosome 4 open reading frame 3	protein-coding	4	1	0	0	1	1	7	--
51115	RMDN1	regulator of microtubule dynamics 1	protein-coding	4	2	1	0	0	0	7	--
54955	C1orf109	chromosome 1 open reading frame 109	protein-coding	4	2	1	0	0	0	7	--
79817	MOB3B	MOB kinase activator 3B	protein-coding	4	2	1	0	0	0	7	--
83758	RBP5	retinol binding protein 5	protein-coding	4	2	1	0	0	0	7	--
84529	C15orf41	chromosome 15 open reading frame 41	protein-coding	4	2	1	0	0	0	7	--
219899	TBCEL	tubulin folding cofactor E like	protein-coding	4	2	1	0	0	0	7	--
9881	TRANK1	tetratricopeptide repeat and ankyrin repeat containing 1	protein-coding	3	2	1	0	1	0	7	--
10301	DLEU1	deleted in lymphocytic leukemia 1 (non-protein coding)	ncRNA	3	2	1	1	0	0	7	--
23483	TGDS	TDP-glucose 4,6-dehydratase	protein-coding	3	2	1	1	0	0	7	--
26579	MYEOV	myeloma overexpressed	protein-coding	3	2	1	1	0	0	7	--
29931	LINC00312	long intergenic non-protein coding RNA 312	ncRNA	3	2	1	0	1	0	7	--
55063	ZCWPW1	zinc finger CW-type and PWWP domain containing 1	protein-coding	3	2	1	1	0	0	7	--
93349	SP140L	SP140 nuclear body protein like	protein-coding	3	2	1	0	1	0	7	--
130940	CCDC148	coiled-coil domain containing 148	protein-coding	4	1	1	1	0	0	7	--
150468	CKAP2L	cytoskeleton associated protein 2 like	protein-coding	3	2	1	1	0	0	7	--
283635	FAM177A1	family with sequence similarity 177 member A1	protein-coding	3	2	1	1	0	0	7	--
55076	TMEM45A	transmembrane protein 45A	protein-coding	2	2	1	1	1	0	7	--
90378	SAMD1	sterile alpha motif domain containing 1	protein-coding	3	1	1	1	1	0	7	--
7918	GPANK1	G-patch domain and ankyrin repeats 1	protein-coding	4	2	1	0	0	0	7	--
8603	FAM193A	family with sequence similarity 193 member A	protein-coding	4	2	1	0	0	0	7	--
23131	GPATCH8	G-patch domain containing 8	protein-coding	4	2	1	0	0	0	7	--
27291	R3HCC1L	R3H domain and coiled-coil containing 1 like	protein-coding	4	2	1	0	0	0	7	--
79850	FAM57A	family with sequence similarity 57 member A	protein-coding	4	2	1	0	0	0	7	--
80007	C10orf88	chromosome 10 open reading frame 88	protein-coding	4	2	1	0	0	0	7	--
80023	NRSN2	neurensin 2	protein-coding	4	2	1	0	0	0	7	Hematopoeisis, concurrent (2); Hematopoeisis, 1 day (3)
83648	FAM167A	family with sequence similarity 167 member A	protein-coding	4	2	1	0	0	0	7	--
83861	RSPH3	radial spoke head 3 homolog	protein-coding	4	2	1	0	0	0	7	--
118471	PRAP1	proline rich acidic protein 1	protein-coding	4	2	1	0	0	0	7	--
124401	ANKS3	ankyrin repeat and sterile alpha motif domain containing 3	protein-coding	4	2	1	0	0	0	7	--
135932	TMEM139	transmembrane protein 139	protein-coding	4	2	1	0	0	0	7	--
146227	BEAN1	brain expressed associated with NEDD4 1	protein-coding	4	2	1	0	0	0	7	--
154661	RUNDC3B	RUN domain containing 3B	protein-coding	4	2	1	0	0	0	7	--
158219	TTC39B	tetratricopeptide repeat domain 39B	protein-coding	4	2	1	0	0	0	7	--
387882	C12orf75	chromosome 12 open reading frame 75	protein-coding	4	2	1	0	0	0	7	--
729359	PLIN4	perilipin 4	protein-coding	4	2	1	0	0	0	7	--
26240	FAM50B	family with sequence similarity 50 member B	protein-coding	4	1	1	1	0	0	7	--
90362	FAM110B	family with sequence similarity 110 member B	protein-coding	3	2	1	1	0	0	7	--
7260	EIPR1	EARP complex and GARP complex interacting protein 1	protein-coding	3	2	1	0	0	1	7	--
11259	FILIP1L	filamin A interacting protein 1 like	protein-coding	3	2	1	0	0	1	7	--
28970	C11orf54	chromosome 11 open reading frame 54	protein-coding	4	1	1	0	0	1	7	--
54942	FAM206A	family with sequence similarity 206 member A	protein-coding	4	1	1	0	0	1	7	--
57475	PLEKHH1	pleckstrin homology, MyTH4 and FERM domain containing H1	protein-coding	4	1	1	0	0	1	7	--
59274	TLNRD1	talin rod domain containing 1	protein-coding	3	2	1	0	0	1	7	--
80185	TTI2	TELO2 interacting protein 2	protein-coding	3	2	1	0	0	1	7	--
84281	C2orf88	chromosome 2 open reading frame 88	protein-coding	4	1	1	0	0	1	7	--
113263	GLCCI1	glucocorticoid induced 1	protein-coding	3	2	1	0	0	1	7	--
133619	PRRC1	proline rich coiled-coil 1	protein-coding	4	1	1	0	0	1	7	--
146705	TEPSIN	TEPSIN, adaptor related protein complex 4 accessory protein	protein-coding	3	2	1	0	0	1	7	--
388962	BOLA3	bolA family member 3	protein-coding	3	2	1	0	0	1	7	--
391356	PTRHD1	peptidyl-tRNA hydrolase domain containing 1	protein-coding	3	2	1	0	0	1	7	--
54958	TMEM160	transmembrane protein 160	protein-coding	3	1	1	1	0	1	7	--
64766	S100PBP	S100P binding protein	protein-coding	2	2	1	1	0	1	7	--
90326	THAP3	THAP domain containing 3	protein-coding	3	1	1	1	0	1	7	--
23015	GOLGA8A	golgin A8 family member A	protein-coding	4	2	0	0	0	0	6	--
55020	TTC38	tetratricopeptide repeat domain 38	protein-coding	4	2	0	0	0	0	6	--
79056	PRRG4	proline rich and Gla domain 4	protein-coding	4	2	0	0	0	0	6	--
80726	IQCN	IQ motif containing N	protein-coding	4	2	0	0	0	0	6	--
84221	SPATC1L	spermatogenesis and centriole associated 1 like	protein-coding	4	2	0	0	0	0	6	--
91151	TIGD7	tigger transposable element derived 7	protein-coding	4	2	0	0	0	0	6	--
92346	C1orf105	chromosome 1 open reading frame 105	protein-coding	4	2	0	0	0	0	6	--
113146	AHNAK2	AHNAK nucleoprotein 2	protein-coding	4	2	0	0	0	0	6	--
202915	TMEM184A	transmembrane protein 184A	protein-coding	4	2	0	0	0	0	6	--
256309	CCDC110	coiled-coil domain containing 110	protein-coding	4	2	0	0	0	0	6	--
64776	C11orf1	chromosome 11 open reading frame 1	protein-coding	4	1	0	0	1	0	6	--
65094	JMJD4	jumonji domain containing 4	protein-coding	4	1	0	1	0	0	6	--
79782	LRRC31	leucine rich repeat containing 31	protein-coding	3	2	0	1	0	0	6	--
91351	DDX60L	DExD/H-box 60 like	protein-coding	3	2	0	0	1	0	6	--
114625	ERMAP	erythroblast membrane associated protein (Scianna blood group)	protein-coding	3	2	0	1	0	0	6	--
118932	ANKRD22	ankyrin repeat domain 22	protein-coding	3	2	0	1	0	0	6	--
126364	LRRC25	leucine rich repeat containing 25	protein-coding	4	1	0	1	0	0	6	--
139324	HDX	highly divergent homeobox	protein-coding	4	1	0	1	0	0	6	--
80071	CCDC15	coiled-coil domain containing 15	protein-coding	3	1	0	1	1	0	6	--
9823	ARMCX2	armadillo repeat containing, X-linked 2	protein-coding	4	2	0	0	0	0	6	--
23231	SEL1L3	SEL1L family member 3	protein-coding	4	2	0	0	0	0	6	--
79161	TMEM243	transmembrane protein 243	protein-coding	4	2	0	0	0	0	6	--
85395	FAM207A	family with sequence similarity 207 member A	protein-coding	4	2	0	0	0	0	6	--
91283	MSANTD3	Myb/SANT DNA binding domain containing 3	protein-coding	4	2	0	0	0	0	6	--
93550	ZFAND4	zinc finger AN1-type containing 4	protein-coding	4	2	0	0	0	0	6	--
222389	BEND7	BEN domain containing 7	protein-coding	4	2	0	0	0	0	6	--
79745	CLIP4	CAP-Gly domain containing linker protein family member 4	protein-coding	4	1	0	1	0	0	6	--
115572	TENT5B	terminal nucleotidyltransferase 5B	protein-coding	4	1	0	1	0	0	6	--
148741	ANKRD35	ankyrin repeat domain 35	protein-coding	4	1	0	1	0	0	6	--
84058	WDR54	WD repeat domain 54	protein-coding	4	0	0	1	1	0	6	--
9778	KIAA0232	KIAA0232	protein-coding	4	1	0	0	0	1	6	--
10944	C11orf58	chromosome 11 open reading frame 58	protein-coding	4	1	0	0	0	1	6	--
10994	ILVBL	ilvB acetolactate synthase like	protein-coding	4	1	0	0	0	1	6	--
23351	KHNYN	KH and NYN domain containing	protein-coding	3	2	0	0	0	1	6	--
51260	PBDC1	polysaccharide biosynthesis domain containing 1	protein-coding	4	1	0	0	0	1	6	--
51439	FAM8A1	family with sequence similarity 8 member A1	protein-coding	4	1	0	0	0	1	6	--
54819	ZCCHC10	zinc finger CCHC-type containing 10	protein-coding	4	1	0	0	0	1	6	--
54916	TMEM260	transmembrane protein 260	protein-coding	3	2	0	0	0	1	6	N/A
54976	C20orf27	chromosome 20 open reading frame 27	protein-coding	4	1	0	0	0	1	6	--
55100	WDR70	WD repeat domain 70	protein-coding	3	2	0	0	0	1	6	Hypertrophy, 1 day (5)
55216	NKAPD1	NKAP domain containing 1	protein-coding	4	1	0	0	0	1	6	--
55322	C5orf22	chromosome 5 open reading frame 22	protein-coding	4	1	0	0	0	1	6	--
56935	SMCO4	single-pass membrane protein with coiled-coil domains 4	protein-coding	4	1	0	0	0	1	6	--
57226	LYRM2	LYR motif containing 2	protein-coding	4	1	0	0	0	1	6	--
58527	ABRACL	ABRA C-terminal like	protein-coding	3	2	0	0	0	1	6	Fibrosis, concurrent (2); BDH, concurrent (4); BDH, 1 day (7), Necrosis, concurrent (11)
64222	TOR3A	torsin family 3 member A	protein-coding	3	2	0	0	0	1	6	--
78992	YIPF2	Yip1 domain family member 2	protein-coding	4	1	0	0	0	1	6	--
79096	C11orf49	chromosome 11 open reading frame 49	protein-coding	4	1	0	0	0	1	6	--
79415	CYBC1	cytochrome b-245 chaperone 1	protein-coding	4	1	0	0	0	1	6	--
79629	OCEL1	occludin/ELL domain containing 1	protein-coding	4	1	0	0	0	1	6	--
79896	THNSL1	threonine synthase like 1	protein-coding	3	2	0	0	0	1	6	--
80194	TMEM134	transmembrane protein 134	protein-coding	3	2	0	0	0	1	6	--
84331	MCRIP2	MAPK regulated corepressor interacting protein 2	protein-coding	4	1	0	0	0	1	6	--
93487	MAPK1IP1L	mitogen-activated protein kinase 1 interacting protein 1 like	protein-coding	4	1	0	0	0	1	6	--
93594	TBC1D31	TBC1 domain family member 31	protein-coding	3	2	0	0	0	1	6	Increased mitosis, concurrent (1)
123036	TC2N	tandem C2 domains, nuclear	protein-coding	3	2	0	0	0	1	6	--
126868	MAB21L3	mab-21 like 3	protein-coding	4	1	0	0	0	1	6	--
148223	C19orf25	chromosome 19 open reading frame 25	protein-coding	4	1	0	0	0	1	6	Single cell necrosis, concurrent (2)
203197	TMEM268	transmembrane protein 268	protein-coding	4	1	0	0	0	1	6	--
283377	SPRYD4	SPRY domain containing 4	protein-coding	3	2	0	0	0	1	6	--
25966	C2CD2	C2 calcium dependent domain containing 2	protein-coding	2	2	0	1	0	1	6	Vacuolation, concurrent (2)
54494	C11orf71	chromosome 11 open reading frame 71	protein-coding	4	0	0	0	1	1	6	--
54762	GRAMD1C	GRAM domain containing 1C	protein-coding	4	0	0	0	1	1	6	--
79022	TMEM106C	transmembrane protein 106C	protein-coding	4	0	0	1	0	1	6	--
79089	TMUB2	transmembrane and ubiquitin like domain containing 2	protein-coding	4	0	0	1	0	1	6	--
81558	FAM117A	family with sequence similarity 117 member A	protein-coding	3	1	0	1	0	1	6	--
124044	SPATA2L	spermatogenesis associated 2 like	protein-coding	3	1	0	1	0	1	6	Single cell necrosis, concurrent (1)
124808	CCDC43	coiled-coil domain containing 43	protein-coding	4	0	0	1	0	1	6	--
153396	TMEM161B	transmembrane protein 161B	protein-coding	2	2	0	1	0	1	6	--
345757	FAM174A	family with sequence similarity 174 member A	protein-coding	2	2	0	1	0	1	6	--
50854	C6orf48	chromosome 6 open reading frame 48	protein-coding	3	2	1	0	0	0	6	--
54841	BIVM	basic, immunoglobulin-like variable motif containing	protein-coding	3	2	1	0	0	0	6	--
55702	YJU2	YJU2 splicing factor homolog	protein-coding	4	1	1	0	0	0	6	--
55732	C1orf112	chromosome 1 open reading frame 112	protein-coding	3	2	1	0	0	0	6	--
64073	C19orf33	chromosome 19 open reading frame 33	protein-coding	3	2	1	0	0	0	6	--
65065	NBEAL1	neurobeachin like 1	protein-coding	3	2	1	0	0	0	6	--
79844	ZDHHC11	zinc finger DHHC-type containing 11	protein-coding	3	2	1	0	0	0	6	--
147664	ERVV-1	endogenous retrovirus group V member 1, envelope	protein-coding	3	2	1	0	0	0	6	--
400745	SH2D5	SH2 domain containing 5	protein-coding	3	2	1	0	0	0	6	--
116068	LYSMD3	LysM domain containing 3	protein-coding	3	1	1	1	0	0	6	--
54497	HEATR5B	HEAT repeat containing 5B	protein-coding	3	2	1	0	0	0	6	--
63926	ANKEF1	ankyrin repeat and EF-hand domain containing 1	protein-coding	4	1	1	0	0	0	6	--
94086	HSPB9	heat shock protein family B (small) member 9	protein-coding	4	1	1	0	0	0	6	--
113201	CASC4	cancer susceptibility 4	protein-coding	3	2	1	0	0	0	6	BDH, 1 day (1)
113452	TMEM54	transmembrane protein 54	protein-coding	4	1	1	0	0	0	6	--
134285	TMEM171	transmembrane protein 171	protein-coding	4	1	1	0	0	0	6	--
144811	LACC1	laccase domain containing 1	protein-coding	3	2	1	0	0	0	6	--
388650	FAM69A	family with sequence similarity 69 member A	protein-coding	3	2	1	0	0	0	6	--
22996	TTC39A	tetratricopeptide repeat domain 39A	protein-coding	3	1	1	1	0	0	6	--
79974	CPED1	cadherin like and PC-esterase domain containing 1	protein-coding	2	2	1	0	0	1	6	--
80305	TRABD	TraB domain containing	protein-coding	3	1	1	0	0	1	6	--
128989	TANGO2	transport and golgi organization 2 homolog	protein-coding	2	2	1	0	0	1	6	--
148423	C1orf52	chromosome 1 open reading frame 52	protein-coding	3	1	1	0	0	1	6	--
84925	DIRC2	disrupted in renal carcinoma 2	protein-coding	1	2	1	1	0	1	6	--
131583	FAM43A	family with sequence similarity 43 member A	protein-coding	2	1	1	1	0	1	6	--
284611	FAM102B	family with sequence similarity 102 member B	protein-coding	3	0	1	1	0	1	6	--
11147	HHLA3	HERV-H LTR-associating 3	protein-coding	4	1	0	0	0	0	5	--
55116	TMEM39B	transmembrane protein 39B	protein-coding	4	1	0	0	0	0	5	--
55138	FAM90A1	family with sequence similarity 90 member A1	protein-coding	4	1	0	0	0	0	5	--
55195	CCDC198	coiled-coil domain containing 198	protein-coding	4	1	0	0	0	0	5	--
79669	C3orf52	chromosome 3 open reading frame 52	protein-coding	4	1	0	0	0	0	5	--
81688	C6orf62	chromosome 6 open reading frame 62	protein-coding	4	1	0	0	0	0	5	--
90288	EFCAB12	EF-hand calcium binding domain 12	protein-coding	4	1	0	0	0	0	5	--
91050	CCDC149	coiled-coil domain containing 149	protein-coding	3	2	0	0	0	0	5	--
113763	ZBED6CL	ZBED6 C-terminal like	protein-coding	4	1	0	0	0	0	5	--
124152	IQCK	IQ motif containing K	protein-coding	3	2	0	0	0	0	5	--
125113	KRT222	keratin 222	protein-coding	4	1	0	0	0	0	5	--
126823	KLHDC9	kelch domain containing 9	protein-coding	4	1	0	0	0	0	5	--
127255	LRRIQ3	leucine rich repeats and IQ motif containing 3	protein-coding	4	1	0	0	0	0	5	--
131831	ERICH6	glutamate rich 6	protein-coding	4	1	0	0	0	0	5	--
135398	C6orf141	chromosome 6 open reading frame 141	protein-coding	4	1	0	0	0	0	5	--
144608	C12orf60	chromosome 12 open reading frame 60	protein-coding	4	1	0	0	0	0	5	--
162461	TMEM92	transmembrane protein 92	protein-coding	3	2	0	0	0	0	5	--
200765	TIGD1	tigger transposable element derived 1	protein-coding	4	1	0	0	0	0	5	--
285368	PRRT3	proline rich transmembrane protein 3	protein-coding	4	1	0	0	0	0	5	--
339804	C2orf74	chromosome 2 open reading frame 74	protein-coding	4	1	0	0	0	0	5	--
340542	BEX5	brain expressed X-linked 5	protein-coding	4	1	0	0	0	0	5	--
440087	SMCO3	single-pass membrane protein with coiled-coil domains 3	protein-coding	4	1	0	0	0	0	5	--
494514	TYMSOS	TYMS opposite strand	protein-coding	4	1	0	0	0	0	5	--
114932	MRFAP1L1	Morf4 family associated protein 1 like 1	protein-coding	4	0	0	1	0	0	5	--
131408	FAM131A	family with sequence similarity 131 member A	protein-coding	4	0	0	1	0	0	5	--
149175	MANEAL	mannosidase endo-alpha like	protein-coding	2	2	0	1	0	0	5	--
162073	ITPRIPL2	ITPRIP like 2	protein-coding	3	1	0	1	0	0	5	--
257160	RNF214	ring finger protein 214	protein-coding	4	0	0	1	0	0	5	--
343099	CCDC18	coiled-coil domain containing 18	protein-coding	3	1	0	1	0	0	5	--
374618	TEX9	testis expressed 9	protein-coding	4	0	0	1	0	0	5	--
9413	FAM189A2	family with sequence similarity 189 member A2	protein-coding	4	1	0	0	0	0	5	--
26231	LRRC29	leucine rich repeat containing 29	protein-coding	4	1	0	0	0	0	5	--
51101	ZC2HC1A	zinc finger C2HC-type containing 1A	protein-coding	4	1	0	0	0	0	5	--
54557	SGTB	small glutamine rich tetratricopeptide repeat containing beta	protein-coding	4	1	0	0	0	0	5	--
57613	FAM234B	family with sequence similarity 234 member B	protein-coding	3	2	0	0	0	0	5	--
79613	TANGO6	transport and golgi organization 6 homolog	protein-coding	4	1	0	0	0	0	5	--
79729	SH3D21	SH3 domain containing 21	protein-coding	4	1	0	0	0	0	5	--
79794	C12orf49	chromosome 12 open reading frame 49	protein-coding	4	1	0	0	0	0	5	--
80022	MYO15B	myosin XVB	protein-coding	4	1	0	0	0	0	5	--
80178	TEDC2	tubulin epsilon and delta complex 2	protein-coding	4	1	0	0	0	0	5	--
83693	HSDL1	hydroxysteroid dehydrogenase like 1	protein-coding	3	2	0	0	0	0	5	--
84645	C22orf23	chromosome 22 open reading frame 23	protein-coding	4	1	0	0	0	0	5	--
114804	RNF157	ring finger protein 157	protein-coding	4	1	0	0	0	0	5	--
131544	CRYBG3	crystallin beta-gamma domain containing 3	protein-coding	3	2	0	0	0	0	5	--
136895	C7orf31	chromosome 7 open reading frame 31	protein-coding	4	1	0	0	0	0	5	--
138162	C9orf116	chromosome 9 open reading frame 116	protein-coding	4	1	0	0	0	0	5	--
138311	FAM69B	family with sequence similarity 69 member B	protein-coding	4	1	0	0	0	0	5	--
153733	CCDC112	coiled-coil domain containing 112	protein-coding	4	1	0	0	0	0	5	--
157574	FBXO16	F-box protein 16	protein-coding	3	2	0	0	0	0	5	--
284615	ANKRD34A	ankyrin repeat domain 34A	protein-coding	4	1	0	0	0	0	5	--
654790	PCP4L1	Purkinje cell protein 4 like 1	protein-coding	3	2	0	0	0	0	5	--
23403	FBXO46	F-box protein 46	protein-coding	4	0	0	1	0	0	5	--
26049	FAM169A	family with sequence similarity 169 member A	protein-coding	3	1	0	1	0	0	5	--
79714	CCDC51	coiled-coil domain containing 51	protein-coding	3	1	0	1	0	0	5	--
84318	CCDC77	coiled-coil domain containing 77	protein-coding	3	1	0	1	0	0	5	Increased mitosis, concurrent (1)
92922	CCDC102A	coiled-coil domain containing 102A	protein-coding	3	1	0	1	0	0	5	--
116238	TLCD1	TLC domain containing 1	protein-coding	3	1	0	1	0	0	5	--
8225	GTPBP6	GTP binding protein 6 (putative)	protein-coding	3	1	0	0	0	1	5	--
23506	BICRAL	BRD4 interacting chromatin remodeling complex associated protein like	protein-coding	4	0	0	0	0	1	5	--
57643	ZSWIM5	zinc finger SWIM-type containing 5	protein-coding	2	2	0	0	0	1	5	--
79078	C1orf50	chromosome 1 open reading frame 50	protein-coding	4	0	0	0	0	1	5	--
79095	C9orf16	chromosome 9 open reading frame 16	protein-coding	4	0	0	0	0	1	5	N/A
79157	MFSD11	major facilitator superfamily domain containing 11	protein-coding	3	1	0	0	0	1	5	--
79847	MFSD13A	major facilitator superfamily domain containing 13A	protein-coding	3	1	0	0	0	1	5	--
83608	C18orf21	chromosome 18 open reading frame 21	protein-coding	3	1	0	0	0	1	5	--
84310	C7orf50	chromosome 7 open reading frame 50	protein-coding	4	0	0	0	0	1	5	--
84437	MSANTD4	Myb/SANT DNA binding domain containing 4 with coiled-coils	protein-coding	3	1	0	0	0	1	5	--
84520	GON7	GON7, KEOPS complex subunit	protein-coding	3	1	0	0	0	1	5	--
90488	TMEM263	transmembrane protein 263	protein-coding	3	1	0	0	0	1	5	--
124402	UBALD1	UBA like domain containing 1	protein-coding	4	0	0	0	0	1	5	Single cell necrosis, concurrent (1)
125488	TTC39C	tetratricopeptide repeat domain 39C	protein-coding	4	0	0	0	0	1	5	--
130355	C2orf76	chromosome 2 open reading frame 76	protein-coding	2	2	0	0	0	1	5	--
150383	CDPF1	cysteine rich DPF motif domain containing 1	protein-coding	4	0	0	0	0	1	5	--
254048	UBN2	ubinuclein 2	protein-coding	3	1	0	0	0	1	5	--
255394	TCP11L2	t-complex 11 like 2	protein-coding	4	0	0	0	0	1	5	--
339448	C1orf174	chromosome 1 open reading frame 174	protein-coding	4	0	0	0	0	1	5	--
757	TMEM50B	transmembrane protein 50B	protein-coding	2	1	0	1	0	1	5	--
7107	GPR137B	G protein-coupled receptor 137B	protein-coding	2	1	0	1	0	1	5	--
25938	HEATR5A	HEAT repeat containing 5A	protein-coding	3	0	0	1	0	1	5	--
27106	ARRDC2	arrestin domain containing 2	protein-coding	3	0	0	1	0	1	5	--
51526	OSER1	oxidative stress responsive serine rich 1	protein-coding	2	1	0	0	1	1	5	Single cell necrosis, concurrent (3)
79573	TTC13	tetratricopeptide repeat domain 13	protein-coding	3	0	0	1	0	1	5	--
256586	LYSMD2	LysM domain containing 2	protein-coding	3	0	0	1	0	1	5	--
8269	TMEM187	transmembrane protein 187	protein-coding	2	2	1	0	0	0	5	--
51337	THEM6	thioesterase superfamily member 6	protein-coding	3	1	1	0	0	0	5	--
83642	SELENOO	selenoprotein O	protein-coding	2	2	1	0	0	0	5	--
83856	FSD1L	fibronectin type III and SPRY domain containing 1 like	protein-coding	2	2	1	0	0	0	5	--
84247	RTL6	retrotransposon Gag like 6	protein-coding	3	1	1	0	0	0	5	--
143903	LAYN	layilin	protein-coding	2	2	1	0	0	0	5	--
286319	TUSC1	tumor suppressor candidate 1	protein-coding	2	2	1	0	0	0	5	--
92691	TMEM169	transmembrane protein 169	protein-coding	2	1	1	1	0	0	5	--
79712	GTDC1	glycosyltransferase like domain containing 1	protein-coding	2	2	1	0	0	0	5	--
114659	LRRC37B	leucine rich repeat containing 37B	protein-coding	2	2	1	0	0	0	5	--
132720	FAM241A	family with sequence similarity 241 member A	protein-coding	2	2	1	0	0	0	5	--
203328	SUSD3	sushi domain containing 3	protein-coding	2	2	1	0	0	0	5	Hematopoeisis, concurrent (2); Hematopoeisis, 1 day (3)
55000	TUG1	taurine up-regulated 1 (non-protein coding)	ncRNA	1	2	1	0	0	1	5	--
83604	TMEM47	transmembrane protein 47	protein-coding	1	2	1	0	0	1	5	--
85025	TMEM60	transmembrane protein 60	protein-coding	1	2	1	0	0	1	5	--
134145	FAM173B	family with sequence similarity 173 member B	protein-coding	1	2	1	0	0	1	5	--
51249	TMEM69	transmembrane protein 69	protein-coding	1	1	1	1	0	1	5	--
5003	SLC22A18AS	solute carrier family 22 member 18 antisense	protein-coding	2	2	0	0	0	0	4	--
23306	NEMP1	nuclear envelope integral membrane protein 1	protein-coding	3	1	0	0	0	0	4	--
29083	GTPBP8	GTP binding protein 8 (putative)	protein-coding	3	1	0	0	0	0	4	--
57529	RTL9	retrotransposon Gag like 9	protein-coding	3	1	0	0	0	0	4	--
79034	C7orf26	chromosome 7 open reading frame 26	protein-coding	4	0	0	0	0	0	4	--
79696	ZC2HC1C	zinc finger C2HC-type containing 1C	protein-coding	4	0	0	0	0	0	4	--
81853	TMEM14B	transmembrane protein 14B	protein-coding	4	0	0	0	0	0	4	--
139231	FAM199X	family with sequence similarity 199, X-linked	protein-coding	3	1	0	0	0	0	4	--
199745	THAP8	THAP domain containing 8	protein-coding	4	0	0	0	0	0	4	--
219833	C11orf45	chromosome 11 open reading frame 45	protein-coding	3	1	0	0	0	0	4	--
253190	SERHL2	serine hydrolase like 2	protein-coding	2	2	0	0	0	0	4	--
286006	LSMEM1	leucine rich single-pass membrane protein 1	protein-coding	4	0	0	0	0	0	4	--
347862	GATD1	glutamine amidotransferase like class 1 domain containing 1	protein-coding	4	0	0	0	0	0	4	--
388115	CCDC9B	coiled-coil domain containing 9B	protein-coding	3	1	0	0	0	0	4	--
727910	TLCD2	TLC domain containing 2	protein-coding	3	1	0	0	0	0	4	--
92255	LMBRD2	LMBR1 domain containing 2	protein-coding	2	1	0	1	0	0	4	--
92806	CENPBD1	CENPB DNA-binding domain containing 1	protein-coding	3	0	0	1	0	0	4	--
116064	LRRC58	leucine rich repeat containing 58	protein-coding	2	1	0	1	0	0	4	--
124637	CYB5D1	cytochrome b5 domain containing 1	protein-coding	2	1	0	1	0	0	4	--
144423	GLT1D1	glycosyltransferase 1 domain containing 1	protein-coding	1	2	0	1	0	0	4	--
147463	ANKRD29	ankyrin repeat domain 29	protein-coding	2	1	0	1	0	0	4	--
348801	LNP1	leukemia NUP98 fusion partner 1	protein-coding	2	1	0	1	0	0	4	--
389072	PLEKHM3	pleckstrin homology domain containing M3	protein-coding	1	2	0	1	0	0	4	--
23313	KIAA0930	KIAA0930	protein-coding	3	1	0	0	0	0	4	--
55776	SAYSD1	SAYSVFN motif domain containing 1	protein-coding	3	1	0	0	0	0	4	--
64149	C17orf75	chromosome 17 open reading frame 75	protein-coding	3	1	0	0	0	0	4	--
84080	ENKD1	enkurin domain containing 1	protein-coding	4	0	0	0	0	0	4	--
119032	BORCS7	BLOC-1 related complex subunit 7	protein-coding	2	2	0	0	0	0	4	--
157769	FAM91A1	family with sequence similarity 91 member A1	protein-coding	3	1	0	0	0	0	4	--
158427	TSTD2	thiosulfate sulfurtransferase like domain containing 2	protein-coding	4	0	0	0	0	0	4	--
159090	FAM122B	family with sequence similarity 122B	protein-coding	3	1	0	0	0	0	4	Increased mitosis, concurrent (1)
203259	FAM219A	family with sequence similarity 219 member A	protein-coding	4	0	0	0	0	0	4	--
256302	NATD1	N-acetyltransferase domain containing 1	protein-coding	4	0	0	0	0	0	4	--
54621	VSIG10	V-set and immunoglobulin domain containing 10	protein-coding	2	1	0	1	0	0	4	--
55248	TMEM206	transmembrane protein 206	protein-coding	3	0	0	1	0	0	4	--
84900	RNFT2	ring finger protein, transmembrane 2	protein-coding	3	0	0	1	0	0	4	--
130888	FBXO36	F-box protein 36	protein-coding	2	1	0	1	0	0	4	--
29902	FAM216A	family with sequence similarity 216 member A	protein-coding	3	0	0	0	0	1	4	--
79086	SMIM7	small integral membrane protein 7	protein-coding	2	1	0	0	0	1	4	--
79762	C1orf115	chromosome 1 open reading frame 115	protein-coding	2	1	0	0	0	1	4	--
79962	DNAJC22	DnaJ heat shock protein family (Hsp40) member C22	protein-coding	2	1	0	0	0	1	4	--
83877	TM2D2	TM2 domain containing 2	protein-coding	3	0	0	0	0	1	4	--
84792	FAM220A	family with sequence similarity 220 member A	protein-coding	1	2	0	0	0	1	4	--
85364	ZCCHC3	zinc finger CCHC-type containing 3	protein-coding	3	0	0	0	0	1	4	--
128061	C1orf131	chromosome 1 open reading frame 131	protein-coding	3	0	0	0	0	1	4	--
221749	PXDC1	PX domain containing 1	protein-coding	3	0	0	0	0	1	4	--
285636	C5orf51	chromosome 5 open reading frame 51	protein-coding	3	0	0	0	0	1	4	--
317662	FAM149B1	family with sequence similarity 149 member B1	protein-coding	2	1	0	0	0	1	4	--
400073	C12orf76	chromosome 12 open reading frame 76	protein-coding	3	0	0	0	0	1	4	N/A
100507203	SMLR1	small leucine rich protein 1	protein-coding	3	0	0	0	0	1	4	--
79575	ABHD8	abhydrolase domain containing 8	protein-coding	1	1	0	1	0	1	4	Increased mitosis, concurrent (1)
255252	LRRC57	leucine rich repeat containing 57	protein-coding	2	0	0	1	0	1	4	--
10230	NBR2	neighbor of BRCA1 gene 2 (non-protein coding)	ncRNA	1	2	1	0	0	0	4	--
23642	SNHG1	small nucleolar RNA host gene 1	ncRNA	1	2	1	0	0	0	4	--
79645	EFCAB1	EF-hand calcium binding domain 1	protein-coding	1	2	1	0	0	0	4	--
201799	TMEM154	transmembrane protein 154	protein-coding	1	2	1	0	0	0	4	--
222642	TSPO2	translocator protein 2	protein-coding	1	2	1	0	0	0	4	--
283120	H19	H19, imprinted maternally expressed transcript (non-protein coding)	ncRNA	1	2	1	0	0	0	4	--
378938	MALAT1	metastasis associated lung adenocarcinoma transcript 1 (non-protein coding)	ncRNA	1	2	1	0	0	0	4	--
100128252	ZNF667-AS1	ZNF667 antisense RNA 1 (head to head)	ncRNA	1	2	1	0	0	0	4	--
9032	TM4SF5	transmembrane 4 L six family member 5	protein-coding	0	2	1	1	0	0	4	--
652995	UCA1	urothelial cancer associated 1 (non-protein coding)	ncRNA	0	2	1	1	0	0	4	--
9848	MFAP3L	microfibril associated protein 3 like	protein-coding	1	2	1	0	0	0	4	--
128439	SNHG11	small nucleolar RNA host gene 11	ncRNA	1	2	1	0	0	0	4	--
401115	C4orf48	chromosome 4 open reading frame 48	protein-coding	1	2	1	0	0	0	4	--
389792	IER5L	immediate early response 5 like	protein-coding	1	1	1	1	0	0	4	--
10186	LHFPL6	LHFPL tetraspan subfamily member 6	protein-coding	0	2	1	0	0	1	4	BDH, 1 day (1)
54682	MANSC1	MANSC domain containing 1	protein-coding	1	1	1	0	0	1	4	--
81615	TMEM163	transmembrane protein 163	protein-coding	0	2	1	0	0	1	4	--
84798	C19orf48	chromosome 19 open reading frame 48	protein-coding	0	2	1	0	0	1	4	--
90634	N4BP2L1	NEDD4 binding protein 2 like 1	protein-coding	0	2	1	0	0	1	4	--
172	AFG3L1P	AFG3 like matrix AAA peptidase subunit 1, pseudogene	pseudo	1	2	0	0	0	0	3	--
54868	TMEM104	transmembrane protein 104	protein-coding	3	0	0	0	0	0	3	--
63939	FAM217B	family with sequence similarity 217 member B	protein-coding	2	1	0	0	0	0	3	--
84176	MYH16	myosin heavy chain 16 pseudogene	pseudo	1	2	0	0	0	0	3	--
84226	C2orf16	chromosome 2 open reading frame 16	protein-coding	3	0	0	0	0	0	3	--
84791	LINC00467	long intergenic non-protein coding RNA 467	ncRNA	1	2	0	0	0	0	3	--
84915	FAM222A	family with sequence similarity 222 member A	protein-coding	3	0	0	0	0	0	3	--
84933	C8orf76	chromosome 8 open reading frame 76	protein-coding	2	1	0	0	0	0	3	--
84996	URB1-AS1	URB1 antisense RNA 1 (head to head)	ncRNA	3	0	0	0	0	0	3	--
147525	LINC00526	long intergenic non-protein coding RNA 526	ncRNA	3	0	0	0	0	0	3	--
166815	TIGD2	tigger transposable element derived 2	protein-coding	3	0	0	0	0	0	3	--
203111	ERICH5	glutamate rich 5	protein-coding	3	0	0	0	0	0	3	--
284325	C19orf54	chromosome 19 open reading frame 54	protein-coding	3	0	0	0	0	0	3	--
285513	GPRIN3	GPRIN family member 3	protein-coding	1	2	0	0	0	0	3	--
375444	C5orf34	chromosome 5 open reading frame 34	protein-coding	2	1	0	0	0	0	3	--
400793	C1orf226	chromosome 1 open reading frame 226	protein-coding	3	0	0	0	0	0	3	--
647979	NORAD	non-coding RNA activated by DNA damage	ncRNA	1	2	0	0	0	0	3	--
729085	FAM198A	family with sequence similarity 198 member A	protein-coding	1	2	0	0	0	0	3	--
729852	UMAD1	UBAP1-MVB12-associated (UMA) domain containing 1	protein-coding	3	0	0	0	0	0	3	--
100528062	ARMCX5-GPRASP2	ARMCX5-GPRASP2 readthrough	protein-coding	3	0	0	0	0	0	3	--
114915	EPB41L4A-AS1	EPB41L4A antisense RNA 1	ncRNA	0	2	0	0	1	0	3	--
286144	TRIQK	triple QxxK/R motif containing	protein-coding	1	1	0	1	0	0	3	--
79627	OGFRL1	opioid growth factor receptor like 1	protein-coding	2	1	0	0	0	0	3	--
91775	NXPE3	neurexophilin and PC-esterase domain family member 3	protein-coding	2	1	0	0	0	0	3	--
112611	RWDD2A	RWD domain containing 2A	protein-coding	2	1	0	0	0	0	3	--
134548	SOWAHA	sosondowah ankyrin repeat domain family member A	protein-coding	2	1	0	0	0	0	3	--
147645	VSIG10L	V-set and immunoglobulin domain containing 10 like	protein-coding	1	2	0	0	0	0	3	--
148418	SAMD13	sterile alpha motif domain containing 13	protein-coding	3	0	0	0	0	0	3	--
200634	KRTCAP3	keratinocyte associated protein 3	protein-coding	2	1	0	0	0	0	3	--
400954	EML6	echinoderm microtubule associated protein like 6	protein-coding	1	2	0	0	0	0	3	--
376940	ZC3H6	zinc finger CCCH-type containing 6	protein-coding	2	0	0	1	0	0	3	--
8512	MBL1P	mannose binding lectin 1, pseudogene	pseudo	0	2	0	0	0	1	3	--
25854	FAM149A	family with sequence similarity 149 member A	protein-coding	0	2	0	0	0	1	3	--
56951	C5orf15	chromosome 5 open reading frame 15	protein-coding	2	0	0	0	0	1	3	--
80167	ABHD18	abhydrolase domain containing 18	protein-coding	2	0	0	0	0	1	3	--
159013	CXorf38	chromosome X open reading frame 38	protein-coding	2	0	0	0	0	1	3	--
283298	OLFML1	olfactomedin like 1	protein-coding	0	2	0	0	0	1	3	--
284422	SMIM24	small integral membrane protein 24	protein-coding	1	1	0	0	0	1	3	--
440957	SMIM4	small integral membrane protein 4	protein-coding	2	0	0	0	0	1	3	--
131616	TMEM42	transmembrane protein 42	protein-coding	1	0	0	0	1	1	3	--
196394	AMN1	antagonist of mitotic exit network 1 homolog	protein-coding	0	1	0	1	0	1	3	--
1556	CYP2B7P	cytochrome P450 family 2 subfamily B member 7, pseudogene	pseudo	0	2	1	0	0	0	3	--
5820	PVT1	Pvt1 oncogene (non-protein coding)	ncRNA	0	2	1	0	0	0	3	--
54435	HCG4	HLA complex group 4 (non-protein coding)	ncRNA	0	2	1	0	0	0	3	--
56971	CEACAM19	carcinoembryonic antigen related cell adhesion molecule 19	protein-coding	0	2	1	0	0	0	3	--
79846	CFAP69	cilia and flagella associated protein 69	protein-coding	0	2	1	0	0	0	3	--
85028	SNHG12	small nucleolar RNA host gene 12	ncRNA	0	2	1	0	0	0	3	--
140828	LINC00261	long intergenic non-protein coding RNA 261	ncRNA	0	2	1	0	0	0	3	--
145741	C2CD4A	C2 calcium dependent domain containing 4A	protein-coding	0	2	1	0	0	0	3	--
220930	ZEB1-AS1	ZEB1 antisense RNA 1	ncRNA	0	2	1	0	0	0	3	--
255167	LINC01018	long intergenic non-protein coding RNA 1018	ncRNA	1	1	1	0	0	0	3	--
283104	SBF2-AS1	SBF2 antisense RNA 1	ncRNA	0	2	1	0	0	0	3	--
283131	NEAT1	nuclear paraspeckle assembly transcript 1 (non-protein coding)	ncRNA	0	2	1	0	0	0	3	--
285958	SNHG15	small nucleolar RNA host gene 15	ncRNA	0	2	1	0	0	0	3	--
339168	TMEM95	transmembrane protein 95	protein-coding	1	1	1	0	0	0	3	--
339541	ARMH1	armadillo-like helical domain containing 1	protein-coding	1	1	1	0	0	0	3	--
340526	RTL5	retrotransposon Gag like 5	protein-coding	1	1	1	0	0	0	3	--
374739	TEPP	testis, prostate and placenta expressed	protein-coding	1	1	1	0	0	0	3	--
378805	LINC-PINT	long intergenic non-protein coding RNA, p53 induced transcript	ncRNA	0	2	1	0	0	0	3	--
399959	MIR100HG	mir-100-let-7a-2-mir-125b-1 cluster host gene	ncRNA	0	2	1	0	0	0	3	--
401262	CRIP3	cysteine rich protein 3	protein-coding	1	1	1	0	0	0	3	--
401491	VLDLR-AS1	VLDLR antisense RNA 1	ncRNA	0	2	1	0	0	0	3	--
407026	MIR29C	microRNA 29c	ncRNA	0	2	1	0	0	0	3	--
441951	ZFAS1	ZNFX1 antisense RNA 1	ncRNA	0	2	1	0	0	0	3	--
643911	CRNDE	colorectal neoplasia differentially expressed	protein-coding	0	2	1	0	0	0	3	--
100130889	PSORS1C3	psoriasis susceptibility 1 candidate 3 (non-protein coding)	ncRNA	0	2	1	0	0	0	3	--
100506190	LINC00963	long intergenic non-protein coding RNA 963	ncRNA	0	2	1	0	0	0	3	--
100507246	SNHG16	small nucleolar RNA host gene 16	ncRNA	0	2	1	0	0	0	3	--
100526820	CAHM	colon adenocarcinoma hypermethylated (non-protein coding)	ncRNA	0	2	1	0	0	0	3	--
400410	ST20	suppressor of tumorigenicity 20	protein-coding	0	1	1	1	0	0	3	--
25907	TMEM158	transmembrane protein 158 (gene/pseudogene)	protein-coding	0	2	1	0	0	0	3	--
120376	COLCA2	colorectal cancer associated 2	protein-coding	0	2	1	0	0	0	3	--
122525	C14orf28	chromosome 14 open reading frame 28	protein-coding	0	2	1	0	0	0	3	--
139221	MUM1L1	MUM1 like 1	protein-coding	1	1	1	0	0	0	3	--
219902	TMEM136	transmembrane protein 136	protein-coding	0	1	1	1	0	0	3	--
149466	C1orf210	chromosome 1 open reading frame 210	protein-coding	0	1	1	0	0	1	3	--
23366	KIAA0895	KIAA0895	protein-coding	2	0	0	0	0	0	2	--
51239	ANKRD39	ankyrin repeat domain 39	protein-coding	2	0	0	0	0	0	2	--
64417	TMEM267	transmembrane protein 267	protein-coding	2	0	0	0	0	0	2	--
84973	SNHG7	small nucleolar RNA host gene 7	ncRNA	0	2	0	0	0	0	2	--
114044	MCM3AP-AS1	MCM3AP antisense RNA 1	ncRNA	0	2	0	0	0	0	2	--
149086	LINC01225	LINC01225 pseudogene	pseudo	0	2	0	0	0	0	2	--
193629	LINC00189	long intergenic non-protein coding RNA 189	ncRNA	1	1	0	0	0	0	2	--
196792	FAM24B	family with sequence similarity 24 member B	protein-coding	1	1	0	0	0	0	2	--
200232	FAM209A	family with sequence similarity 209 member A	protein-coding	2	0	0	0	0	0	2	--
202299	LINC01554	long intergenic non-protein coding RNA 1554	ncRNA	1	1	0	0	0	0	2	--
283551	LINC01588	long intergenic non-protein coding RNA 1588	ncRNA	1	1	0	0	0	0	2	--
283687	ST20-AS1	ST20 antisense RNA 1	ncRNA	2	0	0	0	0	0	2	--
284424	MIR7-3HG	MIR7-3 host gene	ncRNA	0	2	0	0	0	0	2	--
401588	ZNF674-AS1	ZNF674 antisense RNA 1 (head to head)	ncRNA	0	2	0	0	0	0	2	--
641638	SNHG6	small nucleolar RNA host gene 6	ncRNA	0	2	0	0	0	0	2	--
644873	LINC01184	long intergenic non-protein coding RNA 1184	ncRNA	0	2	0	0	0	0	2	--
645638	WFDC21P	WAP four-disulfide core domain 21, pseudogene	pseudo	0	2	0	0	0	0	2	--
692227	SNORD104	small nucleolar RNA, C/D box 104	snoRNA	1	1	0	0	0	0	2	--
100126791	EGOT	eosinophil granule ontogeny transcript (non-protein coding)	ncRNA	0	2	0	0	0	0	2	--
100505854	APTR	Alu-mediated CDKN1A/p21 transcriptional regulator (non-protein coding)	ncRNA	0	2	0	0	0	0	2	--
100506696	PCAT6	prostate cancer associated transcript 6 (non-protein coding)	ncRNA	0	2	0	0	0	0	2	--
100507316	MINCR	MYC-induced long non-coding RNA	ncRNA	0	2	0	0	0	0	2	--
101928099	PCAT7	prostate cancer associated transcript 7 (non-protein coding)	ncRNA	0	2	0	0	0	0	2	--
91353	IGLL3P	immunoglobulin lambda like polypeptide 3, pseudogene	pseudo	0	1	0	0	1	0	2	--
548645	DNAJC25	DnaJ heat shock protein family (Hsp40) member C25	protein-coding	0	1	0	1	0	0	2	--
100506211	MIR210HG	MIR210 host gene	ncRNA	0	1	0	0	1	0	2	--
8759	ADAM1A	ADAM metallopeptidase domain 1A (pseudogene)	pseudo	1	1	0	0	0	0	2	--
84302	TMEM246	transmembrane protein 246	protein-coding	2	0	0	0	0	0	2	--
147965	FAM98C	family with sequence similarity 98 member C	protein-coding	1	1	0	0	0	0	2	--
221491	SMIM29	small integral membrane protein 29	protein-coding	1	1	0	0	0	0	2	--
339665	SLC35E4	solute carrier family 35 member E4	protein-coding	2	0	0	0	0	0	2	--
54522	ANKRD16	ankyrin repeat domain 16	protein-coding	0	1	0	1	0	0	2	--
79170	PRR15L	proline rich 15 like	protein-coding	0	1	0	1	0	0	2	--
89894	TMEM116	transmembrane protein 116	protein-coding	0	1	0	1	0	0	2	--
283991	UBALD2	UBA like domain containing 2	protein-coding	1	0	0	0	1	0	2	--
387763	C11orf96	chromosome 11 open reading frame 96	protein-coding	0	1	0	0	1	0	2	--
57150	SMIM8	small integral membrane protein 8	protein-coding	1	0	0	0	0	1	2	--
91860	CALML4	calmodulin like 4	protein-coding	0	1	0	0	0	1	2	--
145853	C15orf61	chromosome 15 open reading frame 61	protein-coding	1	0	0	0	0	1	2	--
643155	SMIM15	small integral membrane protein 15	protein-coding	1	0	0	0	0	1	2	--
3653	IPW	imprinted in Prader-Willi syndrome (non-protein coding)	ncRNA	0	1	1	0	0	0	2	--
8420	SNHG3	small nucleolar RNA host gene 3	ncRNA	0	1	1	0	0	0	2	--
85495	RPPH1	ribonuclease P RNA component H1	ncRNA	0	1	1	0	0	0	2	--
122664	TPPP2	tubulin polymerization promoting protein family member 2	protein-coding	0	1	1	0	0	0	2	--
145837	DRAIC	downregulated RNA in cancer, inhibitor of cell invasion and migration	ncRNA	0	1	1	0	0	0	2	--
221442	ADCY10P1	adenylate cyclase 10, soluble pseudogene 1	pseudo	1	0	1	0	0	0	2	--
284013	VMO1	vitelline membrane outer layer 1 homolog	protein-coding	0	1	1	0	0	0	2	--
284837	AATBC	apoptosis associated transcript in bladder cancer	ncRNA	0	1	1	0	0	0	2	--
400242	DICER1-AS1	DICER1 antisense RNA 1	ncRNA	1	0	1	0	0	0	2	--
440288	UBL7-AS1	UBL7 antisense RNA 1 (head to head)	ncRNA	0	1	1	0	0	0	2	--
100128893	GATA6-AS1	GATA6 antisense RNA 1 (head to head)	ncRNA	0	1	1	0	0	0	2	--
100289019	SLC25A25-AS1	SLC25A25 antisense RNA 1	ncRNA	0	1	1	0	0	0	2	--
100505573	INAFM2	InaF motif containing 2	protein-coding	0	1	1	0	0	0	2	--
100506581	C16orf95	chromosome 16 open reading frame 95	protein-coding	0	1	1	0	0	0	2	--
100859930	HEIH	hepatocellular carcinoma up-regulated EZH2-associated long non-coding RNA	ncRNA	0	1	1	0	0	0	2	--
101060264	FOXP4-AS1	FOXP4 antisense RNA 1	ncRNA	0	1	1	0	0	0	2	--
644246	KANSL1-AS1	KANSL1 antisense RNA 1	ncRNA	0	0	1	0	1	0	2	--
10737	RFPL3S	RFPL3 antisense	ncRNA	0	1	0	0	0	0	1	--
10819	OR7E14P	olfactory receptor family 7 subfamily E member 14 pseudogene	pseudo	0	1	0	0	0	0	1	--
10821	OR7E12P	olfactory receptor family 7 subfamily E member 12 pseudogene	pseudo	0	1	0	0	0	0	1	--
25774	GSTT4	glutathione S-transferase theta 4	protein-coding	0	1	0	0	0	0	1	--
26776	SNORA71B	small nucleolar RNA, H/ACA box 71B	snoRNA	0	1	0	0	0	0	1	--
26780	SNORA68	small nucleolar RNA, H/ACA box 68	snoRNA	0	1	0	0	0	0	1	--
26784	SNORA64	small nucleolar RNA, H/ACA box 64	snoRNA	0	1	0	0	0	0	1	--
28683	TRAV8-3	T cell receptor alpha variable 8-3	other	0	1	0	0	0	0	1	--
28818	IGLV2-5	immunoglobulin lambda variable 2-5 (pseudogene)	pseudo	0	1	0	0	0	0	1	--
29092	LINC00339	long intergenic non-protein coding RNA 339	ncRNA	0	1	0	0	0	0	1	--
51275	MAPKAPK5-AS1	MAPKAPK5 antisense RNA 1	ncRNA	1	0	0	0	0	0	1	--
55018	LINC00483	long intergenic non-protein coding RNA 483	protein-coding	1	0	0	0	0	0	1	--
55449	DHRS4-AS1	DHRS4 antisense RNA 1	ncRNA	0	1	0	0	0	0	1	--
55855	FAM45BP	family with sequence similarity 45, member A pseudogene	pseudo	1	0	0	0	0	0	1	--
56967	C14orf132	chromosome 14 open reading frame 132	protein-coding	0	1	0	0	0	0	1	--
64940	STAG3L4	stromal antigen 3-like 4 (pseudogene)	pseudo	0	1	0	0	0	0	1	--
65072	CFLAR-AS1	CFLAR antisense RNA 1	ncRNA	0	1	0	0	0	0	1	--
65996	CENPBD1P1	CENPB DNA-binding domains containing 1 pseudogene 1	pseudo	1	0	0	0	0	0	1	--
80008	TMEM156	transmembrane protein 156	protein-coding	0	1	0	0	0	0	1	--
80054	CEBPA-DT	CEBPA divergent transcript	ncRNA	0	1	0	0	0	0	1	--
84217	ZMYND12	zinc finger MYND-type containing 12	protein-coding	1	0	0	0	0	0	1	--
84517	ACTRT3	actin related protein T3	protein-coding	0	1	0	0	0	0	1	--
84837	ARHGAP5-AS1	ARHGAP5 antisense RNA 1 (head to head)	ncRNA	1	0	0	0	0	0	1	--
91300	R3HDM4	R3H domain containing 4	protein-coding	1	0	0	0	0	0	1	--
93164	HTR7P1	5-hydroxytryptamine receptor 7 pseudogene 1	pseudo	0	1	0	0	0	0	1	--
93622	LOC93622	Morf4 family associated protein 1 like 1 pseudogene	pseudo	1	0	0	0	0	0	1	--
118491	CFAP70	cilia and flagella associated protein 70	protein-coding	0	1	0	0	0	0	1	--
147727	ILF3-DT	ILF3 divergent tranacript	ncRNA	0	1	0	0	0	0	1	--
148898	ZNF436-AS1	ZNF436 antisense RNA 1	ncRNA	1	0	0	0	0	0	1	--
153684	LOC153684	uncharacterized LOC153684	ncRNA	1	0	0	0	0	0	1	--
158801	NKAPP1	NFKB activating protein pseudogene 1	pseudo	0	1	0	0	0	0	1	--
201283	AMZ2P1	archaelysin family metallopeptidase 2 pseudogene 1	pseudo	1	0	0	0	0	0	1	--
220979	C10orf25	chromosome 10 open reading frame 25	protein-coding	0	1	0	0	0	0	1	--
266655	BRD3OS	BRD3 opposite strand	protein-coding	0	1	0	0	0	0	1	--
283345	RPL13P5	ribosomal protein L13 pseudogene 5	pseudo	0	1	0	0	0	0	1	--
283481	FGF14-AS2	FGF14 antisense RNA 2	ncRNA	0	1	0	0	0	0	1	--
284029	LINC00324	long intergenic non-protein coding RNA 324	ncRNA	0	1	0	0	0	0	1	--
286101	ZNF252P	zinc finger protein 252, pseudogene	pseudo	0	1	0	0	0	0	1	--
339894	LINC00880	long intergenic non-protein coding RNA 880	ncRNA	0	1	0	0	0	0	1	--
339929	LPP-AS2	LPP antisense RNA 2	ncRNA	0	1	0	0	0	0	1	--
340591	CA5BP1	carbonic anhydrase 5B pseudogene 1	pseudo	0	1	0	0	0	0	1	--
344595	DUBR	DPPA2 upstream binding RNA	ncRNA	0	1	0	0	0	0	1	--
344887	NMRAL2P	NmrA like redox sensor 2, pseudogene	pseudo	0	1	0	0	0	0	1	--
347744	C6orf52	chromosome 6 open reading frame 52	protein-coding	0	1	0	0	0	0	1	--
386758	ZNF582-AS1	ZNF582 antisense RNA 1 (head to head)	ncRNA	0	1	0	0	0	0	1	--
389432	SAMD5	sterile alpha motif domain containing 5	protein-coding	0	1	0	0	0	0	1	--
401577	CD99P1	CD99 molecule pseudogene 1	pseudo	0	1	0	0	0	0	1	--
414235	PRR26	proline rich 26	protein-coding	0	1	0	0	0	0	1	--
414777	HCG18	HLA complex group 18 (non-protein coding)	ncRNA	0	1	0	0	0	0	1	--
440348	NPIPB15	nuclear pore complex interacting protein family member B15	protein-coding	0	1	0	0	0	0	1	--
441108	C5orf56	chromosome 5 open reading frame 56	protein-coding	0	1	0	0	0	0	1	--
441212	RP9P	RP9 pseudogene	pseudo	1	0	0	0	0	0	1	--
554206	LOC554206	leucine carboxyl methyltransferase 1 pseudogene	pseudo	1	0	0	0	0	0	1	--
554279	LINC00862	long intergenic non-protein coding RNA 862	ncRNA	0	1	0	0	0	0	1	--
645687	LINC00520	long intergenic non-protein coding RNA 520	ncRNA	0	1	0	0	0	0	1	--
645745	MT1HL1	metallothionein 1H like 1	protein-coding	0	1	0	0	0	0	1	--
646023	ADORA2A-AS1	ADORA2A antisense RNA 1	ncRNA	0	1	0	0	0	0	1	--
646450	ARIH2OS	ariadne RBR E3 ubiquitin protein ligase 2 opposite strand	protein-coding	1	0	0	0	0	0	1	--
646962	HRCT1	histidine rich carboxyl terminus 1	protein-coding	0	1	0	0	0	0	1	--
650669	GAS6-AS1	GAS6 antisense RNA 1	ncRNA	0	1	0	0	0	0	1	--
684959	SNORA25	small nucleolar RNA, H/ACA box 25	snoRNA	0	1	0	0	0	0	1	--
730101	LOC730101	uncharacterized LOC730101	ncRNA	0	1	0	0	0	0	1	--
100093630	SNHG8	small nucleolar RNA host gene 8	ncRNA	0	1	0	0	0	0	1	--
100128191	TMPO-AS1	TMPO antisense RNA 1	ncRNA	0	1	0	0	0	0	1	--
100134229	KDM7A-DT	KDM7A divergent transcript	ncRNA	0	1	0	0	0	0	1	--
100287569	LINC00173	long intergenic non-protein coding RNA 173	ncRNA	0	1	0	0	0	0	1	--
100288152	SLC9A3-AS1	SLC9A3 antisense RNA 1	ncRNA	0	1	0	0	0	0	1	--
100302650	BRE-AS1	BRE antisense RNA 1	ncRNA	0	1	0	0	0	0	1	--
100505806	SNHG18	small nucleolar RNA host gene 18	ncRNA	0	1	0	0	0	0	1	--
100506229	LINC01093	long intergenic non-protein coding RNA 1093	ncRNA	0	1	0	0	0	0	1	--
100506314	GPRC5D-AS1	GPRC5D and HEBP1 antisense RNA 1	ncRNA	0	1	0	0	0	0	1	--
100506365	OTUD6B-AS1	OTUD6B antisense RNA 1 (head to head)	ncRNA	0	1	0	0	0	0	1	--
100506649	PXN-AS1	PXN antisense RNA 1	ncRNA	0	1	0	0	0	0	1	--
100506668	NRAV	negative regulator of antiviral response (non-protein coding)	ncRNA	0	1	0	0	0	0	1	--
100506714	NUP50-DT	NUP50 divergent transcript	ncRNA	0	1	0	0	0	0	1	--
100506797	LOC100506797	uncharacterized LOC100506797	ncRNA	0	1	0	0	0	0	1	--
100507463	PSMB8-AS1	PSMB8 antisense RNA 1 (head to head)	ncRNA	0	1	0	0	0	0	1	--
100507501	LINC01569	long intergenic non-protein coding RNA 1569	ncRNA	0	1	0	0	0	0	1	--
100533106	ZHX1-C8orf76	ZHX1-C8orf76 readthrough	protein-coding	1	0	0	0	0	0	1	--
100652772	NNT-AS1	NNT antisense RNA 1	ncRNA	0	1	0	0	0	0	1	--
101928243	DARS-AS1	DARS antisense RNA 1	ncRNA	0	1	0	0	0	0	1	--
102723489	LINC00205	long intergenic non-protein coding RNA 205	ncRNA	0	1	0	0	0	0	1	--
102723775	LINC01315	long intergenic non-protein coding RNA 1315	ncRNA	0	1	0	0	0	0	1	--
114796	PSMG3-AS1	PSMG3 antisense RNA 1 (head to head)	ncRNA	0	0	0	0	1	0	1	--
401097	C3orf80	chromosome 3 open reading frame 80	protein-coding	0	0	0	0	1	0	1	--
441179	LOC441179	uncharacterized LOC441179	ncRNA	0	0	0	0	1	0	1	--
101410535	LAMTOR5-AS1	LAMTOR5 antisense RNA 1	ncRNA	0	0	0	0	1	0	1	--
101927809	LOC101927809	uncharacterized LOC101927809	ncRNA	0	0	0	0	1	0	1	--
101928076	LOC101928076	uncharacterized LOC101928076	ncRNA	0	0	0	0	1	0	1	--
101928424	LOC101928424	uncharacterized LOC101928424	ncRNA	0	0	0	0	1	0	1	--
85462	FHDC1	FH2 domain containing 1	protein-coding	0	1	0	0	0	0	1	--
128346	C1orf162	chromosome 1 open reading frame 162	protein-coding	1	0	0	0	0	0	1	--
145748	LYSMD4	LysM domain containing 4	protein-coding	0	1	0	0	0	0	1	Single cell necrosis, concurrent (3)
221424	LRRC73	leucine rich repeat containing 73	protein-coding	1	0	0	0	0	0	1	--
255783	INAFM1	InaF motif containing 1	protein-coding	0	1	0	0	0	0	1	--
643037	C11orf97	chromosome 11 open reading frame 97	protein-coding	0	1	0	0	0	0	1	--
645369	TMEM200C	transmembrane protein 200C	protein-coding	0	1	0	0	0	0	1	--
100113407	TMEM170B	transmembrane protein 170B	protein-coding	0	0	0	1	0	0	1	--
138241	C9orf85	chromosome 9 open reading frame 85	protein-coding	0	0	0	0	0	1	1	--
145788	C15orf65	chromosome 15 open reading frame 65	protein-coding	0	0	0	0	0	1	1	--
221710	SMIM13	small integral membrane protein 13	protein-coding	0	0	0	0	0	1	1	--
387723	C10orf143	chromosome 10 open reading frame 143	protein-coding	0	0	0	0	0	1	1	--
92070	CTBP1-DT	CTBP1 divergent transcript	ncRNA	0	0	1	0	0	0	1	--
374819	LRRC37A3	leucine rich repeat containing 37 member A3	protein-coding	0	0	1	0	0	0	1	--
399972	GSEC	G-quadruplex forming sequence containing lncRNA	ncRNA	0	0	1	0	0	0	1	--
23302	WSCD1	WSC domain containing 1	protein-coding	0	0	1	0	0	0	1	--
7754	ZNF204P	zinc finger protein 204, pseudogene	pseudo	0	0	0	0	0	0	0	--
25845	PP7080	uncharacterized LOC25845	ncRNA	0	0	0	0	0	0	0	--
26175	TMEM251	transmembrane protein 251	protein-coding	0	0	0	0	0	0	0	--
79630	C1orf54	chromosome 1 open reading frame 54	protein-coding	0	0	0	0	0	0	0	--
84815	MGC12916	uncharacterized protein MGC12916	ncRNA	0	0	0	0	0	0	0	--
84847	LINC00525	long intergenic non-protein coding RNA 525	ncRNA	0	0	0	0	0	0	0	--
84989	JMJD1C-AS1	JMJD1C antisense RNA 1	ncRNA	0	0	0	0	0	0	0	--
92249	LINC01278	long intergenic non-protein coding RNA 1278	ncRNA	0	0	0	0	0	0	0	--
144571	A2M-AS1	A2M antisense RNA 1	ncRNA	0	0	0	0	0	0	0	--
146880	ARHGAP27P1	Rho GTPase activating protein 27 pseudogene 1	pseudo	0	0	0	0	0	0	0	--
147646	C19orf84	chromosome 19 open reading frame 84	protein-coding	0	0	0	0	0	0	0	--
150291	MORC2-AS1	MORC2 antisense RNA 1	ncRNA	0	0	0	0	0	0	0	--
150381	PRR34-AS1	PRR34 antisense RNA 1	ncRNA	0	0	0	0	0	0	0	--
151534	LBX2-AS1	LBX2 antisense RNA 1	ncRNA	0	0	0	0	0	0	0	--
152225	LINC02085	long intergenic non-protein coding RNA 2085	ncRNA	0	0	0	0	0	0	0	--
158228	FAM201A	family with sequence similarity 201 member A	ncRNA	0	0	0	0	0	0	0	--
158401	C9orf84	chromosome 9 open reading frame 84	protein-coding	0	0	0	0	0	0	0	--
158572	USP27X-AS1	USP27X antisense RNA 1 (head to head)	ncRNA	0	0	0	0	0	0	0	--
158960	CH17-340M24.3	uncharacterized protein BC009467	ncRNA	0	0	0	0	0	0	0	--
201651	AADACP1	arylacetamide deacetylase pseudogene 1	pseudo	0	0	0	0	0	0	0	--
202781	PAXIP1-AS1	PAXIP1 antisense RNA 1 (head to head)	ncRNA	0	0	0	0	0	0	0	--
221584	ZSCAN12P1	zinc finger and SCAN domain containing 12 pseudogene 1	pseudo	0	0	0	0	0	0	0	--
222161	DKFZP586I1420	uncharacterized protein DKFZp586I1420	pseudo	0	0	0	0	0	0	0	--
253039	CUTALP	cutA divalent cation tolerance homolog-like, pseudogene	pseudo	0	0	0	0	0	0	0	--
255031	LINC00957	long intergenic non-protein coding RNA 957	ncRNA	0	0	0	0	0	0	0	--
255512	TOLLIP-AS1	TOLLIP antisense RNA 1 (head to head)	ncRNA	0	0	0	0	0	0	0	--
257407	C2orf72	chromosome 2 open reading frame 72	protein-coding	0	0	0	0	0	0	0	--
282997	PDCD4-AS1	PDCD4 antisense RNA 1	ncRNA	0	0	0	0	0	0	0	--
283194	LOC283194	uncharacterized LOC283194	ncRNA	0	0	0	0	0	0	0	--
283416	LINC01465	long intergenic non-protein coding RNA 1465	ncRNA	0	0	0	0	0	0	0	--
283480	FGF14-IT1	FGF14 intronic transcript 1	ncRNA	0	0	0	0	0	0	0	--
283554	GPR137C	G protein-coupled receptor 137C	protein-coding	0	0	0	0	0	0	0	--
283587	LINC01146	long intergenic non-protein coding RNA 1146	ncRNA	0	0	0	0	0	0	0	--
284751	LINC01270	long intergenic non-protein coding RNA 1270	ncRNA	0	0	0	0	0	0	0	--
284900	TTC28-AS1	TTC28 antisense RNA 1	ncRNA	0	0	0	0	0	0	0	--
285191	LOC285191	uncharacterized LOC285191	ncRNA	0	0	0	0	0	0	0	--
285758	LINC01268	long intergenic non-protein coding RNA 1268	ncRNA	0	0	0	0	0	0	0	--
319103	SNORD8	small nucleolar RNA, C/D box 8	snoRNA	0	0	0	0	0	0	0	--
338758	ATP2B1-AS1	ATP2B1 antisense RNA 1	ncRNA	0	0	0	0	0	0	0	--
339290	LINC00667	long intergenic non-protein coding RNA 667	ncRNA	0	0	0	0	0	0	0	--
387647	PTCHD3P1	patched domain containing 3 pseudogene 1	pseudo	0	0	0	0	0	0	0	--
388327	C17orf100	chromosome 17 open reading frame 100	protein-coding	0	0	0	0	0	0	0	--
388796	SNHG17	small nucleolar RNA host gene 17	ncRNA	0	0	0	0	0	0	0	--
388886	LRRC75B	leucine rich repeat containing 75B	protein-coding	0	0	0	0	0	0	0	--
388942	LINC01913	long intergenic non-protein coding RNA 1913	ncRNA	0	0	0	0	0	0	0	--
389906	LOC389906	zinc finger protein 839 pseudogene	pseudo	0	0	0	0	0	0	0	--
399474	TMEM200B	transmembrane protein 200B	protein-coding	0	0	0	0	0	0	0	--
400027	LINC00938	long intergenic non-protein coding RNA 938	ncRNA	0	0	0	0	0	0	0	--
400657	LINC00909	long intergenic non-protein coding RNA 909	ncRNA	0	0	0	0	0	0	0	--
400684	LOC400684	uncharacterized LOC400684	ncRNA	0	0	0	0	0	0	0	--
401081	C3orf85	chromosome 3 open reading frame 85	protein-coding	0	0	0	0	0	0	0	--
402779	CSMD2-AS1	CSMD2 antisense RNA 1	ncRNA	0	0	0	0	0	0	0	--
403323	LOC403323	uncharacterized LOC403323	ncRNA	0	0	0	0	0	0	0	--
440465	BAIAP2-DT	BAIAP2 divergent transcript	ncRNA	0	0	0	0	0	0	0	--
441046	GUSBP5	glucuronidase, beta pseudogene 5	pseudo	0	0	0	0	0	0	0	--
441263	DTX2P1-UPK3BP1-PMS2P11	DTX2P1-UPK3BP1-PMS2P11 readthrough, transcribed pseudogene	pseudo	0	0	0	0	0	0	0	--
441601	LOC441601	septin 7 pseudogene	pseudo	0	0	0	0	0	0	0	--
442524	DPY19L2P3	DPY19L2 pseudogene 3	pseudo	0	0	0	0	0	0	0	--
642852	LOC642852	uncharacterized LOC642852	ncRNA	0	0	0	0	0	0	0	--
644090	LOC644090	uncharacterized LOC644090	protein-coding	0	0	0	0	0	0	0	--
645212	EIF3J-DT	EIF3J divergent transcript	ncRNA	0	0	0	0	0	0	0	--
646282	AZGP1P1	alpha-2-glycoprotein 1, zinc-binding pseudogene 1	pseudo	0	0	0	0	0	0	0	--
646762	LOC646762	uncharacterized LOC646762	ncRNA	0	0	0	0	0	0	0	--
646903	LOC646903	uncharacterized LOC646903	ncRNA	0	0	0	0	0	0	0	--
649446	DLGAP1-AS1	DLGAP1 antisense RNA 1	ncRNA	0	0	0	0	0	0	0	--
653483	AFDN-DT	AFDN divergent transcript	ncRNA	0	0	0	0	0	0	0	--
677838	SNORA61	small nucleolar RNA, H/ACA box 61	snoRNA	0	0	0	0	0	0	0	--
728431	LINC01137	long intergenic non-protein coding RNA 1137	ncRNA	0	0	0	0	0	0	0	--
728613	LOC728613	programmed cell death 6 pseudogene	pseudo	0	0	0	0	0	0	0	--
728769	SCAMP1-AS1	SCAMP1 antisense RNA 1	ncRNA	0	0	0	0	0	0	0	--
729013	ZBED5-AS1	ZBED5 antisense RNA 1	ncRNA	0	0	0	0	0	0	0	--
729083	LINC02158	long intergenic non-protein coding RNA 2158	ncRNA	0	0	0	0	0	0	0	--
729178	STXBP5-AS1	STXBP5 antisense RNA 1	ncRNA	0	0	0	0	0	0	0	--
729678	LINC00847	long intergenic non-protein coding RNA 847	ncRNA	0	0	0	0	0	0	0	--
729970	LOC729970	hCG2028352-like	ncRNA	0	0	0	0	0	0	0	--
730094	MOSMO	modulator of smoothened	protein-coding	0	0	0	0	0	0	0	--
730102	CRYZL2P	crystallin zeta like 2, pseudogene	pseudo	0	0	0	0	0	0	0	--
735301	SNHG9	small nucleolar RNA host gene 9	ncRNA	0	0	0	0	0	0	0	--
100126784	LOC100126784	uncharacterized LOC100126784	ncRNA	0	0	0	0	0	0	0	--
100128653	LOC100128653	uncharacterized LOC100128653	ncRNA	0	0	0	0	0	0	0	--
100128750	RBPMS-AS1	RBPMS antisense RNA 1	ncRNA	0	0	0	0	0	0	0	--
100128822	LINC01003	long intergenic non-protein coding RNA 1003	ncRNA	0	0	0	0	0	0	0	--
100129250	SMIM27	small integral membrane protein 27	protein-coding	0	0	0	0	0	0	0	--
100129550	LINC02035	long intergenic non-protein coding RNA 2035	ncRNA	0	0	0	0	0	0	0	--
100129917	LOC100129917	uncharacterized LOC100129917	ncRNA	0	0	0	0	0	0	0	--
100129961	CCNT2-AS1	CCNT2 antisense RNA 1	ncRNA	0	0	0	0	0	0	0	--
100130933	SMIM6	small integral membrane protein 6	protein-coding	0	0	0	0	0	0	0	--
100131067	CKMT2-AS1	CKMT2 antisense RNA 1	ncRNA	0	0	0	0	0	0	0	--
100131564	CCDC18-AS1	CCDC18 antisense RNA 1	ncRNA	0	0	0	0	0	0	0	--
100131733	USP30-AS1	USP30 antisense RNA 1	ncRNA	0	0	0	0	0	0	0	--
100132707	PAXIP1-AS2	PAXIP1 antisense RNA 2	ncRNA	0	0	0	0	0	0	0	--
100132815	IPO5P1	importin 5 pseudogene 1	pseudo	0	0	0	0	0	0	0	--
100190939	TPT1-AS1	TPT1 antisense RNA 1	ncRNA	0	0	0	0	0	0	0	--
100268168	LOC100268168	uncharacterized LOC100268168	ncRNA	0	0	0	0	0	0	0	--
100287177	EML2-AS1	EML2 antisense RNA 1	ncRNA	0	0	0	0	0	0	0	--
100287482	SMKR1	small lysine rich protein 1	protein-coding	0	0	0	0	0	0	0	--
100287896	LOC100287896	uncharacterized LOC100287896	protein-coding	0	0	0	0	0	0	0	--
100288198	HMGN3-AS1	HMGN3 antisense RNA 1	ncRNA	0	0	0	0	0	0	0	--
100288413	ERVMER34-1	endogenous retrovirus group MER34 member 1, envelope	protein-coding	0	0	0	0	0	0	0	--
100289098	GS1-124K5.4	uncharacterized LOC100289098	ncRNA	0	0	0	0	0	0	0	--
100289230	LOC100289230	uncharacterized LOC100289230	ncRNA	0	0	0	0	0	0	0	--
100289274	DNAJC3-DT	DNAJC3 divergent transcript	ncRNA	0	0	0	0	0	0	0	--
100289341	MAN1B1-DT	MAN1B1 divergent transcript	ncRNA	0	0	0	0	0	0	0	--
100289361	LOC100289361	uncharacterized LOC100289361	ncRNA	0	0	0	0	0	0	0	--
100289410	MCF2L-AS1	MCF2L antisense RNA 1	ncRNA	0	0	0	0	0	0	0	--
100289495	LOC100289495	uncharacterized LOC100289495	ncRNA	0	0	0	0	0	0	0	--
100306951	PITPNA-AS1	PITPNA antisense RNA 1	ncRNA	0	0	0	0	0	0	0	--
100499177	THAP9-AS1	THAP9 antisense RNA 1	ncRNA	0	0	0	0	0	0	0	--
100505483	PRKAG2-AS1	PRKAG2 antisense RNA 1	ncRNA	0	0	0	0	0	0	0	--
100505601	PARD3-AS1	PARD3 antisense RNA 1	ncRNA	0	0	0	0	0	0	0	--
100505616	SNHG21	small nucleolar RNA host gene 21	ncRNA	0	0	0	0	0	0	0	--
100505687	LINC00888	long intergenic non-protein coding RNA 888	ncRNA	0	0	0	0	0	0	0	--
100505783	OSER1-DT	OSER1 divergent transcript	ncRNA	0	0	0	0	0	0	0	--
100505876	CEBPZOS	CEBPZ opposite strand	protein-coding	0	0	0	0	0	0	0	--
100505881	MAGI2-AS3	MAGI2 antisense RNA 3	ncRNA	0	0	0	0	0	0	0	--
100505975	ENO1-AS1	ENO1 antisense RNA 1	ncRNA	0	0	0	0	0	0	0	--
100505985	LOC100505985	uncharacterized LOC100505985	ncRNA	0	0	0	0	0	0	0	--
100506022	LOC100506022	uncharacterized LOC100506022	ncRNA	0	0	0	0	0	0	0	--
100506054	RNASEH1-AS1	RNASEH1 antisense RNA 1	ncRNA	0	0	0	0	0	0	0	--
100506100	LOC100506100	uncharacterized LOC100506100	ncRNA	0	0	0	0	0	0	0	--
100506119	LINC01503	long intergenic non-protein coding RNA 1503	ncRNA	0	0	0	0	0	0	0	--
100506161	TAF1A-AS1	TAF1A antisense RNA 1	ncRNA	0	0	0	0	0	0	0	--
100506233	RAB30-AS1	RAB30 antisense RNA 1 (head to head)	ncRNA	0	0	0	0	0	0	0	--
100506299	ID2-AS1	ID2 antisense RNA 1	ncRNA	0	0	0	0	0	0	0	--
100506302	LOC100506302	uncharacterized LOC100506302	ncRNA	0	0	0	0	0	0	0	--
100506325	SP2-AS1	SP2 antisense RNA 1	ncRNA	0	0	0	0	0	0	0	--
100506473	LOC100506473	uncharacterized LOC100506473	ncRNA	0	0	0	0	0	0	0	--
100506548	LOC100506548	uncharacterized LOC100506548	ncRNA	0	0	0	0	0	0	0	--
100506686	IQCH-AS1	IQCH antisense RNA 1	ncRNA	0	0	0	0	0	0	0	--
100506710	EBLN3P	endogenous Bornavirus-like nucleoprotein 3, pseudogene	pseudo	0	0	0	0	0	0	0	--
100506730	LOC100506730	uncharacterized LOC100506730	ncRNA	0	0	0	0	0	0	0	--
100506844	LOC100506844	uncharacterized LOC100506844	ncRNA	0	0	0	0	0	0	0	--
100506860	LINC00513	long intergenic non-protein coding RNA 513	ncRNA	0	0	0	0	0	0	0	--
100506922	LOC100506922	uncharacterized LOC100506922	ncRNA	0	0	0	0	0	0	0	--
100506963	ELOA-AS1	ELOA antisense RNA 1	ncRNA	0	0	0	0	0	0	0	--
100507008	LINC00844	long intergenic non-protein coding RNA 844	ncRNA	0	0	0	0	0	0	0	--
100507217	LINC01578	long intergenic non-protein coding RNA 1578	ncRNA	0	0	0	0	0	0	0	--
100507297	TMEM44-AS1	TMEM44 antisense RNA 1	ncRNA	0	0	0	0	0	0	0	--
100507303	SNHG19	small nucleolar RNA host gene 19	ncRNA	0	0	0	0	0	0	0	--
100507389	LOC100507389	uncharacterized LOC100507389	ncRNA	0	0	0	0	0	0	0	--
100507398	INTS6-AS1	INTS6 antisense RNA 1	ncRNA	0	0	0	0	0	0	0	--
100507410	C1QTNF1-AS1	C1QTNF1 antisense RNA 1	ncRNA	0	0	0	0	0	0	0	--
100507459	NRSN2-AS1	NRSN2 antisense RNA 1	ncRNA	0	0	0	0	0	0	0	--
100507475	IDH1-AS1	IDH1 antisense RNA 1	ncRNA	0	0	0	0	0	0	0	--
100507495	SDCBP2-AS1	SDCBP2 antisense RNA 1	ncRNA	0	0	0	0	0	0	0	--
100507564	LOC100507564	uncharacterized LOC100507564	ncRNA	0	0	0	0	0	0	0	--
100507567	RAB11B-AS1	RAB11B antisense RNA 1	ncRNA	0	0	0	0	0	0	0	--
100507599	LOC100507599	uncharacterized LOC100507599	ncRNA	0	0	0	0	0	0	0	--
100874032	PRRT3-AS1	PRRT3 antisense RNA 1	ncRNA	0	0	0	0	0	0	0	--
100874291	ALMS1-IT1	ALMS1 intronic transcript 1	ncRNA	0	0	0	0	0	0	0	--
100874362	HOXB-AS1	HOXB cluster antisense RNA 1	ncRNA	0	0	0	0	0	0	0	--
100996419	LOC100996419	uncharacterized LOC100996419	ncRNA	0	0	0	0	0	0	0	--
100996539	ITPR1-DT	ITPR1 divergent transcript	ncRNA	0	0	0	0	0	0	0	--
100996579	LINC01806	long intergenic non-protein coding RNA 1806	ncRNA	0	0	0	0	0	0	0	--
101410533	YTHDF3-AS1	YTHDF3 antisense RNA 1 (head to head)	ncRNA	0	0	0	0	0	0	0	--
101926887	LOC101926887	uncharacterized LOC101926887	ncRNA	0	0	0	0	0	0	0	--
101926888	RALY-AS1	RALY antisense RNA 1	ncRNA	0	0	0	0	0	0	0	--
101926944	LOC101926944	uncharacterized LOC101926944	ncRNA	0	0	0	0	0	0	0	--
101927067	LINC01607	long intergenic non-protein coding RNA 1607	ncRNA	0	0	0	0	0	0	0	--
101927253	LOC101927253	uncharacterized LOC101927253	ncRNA	0	0	0	0	0	0	0	--
101927278	LOC101927278	uncharacterized LOC101927278	ncRNA	0	0	0	0	0	0	0	--
101927279	EP300-AS1	EP300 antisense RNA 1	ncRNA	0	0	0	0	0	0	0	--
101927330	LOC101927330	uncharacterized LOC101927330	ncRNA	0	0	0	0	0	0	0	--
101927331	LINC01831	long intergenic non-protein coding RNA 1831	ncRNA	0	0	0	0	0	0	0	--
101927391	LOC101927391	uncharacterized LOC101927391	ncRNA	0	0	0	0	0	0	0	--
101927420	LOC101927420	uncharacterized LOC101927420	ncRNA	0	0	0	0	0	0	0	--
101927479	LOC101927479	uncharacterized LOC101927479	ncRNA	0	0	0	0	0	0	0	--
101927586	LINC01271	long intergenic non-protein coding RNA 1271	ncRNA	0	0	0	0	0	0	0	--
101927597	NCK1-DT	NCK1 divergent transcript	ncRNA	0	0	0	0	0	0	0	--
101927599	ZNF529-AS1	ZNF529 antisense RNA 1	ncRNA	0	0	0	0	0	0	0	--
101927720	ZNF793-AS1	ZNF793 antisense RNA 1 (head to head)	ncRNA	0	0	0	0	0	0	0	--
101927752	LOC101927752	uncharacterized LOC101927752	ncRNA	0	0	0	0	0	0	0	--
101927934	LINC01843	long intergenic non-protein coding RNA 1843	ncRNA	0	0	0	0	0	0	0	--
101927972	LOC101927972	uncharacterized LOC101927972	ncRNA	0	0	0	0	0	0	0	--
101927974	LOC101927974	uncharacterized LOC101927974	ncRNA	0	0	0	0	0	0	0	--
101928101	IL6R-AS1	IL6R antisense RNA 1	ncRNA	0	0	0	0	0	0	0	--
101928158	LAMA5-AS1	LAMA5 antisense RNA 1	ncRNA	0	0	0	0	0	0	0	--
101928303	LOC101928303	uncharacterized LOC101928303	ncRNA	0	0	0	0	0	0	0	--
101928370	LOC101928370	uncharacterized LOC101928370	ncRNA	0	0	0	0	0	0	0	--
101928403	LOC101928403	uncharacterized LOC101928403	ncRNA	0	0	0	0	0	0	0	--
101928419	LOC101928419	uncharacterized LOC101928419	ncRNA	0	0	0	0	0	0	0	--
101928433	LOC101928433	uncharacterized LOC101928433	ncRNA	0	0	0	0	0	0	0	--
101928464	ZNF433-AS1	ZNF433 and ZNF878 antisense RNA 1	ncRNA	0	0	0	0	0	0	0	--
101928504	LOC101928504	uncharacterized LOC101928504	ncRNA	0	0	0	0	0	0	0	--
101928505	LOC101928505	uncharacterized LOC101928505	ncRNA	0	0	0	0	0	0	0	--
101928513	CATIP-AS1	CATIP antisense RNA 1	ncRNA	0	0	0	0	0	0	0	--
101928565	LOC101928565	uncharacterized LOC101928565	ncRNA	0	0	0	0	0	0	0	--
101928649	CTC-338M12.4	uncharacterized LOC101928649	ncRNA	0	0	0	0	0	0	0	--
101928689	LINC01424	long intergenic non-protein coding RNA 1424	ncRNA	0	0	0	0	0	0	0	--
101928716	LOC101928716	uncharacterized LOC101928716	ncRNA	0	0	0	0	0	0	0	--
101928728	LOC101928728	uncharacterized LOC101928728	ncRNA	0	0	0	0	0	0	0	--
101928820	LINC02535	long intergenic non-protein coding RNA 2535	ncRNA	0	0	0	0	0	0	0	--
101928837	LOC101928837	uncharacterized LOC101928837	ncRNA	0	0	0	0	0	0	0	--
101929212	SMIM2-AS1	SMIM2 antisense RNA 1	ncRNA	0	0	0	0	0	0	0	--
101929224	LOC101929224	uncharacterized LOC101929224	ncRNA	0	0	0	0	0	0	0	--
101929243	LOC101929243	uncharacterized LOC101929243	ncRNA	0	0	0	0	0	0	0	--
101929289	LOC101929289	uncharacterized LOC101929289	ncRNA	0	0	0	0	0	0	0	--
101929407	PTPRD-AS1	PTPRD antisense RNA 1	ncRNA	0	0	0	0	0	0	0	--
101929475	ITGB1-DT	ITGB1 divergent transcript	ncRNA	0	0	0	0	0	0	0	--
101929681	LINC02064	long intergenic non-protein coding RNA 2064	ncRNA	0	0	0	0	0	0	0	--
101929693	RARA-AS1	RARA antisense RNA 1	ncRNA	0	0	0	0	0	0	0	--
101929897	LOC101929897	uncharacterized LOC101929897	ncRNA	0	0	0	0	0	0	0	--
101930114	LOC101930114	uncharacterized LOC101930114	ncRNA	0	0	0	0	0	0	0	--
101930452	LINC02367	long intergenic non-protein coding RNA 2367	ncRNA	0	0	0	0	0	0	0	--
102606465	LOC102606465	uncharacterized LOC102606465	ncRNA	0	0	0	0	0	0	0	--
102723493	LOC102723493	uncharacterized LOC102723493	ncRNA	0	0	0	0	0	0	0	--
102723665	LOC102723665	uncharacterized LOC102723665	ncRNA	0	0	0	0	0	0	0	--
102723899	LOC102723899	uncharacterized LOC102723899	protein-coding	0	0	0	0	0	0	0	--
102723983	LOC102723983	uncharacterized LOC102723983	ncRNA	0	0	0	0	0	0	0	--
102724517	LOC102724517	uncharacterized LOC102724517	ncRNA	0	0	0	0	0	0	0	--
102724880	LOC102724880	uncharacterized LOC102724880	ncRNA	0	0	0	0	0	0	0	--
149345	SHISA4	shisa family member 4	protein-coding	0	0	0	0	0	0	0	--
339456	TMEM52	transmembrane protein 52	protein-coding	0	0	0	0	0	0	0	--
388722	C1orf53	chromosome 1 open reading frame 53	protein-coding	0	0	0	0	0	0	0	--
440944	THUMPD3-AS1	THUMPD3 antisense RNA 1	ncRNA	0	0	0	0	0	0	0	--
619208	FAM229B	family with sequence similarity 229 member B	protein-coding	0	0	0	0	0	0	0	--
						#N/A					0
