# Supplementary material for: Embracing the Dark Side: Computational Approaches to Unveil the Functionality of Genes Lacking Biological Annotation in Drug-Induced Liver Injury
Source: Front Genet. 2018 Nov 20;9:527. doi: 10.3389/fgene.2018.00527 (PMC6255978; doi:10.3389/fgene.2018.00527)
Supplement: DATA SHEETS S2 and S3 — Scripts (.R) used in all analyses conducted in this study as well as mapping to databases and IDs. [file Data_Sheet_2.ZIP]

Archive with 79 entries (58 files):
- Suppl.Data3_P.1/
- Suppl.Data3_P.1/interactome/
- Suppl.Data3_P.1/interactome/BIANA_edges.txt
- __MACOSX/
- __MACOSX/Suppl.Data3_P.1/
- __MACOSX/Suppl.Data3_P.1/interactome/
- __MACOSX/Suppl.Data3_P.1/interactome/._BIANA_edges.txt
- Suppl.Data3_P.1/interactome/process_interactome_data.R
- __MACOSX/Suppl.Data3_P.1/interactome/._process_interactome_data.R
- Suppl.Data3_P.1/interactome/BIANA_node_info.txt
- __MACOSX/Suppl.Data3_P.1/interactome/._BIANA_node_info.txt
- __MACOSX/Suppl.Data3_P.1/._interactome
- Suppl.Data3_P.1/.DS_Store
- __MACOSX/Suppl.Data3_P.1/._.DS_Store
- Suppl.Data3_P.1/TF_and_Pathway_enrichments_with_DoRothEA_and_PROGENy/
- Suppl.Data3_P.1/TF_and_Pathway_enrichments_with_DoRothEA_and_PROGENy/.DS_Store
- __MACOSX/Suppl.Data3_P.1/TF_and_Pathway_enrichments_with_DoRothEA_and_PROGENy/
- __MACOSX/Suppl.Data3_P.1/TF_and_Pathway_enrichments_with_DoRothEA_and_PROGENy/._.DS_Store
- Suppl.Data3_P.1/TF_and_Pathway_enrichments_with_DoRothEA_and_PROGENy/resources/
- Suppl.Data3_P.1/TF_and_Pathway_enrichments_with_DoRothEA_and_PROGENy/resources/universeBP_Symbol_April2018.tsv
- __MACOSX/Suppl.Data3_P.1/TF_and_Pathway_enrichments_with_DoRothEA_and_PROGENy/resources/
- __MACOSX/Suppl.Data3_P.1/TF_and_Pathway_enrichments_with_DoRothEA_and_PROGENy/resources/._universeBP_Symbol_April2018.tsv
- Suppl.Data3_P.1/TF_and_Pathway_enrichments_with_DoRothEA_and_PROGENy/resources/All_TGGATEs_genes.tsv
- __MACOSX/Suppl.Data3_P.1/TF_and_Pathway_enrichments_with_DoRothEA_and_PROGENy/resources/._All_TGGATEs_genes.tsv
- Suppl.Data3_P.1/TF_and_Pathway_enrichments_with_DoRothEA_and_PROGENy/resources/CTFRs_v122016.rdata
- __MACOSX/Suppl.Data3_P.1/TF_and_Pathway_enrichments_with_DoRothEA_and_PROGENy/resources/._CTFRs_v122016.rdata
- Suppl.Data3_P.1/TF_and_Pathway_enrichments_with_DoRothEA_and_PROGENy/resources/Homo_sapiens.gene_info
- __MACOSX/Suppl.Data3_P.1/TF_and_Pathway_enrichments_with_DoRothEA_and_PROGENy/resources/._Homo_sapiens.gene_info
- Suppl.Data3_P.1/TF_and_Pathway_enrichments_with_DoRothEA_and_PROGENy/resources/GOenrichment_Janet.R
- __MACOSX/Suppl.Data3_P.1/TF_and_Pathway_enrichments_with_DoRothEA_and_PROGENy/resources/._GOenrichment_Janet.R
- Suppl.Data3_P.1/TF_and_Pathway_enrichments_with_DoRothEA_and_PROGENy/resources/model.rda
- __MACOSX/Suppl.Data3_P.1/TF_and_Pathway_enrichments_with_DoRothEA_and_PROGENy/resources/._model.rda
- __MACOSX/Suppl.Data3_P.1/TF_and_Pathway_enrichments_with_DoRothEA_and_PROGENy/._resources
- Suppl.Data3_P.1/TF_and_Pathway_enrichments_with_DoRothEA_and_PROGENy/TF_and_Pathway_enrichments_with_DoRothEA_and_PROGENy.R
- __MACOSX/Suppl.Data3_P.1/TF_and_Pathway_enrichments_with_DoRothEA_and_PROGENy/._TF_and_Pathway_enrichments_with_DoRothEA_and_PROGENy.R
- __MACOSX/Suppl.Data3_P.1/._TF_and_Pathway_enrichments_with_DoRothEA_and_PROGENy
- Suppl.Data3_P.1/text_mining/
- Suppl.Data3_P.1/text_mining/textmining.R
- __MACOSX/Suppl.Data3_P.1/text_mining/
- __MACOSX/Suppl.Data3_P.1/text_mining/._textmining.R
- __MACOSX/Suppl.Data3_P.1/._text_mining
- Suppl.Data3_P.1/ensembl2entrezid_data/
- Suppl.Data3_P.1/ensembl2entrezid_data/mart_exportgenetypes.txt
- __MACOSX/Suppl.Data3_P.1/ensembl2entrezid_data/
- __MACOSX/Suppl.Data3_P.1/ensembl2entrezid_data/._mart_exportgenetypes.txt
- Suppl.Data3_P.1/ensembl2entrezid_data/README.docx
- __MACOSX/Suppl.Data3_P.1/ensembl2entrezid_data/._README.docx
- __MACOSX/Suppl.Data3_P.1/._ensembl2entrezid_data
- Suppl.Data3_P.1/Array_processing/
- Suppl.Data3_P.1/Array_processing/run_affyAnalysisQC.R
- __MACOSX/Suppl.Data3_P.1/Array_processing/
- __MACOSX/Suppl.Data3_P.1/Array_processing/._run_affyAnalysisQC.R
- Suppl.Data3_P.1/Array_processing/functions_processingQC.R
- __MACOSX/Suppl.Data3_P.1/Array_processing/._functions_processingQC.R
- Suppl.Data3_P.1/Array_processing/functions_imagesQC.R
- __MACOSX/Suppl.Data3_P.1/Array_processing/._functions_imagesQC.R
- Suppl.Data3_P.1/Array_processing/affyAnalysisQC.R
- __MACOSX/Suppl.Data3_P.1/Array_processing/._affyAnalysisQC.R
- __MACOSX/Suppl.Data3_P.1/._Array_processing
- Suppl.Data3_P.1/differential_expression_LIMMA/
- Suppl.Data3_P.1/differential_expression_LIMMA/LIMMA.R
- __MACOSX/Suppl.Data3_P.1/differential_expression_LIMMA/
- __MACOSX/Suppl.Data3_P.1/differential_expression_LIMMA/._LIMMA.R
- __MACOSX/Suppl.Data3_P.1/._differential_expression_LIMMA
- Suppl.Data3_P.1/ortholog_module/
- Suppl.Data3_P.1/ortholog_module/.DS_Store
- __MACOSX/Suppl.Data3_P.1/ortholog_module/
- __MACOSX/Suppl.Data3_P.1/ortholog_module/._.DS_Store
- Suppl.Data3_P.1/ortholog_module/resources/
- Suppl.Data3_P.1/ortholog_module/resources/RGD_ORTHOLOGS.txt
- __MACOSX/Suppl.Data3_P.1/ortholog_module/resources/
- __MACOSX/Suppl.Data3_P.1/ortholog_module/resources/._RGD_ORTHOLOGS.txt
- Suppl.Data3_P.1/ortholog_module/resources/tpj201717x4_s22.csv
- __MACOSX/Suppl.Data3_P.1/ortholog_module/resources/._tpj201717x4_s22.csv
- __MACOSX/Suppl.Data3_P.1/ortholog_module/._resources
- Suppl.Data3_P.1/ortholog_module/ortholog_module_mapping.R
- __MACOSX/Suppl.Data3_P.1/ortholog_module/._ortholog_module_mapping.R
- __MACOSX/Suppl.Data3_P.1/._ortholog_module
- __MACOSX/._Suppl.Data3_P.1
