# Supplementary material for: Embracing the Dark Side: Computational Approaches to Unveil the Functionality of Genes Lacking Biological Annotation in Drug-Induced Liver Injury
Source: Front Genet. 2018 Nov 20;9:527. doi: 10.3389/fgene.2018.00527 (PMC6255978; doi:10.3389/fgene.2018.00527)
Supplement: DATA SHEETS S2 and S3 — Scripts (.R) used in all analyses conducted in this study as well as mapping to databases and IDs. [file Data_Sheet_2.ZIP › Suppl.Data3_P.1/interactome/BIANA_edges.txt]

33301	1.0	66181
33301	1.0	12816
33301	1.0	76052
73393	1.0	1630
53001	1.0	7980
53001	1.0	4076
53001	1.0	23833
53001	1.0	16328
32239	1.0	39833
32239	1.0	2608
32239	1.0	40609
32239	1.0	16231
32239	1.0	5205
32239	1.0	17924
32239	1.0	8350
32239	1.0	11655
32239	1.0	2064
32239	1.0	6078
4448	1.0	16231
16425	1.0	12366
16425	1.0	4284
16425	1.0	31063
16425	1.0	30188
16425	1.0	15823
16425	1.0	17091
16425	1.0	33599
16425	1.0	13542
16425	1.0	68736
16425	1.0	45802
89378	1.0	1971
69304	1.0	5290
51268	1.0	69490
51261	1.0	38574
51261	1.0	8465
16073	1.0	63161
16073	1.0	1802
16073	1.0	4363
16073	1.0	13796
16073	1.0	4181
16073	1.0	4250
16073	1.0	33109
16073	1.0	4394
16073	1.0	1675
16073	1.0	4233
131591	1.0	4305
131591	1.0	4051
131591	1.0	23067
131591	1.0	23136
131591	1.0	57370
131591	1.0	6150
131591	1.0	16265
131591	1.0	16728
131591	1.0	7877
131591	1.0	1399
131591	1.0	15808
131591	1.0	4466
131591	1.0	43176
131591	1.0	7947
131591	1.0	15882
61174	1.0	17893
61174	1.0	12867
43715	1.0	5418
43715	1.0	29671
16077	1.0	2607
16077	1.0	35481
16077	1.0	22282
16077	1.0	16117
16077	1.0	40840
16077	1.0	45202
55610	1.0	13603
55610	1.0	5164
55610	1.0	2228
55610	1.0	4089
55610	1.0	1074
55610	1.0	15084
55610	1.0	4156
55610	1.0	1277
55610	1.0	68128
55610	1.0	4775
55610	1.0	12632
55610	1.0	13742
74017	1.0	32081
19714	1.0	41186
19714	1.0	5290
6791	1.0	60983
38318	1.0	22760
38318	1.0	39173
38318	1.0	52135
38318	1.0	31144
53908	1.0	31783
53908	1.0	16323
56127	1.0	4328
56127	1.0	11391
56127	1.0	13568
56127	1.0	1859
56127	1.0	5298
56127	1.0	9381
57291	1.0	18135
57291	1.0	32841
32012	1.0	22467
32012	1.0	22508
32012	1.0	33325
32012	1.0	12655
32012	1.0	26379
32012	1.0	4788
32012	1.0	22664
32012	1.0	23369
32012	1.0	23368
32012	1.0	22660
32012	1.0	38610
32012	1.0	14146
32012	1.0	37368
32012	1.0	39712
32012	1.0	1947
32012	1.0	13164
32012	1.0	1521
32012	1.0	1798
32012	1.0	12937
32012	1.0	41195
32012	1.0	40707
32012	1.0	1791
32012	1.0	40705
32012	1.0	41196
32012	1.0	40700
32012	1.0	6159
32012	1.0	1994
32012	1.0	5266
32012	1.0	5265
32012	1.0	5263
32012	1.0	4738
32012	1.0	2315
32012	1.0	23965
32012	1.0	12663
32012	1.0	8809
32012	1.0	41153
32012	1.0	16174
32012	1.0	40930
32012	1.0	4326
32012	1.0	4654
32012	1.0	22712
32012	1.0	2600
32012	1.0	41728
32012	1.0	22667
32012	1.0	14041
32012	1.0	22486
32012	1.0	5411
32012	1.0	39568
32012	1.0	2549
32012	1.0	2388
32012	1.0	18088
32012	1.0	17035
32012	1.0	442
32012	1.0	2449
32012	1.0	9252
32012	1.0	2527
32012	1.0	6932
32012	1.0	7861
32012	1.0	8128
32012	1.0	39927
32012	1.0	7904
32012	1.0	4351
32012	1.0	4353
32012	1.0	2043
32012	1.0	4819
32012	1.0	22388
32012	1.0	1536
32012	1.0	2169
32012	1.0	14031
32012	1.0	2616
32012	1.0	1941
32012	1.0	41348
32012	1.0	39693
32012	1.0	1934
32012	1.0	22545
32012	1.0	14136
32012	1.0	39714
32012	1.0	17046
32012	1.0	17040
32012	1.0	1909
32012	1.0	22380
32012	1.0	5130
32012	1.0	50120
32012	1.0	22386
32012	1.0	12567
32012	1.0	8355
32012	1.0	23391
32012	1.0	16530
32012	1.0	14967
32012	1.0	2274
32012	1.0	41162
32012	1.0	54775
32012	1.0	4770
32012	1.0	9026
32012	1.0	1467
32012	1.0	1990
32012	1.0	1993
32012	1.0	4177
32012	1.0	1626
32012	1.0	5223
32012	1.0	69519
32012	1.0	2242
32012	1.0	3062
32012	1.0	14244
32012	1.0	39525
32012	1.0	14363
32012	1.0	22757
32012	1.0	14249
32012	1.0	5355
32012	1.0	23932
32012	1.0	29568
32012	1.0	6106
32012	1.0	2224
32012	1.0	29560
32012	1.0	40742
32012	1.0	8568
32012	1.0	1751
32012	1.0	13949
32012	1.0	23059
32012	1.0	16991
32012	1.0	13945
32012	1.0	40640
32012	1.0	4509
32012	1.0	4918
32012	1.0	39590
32012	1.0	4667
32012	1.0	39451
32012	1.0	1473
32012	1.0	1471
32012	1.0	40241
32012	1.0	2530
32012	1.0	23026
32012	1.0	23752
32012	1.0	13835
32012	1.0	22379
32012	1.0	41269
32012	1.0	39799
32012	1.0	22374
32012	1.0	5468
32012	1.0	22830
32012	1.0	22831
32012	1.0	40966
32012	1.0	1836
32012	1.0	4983
32012	1.0	2157
32012	1.0	2015
32012	1.0	2017
32012	1.0	4866
32012	1.0	5736
32012	1.0	40900
32012	1.0	22478
32012	1.0	5381
32012	1.0	22573
32012	1.0	5385
32012	1.0	22576
32012	1.0	22471
32012	1.0	2599
32012	1.0	22678
32012	1.0	22677
32012	1.0	62336
32012	1.0	13685
32012	1.0	8872
32012	1.0	4131
32012	1.0	22843
32012	1.0	5697
32012	1.0	32820
32012	1.0	13253
32012	1.0	33263
32012	1.0	41134
32012	1.0	22799
32012	1.0	33265
32012	1.0	2501
32012	1.0	22795
32012	1.0	31856
32012	1.0	22790
32012	1.0	16099
32012	1.0	1481
32012	1.0	1486
32012	1.0	5494
32012	1.0	17901
32012	1.0	1489
32012	1.0	22406
32012	1.0	32797
32012	1.0	4729
32012	1.0	24020
32012	1.0	4721
32012	1.0	23977
32012	1.0	2307
32012	1.0	14901
32012	1.0	40928
32012	1.0	8807
32012	1.0	5964
32012	1.0	19709
32012	1.0	40020
32012	1.0	31799
32012	1.0	5238
32012	1.0	16325
32012	1.0	16323
32012	1.0	22703
32012	1.0	14330
32012	1.0	22701
32012	1.0	22496
32012	1.0	22497
32012	1.0	22494
32012	1.0	22492
32012	1.0	22490
32012	1.0	2064
32012	1.0	14726
32012	1.0	47423
32012	1.0	2375
32012	1.0	2373
32012	1.0	23550
32012	1.0	23120
32012	1.0	30386
32012	1.0	8294
32012	1.0	5665
32012	1.0	1871
32012	1.0	39911
32012	1.0	4947
32012	1.0	14538
32012	1.0	14202
32012	1.0	39302
32012	1.0	5545
32012	1.0	8611
32012	1.0	7989
32012	1.0	9334
32012	1.0	2620
32012	1.0	22200
32012	1.0	13618
32012	1.0	8570
32012	1.0	22804
32012	1.0	1913
32012	1.0	62576
32012	1.0	13210
32012	1.0	15259
32012	1.0	4919
32012	1.0	2025
32012	1.0	22336
32012	1.0	41229
32012	1.0	41296
32012	1.0	14879
32012	1.0	4760
32012	1.0	22684
32012	1.0	22529
32012	1.0	62711
32012	1.0	22522
32012	1.0	22523
32012	1.0	14098
32012	1.0	1618
32012	1.0	4160
32012	1.0	5195
32012	1.0	1967
32012	1.0	5192
32012	1.0	22892
32012	1.0	22890
32012	1.0	5800
32012	1.0	35248
32012	1.0	12501
32012	1.0	14271
32012	1.0	16597
32012	1.0	16598
32012	1.0	38029
32012	1.0	22744
32012	1.0	31677
32012	1.0	22593
32012	1.0	6138
32012	1.0	4711
32012	1.0	6132
32012	1.0	6133
32012	1.0	1597
32012	1.0	6135
32012	1.0	1689
32012	1.0	1688
32012	1.0	8155
32012	1.0	23043
32012	1.0	4571
32012	1.0	32130
32012	1.0	17670
32012	1.0	2960
32012	1.0	4908
32012	1.0	34093
32012	1.0	5101
32012	1.0	14472
32012	1.0	4603
32012	1.0	1468
32012	1.0	8653
32012	1.0	8654
32012	1.0	1463
32012	1.0	23769
32012	1.0	9279
32012	1.0	22363
32012	1.0	2469
32012	1.0	5140
32012	1.0	12824
32012	1.0	4409
32012	1.0	5599
32012	1.0	45134
32012	1.0	4970
32012	1.0	13495
32012	1.0	7115
32012	1.0	23598
32012	1.0	22648
32012	1.0	17702
32012	1.0	39731
32012	1.0	39730
32012	1.0	22391
32012	1.0	22647
32012	1.0	8045
32012	1.0	22995
32012	1.0	4281
32012	1.0	22991
32012	1.0	5090
32012	1.0	32958
32012	1.0	5093
32012	1.0	13387
32012	1.0	22362
32012	1.0	55039
32012	1.0	13221
32012	1.0	12919
32012	1.0	15882
32012	1.0	22788
32012	1.0	22782
32012	1.0	23944
32012	1.0	23411
32012	1.0	5483
32012	1.0	4759
32012	1.0	1641
32012	1.0	23782
32012	1.0	5247
32012	1.0	14932
32012	1.0	14281
32012	1.0	8811
32012	1.0	18273
32012	1.0	23819
32012	1.0	16883
32012	1.0	68976
32012	1.0	17453
32012	1.0	5278
32012	1.0	2290
32012	1.0	31787
32012	1.0	2294
32012	1.0	22733
32012	1.0	4630
32012	1.0	33975
32012	1.0	40297
32012	1.0	29544
32012	1.0	5775
32012	1.0	64612
32012	1.0	20892
32012	1.0	2581
32012	1.0	1644
32012	1.0	5021
32012	1.0	39866
32012	1.0	1351
32012	1.0	2423
32012	1.0	39908
32012	1.0	40665
32012	1.0	23297
32012	1.0	17684
32012	1.0	1865
32012	1.0	4445
32012	1.0	4838
32012	1.0	13459
32012	1.0	39337
32012	1.0	14550
32012	1.0	15497
32012	1.0	6057
32012	1.0	2100
32012	1.0	1459
32012	1.0	8367
32012	1.0	22607
32012	1.0	22602
32012	1.0	5290
32012	1.0	13187
32012	1.0	5056
32012	1.0	22819
32012	1.0	23632
32012	1.0	1816
32012	1.0	22383
32012	1.0	22329
32012	1.0	2032
32012	1.0	2031
32012	1.0	22578
32012	1.0	4846
32012	1.0	22323
32012	1.0	22326
32012	1.0	22327
32012	1.0	41069
32012	1.0	61501
32012	1.0	23891
32012	1.0	22693
32012	1.0	39641
32012	1.0	22697
32012	1.0	22517
32012	1.0	22516
32012	1.0	1608
32012	1.0	4155
32012	1.0	9298
32012	1.0	13461
32012	1.0	33244
32012	1.0	39778
32012	1.0	12924
32012	1.0	22770
32012	1.0	1780
32012	1.0	29860
32012	1.0	5472
32012	1.0	15768
32012	1.0	5471
32012	1.0	6086
32012	1.0	1611
32012	1.0	39504
32012	1.0	5479
32012	1.0	13636
32012	1.0	22588
32012	1.0	24066
32012	1.0	23852
32012	1.0	22584
32012	1.0	22580
32012	1.0	22582
32012	1.0	1670
32012	1.0	41148
32012	1.0	15084
32012	1.0	4336
32012	1.0	4334
32012	1.0	15938
32012	1.0	1151
32012	1.0	4333
32012	1.0	2323
32012	1.0	39470
32012	1.0	5515
32012	1.0	2499
32012	1.0	2490
32012	1.0	22405
32012	1.0	15696
32012	1.0	2393
32012	1.0	12786
32012	1.0	23779
32012	1.0	2472
32012	1.0	2470
32012	1.0	5018
32012	1.0	23775
32012	1.0	5764
32012	1.0	4201
32012	1.0	16419
32012	1.0	4205
32012	1.0	1855
32012	1.0	1857
32012	1.0	28482
32012	1.0	2078
32012	1.0	2177
32012	1.0	6062
32012	1.0	4968
32012	1.0	2073
32012	1.0	2072
32012	1.0	39485
32012	1.0	39755
32012	1.0	70253
32012	1.0	22650
32012	1.0	23498
32012	1.0	14127
32012	1.0	2608
32012	1.0	2174
32012	1.0	4116
32012	1.0	39689
32012	1.0	22389
32012	1.0	5666
32012	1.0	22340
32012	1.0	4111
32012	1.0	39682
32012	1.0	23707
32012	1.0	22381
32012	1.0	23316
32012	1.0	22387
32012	1.0	5089
32012	1.0	22868
32012	1.0	33382
32012	1.0	22748
32012	1.0	23584
32012	1.0	22315
32012	1.0	41136
32012	1.0	41119
32012	1.0	16134
32012	1.0	23629
32012	1.0	18211
32012	1.0	33369
32012	1.0	5331
32012	1.0	12632
32012	1.0	22426
32012	1.0	22424
32012	1.0	1986
32012	1.0	1987
32012	1.0	4066
32012	1.0	1980
32012	1.0	40907
32012	1.0	40996
32012	1.0	1732
32012	1.0	5781
32012	1.0	13043
32012	1.0	70492
32012	1.0	12100
32012	1.0	15090
32012	1.0	15093
32012	1.0	22591
32012	1.0	29482
32012	1.0	39533
32012	1.0	16637
32012	1.0	14310
32012	1.0	22721
32012	1.0	39436
32012	1.0	5342
32012	1.0	6116
32012	1.0	5348
32012	1.0	5423
32012	1.0	14293
32012	1.0	2350
32012	1.0	2351
32012	1.0	2357
32012	1.0	6146
32012	1.0	17452
32012	1.0	39970
32012	1.0	2438
32012	1.0	2432
32012	1.0	2435
32012	1.0	40677
32012	1.0	13341
32012	1.0	22430
32012	1.0	18137
32012	1.0	5645
32012	1.0	22407
32012	1.0	4692
32012	1.0	22553
32012	1.0	4929
32012	1.0	4928
32012	1.0	1447
32012	1.0	1658
32012	1.0	2502
32012	1.0	2421
32012	1.0	2500
32012	1.0	5162
32012	1.0	5165
32012	1.0	22346
32012	1.0	2641
32012	1.0	22612
32012	1.0	22616
32012	1.0	17177
32012	1.0	13756
32012	1.0	22829
32012	1.0	29801
32012	1.0	22826
32012	1.0	22824
32012	1.0	2422
32012	1.0	39800
32012	1.0	12367
32012	1.0	39211
32012	1.0	5630
32012	1.0	2007
32012	1.0	2005
32012	1.0	41201
16251	1.0	38338
16251	1.0	22644
51840	1.0	16000
51840	1.0	14941
51840	1.0	2335
16709	1.0	39445
16709	1.0	22761
16709	1.0	7908
16708	1.0	13834
16708	1.0	16663
16708	1.0	4367
16708	1.0	16525
16708	1.0	17105
16708	1.0	5298
16708	1.0	33264
16708	1.0	13799
16708	1.0	31688
16708	1.0	18457
16708	1.0	62992
16708	1.0	4436
16708	1.0	13540
16708	1.0	4956
16708	1.0	22391
16708	1.0	6087
16708	1.0	7286
16708	1.0	63005
16708	1.0	13751
16708	1.0	4067
16708	1.0	13568
16708	1.0	2561
16708	1.0	39835
16708	1.0	5783
16708	1.0	18449
16708	1.0	38354
16708	1.0	33920
16708	1.0	41292
16708	1.0	15630
16708	1.0	33824
16708	1.0	5528
16708	1.0	62190
16708	1.0	39211
16708	1.0	23688
16708	1.0	14683
16708	1.0	63145
16708	1.0	39325
16708	1.0	57489
16708	1.0	64811
16708	1.0	4290
16708	1.0	6134
16708	1.0	16011
16708	1.0	17975
16708	1.0	16297
16708	1.0	2533
16708	1.0	4488
16708	1.0	23286
16255	1.0	18055
16255	1.0	4306
16255	1.0	15742
16255	1.0	4432
16255	1.0	17926
16255	1.0	22919
16255	1.0	14322
16255	1.0	4108
16255	1.0	13542
16255	1.0	16925
16255	1.0	16901
16255	1.0	4284
16255	1.0	4160
16255	1.0	16380
16255	1.0	17091
16255	1.0	16785
16255	1.0	15633
16255	1.0	16189
16255	1.0	4233
16255	1.0	4230
16255	1.0	4429
16255	1.0	4072
16254	1.0	5020
16254	1.0	52548
16704	1.0	61904
16704	1.0	4176
16704	1.0	44531
16704	1.0	5625
16704	1.0	2295
16704	1.0	4654
16704	1.0	15830
16704	1.0	8465
16704	1.0	67916
16704	1.0	70513
16704	1.0	16573
32019	1.0	2552
32019	1.0	18185
32019	1.0	22950
32019	1.0	38881
32019	1.0	44531
32019	1.0	18060
32019	1.0	16033
16258	1.0	9334
16258	1.0	5404
16258	1.0	8809
16258	1.0	2624
16258	1.0	4153
16258	1.0	4319
16258	1.0	63603
16258	1.0	67305
16258	1.0	8742
16258	1.0	13372
16258	1.0	68164
16258	1.0	16728
16258	1.0	8570
16258	1.0	2393
16258	1.0	64526
16258	1.0	4250
16258	1.0	8343
16258	1.0	16104
16258	1.0	16557
16258	1.0	23087
16258	1.0	23085
16703	1.0	9341
16703	1.0	66310
16703	1.0	4335
16703	1.0	64757
16703	1.0	12836
16703	1.0	9046
16703	1.0	32833
22484	1.0	1853
22484	1.0	22770
22484	1.0	23046
22484	1.0	8155
22484	1.0	51865
22484	1.0	22938
22484	1.0	23440
22484	1.0	50001
22484	1.0	5582
22484	1.0	38756
22484	1.0	1074
22484	1.0	40003
22484	1.0	2017
22484	1.0	22760
22484	1.0	41654
22484	1.0	4885
22484	1.0	1795
22484	1.0	39375
22484	1.0	61312
22484	1.0	66364
22484	1.0	5476
22484	1.0	5594
22484	1.0	15057
22484	1.0	2415
22484	1.0	62839
22484	1.0	1328
22484	1.0	6140
22484	1.0	6147
22484	1.0	5494
22484	1.0	5495
22484	1.0	39348
22484	1.0	4281
22484	1.0	13304
22484	1.0	5093
22484	1.0	74487
22484	1.0	45611
22484	1.0	17253
22484	1.0	2443
22484	1.0	14234
22484	1.0	5672
22484	1.0	6125
22484	1.0	8128
22484	1.0	65466
22484	1.0	29537
22484	1.0	33068
22484	1.0	38300
22484	1.0	39252
22484	1.0	61799
22484	1.0	14950
22484	1.0	16888
22484	1.0	61797
22484	1.0	62507
22484	1.0	8294
22484	1.0	57676
22484	1.0	62101
22484	1.0	30066
22484	1.0	5556
22484	1.0	61010
22484	1.0	16105
22484	1.0	2427
22484	1.0	24347
22484	1.0	4772
22484	1.0	5290
22484	1.0	1913
22484	1.0	4936
22484	1.0	13767
22484	1.0	24010
22484	1.0	13116
22484	1.0	29414
22484	1.0	4081
22484	1.0	14017
22484	1.0	13955
22484	1.0	14011
22484	1.0	32290
22484	1.0	6942
22484	1.0	60877
22484	1.0	5722
22484	1.0	16022
22484	1.0	5800
22484	1.0	1751
22484	1.0	35496
22484	1.0	5282
22484	1.0	1275
22484	1.0	4798
22484	1.0	23453
22484	1.0	13371
22484	1.0	39594
22484	1.0	5634
22484	1.0	2339
22484	1.0	63264
22484	1.0	4775
22484	1.0	63684
22484	1.0	23022
22484	1.0	1570
22487	1.0	22467
22487	1.0	22508
22487	1.0	33325
22487	1.0	12655
22487	1.0	26379
22487	1.0	4788
22487	1.0	22664
22487	1.0	23369
22487	1.0	23368
22487	1.0	22660
22487	1.0	38610
22487	1.0	14146
22487	1.0	37368
22487	1.0	39712
22487	1.0	1947
22487	1.0	2078
22487	1.0	13164
22487	1.0	1521
22487	1.0	1798
22487	1.0	12937
22487	1.0	41195
22487	1.0	40704
22487	1.0	40705
22487	1.0	1796
22487	1.0	40700
22487	1.0	5466
22487	1.0	6159
22487	1.0	1994
22487	1.0	5266
22487	1.0	5265
22487	1.0	5263
22487	1.0	4738
22487	1.0	2315
22487	1.0	31856
22487	1.0	8809
22487	1.0	41153
22487	1.0	40930
22487	1.0	16498
22487	1.0	4326
22487	1.0	4654
22487	1.0	22712
22487	1.0	41728
22487	1.0	22667
22487	1.0	22486
22487	1.0	5411
22487	1.0	39568
22487	1.0	2549
22487	1.0	2380
22487	1.0	2388
22487	1.0	18088
22487	1.0	17035
22487	1.0	442
22487	1.0	2449
22487	1.0	9252
22487	1.0	6932
22487	1.0	7861
22487	1.0	8128
22487	1.0	39927
22487	1.0	7904
22487	1.0	4351
22487	1.0	4353
22487	1.0	2043
22487	1.0	4819
22487	1.0	22388
22487	1.0	1536
22487	1.0	2169
22487	1.0	14031
22487	1.0	2616
22487	1.0	1941
22487	1.0	41348
22487	1.0	1934
22487	1.0	22545
22487	1.0	14136
22487	1.0	39714
22487	1.0	17040
22487	1.0	1909
22487	1.0	22380
22487	1.0	5130
22487	1.0	50120
22487	1.0	22386
22487	1.0	12567
22487	1.0	8355
22487	1.0	23391
22487	1.0	16530
22487	1.0	14967
22487	1.0	41162
22487	1.0	4770
22487	1.0	9026
22487	1.0	1467
22487	1.0	1990
22487	1.0	1993
22487	1.0	4177
22487	1.0	1626
22487	1.0	5223
22487	1.0	2242
22487	1.0	3062
22487	1.0	39525
22487	1.0	14363
22487	1.0	22757
22487	1.0	14249
22487	1.0	5355
22487	1.0	23932
22487	1.0	6109
22487	1.0	29568
22487	1.0	2224
22487	1.0	29560
22487	1.0	40742
22487	1.0	8568
22487	1.0	1751
22487	1.0	40969
22487	1.0	13949
22487	1.0	23059
22487	1.0	16991
22487	1.0	23504
22487	1.0	1275
22487	1.0	40640
22487	1.0	4509
22487	1.0	23930
22487	1.0	4918
22487	1.0	39590
22487	1.0	4667
22487	1.0	39451
22487	1.0	1473
22487	1.0	1471
22487	1.0	2530
22487	1.0	23026
22487	1.0	23752
22487	1.0	13835
22487	1.0	22379
22487	1.0	41269
22487	1.0	39799
22487	1.0	22830
22487	1.0	22831
22487	1.0	40966
22487	1.0	1836
22487	1.0	4983
22487	1.0	2015
22487	1.0	2017
22487	1.0	4866
22487	1.0	5736
22487	1.0	22478
22487	1.0	5381
22487	1.0	22573
22487	1.0	5385
22487	1.0	22576
22487	1.0	22578
22487	1.0	1702
22487	1.0	2599
22487	1.0	22678
22487	1.0	62336
22487	1.0	13685
22487	1.0	8872
22487	1.0	4131
22487	1.0	22843
22487	1.0	5697
22487	1.0	32822
22487	1.0	32820
22487	1.0	13253
22487	1.0	33263
22487	1.0	41134
22487	1.0	22799
22487	1.0	33265
22487	1.0	22795
22487	1.0	23965
22487	1.0	22791
22487	1.0	22790
22487	1.0	16099
22487	1.0	1481
22487	1.0	1486
22487	1.0	14202
22487	1.0	17901
22487	1.0	1489
22487	1.0	22406
22487	1.0	32797
22487	1.0	4729
22487	1.0	24020
22487	1.0	4721
22487	1.0	23977
22487	1.0	2307
22487	1.0	14901
22487	1.0	1658
22487	1.0	8807
22487	1.0	5964
22487	1.0	19709
22487	1.0	40020
22487	1.0	31799
22487	1.0	40900
22487	1.0	16325
22487	1.0	16323
22487	1.0	2286
22487	1.0	13945
22487	1.0	22703
22487	1.0	14330
22487	1.0	22496
22487	1.0	22497
22487	1.0	22494
22487	1.0	22492
22487	1.0	2064
22487	1.0	14726
22487	1.0	47423
22487	1.0	2375
22487	1.0	2373
22487	1.0	23120
22487	1.0	30386
22487	1.0	8294
22487	1.0	1871
22487	1.0	39911
22487	1.0	4947
22487	1.0	14538
22487	1.0	2057
22487	1.0	39302
22487	1.0	5545
22487	1.0	8611
22487	1.0	7989
22487	1.0	41296
22487	1.0	2620
22487	1.0	22200
22487	1.0	13618
22487	1.0	8570
22487	1.0	22804
22487	1.0	1913
22487	1.0	5101
22487	1.0	13210
22487	1.0	15259
22487	1.0	4919
22487	1.0	2025
22487	1.0	22336
22487	1.0	41229
22487	1.0	9334
22487	1.0	14879
22487	1.0	62711
22487	1.0	22522
22487	1.0	22523
22487	1.0	14098
22487	1.0	4160
22487	1.0	5195
22487	1.0	1967
22487	1.0	40637
22487	1.0	22892
22487	1.0	22890
22487	1.0	5800
22487	1.0	12501
22487	1.0	14271
22487	1.0	16597
22487	1.0	16598
22487	1.0	38029
22487	1.0	22744
22487	1.0	31677
22487	1.0	29471
22487	1.0	4715
22487	1.0	6138
22487	1.0	4711
22487	1.0	6132
22487	1.0	6133
22487	1.0	1597
22487	1.0	6135
22487	1.0	1689
22487	1.0	1688
22487	1.0	40815
22487	1.0	33244
22487	1.0	8155
22487	1.0	23043
22487	1.0	4571
22487	1.0	32130
22487	1.0	17670
22487	1.0	4908
22487	1.0	34093
22487	1.0	39585
22487	1.0	14472
22487	1.0	2529
22487	1.0	1468
22487	1.0	8653
22487	1.0	8654
22487	1.0	1463
22487	1.0	41253
22487	1.0	9279
22487	1.0	22363
22487	1.0	2469
22487	1.0	5140
22487	1.0	12824
22487	1.0	4409
22487	1.0	5599
22487	1.0	4970
22487	1.0	2065
22487	1.0	13495
22487	1.0	5397
22487	1.0	7115
22487	1.0	23598
22487	1.0	22648
22487	1.0	17702
22487	1.0	39731
22487	1.0	39730
22487	1.0	22391
22487	1.0	22393
22487	1.0	22647
22487	1.0	22397
22487	1.0	22995
22487	1.0	4281
22487	1.0	22991
22487	1.0	5090
22487	1.0	32958
22487	1.0	5093
22487	1.0	13387
22487	1.0	22362
22487	1.0	55039
22487	1.0	1986
22487	1.0	12919
22487	1.0	15882
22487	1.0	22782
22487	1.0	23944
22487	1.0	23411
22487	1.0	5483
22487	1.0	1644
22487	1.0	1641
22487	1.0	5248
22487	1.0	23782
22487	1.0	5247
22487	1.0	14932
22487	1.0	14281
22487	1.0	8811
22487	1.0	18273
22487	1.0	23819
22487	1.0	16883
22487	1.0	68976
22487	1.0	5278
22487	1.0	2290
22487	1.0	31787
22487	1.0	2294
22487	1.0	22733
22487	1.0	23090
22487	1.0	40297
22487	1.0	29544
22487	1.0	5775
22487	1.0	64612
22487	1.0	4273
22487	1.0	20892
22487	1.0	2581
22487	1.0	4759
22487	1.0	5021
22487	1.0	2421
22487	1.0	1351
22487	1.0	39908
22487	1.0	40665
22487	1.0	23297
22487	1.0	17684
22487	1.0	1865
22487	1.0	5656
22487	1.0	4838
22487	1.0	13459
22487	1.0	14550
22487	1.0	15497
22487	1.0	2519
22487	1.0	6057
22487	1.0	2100
22487	1.0	1459
22487	1.0	8367
22487	1.0	22607
22487	1.0	22602
22487	1.0	5290
22487	1.0	13187
22487	1.0	5056
22487	1.0	22819
22487	1.0	23632
22487	1.0	1814
22487	1.0	1816
22487	1.0	1611
22487	1.0	22383
22487	1.0	1891
22487	1.0	22329
22487	1.0	2032
22487	1.0	2031
22487	1.0	4846
22487	1.0	22323
22487	1.0	22326
22487	1.0	22327
22487	1.0	41069
22487	1.0	61501
22487	1.0	22459
22487	1.0	22693
22487	1.0	39641
22487	1.0	22517
22487	1.0	22516
22487	1.0	1608
22487	1.0	4155
22487	1.0	9298
22487	1.0	16157
22487	1.0	13461
22487	1.0	23891
22487	1.0	39778
22487	1.0	12924
22487	1.0	22770
22487	1.0	1780
22487	1.0	41196
22487	1.0	5472
22487	1.0	15768
22487	1.0	5471
22487	1.0	6086
22487	1.0	5192
22487	1.0	39504
22487	1.0	2323
22487	1.0	22588
22487	1.0	24066
22487	1.0	23852
22487	1.0	22584
22487	1.0	22580
22487	1.0	22582
22487	1.0	1670
22487	1.0	41148
22487	1.0	15084
22487	1.0	4336
22487	1.0	4334
22487	1.0	15938
22487	1.0	1151
22487	1.0	4333
22487	1.0	39470
22487	1.0	5515
22487	1.0	2499
22487	1.0	15696
22487	1.0	4644
22487	1.0	2393
22487	1.0	12786
22487	1.0	23779
22487	1.0	2472
22487	1.0	2470
22487	1.0	5018
22487	1.0	31855
22487	1.0	23775
22487	1.0	5764
22487	1.0	4201
22487	1.0	16419
22487	1.0	4205
22487	1.0	1855
22487	1.0	12096
22487	1.0	2177
22487	1.0	6062
22487	1.0	2073
22487	1.0	2072
22487	1.0	39485
22487	1.0	22657
22487	1.0	2600
22487	1.0	14041
22487	1.0	14127
22487	1.0	2608
22487	1.0	4116
22487	1.0	39689
22487	1.0	22389
22487	1.0	5666
22487	1.0	22340
22487	1.0	4111
22487	1.0	39682
22487	1.0	23707
22487	1.0	22381
22487	1.0	23316
22487	1.0	22387
22487	1.0	5089
22487	1.0	22868
22487	1.0	33382
22487	1.0	22748
22487	1.0	23584
22487	1.0	16134
22487	1.0	18211
22487	1.0	33369
22487	1.0	5331
22487	1.0	12632
22487	1.0	22426
22487	1.0	22424
22487	1.0	5238
22487	1.0	1987
22487	1.0	4066
22487	1.0	1980
22487	1.0	40907
22487	1.0	40996
22487	1.0	1732
22487	1.0	5781
22487	1.0	13043
22487	1.0	70492
22487	1.0	22593
22487	1.0	12100
22487	1.0	15090
22487	1.0	22591
22487	1.0	39533
22487	1.0	16637
22487	1.0	14310
22487	1.0	4603
22487	1.0	39436
22487	1.0	5342
22487	1.0	6116
22487	1.0	5348
22487	1.0	5423
22487	1.0	14293
22487	1.0	2353
22487	1.0	2350
22487	1.0	2351
22487	1.0	2357
22487	1.0	6146
22487	1.0	17452
22487	1.0	17453
22487	1.0	2438
22487	1.0	2432
22487	1.0	2435
22487	1.0	13341
22487	1.0	22430
22487	1.0	18137
22487	1.0	5645
22487	1.0	22407
22487	1.0	4692
22487	1.0	22553
22487	1.0	4929
22487	1.0	4928
22487	1.0	1447
22487	1.0	39866
22487	1.0	2502
22487	1.0	2501
22487	1.0	2500
22487	1.0	5162
22487	1.0	5165
22487	1.0	22346
22487	1.0	2641
22487	1.0	22612
22487	1.0	22616
22487	1.0	17177
22487	1.0	13756
22487	1.0	22829
22487	1.0	29801
22487	1.0	22826
22487	1.0	22824
22487	1.0	2422
22487	1.0	39800
22487	1.0	12367
22487	1.0	39211
22487	1.0	5630
22487	1.0	2007
22487	1.0	2005
22487	1.0	41201
22486	1.0	22467
22486	1.0	2305
22486	1.0	33325
22486	1.0	2307
22486	1.0	4788
22486	1.0	38611
22486	1.0	12629
22486	1.0	14987
22486	1.0	37368
22486	1.0	39712
22486	1.0	39714
22486	1.0	3996
22486	1.0	13164
22486	1.0	5238
22486	1.0	12937
22486	1.0	40708
22486	1.0	41195
22486	1.0	40707
22486	1.0	1791
22486	1.0	40705
22486	1.0	1796
22486	1.0	41197
22486	1.0	5466
22486	1.0	5468
22486	1.0	5265
22486	1.0	2318
22486	1.0	38763
22486	1.0	4738
22486	1.0	2315
22486	1.0	31856
22486	1.0	12663
22486	1.0	31855
22486	1.0	41153
22486	1.0	16174
22486	1.0	40930
22486	1.0	40937
22486	1.0	16498
22486	1.0	4326
22486	1.0	39405
22486	1.0	1891
22486	1.0	22712
22486	1.0	2600
22486	1.0	39364
22486	1.0	40637
22486	1.0	5411
22486	1.0	39568
22486	1.0	2099
22486	1.0	2549
22486	1.0	2380
22486	1.0	2388
22486	1.0	17253
22486	1.0	18088
22486	1.0	2440
22486	1.0	23664
22486	1.0	442
22486	1.0	2449
22486	1.0	13908
22486	1.0	2527
22486	1.0	6932
22486	1.0	8128
22486	1.0	39927
22486	1.0	7904
22486	1.0	4351
22486	1.0	4116
22486	1.0	8860
22486	1.0	4819
22486	1.0	39310
22486	1.0	3092
22486	1.0	1536
22486	1.0	1532
22486	1.0	23891
22486	1.0	2616
22486	1.0	1941
22486	1.0	22626
22486	1.0	22545
22486	1.0	17046
22486	1.0	17040
22486	1.0	1909
22486	1.0	8343
22486	1.0	1904
22486	1.0	40987
22486	1.0	8194
22486	1.0	50120
22486	1.0	39998
22486	1.0	12567
22486	1.0	8355
22486	1.0	23391
22486	1.0	3896
22486	1.0	2683
22486	1.0	16530
22486	1.0	14967
22486	1.0	22995
22486	1.0	15714
22486	1.0	54775
22486	1.0	22539
22486	1.0	4770
22486	1.0	9026
22486	1.0	1990
22486	1.0	1993
22486	1.0	4177
22486	1.0	1626
22486	1.0	69519
22486	1.0	22885
22486	1.0	15147
22486	1.0	14711
22486	1.0	14244
22486	1.0	39525
22486	1.0	12195
22486	1.0	41120
22486	1.0	23932
22486	1.0	6109
22486	1.0	6106
22486	1.0	2224
22486	1.0	29560
22486	1.0	40742
22486	1.0	40963
22486	1.0	9279
22486	1.0	8568
22486	1.0	40704
22486	1.0	1751
22486	1.0	40969
22486	1.0	13949
22486	1.0	13945
22486	1.0	40703
22486	1.0	40640
22486	1.0	16365
22486	1.0	4509
22486	1.0	23930
22486	1.0	4918
22486	1.0	39590
22486	1.0	2129
22486	1.0	4913
22486	1.0	39451
22486	1.0	1473
22486	1.0	40241
22486	1.0	6033
22486	1.0	2530
22486	1.0	23756
22486	1.0	41269
22486	1.0	39799
22486	1.0	22371
22486	1.0	9361
22486	1.0	6159
22486	1.0	22830
22486	1.0	1597
22486	1.0	15043
22486	1.0	40966
22486	1.0	15041
22486	1.0	1836
22486	1.0	5580
22486	1.0	4983
22486	1.0	2157
22486	1.0	23297
22486	1.0	2017
22486	1.0	22478
22486	1.0	14844
22486	1.0	22471
22486	1.0	1702
22486	1.0	23274
22486	1.0	22678
22486	1.0	22677
22486	1.0	8872
22486	1.0	4131
22486	1.0	39707
22486	1.0	12632
22486	1.0	5697
22486	1.0	32822
22486	1.0	32820
22486	1.0	41136
22486	1.0	41134
22486	1.0	33265
22486	1.0	2962
22486	1.0	23965
22486	1.0	22791
22486	1.0	40736
22486	1.0	16099
22486	1.0	1481
22486	1.0	1487
22486	1.0	5494
22486	1.0	22404
22486	1.0	1489
22486	1.0	22406
22486	1.0	14611
22486	1.0	22402
22486	1.0	2308
22486	1.0	32797
22486	1.0	4729
22486	1.0	24020
22486	1.0	1719
22486	1.0	23878
22486	1.0	4721
22486	1.0	13758
22486	1.0	12655
22486	1.0	40928
22486	1.0	5964
22486	1.0	8809
22486	1.0	2289
22486	1.0	16325
22486	1.0	2286
22486	1.0	1275
22486	1.0	22706
22486	1.0	14330
22486	1.0	22701
22486	1.0	32004
22486	1.0	2274
22486	1.0	22494
22486	1.0	22492
22486	1.0	22490
22486	1.0	2579
22486	1.0	22498
22486	1.0	14726
22486	1.0	22805
22486	1.0	40857
22486	1.0	2377
22486	1.0	2373
22486	1.0	23550
22486	1.0	13978
22486	1.0	2599
22486	1.0	1877
22486	1.0	30386
22486	1.0	8294
22486	1.0	5665
22486	1.0	1871
22486	1.0	14538
22486	1.0	2057
22486	1.0	2056
22486	1.0	14202
22486	1.0	5546
22486	1.0	14438
22486	1.0	9334
22486	1.0	2620
22486	1.0	22639
22486	1.0	5108
22486	1.0	13618
22486	1.0	8570
22486	1.0	5101
22486	1.0	13210
22486	1.0	16009
22486	1.0	4654
22486	1.0	2126
22486	1.0	41220
22486	1.0	22648
22486	1.0	41227
22486	1.0	22336
22486	1.0	41229
22486	1.0	41296
22486	1.0	38738
22486	1.0	4760
22486	1.0	22684
22486	1.0	22529
22486	1.0	62711
22486	1.0	38733
22486	1.0	32692
22486	1.0	1618
22486	1.0	1967
22486	1.0	5192
22486	1.0	35246
22486	1.0	18446
22486	1.0	13756
22486	1.0	35248
22486	1.0	14485
22486	1.0	14486
22486	1.0	22200
22486	1.0	13991
22486	1.0	14271
22486	1.0	1558
22486	1.0	16597
22486	1.0	38029
22486	1.0	22744
22486	1.0	4715
22486	1.0	6138
22486	1.0	4711
22486	1.0	6133
22486	1.0	4719
22486	1.0	2236
22486	1.0	29808
22486	1.0	1689
22486	1.0	1688
22486	1.0	40816
22486	1.0	40770
22486	1.0	23043
22486	1.0	23516
22486	1.0	4571
22486	1.0	39344
22486	1.0	40654
22486	1.0	32130
22486	1.0	2960
22486	1.0	34093
22486	1.0	62576
22486	1.0	39584
22486	1.0	39585
22486	1.0	2486
22486	1.0	14472
22486	1.0	4603
22486	1.0	1468
22486	1.0	1467
22486	1.0	8654
22486	1.0	1463
22486	1.0	23769
22486	1.0	41253
22486	1.0	5147
22486	1.0	55039
22486	1.0	5140
22486	1.0	5685
22486	1.0	5750
22486	1.0	17157
22486	1.0	22374
22486	1.0	4230
22486	1.0	4409
22486	1.0	14503
22486	1.0	45134
22486	1.0	2419
22486	1.0	2064
22486	1.0	2065
22486	1.0	7115
22486	1.0	22565
22486	1.0	23598
22486	1.0	39734
22486	1.0	39731
22486	1.0	39730
22486	1.0	22391
22486	1.0	22393
22486	1.0	22647
22486	1.0	22397
22486	1.0	22396
22486	1.0	12501
22486	1.0	41086
22486	1.0	22991
22486	1.0	32958
22486	1.0	39243
22486	1.0	13387
22486	1.0	22362
22486	1.0	22363
22486	1.0	13221
22486	1.0	2323
22486	1.0	15882
22486	1.0	22788
22486	1.0	9252
22486	1.0	41162
22486	1.0	5483
22486	1.0	1644
22486	1.0	2351
22486	1.0	5248
22486	1.0	5247
22486	1.0	4755
22486	1.0	33303
22486	1.0	8811
22486	1.0	16157
22486	1.0	68976
22486	1.0	31780
22486	1.0	2290
22486	1.0	2294
22486	1.0	22733
22486	1.0	4630
22486	1.0	33975
22486	1.0	2569
22486	1.0	40297
22486	1.0	29544
22486	1.0	5775
22486	1.0	2563
22486	1.0	41074
22486	1.0	29834
22486	1.0	4273
22486	1.0	2429
22486	1.0	20892
22486	1.0	2581
22486	1.0	39867
22486	1.0	2421
22486	1.0	1351
22486	1.0	2423
22486	1.0	2424
22486	1.0	40665
22486	1.0	17684
22486	1.0	1865
22486	1.0	4445
22486	1.0	5656
22486	1.0	3720
22486	1.0	4838
22486	1.0	13459
22486	1.0	39337
22486	1.0	1455
22486	1.0	15497
22486	1.0	2519
22486	1.0	1514
22486	1.0	41148
22486	1.0	1459
22486	1.0	22607
22486	1.0	22602
22486	1.0	5290
22486	1.0	5056
22486	1.0	5050
22486	1.0	23632
22486	1.0	1814
22486	1.0	18137
22486	1.0	39208
22486	1.0	14281
22486	1.0	2031
22486	1.0	22323
22486	1.0	22326
22486	1.0	22327
22486	1.0	41069
22486	1.0	22459
22486	1.0	22697
22486	1.0	22517
22486	1.0	1608
22486	1.0	1970
22486	1.0	22775
22486	1.0	12924
22486	1.0	22770
22486	1.0	18092
22486	1.0	41034
22486	1.0	41196
22486	1.0	29860
22486	1.0	5472
22486	1.0	15768
22486	1.0	5471
22486	1.0	1611
22486	1.0	39504
22486	1.0	5479
22486	1.0	13636
22486	1.0	15977
22486	1.0	1777
22486	1.0	24066
22486	1.0	23852
22486	1.0	22584
22486	1.0	39693
22486	1.0	22582
22486	1.0	40828
22486	1.0	1679
22486	1.0	30135
22486	1.0	24024
22486	1.0	40767
22486	1.0	30048
22486	1.0	4336
22486	1.0	4334
22486	1.0	15938
22486	1.0	1151
22486	1.0	4333
22486	1.0	39470
22486	1.0	5021
22486	1.0	39375
22486	1.0	5515
22486	1.0	14582
22486	1.0	2499
22486	1.0	2490
22486	1.0	22405
22486	1.0	15691
22486	1.0	15696
22486	1.0	39570
22486	1.0	4644
22486	1.0	2393
22486	1.0	4643
22486	1.0	23779
22486	1.0	2470
22486	1.0	5018
22486	1.0	23775
22486	1.0	39935
22486	1.0	4201
22486	1.0	16419
22486	1.0	20131
22486	1.0	1857
22486	1.0	28482
22486	1.0	12096
22486	1.0	2174
22486	1.0	4968
22486	1.0	1528
22486	1.0	1529
22486	1.0	39755
22486	1.0	70253
22486	1.0	22657
22486	1.0	22650
22486	1.0	23498
22486	1.0	14127
22486	1.0	22554
22486	1.0	2608
22486	1.0	22659
22486	1.0	23253
22486	1.0	22388
22486	1.0	22389
22486	1.0	1934
22486	1.0	23312
22486	1.0	23707
22486	1.0	22386
22486	1.0	22387
22486	1.0	5089
22486	1.0	22868
22486	1.0	16923
22486	1.0	33382
22486	1.0	22315
22486	1.0	12325
22486	1.0	2560
22486	1.0	41327
22486	1.0	33263
22486	1.0	41119
22486	1.0	22943
22486	1.0	18211
22486	1.0	12631
22486	1.0	23405
22486	1.0	22426
22486	1.0	22424
22486	1.0	40900
22486	1.0	1987
22486	1.0	4066
22486	1.0	1980
22486	1.0	40907
22486	1.0	1732
22486	1.0	1737
22486	1.0	13043
22486	1.0	40129
22486	1.0	18264
22486	1.0	70492
22486	1.0	12100
22486	1.0	4399
22486	1.0	40737
22486	1.0	15093
22486	1.0	2332
22486	1.0	29482
22486	1.0	1595
22486	1.0	39533
22486	1.0	22727
22486	1.0	14310
22486	1.0	22721
22486	1.0	39436
22486	1.0	22591
22486	1.0	5348
22486	1.0	14293
22486	1.0	40879
22486	1.0	2230
22486	1.0	2353
22486	1.0	2350
22486	1.0	40693
22486	1.0	40695
22486	1.0	39970
22486	1.0	39976
22486	1.0	39324
22486	1.0	40677
22486	1.0	1894
22486	1.0	39284
22486	1.0	5645
22486	1.0	22407
22486	1.0	22553
22486	1.0	13461
22486	1.0	1447
22486	1.0	2420
22486	1.0	39866
22486	1.0	30085
22486	1.0	2502
22486	1.0	2501
22486	1.0	2500
22486	1.0	5162
22486	1.0	23742
22486	1.0	5165
22486	1.0	5416
22486	1.0	2640
22486	1.0	2641
22486	1.0	22612
22486	1.0	22340
22486	1.0	23584
22486	1.0	15276
22486	1.0	23629
22486	1.0	22826
22486	1.0	22824
22486	1.0	2422
22486	1.0	39800
22486	1.0	12809
22486	1.0	12367
22486	1.0	39211
22486	1.0	5639
22486	1.0	5634
22486	1.0	5636
22486	1.0	33109
22486	1.0	4396
22486	1.0	2007
22486	1.0	2005
22486	1.0	41200
22486	1.0	41201
22486	1.0	40815
22486	1.0	41207
22481	1.0	53706
22480	1.0	44531
22480	1.0	12919
22480	1.0	23948
22480	1.0	11578
22483	1.0	4092
22483	1.0	4090
22483	1.0	38505
22483	1.0	39790
22483	1.0	22607
22483	1.0	33333
22483	1.0	8996
[truncated: 272,832 more rows]
