# Supplementary material for: Embracing the Dark Side: Computational Approaches to Unveil the Functionality of Genes Lacking Biological Annotation in Drug-Induced Liver Injury
Source: Front Genet. 2018 Nov 20;9:527. doi: 10.3389/fgene.2018.00527 (PMC6255978; doi:10.3389/fgene.2018.00527)
Supplement: DATA SHEETS S2 and S3 — Scripts (.R) used in all analyses conducted in this study as well as mapping to databases and IDs. [file Data_Sheet_2.ZIP › Suppl.Data3_P.1/interactome/process_interactome_data.R]

rm(list =ls())
library(igraph)
library(tidyr)

# download and extract ftp://ftp.ncbi.nih.gov/gene/DATA/GENE_INFO/Mammalia/Homo_sapiens.gene_info.gz
# download and extract ftp://ftp.ebi.ac.uk/pub/databases/intact/current/all.zip
#  cut -f1,2,3,4,7,9,10,11,12,13,15,16,21,22,36 intact.txt > intact_mio.txt
# download hgnc file ftp://ftp.ebi.ac.uk/pub/databases/genenames/new/tsv/hgnc_complete_set.txt
# download http://cbdm-01.zdv.uni-mainz.de/~mschaefer/hippie/hippie_current.txt
# download and extract https://www.intomics.com/inbio/api/data/map_public/inBio_Map_core_2016_09_12.tar.gz
universe <-  read.csv("Homo_sapiens.gene_info", sep = "\t", header = T, stringsAsFactors= F, skip=0, quote = "")
currentncbi <- universe[c("GeneID",  "Symbol", "description", "type_of_gene")]

hgnc <-  read.csv("hgnc_complete_set.txt", sep = "\t", header = T, stringsAsFactors= F, skip=0)
hgnc <- subset(hgnc,uniprot_ids != "" & entrez_id != "")[c("hgnc_id", "symbol", "uniprot_ids", "entrez_id")]
hgnc <- unique(hgnc[c( "uniprot_ids", "entrez_id")])
hgnc <- separate_rows(hgnc, uniprot_ids, sep = "\\|")


## BIANA ##
edges <-  read.csv("BIANA_edges.txt", sep = "\t", header = F, stringsAsFactors= F)
nodes <-  read.csv("BIANA_node_info.txt", sep = "\t", header = T, stringsAsFactors= F)
nodes <- nodes[c("BIANA.ID",  "geneid")]
nodes <- separate_rows(nodes, "geneid", sep = ";")
edges <- merge(edges, nodes, by.x = "V1", by.y = "BIANA.ID")
edges <- merge(edges, nodes, by.x = "V3", by.y = "BIANA.ID")
edges <- edges[c("geneid.x", "geneid.y")]
colnames(edges ) <- c("G1", "G2")
edges <-subset(edges,G1 %in% currentncbi$GeneID & G2 %in% currentncbi$GeneID)
graph.full = graph.data.frame(edges, directed=F)
graph <- simplify(graph.full)
write.table(degree, "degree_allbiana.tsv", sep = "\t", row.names = F , quote = F)

## INTACT
intact <-  read.csv("intact_mio.txt", sep = "\t", header = T, stringsAsFactors= F, skip=0)
intact <- subset(intact, grepl("9606", Taxid.interactor.A )==T & grepl("9606", Taxid.interactor.B )==T)
intact<- subset(intact, (grepl("uniprot", X.ID.s..interactor.A) == T | 
                           grepl("entrezgene", X.ID.s..interactor.A) == T) &
                  ( grepl("uniprot", ID.s..interactor.B) == T |
                      grepl("entrezgene", ID.s..interactor.B) == T))  
genes <- unique(subset(intact, grepl("uniprotkb", X.ID.s..interactor.A))$X.ID.s..interactor.A)
genes <- c(as.character(genes) , subset(intact, grepl("uniprotkb", ID.s..interactor.B))$ID.s..interactor.B )
genes <- gsub("uniprotkb:", "", genes)
genes <- unique(genes)
genes <- as.data.frame(genes)
genes$uid <- ifelse( grepl("PRO_",  genes$genes)==T,gsub("-PRO_\\d+", "", genes$genes ) ,  as.character(genes$genes))
genes$uid <- gsub("-\\d+", "", genes$uid)
#write.table(as.data.frame(unique(genes$uid)), "uniprot2map.tsv", sep = "\t", row.names = F , quote = F)
# use uniprot mapping via web interface and map uniprot to entrez gene
genes_mapped <-  read.csv("uniprotmapped.tab", sep = "\t", header = T, stringsAsFactors= F, skip=0)
genes <- merge(genes, genes_mapped, by.x = "uid", by.y = "From", all.x = T)

genes <- merge(genes, hgnc, by.x = "uid", by.y = "uniprot_ids", all.x = T)
genes  <- subset(genes, ! is.na(To) | !is.na(entrez_id) )
genes$geneid <- genes$To       
genes$geneid <- ifelse(is.na(genes$geneid ), as.character(genes$entrez_id), as.character(genes$geneid ))
genes <- unique(genes[c("uid", "genes", "geneid")])
genes  <- subset(genes, geneid %in% currentncbi$GeneID )
interactionss <- subset(intact, Type.s..interactor.A == "psi-mi:MI:0326(protein)" &
                          Type.s..interactor.B == "psi-mi:MI:0326(protein)" )
interactionss <- unique(interactionss[c(1,2, 11)])
colnames(interactionss)[1:2] <- c("gene1", "gene2")

interactionss$gene1 <- gsub("uniprotkb:", "", interactionss$gene1 )
interactionss$gene2 <- gsub("uniprotkb:", "", interactionss$gene2)

interactionss <- merge(interactionss, genes, by.x = "gene1", by.y="genes")
colnames(interactionss)[which(colnames(interactionss) == "geneid")] <- "G1"
colnames(interactionss)[which(colnames(interactionss) == "uid")] <- "uid1"
interactionss <- merge(interactionss, genes, by.x = "gene2", by.y="genes")
colnames(interactionss)[which(colnames(interactionss) == "geneid")] <- "G2"
colnames(interactionss)[which(colnames(interactionss) == "uid")] <- "uid2"

edges <- interactionss[c("G1", "G2")]
nodes<- as.data.frame(unique(c(unique(as.character(edges[, 1])), unique(as.character(edges[,2])))))
graph.full = graph.data.frame(edges, directed=F, vertices=nodes)
graph <- simplify(graph.full)
labs <- labels(graph[1]) 
degree <- cbind(as.data.frame(degree(graph,  v = labs)), as.data.frame(labs))
colnames(degree) <- c("degree", "geneId") 
write.table(degree, "degree_intact.tsv", sep = "\t", row.names = F , quote = F)

## HIPPIE
hippie <-  read.csv("hippie_current.txt", sep = "\t", header = F, stringsAsFactors= F)
hippie <- subset(hippie, V2 != V4) 
hippie <- hippie[c("V2", "V4","V5")]
colnames(hippie ) <- c("G1", "G2", "score")
edges <- hippie[c("G1", "G2")]
nodes<- as.data.frame(unique(c(unique(as.character(edges[, 1])), unique(as.character(edges[,2])))))
graph.full = graph.data.frame(edges, directed=F, vertices=nodes)
graph <- simplify(graph.full)
labs <- labels(graph[1]) 
degree <- cbind(as.data.frame(degree(graph,  v = labs)), as.data.frame(labs))
colnames(degree) <- c("degree", "geneId") 
degree <- merge(degree, currentncbi, by.x = "geneId", by.y = "GeneID") 

write.table(degree, "degree_hippie.tsv", sep = "\t", row.names = F , quote = F)

## inbiomap
net <- read.csv("InBio_Map_core_2016_09_12/core.psimitab", header = F, sep="\t")
uniprotkbidentifiers <- unique(c(as.character(net$V1)    ,as.character(net$V2 )) )
uniprotkbidentifiers <- as.data.frame(uniprotkbidentifiers)
colnames(uniprotkbidentifiers) <- "uid"
uniprotkbidentifiers$id <- gsub("uniprotkb:", "", uniprotkbidentifiers$uid)
# write.table(as.data.frame(unique(uniprotkbidentifiers$id)), "uniprot2map.tsv", sep = "\t", row.names = F , quote = F)
# use uniprot mapping via web interface and map uniprot to entrez gene
genes_mapped <-  read.csv("uniprotmapped.tab", sep = "\t", header = T, stringsAsFactors= F, skip=0)
uniprotkbidentifiers <- merge(uniprotkbidentifiers, genes_mapped, by.x = "id", by.y = "From", all.x = T)

uniprotkbidentifiers <- merge(uniprotkbidentifiers, hgnc, by.x = "id", by.y = "uniprot_ids", all.x = T)
uniprotkbidentifiers$geneid <- uniprotkbidentifiers$To       
uniprotkbidentifiers$geneid <- ifelse(is.na(uniprotkbidentifiers$geneid ), 
                                      as.character(uniprotkbidentifiers$entrez_id), as.character(uniprotkbidentifiers$geneid ))
uniprotkbidentifiers <- unique(uniprotkbidentifiers[c("id", "uid", "geneid")])
uniprotkbidentifiers  <- subset(uniprotkbidentifiers, geneid %in% currentncbi$GeneID )
net <- merge(net, uniprotkbidentifiers , by.x = "V1", by.y = "uid")
colnames(net)[which(colnames(net) == "geneid")] <- "geneid1"
net <- merge(net, uniprotkbidentifiers , by.x = "V2", by.y = "uid")
colnames(net)[which(colnames(net) == "geneid")] <- "geneid2"
net <- unique(subset(net, grepl("MI:0045", V7) ==T )[c("geneid1", "geneid2", "X1", "X2")] )
edges <- net
nodes<- as.data.frame(unique(c(unique(as.character(edges[, 1])), unique(as.character(edges[,2])))))
graph.full = graph.data.frame(edges, directed=F, vertices=nodes)
graph <- simplify(graph.full)
labs <- labels(graph[1]) 
degree <- cbind(as.data.frame(degree(graph,  v = labs)), as.data.frame(labs))
colnames(degree) <- c("degree", "geneId") 
degree <- merge(degree, currentncbi, by.x = "geneId", by.y = "GeneID") 

write.table(degree, "degree_inbiomap.tsv", sep = "\t", row.names = F , quote = F)
