# Supplementary material for: Embracing the Dark Side: Computational Approaches to Unveil the Functionality of Genes Lacking Biological Annotation in Drug-Induced Liver Injury
Source: Front Genet. 2018 Nov 20;9:527. doi: 10.3389/fgene.2018.00527 (PMC6255978; doi:10.3389/fgene.2018.00527)
Supplement: DATA SHEETS S2 and S3 — Scripts (.R) used in all analyses conducted in this study as well as mapping to databases and IDs. [file Data_Sheet_2.ZIP › Suppl.Data3_P.1/interactome/BIANA_node_info.txt]

BIANA ID	UniProt ID	genesymbol	description	geneid	Equivalent Entries
73393	P28845	HSD11B1	RecName: Full=Corticosteroid 11-beta-dehydrogenase isozyme 1; EC=1.1.1.146; AltName: Full=11-beta-hydroxysteroid dehydrogenase 1; Short=11-DH; Short=11-beta-HSD1; AltName: Full=Short chain dehydrogenase/reductase family 26C member 1;	3290	-
63330	Q92826	HOXB13	RecName: Full=Homeobox protein Hox-B13;	10481	-
32239	Q9NR22	PRMT8	RecName: Full=Protein arginine N-methyltransferase 8; EC=2.1.1.-; AltName: Full=Heterogeneous nuclear ribonucleoprotein methyltransferase-like protein 4;	56341	-
4448	Q9Y3D8	AK6	RecName: Full=Adenylate kinase isoenzyme 6 {ECO:0000255|HAMAP-Rule:MF_03173}; Short=AK6 {ECO:0000255|HAMAP-Rule:MF_03173}; EC=2.7.4.3 {ECO:0000255|HAMAP-Rule:MF_03173}; AltName: Full=Adrenal gland protein AD-004; AltName: Full=Coilin-interacting nuclear ATPase protein {ECO:0000255|HAMAP-Rule:MF_03173}; Short=hCINAP; AltName: Full=Dual activity adenylate kinase/ATPase {ECO:0000255|HAMAP-Rule:MF_03…	102157402	-
63762	Q8NBH2	KY	RecName: Full=Kyphoscoliosis peptidase; EC=3.4.-.-;	339855	-
89378	Q86T75	NBPF11	RecName: Full=Neuroblastoma breakpoint family member 11 {ECO:0000305}; AltName: Full=Neuroblastoma breakpoint family member 24 {ECO:0000312|HGNC:HGNC:31993};	200030	-
51268	Q9UL51	HCN2	RecName: Full=Potassium/sodium hyperpolarization-activated cyclic nucleotide-gated channel 2; AltName: Full=Brain cyclic nucleotide-gated channel 2; Short=BCNG-2;	610	-
65090	P59103	DAOA	RecName: Full=D-amino acid oxidase activator; AltName: Full=Protein G72;	267012	-
51261	Q96H12	MSANTD3	RecName: Full=Myb/SANT-like DNA-binding domain-containing protein 3;	91283	-
16073	P57075	UBASH3A	RecName: Full=Ubiquitin-associated and SH3 domain-containing protein A; AltName: Full=Cbl-interacting protein 4; Short=CLIP4; AltName: Full=Suppressor of T-cell receptor signaling 2; Short=STS-2; AltName: Full=T-cell ubiquitin ligand 1; Short=TULA-1;	53347	-
68484	P05093	CYP17A1	RecName: Full=Steroid 17-alpha-hydroxylase/17,20 lyase; EC=1.14.14.19 {ECO:0000269|PubMed:22266943}; AltName: Full=17-alpha-hydroxyprogesterone aldolase; EC=1.14.14.32 {ECO:0000269|PubMed:22266943}; AltName: Full=CYPXVII; AltName: Full=Cytochrome P450 17A1; AltName: Full=Cytochrome P450-C17; Short=Cytochrome P450c17; AltName: Full=Steroid 17-alpha-monooxygenase;	1586	-
131591	Q8NAP8	ZBTB8B	RecName: Full=Zinc finger and BTB domain-containing protein 8B;	728116	-
61174	Q9GZN8	C20orf27	RecName: Full=UPF0687 protein C20orf27;	54976	-
4643	P47914	RPL29	RecName: Full=60S ribosomal protein L29; AltName: Full=Cell surface heparin-binding protein HIP; AltName: Full=Large ribosomal subunit protein eL29 {ECO:0000303|PubMed:24524803};	6159	-
16077	P28838	LAP3	RecName: Full=Cytosol aminopeptidase; EC=3.4.11.1; AltName: Full=Leucine aminopeptidase 3; Short=LAP-3; AltName: Full=Leucyl aminopeptidase; AltName: Full=Peptidase S; AltName: Full=Proline aminopeptidase; EC=3.4.11.5; AltName: Full=Prolyl aminopeptidase;	51056	-
32235	Q13214	SEMA3B	RecName: Full=Semaphorin-3B; AltName: Full=Sema A(V); AltName: Full=Semaphorin-V; Short=Sema V; Flags: Precursor;	7869	-
74017	P43362	MAGEA9B;MAGEA9	RecName: Full=Melanoma-associated antigen 9; AltName: Full=Cancer/testis antigen 1.9; Short=CT1.9; AltName: Full=MAGE-9 antigen;	4108;728269	-
19714	Q9ULI4	KIF26A	RecName: Full=Kinesin-like protein KIF26A;	26153	-
6791	Q9BVM4	GGACT	RecName: Full=Gamma-glutamylaminecyclotransferase; Short=GGACT; EC=2.3.2.4; AltName: Full=AIG2-like domain-containing protein 1; AltName: Full=Gamma-glutamylamine cyclotransferase;	87769	-
13637	O95751	LDOC1	RecName: Full=Protein LDOC1; AltName: Full=Leucine zipper protein down-regulated in cancer cells;	23641	-
38318	Q9P1Z0	ZBTB4	RecName: Full=Zinc finger and BTB domain-containing protein 4; AltName: Full=KAISO-like zinc finger protein 1; Short=KAISO-L1;	57659	-
53908	Q9H2H8	PPIL3	RecName: Full=Peptidyl-prolyl cis-trans isomerase-like 3; Short=PPIase; EC=5.2.1.8; AltName: Full=Cyclophilin J; Short=CyPJ; AltName: Full=Cyclophilin-like protein PPIL3; AltName: Full=Rotamase PPIL3;	53938	-
56127	Q16763	UBE2S	RecName: Full=Ubiquitin-conjugating enzyme E2 S; EC=2.3.2.23 {ECO:0000269|PubMed:19820702, ECO:0000269|PubMed:19822757, ECO:0000269|PubMed:20061386}; AltName: Full=E2 ubiquitin-conjugating enzyme S; AltName: Full=E2-EPF; AltName: Full=Ubiquitin carrier protein S; AltName: Full=Ubiquitin-conjugating enzyme E2-24 kDa; AltName: Full=Ubiquitin-conjugating enzyme E2-EPF5; AltName: Full=Ubiquitin-prote…	27338	-
57291	Q9NWD8	TMEM248	RecName: Full=Transmembrane protein 248;	55069	-
52425	Q5VWW1	C1QL3	RecName: Full=Complement C1q-like protein 3; AltName: Full=C1q and tumor necrosis factor-related protein 13; Short=C1q/TNF-related protein 13; Flags: Precursor;	389941	-
32012	Q9BQ69	MACROD1	RecName: Full=O-acetyl-ADP-ribose deacetylase MACROD1; EC=3.2.2.-; EC=3.5.1.-; AltName: Full=MACRO domain-containing protein 1; AltName: Full=Protein LRP16; AltName: Full=[Protein ADP-ribosylglutamate] hydrolase;	28992	-
16251	P51687	SUOX	RecName: Full=Sulfite oxidase, mitochondrial; EC=1.8.3.1; Flags: Precursor;	6821	-
51840	Q9BRA0	NAA38	RecName: Full=N-alpha-acetyltransferase 38, NatC auxiliary subunit; AltName: Full=LSM domain-containing protein 1; AltName: Full=Phosphonoformate immuno-associated protein 2;	84316	-
16709	O75888	TNFSF13	RecName: Full=Tumor necrosis factor ligand superfamily member 13; AltName: Full=A proliferation-inducing ligand; Short=APRIL; AltName: Full=TNF- and APOL-related leukocyte expressed ligand 2; Short=TALL-2; AltName: Full=TNF-related death ligand 1; Short=TRDL-1; AltName: CD_antigen=CD256; Flags: Precursor;	8741	-
16708	Q93009	USP7	RecName: Full=Ubiquitin carboxyl-terminal hydrolase 7; EC=3.4.19.12 {ECO:0000269|PubMed:11923872, ECO:0000269|PubMed:12507430, ECO:0000269|PubMed:14506283, ECO:0000269|PubMed:15053880, ECO:0000269|PubMed:16964248, ECO:0000269|PubMed:18716620, ECO:0000269|PubMed:21745816}; AltName: Full=Deubiquitinating enzyme 7; AltName: Full=Herpesvirus-associated ubiquitin-specific protease; AltName: Full=Ubiqu…	7874	-
16255	Q5TA78	LCE4A	RecName: Full=Late cornified envelope protein 4A; AltName: Full=Late envelope protein 8; AltName: Full=Small proline-rich-like epidermal differentiation complex protein 4A;	199834	-
16254	Q96MY7	FAM161B	RecName: Full=Protein FAM161B;	145483	-
16704	Q6NXT2	H3F3C	RecName: Full=Histone H3.3C; AltName: Full=Histone H3.5;	440093	-
32019	P41208	CETN2	RecName: Full=Centrin-2; AltName: Full=Caltractin isoform 1;	1069	-
16258	Q13111	CHAF1A	RecName: Full=Chromatin assembly factor 1 subunit A; Short=CAF-1 subunit A; AltName: Full=Chromatin assembly factor I p150 subunit; Short=CAF-I 150 kDa subunit; Short=CAF-I p150; Short=hp150;	10036	-
16703	P57105	SYNJ2BP	RecName: Full=Synaptojanin-2-binding protein; AltName: Full=Mitochondrial outer membrane protein 25;	55333	-
22484	P05023	ATP1A1	RecName: Full=Sodium/potassium-transporting ATPase subunit alpha-1; Short=Na(+)/K(+) ATPase alpha-1 subunit; EC=3.6.3.9; AltName: Full=Sodium pump subunit alpha-1; Flags: Precursor;	476	-
22487	P39023	RPL3	RecName: Full=60S ribosomal protein L3; AltName: Full=HIV-1 TAR RNA-binding protein B; Short=TARBP-B; AltName: Full=Large ribosomal subunit protein uL3 {ECO:0000303|PubMed:24524803};	6122	-
22486	P46776	RPL27A	RecName: Full=60S ribosomal protein L27a; AltName: Full=Large ribosomal subunit protein uL15 {ECO:0000303|PubMed:24524803};	6157	-
22481	Q9Y241	HIGD1A	RecName: Full=HIG1 domain family member 1A, mitochondrial; AltName: Full=Hypoxia-inducible gene 1 protein; AltName: Full=RCF1 homolog A; Short=RCF1a;	25994	-
22480	Q9BRX2	PELO	RecName: Full=Protein pelota homolog; EC=3.1.-.-;	53918	-
22483	Q14653	IRF3	RecName: Full=Interferon regulatory factor 3; Short=IRF-3;	3661	-
22482	Q96T76	MMS19	RecName: Full=MMS19 nucleotide excision repair protein homolog; Short=hMMS19; AltName: Full=MET18 homolog; AltName: Full=MMS19-like protein;	64210	-
12015	Q9UGJ1	TUBGCP4	RecName: Full=Gamma-tubulin complex component 4; Short=GCP-4; Short=hGCP4; AltName: Full=Gamma-ring complex protein 76 kDa; Short=h76p; Short=hGrip76;	27229	-
22489	Q9BQE3	TUBA1C	RecName: Full=Tubulin alpha-1C chain; AltName: Full=Alpha-tubulin 6; AltName: Full=Tubulin alpha-6 chain; Contains: RecName: Full=Detyrosinated tubulin alpha-1C chain;	84790	-
22660	Q13310	PABPC4	RecName: Full=Polyadenylate-binding protein 4; Short=PABP-4; Short=Poly(A)-binding protein 4; AltName: Full=Activated-platelet protein 1; Short=APP-1; AltName: Full=Inducible poly(A)-binding protein; Short=iPABP;	8761	-
64674	Q92904	DAZL	RecName: Full=Deleted in azoospermia-like; AltName: Full=DAZ homolog; AltName: Full=DAZ-like autosomal; AltName: Full=Deleted in azoospermia-like 1; AltName: Full=SPGY-like-autosomal;	1618	-
17259	Q6L8G9	KRTAP5-6	RecName: Full=Keratin-associated protein 5-6; AltName: Full=Keratin-associated protein 5.6; AltName: Full=Ultrahigh sulfur keratin-associated protein 5.6;	440023	-
64676	P60331	KRTAP10-1	RecName: Full=Keratin-associated protein 10-1; AltName: Full=High sulfur keratin-associated protein 10.1; AltName: Full=Keratin-associated protein 10.1; AltName: Full=Keratin-associated protein 18-1; AltName: Full=Keratin-associated protein 18.1;	386677	-
64677	Q86VP3	PACS2	RecName: Full=Phosphofurin acidic cluster sorting protein 2; Short=PACS-2; AltName: Full=PACS1-like protein;	23241	-
64670	P01258;P06881	CALCA	RecName: Full=Calcitonin; Contains: RecName: Full=Calcitonin; Contains: RecName: Full=Katacalcin; AltName: Full=Calcitonin carboxyl-terminal peptide; Short=CCP; AltName: Full=PDN-21; Flags: Precursor;;RecName: Full=Calcitonin gene-related peptide 1; AltName: Full=Alpha-type CGRP; AltName: Full=Calcitonin gene-related peptide I; Short=CGRP-I; Flags: Precursor;	796	-
64672	Q9NYU2	UGGT1	RecName: Full=UDP-glucose:glycoprotein glucosyltransferase 1; Short=UGT1; Short=hUGT1; EC=2.4.1.-; AltName: Full=UDP--Glc:glycoprotein glucosyltransferase; AltName: Full=UDP-glucose ceramide glucosyltransferase-like 1; Flags: Precursor;	56886	-
17250	Q9NWX5	ASB6	RecName: Full=Ankyrin repeat and SOCS box protein 6; Short=ASB-6;	140459	-
17251	O15273	TCAP	RecName: Full=Telethonin; AltName: Full=Titin cap protein;	8557	-
17252	P25791	LMO2	RecName: Full=Rhombotin-2; AltName: Full=Cysteine-rich protein TTG-2; AltName: Full=LIM domain only protein 2; Short=LMO-2; AltName: Full=T-cell translocation protein 2;	4005	-
17253	Q63ZY3	KANK2	RecName: Full=KN motif and ankyrin repeat domain-containing protein 2; AltName: Full=Ankyrin repeat domain-containing protein 25; AltName: Full=Matrix-remodeling-associated protein 3; AltName: Full=SRC-1-interacting protein; Short=SIP; Short=SRC-interacting protein; Short=SRC1-interacting protein;	25959	-
64678	Q9NZ56	FMN2	RecName: Full=Formin-2;	56776	-
17255	P05813	CRYBA1	RecName: Full=Beta-crystallin A3; Contains: RecName: Full=Beta-crystallin A3, isoform A1, Delta4 form; Contains: RecName: Full=Beta-crystallin A3, isoform A1, Delta7 form; Contains: RecName: Full=Beta-crystallin A3, isoform A1, Delta8 form;	1411	-
17256	Q8WZ59	TMEM190	RecName: Full=Transmembrane protein 190; Flags: Precursor;	147744	-
53739	Q13642	FHL1	RecName: Full=Four and a half LIM domains protein 1; Short=FHL-1; AltName: Full=Skeletal muscle LIM-protein 1; Short=SLIM; Short=SLIM-1;	2273	-
53738	Q9UHV5	RAPGEFL1	RecName: Full=Rap guanine nucleotide exchange factor-like 1; AltName: Full=Link guanine nucleotide exchange factor II; Short=Link GEFII;	51195	-
63020	P38484	IFNGR2	RecName: Full=Interferon gamma receptor 2 {ECO:0000312|HGNC:HGNC:5440}; Short=IFN-gamma receptor 2; Short=IFN-gamma-R2; AltName: Full=Interferon gamma receptor accessory factor 1 {ECO:0000303|PubMed:8124716}; Short=AF-1 {ECO:0000303|PubMed:8124716}; AltName: Full=Interferon gamma receptor beta-chain {ECO:0000303|PubMed:7615558}; Short=IFN-gamma-R-beta {ECO:0000303|PubMed:7615558}; AltName: Full=I…	3460	-
63021	A6NJ78	METTL15	RecName: Full=Probable methyltransferase-like protein 15; EC=2.1.1.-; AltName: Full=Methyltransferase 5 domain-containing protein 1;	196074	-
63022	Q8TD84	DSCAML1	RecName: Full=Down syndrome cell adhesion molecule-like protein 1; AltName: Full=Down syndrome cell adhesion molecule 2; Flags: Precursor;	57453	-
53733	Q9H4K7	MTG2	RecName: Full=Mitochondrial ribosome-associated GTPase 2; AltName: Full=GTP-binding protein 5; AltName: Full=Protein obg homolog 1; Short=ObgH1;	26164	-
9525	Q86TC9	MYPN	RecName: Full=Myopalladin; AltName: Full=145 kDa sarcomeric protein;	84665	-
53731	O15018	PDZD2	RecName: Full=PDZ domain-containing protein 2; AltName: Full=Activated in prostate cancer protein; AltName: Full=PDZ domain-containing protein 3; Contains: RecName: Full=Processed PDZ domain-containing protein 2;	23037	-
9252	Q13242	SRSF9	RecName: Full=Serine/arginine-rich splicing factor 9; AltName: Full=Pre-mRNA-splicing factor SRp30C; AltName: Full=Splicing factor, arginine/serine-rich 9;	8683	-
53736	P05452	CLEC3B	RecName: Full=Tetranectin; Short=TN; AltName: Full=C-type lectin domain family 3 member B; AltName: Full=Plasminogen kringle 4-binding protein; Flags: Precursor;	7123	-
9522	A0PJX4	SHISA3	RecName: Full=Protein shisa-3 homolog; Flags: Precursor;	152573	-
53734	P38606	ATP6V1A	RecName: Full=V-type proton ATPase catalytic subunit A; Short=V-ATPase subunit A; EC=3.6.3.14; AltName: Full=V-ATPase 69 kDa subunit; AltName: Full=Vacuolar ATPase isoform VA68; AltName: Full=Vacuolar proton pump subunit alpha;	523	-
65501	Q9HAF1	MEAF6	RecName: Full=Chromatin modification-related protein MEAF6; Short=MYST/Esa1-associated factor 6; AltName: Full=Esa1-associated factor 6 homolog; Short=Protein EAF6 homolog; Short=hEAF6; AltName: Full=Sarcoma antigen NY-SAR-91;	64769	-
23745	O96018	APBA3	RecName: Full=Amyloid beta A4 precursor protein-binding family A member 3; AltName: Full=Adapter protein X11gamma; AltName: Full=Neuron-specific X11L2 protein; AltName: Full=Neuronal Munc18-1-interacting protein 3; Short=Mint-3;	9546	-
45118	Q92871	PMM1	RecName: Full=Phosphomannomutase 1; Short=PMM 1; EC=5.4.2.8; AltName: Full=PMMH-22;	5372	-
26021	Q8WWI5	SLC44A1	RecName: Full=Choline transporter-like protein 1; AltName: Full=CDw92; AltName: Full=Solute carrier family 44 member 1; AltName: CD_antigen=CD92;	23446	-
64903	Q9C0H2	TTYH3	RecName: Full=Protein tweety homolog 3; Short=hTTY3;	80727	-
45110	Q52MB2	CCDC184	RecName: Full=Coiled-coil domain-containing protein 184;	387856	-
45111	O95445	APOM	RecName: Full=Apolipoprotein M; Short=Apo-M; Short=ApoM; AltName: Full=Protein G3a;	55937	-
45112	Q9H2S9	IKZF4	RecName: Full=Zinc finger protein Eos; AltName: Full=Ikaros family zinc finger protein 4;	64375	-
45113	Q15475	SIX1	RecName: Full=Homeobox protein SIX1; AltName: Full=Sine oculis homeobox homolog 1;	6495	-
45115	Q16595	FXN	RecName: Full=Frataxin, mitochondrial; EC=1.16.3.1; AltName: Full=Friedreich ataxia protein; Short=Fxn; Contains: RecName: Full=Frataxin intermediate form; Short=i-FXN; Contains: RecName: Full=Frataxin(56-210); AltName: Full=m56-FXN; Contains: RecName: Full=Frataxin(78-210); AltName: Full=d-FXN; AltName: Full=m78-FXN; Contains: RecName: Full=Frataxin mature form; AltName: Full=Frataxin(81-210); A…	2395	-
64909	Q14183	DOC2A	RecName: Full=Double C2-like domain-containing protein alpha; Short=Doc2; Short=Doc2-alpha;	8448	-
20151	Q6ZW76	ANKS3	RecName: Full=Ankyrin repeat and SAM domain-containing protein 3;	124401	-
11950	P47902	CDX1	RecName: Full=Homeobox protein CDX-1; AltName: Full=Caudal-type homeobox protein 1;	1044	-
48620	Q9NQ11	ATP13A2	RecName: Full=Probable cation-transporting ATPase 13A2; EC=3.6.3.-;	23400	-
22874	Q96AX9	MIB2	RecName: Full=E3 ubiquitin-protein ligase MIB2; EC=2.3.2.27; AltName: Full=Mind bomb homolog 2; AltName: Full=Novel zinc finger protein; Short=Novelzin; AltName: Full=Putative NF-kappa-B-activating protein 002N; AltName: Full=RING-type E3 ubiquitin transferase MIB2 {ECO:0000305}; AltName: Full=Skeletrophin; AltName: Full=Zinc finger ZZ type with ankyrin repeat domain protein 1;	142678	-
22876	Q969J3	BORCS5	RecName: Full=BLOC-1-related complex subunit 5 {ECO:0000305}; AltName: Full=Loss of heterozygosity 12 chromosomal region 1 {ECO:0000312|HGNC:HGNC:17950}; AltName: Full=Myristoylated lysosomal protein {ECO:0000303|PubMed:25898167}; Short=Myrlysin {ECO:0000303|PubMed:25898167};	118426	-
22877	Q9BYE4	SPRR2G	RecName: Full=Small proline-rich protein 2G; Short=SPR-2G;	6706	-
37799	Q8TAL5	C9orf43	RecName: Full=Uncharacterized protein C9orf43;	257169	-
22873	Q96A08	HIST1H2BA	RecName: Full=Histone H2B type 1-A; AltName: Full=Histone H2B, testis; Short=TSH2B.1; AltName: Full=Testis-specific histone H2B;	255626	-
37797	Q8ND24	RNF214	RecName: Full=RING finger protein 214;	257160	-
24080	Q9NSD5	SLC6A13	RecName: Full=Sodium- and chloride-dependent GABA transporter 2; Short=GAT-2; AltName: Full=Solute carrier family 6 member 13;	6540	-
24087	Q96C24	SYTL4	RecName: Full=Synaptotagmin-like protein 4; AltName: Full=Exophilin-2; AltName: Full=Granuphilin;	94121	-
22879	P13929	ENO3	RecName: Full=Beta-enolase; EC=4.2.1.11; AltName: Full=2-phospho-D-glycerate hydro-lyase; AltName: Full=Enolase 3; AltName: Full=Muscle-specific enolase; Short=MSE; AltName: Full=Skeletal muscle enolase;	2027	-
24085	Q66K14	TBC1D9B	RecName: Full=TBC1 domain family member 9B;	23061	-
24084	Q9H0F6	SHARPIN	RecName: Full=Sharpin; AltName: Full=Shank-associated RH domain-interacting protein; AltName: Full=Shank-interacting protein-like 1; Short=hSIPL1;	81858	-
38503	Q8NHU6	TDRD7	RecName: Full=Tudor domain-containing protein 7; AltName: Full=PCTAIRE2-binding protein; AltName: Full=Tudor repeat associator with PCTAIRE-2; Short=Trap;	23424	-
38501	Q8N488	RYBP	RecName: Full=RING1 and YY1-binding protein; AltName: Full=Apoptin-associating protein 1; Short=APAP-1; AltName: Full=Death effector domain-associated factor; Short=DED-associated factor; AltName: Full=YY1 and E4TF1-associated factor 1;	23429	-
38506	Q9Y3Q3	TMED3	RecName: Full=Transmembrane emp24 domain-containing protein 3; AltName: Full=Membrane protein p24B; AltName: Full=p24 family protein gamma-4; Short=p24gamma4; AltName: Full=p26; Flags: Precursor;	23423	-
38505	Q9Y3R0	GRIP1	RecName: Full=Glutamate receptor-interacting protein 1; Short=GRIP-1;	23426	-
68173	Q8IYK2	CCDC105	RecName: Full=Coiled-coil domain-containing protein 105;	126402	-
68172	Q6ZN01	MAMSTR	RecName: Full=MEF2-activating motif and SAP domain-containing transcriptional regulator; AltName: Full=MEF2-activating SAP transcriptional regulatory protein;	284358	-
38509	P29373	CRABP2	RecName: Full=Cellular retinoic acid-binding protein 2; AltName: Full=Cellular retinoic acid-binding protein II; Short=CRABP-II;	1382	-
68170	P55318	FOXA3	RecName: Full=Hepatocyte nuclear factor 3-gamma; Short=HNF-3-gamma; Short=HNF-3G; AltName: Full=Fork head-related protein FKH H3; AltName: Full=Forkhead box protein A3; AltName: Full=Transcription factor 3G; Short=TCF-3G;	3171	-
68176	A0AVT1	UBA6	RecName: Full=Ubiquitin-like modifier-activating enzyme 6; Short=Ubiquitin-activating enzyme 6; EC=6.2.1.45 {ECO:0000250|UniProtKB:P22314}; AltName: Full=Monocyte protein 4; Short=MOP-4; AltName: Full=Ubiquitin-activating enzyme E1-like protein 2; Short=E1-L2;	55236	-
70662	Q8WWU5	TCP11	RecName: Full=T-complex protein 11 homolog;	6954	-
70665	Q13351	KLF1	RecName: Full=Krueppel-like factor 1; AltName: Full=Erythroid krueppel-like transcription factor; Short=EKLF;	10661	-
2685	Q6UVW9	CLEC2A	RecName: Full=C-type lectin domain family 2 member A; AltName: Full=Keratinocyte-associated C-type lectin; Short=KACL; AltName: Full=Proliferation-induced lymphocyte-associated receptor; Short=PILAR;	387836	-
70668	P22352	GPX3	RecName: Full=Glutathione peroxidase 3; Short=GPx-3; Short=GSHPx-3; EC=1.11.1.9; AltName: Full=Extracellular glutathione peroxidase; AltName: Full=Plasma glutathione peroxidase; Short=GPx-P; Short=GSHPx-P; Flags: Precursor;	2878	-
2683	P04183	TK1	RecName: Full=Thymidine kinase, cytosolic; EC=2.7.1.21;	7083	-
14625	O75629	CREG1	RecName: Full=Protein CREG1; AltName: Full=Cellular repressor of E1A-stimulated genes 1; Flags: Precursor;	8804	-
71535	Q8N3P4	VPS8	RecName: Full=Vacuolar protein sorting-associated protein 8 homolog;	23355	-
38644	A2VCK2	DCDC2B	RecName: Full=Doublecortin domain-containing protein 2B;	149069	-
38645	P02549	SPTA1	RecName: Full=Spectrin alpha chain, erythrocytic 1; AltName: Full=Erythroid alpha-spectrin;	6708	-
68283	P02689	PMP2	RecName: Full=Myelin P2 protein; AltName: Full=Peripheral myelin protein 2;	5375	-
62881	Q86VF7	NRAP	RecName: Full=Nebulin-related-anchoring protein; Short=N-RAP;	4892	-
62880	Q9Y242	TCF19	RecName: Full=Transcription factor 19; Short=TCF-19; AltName: Full=Transcription factor SC1;	6941	-
23095	P21675	TAF1	RecName: Full=Transcription initiation factor TFIID subunit 1; EC=2.3.1.48; EC=2.7.11.1; AltName: Full=Cell cycle gene 1 protein; AltName: Full=TBP-associated factor 250 kDa; Short=p250; AltName: Full=Transcription initiation factor TFIID 250 kDa subunit; Short=TAF(II)250; Short=TAFII-250; Short=TAFII250;	6872	-
62882	A6NIR3	AGAP5	RecName: Full=Arf-GAP with GTPase, ANK repeat and PH domain-containing protein 5; Short=AGAP-5; AltName: Full=Centaurin-gamma-like family member 2;	729092	-
49443	Q14050	COL9A3	RecName: Full=Collagen alpha-3(IX) chain; Flags: Precursor;	1299	-
62889	Q15004	PCLAF	RecName: Full=PCNA-associated factor {ECO:0000305}; AltName: Full=Hepatitis C virus NS5A-transactivated protein 9; Short=HCV NS5A-transactivated protein 9; AltName: Full=Overexpressed in anaplastic thyroid carcinoma 1; Short=OEATC-1; AltName: Full=PCNA-associated factor of 15 kDa; Short=PAF15; Short=p15PAF; AltName: Full=PCNA-clamp-associated factor {ECO:0000312|HGNC:HGNC:28961};	9768	-
38649	Q9NRW7	VPS45	RecName: Full=Vacuolar protein sorting-associated protein 45; Short=h-VPS45; Short=hlVps45;	11311	-
13052	P52758	HRSP12	RecName: Full=Ribonuclease UK114; EC=3.1.-.-; AltName: Full=14.5 kDa translational inhibitor protein; Short=p14.5; AltName: Full=Heat-responsive protein 12; AltName: Full=UK114 antigen homolog;	10247	-
13056	Q15363	TMED2	RecName: Full=Transmembrane emp24 domain-containing protein 2; AltName: Full=Membrane protein p24A; AltName: Full=p24; AltName: Full=p24 family protein beta-1; Short=p24beta1; Flags: Precursor;	10959	-
13054	Q8IWT3	CUL9	RecName: Full=Cullin-9; Short=CUL-9; AltName: Full=UbcH7-associated protein 1; AltName: Full=p53-associated parkin-like cytoplasmic protein;	23113	-
13055	P82094	TMF1	RecName: Full=TATA element modulatory factor; Short=TMF; AltName: Full=Androgen receptor coactivator 160 kDa protein; AltName: Full=Androgen receptor-associated protein of 160 kDa;	7110	-
33507	Q8WXD2	SCG3	RecName: Full=Secretogranin-3; AltName: Full=Secretogranin III; Short=SgIII; Flags: Precursor;	29106	-
54172	P02741	CRP	RecName: Full=C-reactive protein; Contains: RecName: Full=C-reactive protein(1-205); Flags: Precursor;	1401	-
18700	Q9BZB8	CPEB1	RecName: Full=Cytoplasmic polyadenylation element-binding protein 1; Short=CPE-BP1; Short=CPE-binding protein 1; Short=h-CPEB; Short=hCPEB-1;	64506	-
33855	Q08209	PPP3CA	RecName: Full=Serine/threonine-protein phosphatase 2B catalytic subunit alpha isoform; EC=3.1.3.16; AltName: Full=CAM-PRP catalytic subunit; AltName: Full=Calmodulin-dependent calcineurin A subunit alpha isoform;	5530	-
33856	Q9BWK5	MRI	RecName: Full=Modulator of retrovirus infection homolog;	78996	-
33501	Q9Y6M5	SLC30A1	RecName: Full=Zinc transporter 1; Short=ZnT-1; AltName: Full=Solute carrier family 30 member 1;	7779	-
33859	Q8IXM6	NRM	RecName: Full=Nurim; AltName: Full=Nuclear envelope membrane protein; AltName: Full=Nuclear rim protein;	11270	-
89967	Q580R0	C2orf27A;C2orf27B	RecName: Full=Uncharacterized protein C2orf27;	29798;408029	-
41567	P29274	ADORA2A	RecName: Full=Adenosine receptor A2a;	135	-
41566	P14416	DRD2	RecName: Full=D(2) dopamine receptor; AltName: Full=Dopamine D2 receptor;	1813	-
17829	Q5JT25	RAB41	RecName: Full=Ras-related protein Rab-41;	347517	-
17828	Q969L2	MAL2	RecName: Full=Protein MAL2;	114569	-
17827	Q96DX7	TRIM44	RecName: Full=Tripartite motif-containing protein 44; AltName: Full=Protein DIPB;	54765	-
62084	Q8TAE7	KCNG3	RecName: Full=Potassium voltage-gated channel subfamily G member 3; AltName: Full=Voltage-gated potassium channel subunit Kv10.1; AltName: Full=Voltage-gated potassium channel subunit Kv6.3;	170850	-
17825	Q6RVD6	SPATA8	RecName: Full=Spermatogenesis-associated protein 8; AltName: Full=Spermatogenesis-related protein 8;	145946	-
17824	Q96PM5	RCHY1	RecName: Full=RING finger and CHY zinc finger domain-containing protein 1; EC=2.3.2.27; AltName: Full=Androgen receptor N-terminal-interacting protein; AltName: Full=CH-rich-interacting match with PLAG1; AltName: Full=E3 ubiquitin-protein ligase Pirh2; AltName: Full=RING finger protein 199; AltName: Full=RING-type E3 ubiquitin transferase RCHY1; AltName: Full=Zinc finger protein 363; AltName: Ful…	25898	-
17823	Q5JVF3	PCID2	RecName: Full=PCI domain-containing protein 2; AltName: Full=CSN12-like protein;	55795	-
17821	O60663	LMX1B	RecName: Full=LIM homeobox transcription factor 1-beta; AltName: Full=LIM/homeobox protein 1.2; Short=LMX-1.2; AltName: Full=LIM/homeobox protein LMX1B;	4010	-
17820	Q86TG1	TMEM150A	RecName: Full=Transmembrane protein 150A; AltName: Full=Transmembrane protein 150;	129303	-
40742	P11166	SLC2A1	RecName: Full=Solute carrier family 2, facilitated glucose transporter member 1; AltName: Full=Glucose transporter type 1, erythrocyte/brain; Short=GLUT-1; AltName: Full=HepG2 glucose transporter;	6513	-
40743	Q9UGL1	KDM5B	RecName: Full=Lysine-specific demethylase 5B; EC=1.14.11.-; AltName: Full=Cancer/testis antigen 31; Short=CT31; AltName: Full=Histone demethylase JARID1B; AltName: Full=Jumonji/ARID domain-containing protein 1B; AltName: Full=PLU-1; AltName: Full=Retinoblastoma-binding protein 2 homolog 1; Short=RBP2-H1;	10765	-
40964	Q8IVD9	NUDCD3	RecName: Full=NudC domain-containing protein 3;	23386	-
40741	Q96S15	WDR24	RecName: Full=WD repeat-containing protein 24;	84219	-
40746	Q9BSB4	ATG101	RecName: Full=Autophagy-related protein 101;	60673	-
40963	O14737	PDCD5	RecName: Full=Programmed cell death protein 5; AltName: Full=TF-1 cell apoptosis-related protein 19; Short=Protein TFAR19;	9141	-
29819	Q1MX18	INSC	RecName: Full=Protein inscuteable homolog;	387755	-
40961	P78559	MAP1A	RecName: Full=Microtubule-associated protein 1A; Short=MAP-1A; AltName: Full=Proliferation-related protein p80; Contains: RecName: Full=MAP1A heavy chain; Contains: RecName: Full=MAP1 light chain LC2;	4130	-
29764	P28702	RXRB	RecName: Full=Retinoic acid receptor RXR-beta; AltName: Full=Nuclear receptor subfamily 2 group B member 2; AltName: Full=Retinoid X receptor beta;	6257	-
40748	Q9H1B7	IRF2BPL	RecName: Full=Interferon regulatory factor 2-binding protein-like; AltName: Full=Enhanced at puberty protein 1;	64207	-
29814	Q9BWT7	CARD10	RecName: Full=Caspase recruitment domain-containing protein 10; AltName: Full=CARD-containing MAGUK protein 3; Short=Carma 3;	29775	-
29812	Q8WV92	MITD1	RecName: Full=MIT domain-containing protein 1;	129531	-
40968	Q8NHL6	LILRB1	RecName: Full=Leukocyte immunoglobulin-like receptor subfamily B member 1; Short=LIR-1; Short=Leukocyte immunoglobulin-like receptor 1; AltName: Full=CD85 antigen-like family member J; AltName: Full=Immunoglobulin-like transcript 2; Short=ILT-2; AltName: Full=Monocyte/macrophage immunoglobulin-like receptor 7; Short=MIR-7; AltName: CD_antigen=CD85j; Flags: Precursor;	10859	-
40969	O00186	STXBP3	RecName: Full=Syntaxin-binding protein 3; AltName: Full=Platelet Sec1 protein; Short=PSP; AltName: Full=Protein unc-18 homolog 3; Short=Unc18-3; AltName: Full=Protein unc-18 homolog C; Short=Unc-18C;	6814	-
68825	Q03591	CFHR1	RecName: Full=Complement factor H-related protein 1; Short=FHR-1; AltName: Full=H factor-like protein 1; Short=H-factor-like 1; AltName: Full=H36; Flags: Precursor;	3078	-
68826	P12259	F5	RecName: Full=Coagulation factor V; AltName: Full=Activated protein C cofactor; AltName: Full=Proaccelerin, labile factor; Contains: RecName: Full=Coagulation factor V heavy chain; Contains: RecName: Full=Coagulation factor V light chain; Flags: Precursor;	2153	-
23059	Q96I24	FUBP3	RecName: Full=Far upstream element-binding protein 3; Short=FUSE-binding protein 3;	8939	-
23058	Q15561	TEAD4	RecName: Full=Transcriptional enhancer factor TEF-3; AltName: Full=TEA domain family member 4; Short=TEAD-4; AltName: Full=Transcription factor 13-like 1; AltName: Full=Transcription factor RTEF-1;	7004	-
23509	Q8WYQ9	ZCCHC14	RecName: Full=Zinc finger CCHC domain-containing protein 14; AltName: Full=BDG-29;	23174	-
68822	Q9H553	ALG2	RecName: Full=Alpha-1,3/1,6-mannosyltransferase ALG2; EC=2.4.1.132; EC=2.4.1.257; AltName: Full=Asparagine-linked glycosylation protein 2 homolog; AltName: Full=GDP-Man:Man(1)GlcNAc(2)-PP-Dol alpha-1,3-mannosyltransferase; AltName: Full=GDP-Man:Man(1)GlcNAc(2)-PP-dolichol mannosyltransferase; AltName: Full=GDP-Man:Man(2)GlcNAc(2)-PP-Dol alpha-1,6-mannosyltransferase;	85365	-
23055	O75817	POP7	RecName: Full=Ribonuclease P protein subunit p20; Short=RNaseP protein p20; EC=3.1.26.5; AltName: Full=Ribonucleases P/MRP protein subunit POP7 homolog; Short=hPOP7;	10248	-
23054	Q13131	PRKAA1	RecName: Full=5'-AMP-activated protein kinase catalytic subunit alpha-1; Short=AMPK subunit alpha-1; EC=2.7.11.1 {ECO:0000250|UniProtKB:P54645}; AltName: Full=Acetyl-CoA carboxylase kinase; Short=ACACA kinase; EC=2.7.11.27 {ECO:0000250|UniProtKB:P54645}; AltName: Full=Hydroxymethylglutaryl-CoA reductase kinase; Short=HMGCR kinase; EC=2.7.11.31 {ECO:0000250|UniProtKB:P54645}; AltName: Full=Tau-pro…	5562	-
23505	Q9NU02	ANKEF1	RecName: Full=Ankyrin repeat and EF-hand domain-containing protein 1; AltName: Full=Ankyrin repeat domain-containing protein 5;	63926	-
23056	Q9BYG5	PARD6B	RecName: Full=Partitioning defective 6 homolog beta; Short=PAR-6 beta; Short=PAR-6B;	84612	-
23503	O43164	PJA2	RecName: Full=E3 ubiquitin-protein ligase Praja-2; Short=Praja2; EC=2.3.2.27; AltName: Full=RING finger protein 131; AltName: Full=RING-type E3 ubiquitin transferase Praja-2 {ECO:0000305};	9867	-
23502	Q9HAW4	CLSPN	RecName: Full=Claspin; Short=hClaspin;	63967	-
23500	Q9HC77	CENPJ	RecName: Full=Centromere protein J; Short=CENP-J; AltName: Full=Centrosomal P4.1-associated protein; AltName: Full=LAG-3-associated protein; AltName: Full=LYST-interacting protein 1;	55835	-
51826	O43734	TRAF3IP2	RecName: Full=Adapter protein CIKS; AltName: Full=Connection to IKK and SAPK/JNK; AltName: Full=Nuclear factor NF-kappa-B activator 1; Short=ACT1; AltName: Full=TRAF3-interacting protein 2;	10758	-
29927	Q53QW1	TEX44	RecName: Full=Testis-expressed protein 44;	165100	-
23302	P61927	RPL37	RecName: Full=60S ribosomal protein L37; AltName: Full=G1.16; AltName: Full=Large ribosomal subunit protein eL37 {ECO:0000303|PubMed:24524803};	6167	-
18329	O15409	FOXP2	RecName: Full=Forkhead box protein P2; AltName: Full=CAG repeat protein 44; AltName: Full=Trinucleotide repeat-containing gene 10 protein;	93986	-
39596	P54198	HIRA	RecName: Full=Protein HIRA; AltName: Full=TUP1-like enhancer of split protein 1;	7290	-
39594	Q8NEZ4	KMT2C	RecName: Full=Histone-lysine N-methyltransferase 2C; Short=Lysine N-methyltransferase 2C; EC=2.1.1.43; AltName: Full=Homologous to ALR protein; AltName: Full=Myeloid/lymphoid or mixed-lineage leukemia protein 3;	58508	-
39591	Q15022	SUZ12	RecName: Full=Polycomb protein SUZ12; AltName: Full=Chromatin precipitated E2F target 9 protein; Short=ChET 9 protein; AltName: Full=Joined to JAZF1 protein; AltName: Full=Suppressor of zeste 12 protein homolog;	23512	-
39590	O43324	EEF1E1	RecName: Full=Eukaryotic translation elongation factor 1 epsilon-1; AltName: Full=Aminoacyl tRNA synthetase complex-interacting multifunctional protein 3; AltName: Full=Elongation factor p18; AltName: Full=Multisynthase complex auxiliary component p18;	9521	-
39599	P10155	TROVE2	RecName: Full=60 kDa SS-A/Ro ribonucleoprotein; Short=60 kDa Ro protein; Short=60 kDa ribonucleoprotein Ro; Short=RoRNP; AltName: Full=Ro 60 kDa autoantigen; AltName: Full=Sjoegren syndrome antigen A2; AltName: Full=Sjoegren syndrome type A antigen; Short=SS-A; AltName: Full=TROVE domain family member 2;	6738	-
7188	Q07812	BAX	RecName: Full=Apoptosis regulator BAX; AltName: Full=Bcl-2-like protein 4; Short=Bcl2-L-4;	581	-
72706	Q19T08	ECSCR	RecName: Full=Endothelial cell-specific chemotaxis regulator; AltName: Full=Apoptosis regulator through modulating IAP expression; Short=ARIA; AltName: Full=Endothelial cell-specific molecule 2; Flags: Precursor;	641700	-
21734	B7ZBB8	PPP1R3G	RecName: Full=Protein phosphatase 1 regulatory subunit 3G;	648791	-
12831	P18433	PTPRA	RecName: Full=Receptor-type tyrosine-protein phosphatase alpha; Short=Protein-tyrosine phosphatase alpha; Short=R-PTP-alpha; EC=3.1.3.48; Flags: Precursor;	5786	-
15289	Q9H7Z6	KAT8	RecName: Full=Histone acetyltransferase KAT8; EC=2.3.1.48 {ECO:0000269|PubMed:10786633, ECO:0000269|PubMed:21217699, ECO:0000269|PubMed:22020126, ECO:0000269|PubMed:22547026}; AltName: Full=Lysine acetyltransferase 8; AltName: Full=MOZ, YBF2/SAS3, SAS2 and TIP60 protein 1; Short=MYST-1; Short=hMOF;	84148	-
12836	Q07954	LRP1	RecName: Full=Prolow-density lipoprotein receptor-related protein 1; Short=LRP-1; AltName: Full=Alpha-2-macroglobulin receptor; Short=A2MR; AltName: Full=Apolipoprotein E receptor; Short=APOER; AltName: CD_antigen=CD91; Contains: RecName: Full=Low-density lipoprotein receptor-related protein 1 85 kDa subunit; Short=LRP-85; Contains: RecName: Full=Low-density lipoprotein receptor-related protein 1…	4035	-
8018	P11277	SPTB	RecName: Full=Spectrin beta chain, erythrocytic; AltName: Full=Beta-I spectrin;	6710	-
8545	Q9NR28	DIABLO	RecName: Full=Diablo homolog, mitochondrial; AltName: Full=Direct IAP-binding protein with low pI; AltName: Full=Second mitochondria-derived activator of caspase; Short=Smac; Flags: Precursor;	56616	-
15284	Q6UWZ7	FAM175A	RecName: Full=BRCA1-A complex subunit Abraxas; AltName: Full=Coiled-coil domain-containing protein 98; AltName: Full=Protein FAM175A;	84142	-
12839	Q9H410	DSN1	RecName: Full=Kinetochore-associated protein DSN1 homolog;	79980	-
15286	Q8IZH2	XRN1	RecName: Full=5'-3' exoribonuclease 1; EC=3.1.13.-; AltName: Full=Strand-exchange protein 1 homolog;	54464	-
65884	Q06203	PPAT	RecName: Full=Amidophosphoribosyltransferase; Short=ATase; EC=2.4.2.14; AltName: Full=Glutamine phosphoribosylpyrophosphate amidotransferase; Short=GPAT; Flags: Precursor;	5471	-
8012	Q14721	KCNB1	RecName: Full=Potassium voltage-gated channel subfamily B member 1 {ECO:0000312|HGNC:HGNC:6231}; AltName: Full=Delayed rectifier potassium channel 1 {ECO:0000303|PubMed:8081723}; Short=DRK1 {ECO:0000303|PubMed:8081723}; Short=h-DRK1 {ECO:0000303|PubMed:8081723}; AltName: Full=Voltage-gated potassium channel subunit Kv2.1 {ECO:0000303|PubMed:8081723};	3745	-
8011	Q16322	KCNA10	RecName: Full=Potassium voltage-gated channel subfamily A member 10; AltName: Full=Voltage-gated potassium channel subunit Kv1.8;	3744	-
65887	Q9NRJ3	CCL28	RecName: Full=C-C motif chemokine 28; AltName: Full=Mucosae-associated epithelial chemokine; Short=MEC; AltName: Full=Protein CCK1; AltName: Full=Small-inducible cytokine A28; Flags: Precursor;	56477	-
4592	Q9HCC8	GDPD2	RecName: Full=Glycerophosphoinositol inositolphosphodiesterase GDPD2; EC=3.1.4.43; AltName: Full=Glycerophosphodiester phosphodiesterase 3; AltName: Full=Glycerophosphodiester phosphodiesterase domain-containing protein 2; AltName: Full=Osteoblast differentiation promoting factor;	54857	-
44933	Q9Y330	ZBTB12	RecName: Full=Zinc finger and BTB domain-containing protein 12; AltName: Full=Protein G10;	221527	-
4593	Q969X0	RILPL2	RecName: Full=RILP-like protein 2; AltName: Full=Rab-interacting lysosomal protein-like 2; AltName: Full=p40phox-binding protein;	196383	-
70523	Q96LJ8	UBXN10	RecName: Full=UBX domain-containing protein 10; AltName: Full=UBX domain-containing protein 3;	127733	-
66505	O60603	TLR2	RecName: Full=Toll-like receptor 2; AltName: Full=Toll/interleukin-1 receptor-like protein 4; AltName: CD_antigen=CD282; Flags: Precursor;	7097	-
66506	P51003	PAPOLA	RecName: Full=Poly(A) polymerase alpha; Short=PAP-alpha; EC=2.7.7.19; AltName: Full=Polynucleotide adenylyltransferase alpha;	10914	-
2034	Q06265	EXOSC9	RecName: Full=Exosome complex component RRP45; AltName: Full=Autoantigen PM/Scl 1; AltName: Full=Exosome component 9; AltName: Full=P75 polymyositis-scleroderma overlap syndrome-associated autoantigen; AltName: Full=Polymyositis/scleroderma autoantigen 1; AltName: Full=Polymyositis/scleroderma autoantigen 75 kDa; Short=PM/Scl-75;	5393	-
66503	Q93091	RNASE6	RecName: Full=Ribonuclease K6; Short=RNase K6; EC=3.1.27.-; Flags: Precursor;	6039	-
4596	P05386	RPLP1	RecName: Full=60S acidic ribosomal protein P1; AltName: Full=Large ribosomal subunit protein P1 {ECO:0000303|PubMed:24524803};	6176	-
66508	Q75VX8	GAREM2	RecName: Full=GRB2-associated and regulator of MAPK protein 2; AltName: Full=GRB2-associated and regulator of MAPK1-like;	150946	-
23127	Q96C01	FAM136A	RecName: Full=Protein FAM136A;	84908	-
2032	P33993	MCM7	RecName: Full=DNA replication licensing factor MCM7; EC=3.6.4.12; AltName: Full=CDC47 homolog; AltName: Full=P1.1-MCM3;	4176	-
43471	Q8NFR7	CCDC148	RecName: Full=Coiled-coil domain-containing protein 148;	130940	-
23126	Q9BW85	CCDC94	RecName: Full=Coiled-coil domain-containing protein 94;	55702	-
65085	P35318	ADM	RecName: Full=ADM; Contains: RecName: Full=Adrenomedullin; Short=AM; Contains: RecName: Full=Proadrenomedullin N-20 terminal peptide; AltName: Full=ProAM N-terminal 20 peptide; Short=PAMP; Short=ProAM-N20; Flags: Precursor;	133	-
43470	Q8IVE3	PLEKHH2	RecName: Full=Pleckstrin homology domain-containing family H member 2;	130271	-
13601	Q9Y263	PLAA	RecName: Full=Phospholipase A-2-activating protein; Short=PLA2P; Short=PLAP;	9373	-
55625	P29122	PCSK6	RecName: Full=Proprotein convertase subtilisin/kexin type 6; EC=3.4.21.-; AltName: Full=Paired basic amino acid cleaving enzyme 4; AltName: Full=Subtilisin-like proprotein convertase 4; Short=SPC4; AltName: Full=Subtilisin/kexin-like protease PACE4; Flags: Precursor;	5046	-
4731	P82933	MRPS9	RecName: Full=28S ribosomal protein S9, mitochondrial; Short=MRP-S9; Short=S9mt; AltName: Full=Mitochondrial small ribosomal subunit protein uS9m {ECO:0000303|PubMed:25838379}; Flags: Precursor;	64965	-
22678	O00567	NOP56	RecName: Full=Nucleolar protein 56; AltName: Full=Nucleolar protein 5A;	10528	-
22677	P10599	TXN	RecName: Full=Thioredoxin; Short=Trx; AltName: Full=ATL-derived factor; Short=ADF; AltName: Full=Surface-associated sulphydryl protein; Short=SASP;	7295	-
22674	Q92552	MRPS27	RecName: Full=28S ribosomal protein S27, mitochondrial; Short=MRP-S27; Short=S27mt; AltName: Full=Mitochondrial small ribosomal subunit protein mS27 {ECO:0000303|PubMed:25838379};	23107	-
22675	P35250	RFC2	RecName: Full=Replication factor C subunit 2; AltName: Full=Activator 1 40 kDa subunit; Short=A1 40 kDa subunit; AltName: Full=Activator 1 subunit 2; AltName: Full=Replication factor C 40 kDa subunit; Short=RF-C 40 kDa subunit; Short=RFC40;	5982	-
22672	Q07864	POLE	RecName: Full=DNA polymerase epsilon catalytic subunit A; EC=2.7.7.7; AltName: Full=DNA polymerase II subunit A;	5426	-
4846	P49368	CCT3	RecName: Full=T-complex protein 1 subunit gamma; Short=TCP-1-gamma; AltName: Full=CCT-gamma; AltName: Full=hTRiC5;	7203	-
22670	Q99733	NAP1L4	RecName: Full=Nucleosome assembly protein 1-like 4; AltName: Full=Nucleosome assembly protein 2; Short=NAP-2;	4676	-
60902	Q6UX04	CWC27	RecName: Full=Peptidyl-prolyl cis-trans isomerase CWC27 homolog; Short=PPIase CWC27; EC=5.2.1.8; AltName: Full=Antigen NY-CO-10; AltName: Full=Serologically defined colon cancer antigen 10;	10283	-
60900	O75940	SMNDC1	RecName: Full=Survival of motor neuron-related-splicing factor 30; AltName: Full=30 kDa splicing factor SMNrp; AltName: Full=SMN-related protein; AltName: Full=Survival motor neuron domain-containing protein 1;	10285	-
4599	Q8IYT8	ULK2	RecName: Full=Serine/threonine-protein kinase ULK2; EC=2.7.11.1; AltName: Full=Unc-51-like kinase 2;	9706	-
60906	Q6ZMZ0	RNF19B	RecName: Full=E3 ubiquitin-protein ligase RNF19B; EC=2.3.2.- {ECO:0000250|UniProtKB:O60260}; AltName: Full=IBR domain-containing protein 3; AltName: Full=Natural killer lytic-associated molecule; AltName: Full=RING finger protein 19B;	127544	-
2318	P00403	MT-CO2	RecName: Full=Cytochrome c oxidase subunit 2; AltName: Full=Cytochrome c oxidase polypeptide II;	4513	-
43476	Q8N511	TMEM199	RecName: Full=Transmembrane protein 199;	147007	-
30387	P15514	AREG	RecName: Full=Amphiregulin {ECO:0000303|PubMed:2325643}; Short=AR {ECO:0000303|PubMed:2325643}; AltName: Full=Colorectum cell-derived growth factor {ECO:0000303|PubMed:1333777}; Short=CRDGF {ECO:0000303|PubMed:1333777}; Flags: Precursor;	374	-
69410	Q9BWU1	CDK19	RecName: Full=Cyclin-dependent kinase 19; EC=2.7.11.22; AltName: Full=CDC2-related protein kinase 6; AltName: Full=Cell division cycle 2-like protein kinase 6; AltName: Full=Cell division protein kinase 19; AltName: Full=Cyclin-dependent kinase 11; AltName: Full=Death-preventing kinase;	23097	-
66768	O95427	PIGN	RecName: Full=GPI ethanolamine phosphate transferase 1; EC=2.-.-.-; AltName: Full=MCD4 homolog; AltName: Full=Phosphatidylinositol-glycan biosynthesis class N protein; Short=PIG-N;	23556	-
8294	Q15233	NONO	RecName: Full=Non-POU domain-containing octamer-binding protein; Short=NonO protein; AltName: Full=54 kDa nuclear RNA- and DNA-binding protein; AltName: Full=55 kDa nuclear protein; AltName: Full=DNA-binding p52/p100 complex, 52 kDa subunit; AltName: Full=NMT55; AltName: Full=p54(nrb); Short=p54nrb;	4841	-
1314	O00429	DNM1L	RecName: Full=Dynamin-1-like protein; EC=3.6.5.5; AltName: Full=Dnm1p/Vps1p-like protein; Short=DVLP; AltName: Full=Dynamin family member proline-rich carboxyl-terminal domain less; Short=Dymple; AltName: Full=Dynamin-like protein; AltName: Full=Dynamin-like protein 4; AltName: Full=Dynamin-like protein IV; Short=HdynIV; AltName: Full=Dynamin-related protein 1;	10059	-
2315	P21796	VDAC1	RecName: Full=Voltage-dependent anion-selective channel protein 1; Short=VDAC-1; Short=hVDAC1; AltName: Full=Outer mitochondrial membrane protein porin 1; AltName: Full=Plasmalemmal porin; AltName: Full=Porin 31HL; AltName: Full=Porin 31HM;	7416	-
65268	A6NE01	FAM186A	RecName: Full=Protein FAM186A;	121006	-
61239	Q9UBR4	LHX3	RecName: Full=LIM/homeobox protein Lhx3; Short=LIM homeobox protein 3;	8022	-
65260	Q01484	ANK2	RecName: Full=Ankyrin-2; Short=ANK-2; AltName: Full=Ankyrin-B; AltName: Full=Brain ankyrin; AltName: Full=Non-erythroid ankyrin;	287	-
65261	Q8WXG9	GPR98	RecName: Full=G-protein coupled receptor 98; AltName: Full=Monogenic audiogenic seizure susceptibility protein 1 homolog; AltName: Full=Usher syndrome type-2C protein; AltName: Full=Very large G-protein coupled receptor 1; Flags: Precursor;	84059	-
65263	Q15361	TTF1	RecName: Full=Transcription termination factor 1; Short=TTF-1; AltName: Full=RNA polymerase I termination factor; AltName: Full=Transcription termination factor I; Short=TTF-I;	7270	-
16377	Q5JXC2	MIIP	RecName: Full=Migration and invasion-inhibitory protein; AltName: Full=IGFBP2-binding protein; AltName: Full=Invasion-inhibitory protein 45; Short=IIp45;	60672	-
41068	Q96RU2	USP28	RecName: Full=Ubiquitin carboxyl-terminal hydrolase 28; EC=3.4.19.12; AltName: Full=Deubiquitinating enzyme 28; AltName: Full=Ubiquitin thioesterase 28; AltName: Full=Ubiquitin-specific-processing protease 28;	57646	-
15240	Q8TF74	WIPF2	RecName: Full=WAS/WASL-interacting protein family member 2; AltName: Full=WASP-interacting protein-related protein; AltName: Full=WIP- and CR16-homologous protein; AltName: Full=WIP-related protein;	147179	-
73079	Q86XN8	MEX3D	RecName: Full=RNA-binding protein MEX3D; AltName: Full=RING finger and KH domain-containing protein 1; AltName: Full=RING finger protein 193; AltName: Full=TINO;	399664	-
2308	O94905	ERLIN2	RecName: Full=Erlin-2; AltName: Full=Endoplasmic reticulum lipid raft-associated protein 2; AltName: Full=Stomatin-prohibitin-flotillin-HflC/K domain-containing protein 2; Short=SPFH domain-containing protein 2;	11160	-
31908	P46439	GSTM5	RecName: Full=Glutathione S-transferase Mu 5; EC=2.5.1.18; AltName: Full=GST class-mu 5; AltName: Full=GSTM5-5;	2949	-
43467	Q8NCX0	CCDC150	RecName: Full=Coiled-coil domain-containing protein 150;	284992	-
43465	Q8NCR3	C11orf65	RecName: Full=Uncharacterized protein C11orf65;	160140	-
31904	Q9NP91	SLC6A20	RecName: Full=Sodium- and chloride-dependent transporter XTRP3; AltName: Full=Sodium/imino-acid transporter 1; AltName: Full=Solute carrier family 6 member 20; AltName: Full=Transporter rB21A homolog;	54716	-
4724	P36575	ARR3	RecName: Full=Arrestin-C; AltName: Full=Cone arrestin; Short=C-arrestin; Short=cArr; AltName: Full=Retinal cone arrestin-3; AltName: Full=X-arrestin;	407	-
2303	O95677	EYA4	RecName: Full=Eyes absent homolog 4; EC=3.1.3.48 {ECO:0000250|UniProtKB:Q99502};	2070	-
2302	O95487	SEC24B	RecName: Full=Protein transport protein Sec24B; AltName: Full=SEC24-related protein B;	10427	-
4721	P36542	ATP5C1	RecName: Full=ATP synthase subunit gamma, mitochondrial; AltName: Full=F-ATPase gamma subunit; Flags: Precursor;	509	-
4720	Q96IZ0	PAWR	RecName: Full=PRKC apoptosis WT1 regulator protein; AltName: Full=Prostate apoptosis response 4 protein; Short=Par-4;	5074	-
2307	P28331	NDUFS1	RecName: Full=NADH-ubiquinone oxidoreductase 75 kDa subunit, mitochondrial; EC=1.6.5.3; EC=1.6.99.3; AltName: Full=Complex I-75kD; Short=CI-75kD; Flags: Precursor;	4719	-
13613	P40763	STAT3	RecName: Full=Signal transducer and activator of transcription 3 {ECO:0000312|HGNC:HGNC:11364}; AltName: Full=Acute-phase response factor;	6774	-
16065	O14558	HSPB6	RecName: Full=Heat shock protein beta-6; Short=HspB6; AltName: Full=Heat shock 20 kDa-like protein p20;	126393	-
16066	A8K8V0	ZNF785	RecName: Full=Zinc finger protein 785;	146540	-
16067	Q8NA61	SPERT	RecName: Full=Spermatid-associated protein; AltName: Full=Protein chibby homolog 2;	220082	-
16060	Q8IW40	CCDC103	RecName: Full=Coiled-coil domain-containing protein 103;	388389	-
74487	Q9Y6R7	FCGBP	RecName: Full=IgGFc-binding protein; AltName: Full=Fcgamma-binding protein antigen; Short=FcgammaBP; Flags: Precursor;	8857	-
16062	P09234	SNRPC	RecName: Full=U1 small nuclear ribonucleoprotein C {ECO:0000255|HAMAP-Rule:MF_03153}; Short=U1 snRNP C {ECO:0000255|HAMAP-Rule:MF_03153}; Short=U1-C {ECO:0000255|HAMAP-Rule:MF_03153}; Short=U1C {ECO:0000255|HAMAP-Rule:MF_03153};	6631	-
32223	Q8WXB1	METTL21A	RecName: Full=Protein N-lysine methyltransferase METTL21A; EC=2.1.1.-; AltName: Full=HSPA lysine methyltransferase; AltName: Full=HSPA-KMT; AltName: Full=Hepatocellular carcinoma-associated antigen 557b; AltName: Full=Methyltransferase-like protein 21A;	151194	-
16068	Q9BXY8	BEX2	RecName: Full=Protein BEX2; AltName: Full=Brain-expressed X-linked protein 2; Short=hBex2;	84707	-
19709	O76021	RSL1D1	RecName: Full=Ribosomal L1 domain-containing protein 1; AltName: Full=CATX-11; AltName: Full=Cellular senescence-inhibited gene protein {ECO:0000303|PubMed:18678645}; AltName: Full=Protein PBK1;	26156	-
5848	Q8N0Z3	SPICE1	RecName: Full=Spindle and centriole-associated protein 1; AltName: Full=Coiled-coil domain-containing protein 52; AltName: Full=Spindle and centriole-associated protein;	152185	-
56824	Q9H977	WDR54	RecName: Full=WD repeat-containing protein 54;	84058	-
4620	Q8TEY7	USP33	RecName: Full=Ubiquitin carboxyl-terminal hydrolase 33; EC=3.4.19.12; AltName: Full=Deubiquitinating enzyme 33; AltName: Full=Ubiquitin thioesterase 33; AltName: Full=Ubiquitin-specific-processing protease 33; AltName: Full=VHL-interacting deubiquitinating enzyme 1; Short=hVDU1;	23032	-
4621	O76024	WFS1	RecName: Full=Wolframin;	7466	-
4623	Q92665	MRPS31	RecName: Full=28S ribosomal protein S31, mitochondrial; Short=MRP-S31; Short=S31mt; AltName: Full=Imogen 38; AltName: Full=Mitochondrial small ribosomal subunit protein mS31 {ECO:0000303|PubMed:25838379}; Flags: Precursor;	10240	-
4624	Q8TAQ2	SMARCC2	RecName: Full=SWI/SNF complex subunit SMARCC2; AltName: Full=BRG1-associated factor 170; Short=BAF170; AltName: Full=SWI/SNF complex 170 kDa subunit; AltName: Full=SWI/SNF-related matrix-associated actin-dependent regulator of chromatin subfamily C member 2;	6601	-
4625	Q15811	ITSN1	RecName: Full=Intersectin-1; AltName: Full=SH3 domain-containing protein 1A; AltName: Full=SH3P17;	6453	-
4627	O00755	WNT7A	RecName: Full=Protein Wnt-7a; Flags: Precursor;	7476	-
4628	Q9BYD2	MRPL9	RecName: Full=39S ribosomal protein L9, mitochondrial; Short=L9mt; Short=MRP-L9; AltName: Full=Mitochondrial large ribosomal subunit protein bL9m {ECO:0000303|PubMed:25278503}; Flags: Precursor;	65005	-
4629	Q08345	DDR1	RecName: Full=Epithelial discoidin domain-containing receptor 1; Short=Epithelial discoidin domain receptor 1; EC=2.7.10.1; AltName: Full=CD167 antigen-like family member A; AltName: Full=Cell adhesion kinase; AltName: Full=Discoidin receptor tyrosine kinase; AltName: Full=HGK2; AltName: Full=Mammary carcinoma kinase 10; Short=MCK-10; AltName: Full=Protein-tyrosine kinase 3A; AltName: Full=Protei…	780	-
1311	Q9UQB3	CTNND2	RecName: Full=Catenin delta-2; AltName: Full=Delta-catenin; AltName: Full=GT24; AltName: Full=Neural plakophilin-related ARM-repeat protein; Short=NPRAP; AltName: Full=Neurojungin;	1501	-
14726	Q00610	CLTC	RecName: Full=Clathrin heavy chain 1; AltName: Full=Clathrin heavy chain on chromosome 17; Short=CLH-17;	1213	-
53676	Q14703	MBTPS1	RecName: Full=Membrane-bound transcription factor site-1 protease; EC=3.4.21.112; AltName: Full=Endopeptidase S1P; AltName: Full=Subtilisin/kexin-isozyme 1; Short=SKI-1; Flags: Precursor;	8720	-
32061	Q8IZC7	ZNF101	RecName: Full=Zinc finger protein 101; AltName: Full=Zinc finger protein HZF12;	94039	-
14169	P20290	BTF3	RecName: Full=Transcription factor BTF3; AltName: Full=Nascent polypeptide-associated complex subunit beta; Short=NAC-beta; AltName: Full=RNA polymerase B transcription factor 3;	689	-
18320	Q6ZMK1	CYHR1	RecName: Full=Cysteine and histidine-rich protein 1;	50626	-
16393	Q8N9Q2	SREK1IP1	RecName: Full=Protein SREK1IP1; AltName: Full=SFRS12-interacting protein 1; AltName: Full=SREK1-interacting protein 1; AltName: Full=Splicing regulatory protein of 18 kDa; Short=p18SRP;	285672	-
16391	O15520	FGF10	RecName: Full=Fibroblast growth factor 10; Short=FGF-10; AltName: Full=Keratinocyte growth factor 2; Flags: Precursor;	2255	-
16395	P11215	ITGAM	RecName: Full=Integrin alpha-M; AltName: Full=CD11 antigen-like family member B; AltName: Full=CR-3 alpha chain; AltName: Full=Cell surface glycoprotein MAC-1 subunit alpha; AltName: Full=Leukocyte adhesion receptor MO1; AltName: Full=Neutrophil adherence receptor; AltName: CD_antigen=CD11b; Flags: Precursor;	3684	-
63906	Q86SJ2	AMIGO2	RecName: Full=Amphoterin-induced protein 2; AltName: Full=AMIGO-2; AltName: Full=Alivin-1; AltName: Full=Differentially expressed in gastric adenocarcinomas; Short=DEGA; Flags: Precursor;	347902	-
16398	O43663	PRC1	RecName: Full=Protein regulator of cytokinesis 1 {ECO:0000312|HGNC:HGNC:9341};	9055	-
63903	Q7Z3B3	KANSL1	RecName: Full=KAT8 regulatory NSL complex subunit 1; AltName: Full=MLL1/MLL complex subunit KANSL1; AltName: Full=MSL1 homolog 1; Short=hMSL1v1; AltName: Full=NSL complex protein NSL1; AltName: Full=Non-specific lethal 1 homolog;	284058	-
63902	Q00005	PPP2R2B	RecName: Full=Serine/threonine-protein phosphatase 2A 55 kDa regulatory subunit B beta isoform; AltName: Full=PP2A subunit B isoform B55-beta; AltName: Full=PP2A subunit B isoform PR55-beta; AltName: Full=PP2A subunit B isoform R2-beta; AltName: Full=PP2A subunit B isoform beta;	5521	-
51109	Q15382	RHEB	RecName: Full=GTP-binding protein Rheb; AltName: Full=Ras homolog enriched in brain; Flags: Precursor;	6009	-
62508	Q9Y4K0	LOXL2	RecName: Full=Lysyl oxidase homolog 2; EC=1.4.3.13 {ECO:0000269|PubMed:20306300, ECO:0000269|PubMed:20439985, ECO:0000269|PubMed:23319596}; AltName: Full=Lysyl oxidase-like protein 2; AltName: Full=Lysyl oxidase-related protein 2; AltName: Full=Lysyl oxidase-related protein WS9-14; Flags: Precursor;	4017	-
62509	O43715	TRIAP1	RecName: Full=TP53-regulated inhibitor of apoptosis 1; AltName: Full=Protein 15E1.1; AltName: Full=WF-1; AltName: Full=p53-inducible cell-survival factor; Short=p53CSV;	51499	-
16373	Q05519	SRSF11	RecName: Full=Serine/arginine-rich splicing factor 11; AltName: Full=Arginine-rich 54 kDa nuclear protein; Short=p54; AltName: Full=Splicing factor, arginine/serine-rich 11;	9295	-
62501	Q8TCU5	GRIN3A	RecName: Full=Glutamate receptor ionotropic, NMDA 3A; Short=GluN3A; AltName: Full=N-methyl-D-aspartate receptor subtype 3A; Short=NMDAR3A; Short=NR3A; AltName: Full=NMDAR-L; Flags: Precursor;	116443	-
62507	Q9Y6Y1	CAMTA1	RecName: Full=Calmodulin-binding transcription activator 1;	23261	-
64028	Q8WUY3	PRUNE2	RecName: Full=Protein prune homolog 2; AltName: Full=BNIP2 motif-containing molecule at the C-terminal region 1;	158471	-
13287	Q9HAP2	MLXIP	RecName: Full=MLX-interacting protein; AltName: Full=Class E basic helix-loop-helix protein 36; Short=bHLHe36; AltName: Full=Transcriptional activator MondoA;	22877	-
13285	O15438	ABCC3	RecName: Full=Canalicular multispecific organic anion transporter 2; AltName: Full=ATP-binding cassette sub-family C member 3; AltName: Full=Multi-specific organic anion transporter D; Short=MOAT-D; AltName: Full=Multidrug resistance-associated protein 3;	8714	-
13282	Q15746	MYLK	RecName: Full=Myosin light chain kinase, smooth muscle; Short=MLCK; Short=smMLCK; EC=2.7.11.18; AltName: Full=Kinase-related protein; Short=KRP; AltName: Full=Telokin; Contains: RecName: Full=Myosin light chain kinase, smooth muscle, deglutamylated form;	4638	-
36303	Q9HAZ1	CLK4	RecName: Full=Dual specificity protein kinase CLK4; EC=2.7.12.1; AltName: Full=CDC-like kinase 4;	57396	-
74228	Q29983	MICA	RecName: Full=MHC class I polypeptide-related sequence A; Short=MIC-A; Flags: Precursor;	100507436	-
8611	P62993	GRB2	RecName: Full=Growth factor receptor-bound protein 2; AltName: Full=Adapter protein GRB2; AltName: Full=Protein Ash; AltName: Full=SH2/SH3 adapter GRB2;	2885	-
31931	Q9UIJ7	AK3	RecName: Full=GTP:AMP phosphotransferase AK3, mitochondrial {ECO:0000255|HAMAP-Rule:MF_03169}; EC=2.7.4.10 {ECO:0000255|HAMAP-Rule:MF_03169}; AltName: Full=Adenylate kinase 3 {ECO:0000255|HAMAP-Rule:MF_03169}; Short=AK 3 {ECO:0000255|HAMAP-Rule:MF_03169}; AltName: Full=Adenylate kinase 3 alpha-like 1 {ECO:0000255|HAMAP-Rule:MF_03169};	50808	-
45652	Q08722	CD47	RecName: Full=Leukocyte surface antigen CD47; AltName: Full=Antigenic surface determinant protein OA3; AltName: Full=Integrin-associated protein; Short=IAP; AltName: Full=Protein MER6; AltName: CD_antigen=CD47; Flags: Precursor;	961	-
45650	Q9UBS3	DNAJB9	RecName: Full=DnaJ homolog subfamily B member 9; AltName: Full=Endoplasmic reticulum DNA J domain-containing protein 4; Short=ER-resident protein ERdj4; Short=ERdj4; AltName: Full=Microvascular endothelial differentiation gene 1 protein; Short=Mdg-1; Flags: Precursor;	4189	-
45657	Q96CP6	GRAMD1A	RecName: Full=GRAM domain-containing protein 1A;	57655	-
45655	P42892	ECE1	RecName: Full=Endothelin-converting enzyme 1; Short=ECE-1; EC=3.4.24.71;	1889	-
61581	Q9BT73	PSMG3	RecName: Full=Proteasome assembly chaperone 3; Short=PAC-3; Short=hPAC3;	84262	-
18325	O60739	EIF1B	RecName: Full=Eukaryotic translation initiation factor 1b; Short=eIF1b; AltName: Full=Protein translation factor SUI1 homolog GC20;	10289	-
45875	O94901	SUN1	RecName: Full=SUN domain-containing protein 1; AltName: Full=Protein unc-84 homolog A; AltName: Full=Sad1/unc-84 protein-like 1;	23353	-
41352	P47985	UQCRFS1	RecName: Full=Cytochrome b-c1 complex subunit Rieske, mitochondrial; EC=1.10.2.2; AltName: Full=Complex III subunit 5; AltName: Full=Cytochrome b-c1 complex subunit 5; AltName: Full=Rieske iron-sulfur protein; Short=RISP; AltName: Full=Ubiquinol-cytochrome c reductase iron-sulfur subunit; Contains: RecName: Full=Cytochrome b-c1 complex subunit 11; AltName: Full=Complex III subunit IX; AltName: Fu…	7386	-
57082	Q8IWI9	MGA	RecName: Full=MAX gene-associated protein; AltName: Full=MAX dimerization protein 5;	23269	-
57089	Q9H8X9	ZDHHC11	RecName: Full=Probable palmitoyltransferase ZDHHC11; EC=2.3.1.225; AltName: Full=Zinc finger DHHC domain-containing protein 11; Short=DHHC-11; AltName: Full=Zinc finger protein 399;	79844	-
16936	Q9GZV8	PRDM14	RecName: Full=PR domain zinc finger protein 14; EC=2.1.1.-; AltName: Full=PR domain-containing protein 14;	63978	-
16932	P62508	ESRRG	RecName: Full=Estrogen-related receptor gamma; AltName: Full=ERR gamma-2; AltName: Full=Estrogen receptor-related protein 3; AltName: Full=Nuclear receptor subfamily 3 group B member 3;	2104	-
16933	Q9BTY2	FUCA2	RecName: Full=Plasma alpha-L-fucosidase; EC=3.2.1.51; AltName: Full=Alpha-L-fucoside fucohydrolase 2; Short=Alpha-L-fucosidase 2; Flags: Precursor;	2519	-
16252	Q9BYR8	KRTAP3-1	RecName: Full=Keratin-associated protein 3-1; AltName: Full=High sulfur keratin-associated protein 3.1; AltName: Full=Keratin-associated protein 3.1;	83896	-
44655	Q96C45	ULK4	RecName: Full=Serine/threonine-protein kinase ULK4; EC=2.7.11.1; AltName: Full=Unc-51-like kinase 4;	54986	-
16938	P27658	COL8A1	RecName: Full=Collagen alpha-1(VIII) chain; AltName: Full=Endothelial collagen; Contains: RecName: Full=Vastatin; Flags: Precursor;	1295	-
44657	Q6NUN0	ACSM5	RecName: Full=Acyl-coenzyme A synthetase ACSM5, mitochondrial; EC=6.2.1.2; AltName: Full=Acyl-CoA synthetase medium-chain family member 5; Flags: Precursor;	54988	-
13540	Q53GL0	PLEKHO1	RecName: Full=Pleckstrin homology domain-containing family O member 1; Short=PH domain-containing family O member 1; AltName: Full=C-Jun-binding protein; Short=JBP; AltName: Full=Casein kinase 2-interacting protein 1; Short=CK2-interacting protein 1; Short=CKIP-1; AltName: Full=Osteoclast maturation-associated gene 120 protein;	51177	-
51846	Q7L1I2	SV2B	RecName: Full=Synaptic vesicle glycoprotein 2B;	9899	-
70344	P31937	HIBADH	RecName: Full=3-hydroxyisobutyrate dehydrogenase, mitochondrial; Short=HIBADH; EC=1.1.1.31; Flags: Precursor;	11112	-
41178	Q96JP0	FEM1C	RecName: Full=Protein fem-1 homolog C; Short=FEM1c; AltName: Full=FEM1-gamma;	56929	-
41179	Q9Y4C1	KDM3A	RecName: Full=Lysine-specific demethylase 3A; EC=1.14.11.-; AltName: Full=JmjC domain-containing histone demethylation protein 2A; AltName: Full=Jumonji domain-containing protein 1A;	55818	-
70833	Q49MG5	MAP9	RecName: Full=Microtubule-associated protein 9; AltName: Full=Aster-associated protein;	79884	-
70832	Q9H2J7	SLC6A15	RecName: Full=Sodium-dependent neutral amino acid transporter B(0)AT2; AltName: Full=Sodium- and chloride-dependent neurotransmitter transporter NTT73; AltName: Full=Sodium-coupled branched-chain amino-acid transporter 1; AltName: Full=Solute carrier family 6 member 15; AltName: Full=Transporter v7-3;	55117	-
15878	P35372	OPRM1	RecName: Full=Mu-type opioid receptor; Short=M-OR-1; Short=MOR-1; AltName: Full=Mu opiate receptor; AltName: Full=Mu opioid receptor; Short=MOP; Short=hMOP;	4988	-
15701	O75865	TRAPPC6A	RecName: Full=Trafficking protein particle complex subunit 6A; Short=TRAPP complex subunit 6A;	79090	-
15874	P50221	MEOX1	RecName: Full=Homeobox protein MOX-1; AltName: Full=Mesenchyme homeobox 1;	4222	-
15875	Q8WW24	TEKT4	RecName: Full=Tektin-4;	150483	-
15872	Q6NYC8	PPP1R18	RecName: Full=Phostensin; AltName: Full=Protein phosphatase 1 F-actin cytoskeleton-targeting subunit; AltName: Full=Protein phosphatase 1 regulatory subunit 18;	170954	-
15873	O00154	ACOT7	RecName: Full=Cytosolic acyl coenzyme A thioester hydrolase; EC=3.1.2.2; AltName: Full=Acyl-CoA thioesterase 7; AltName: Full=Brain acyl-CoA hydrolase; Short=BACH; AltName: Full=CTE-IIa; Short=CTE-II; AltName: Full=Long chain acyl-CoA thioester hydrolase;	11332	-
41174	Q96L92	SNX27	RecName: Full=Sorting nexin-27;	81609	-
9756	Q01892	SPIB	RecName: Full=Transcription factor Spi-B;	6689	-
9754	P17947	SPI1	RecName: Full=Transcription factor PU.1; AltName: Full=31 kDa-transforming protein;	6688	-
40887	P0C862	C1QTNF9	RecName: Full=Complement C1q and tumor necrosis factor-related protein 9A; AltName: Full=Complement C1q and tumor necrosis factor-related protein 9; Flags: Precursor;	338872	-
53504	Q9NWM3	CUEDC1	RecName: Full=CUE domain-containing protein 1;	404093	-
57880	Q15650	TRIP4	RecName: Full=Activating signal cointegrator 1 {ECO:0000303|PubMed:10454579}; Short=ASC-1 {ECO:0000303|PubMed:10454579}; AltName: Full=Thyroid receptor-interacting protein 4 {ECO:0000303|PubMed:7776974}; Short=TR-interacting protein 4 {ECO:0000303|PubMed:7776974}; Short=TRIP-4 {ECO:0000303|PubMed:7776974};	9325	-
63279	Q9H5V9	CXorf56	RecName: Full=UPF0428 protein CXorf56;	63932	-
63278	Q9Y5K2	KLK4	RecName: Full=Kallikrein-4; EC=3.4.21.-; AltName: Full=Enamel matrix serine proteinase 1; AltName: Full=Kallikrein-like protein 1; Short=KLK-L1; AltName: Full=Prostase; AltName: Full=Serine protease 17; Flags: Precursor;	9622	-
63271	O95475	SIX6	RecName: Full=Homeobox protein SIX6; AltName: Full=Homeodomain protein OPTX2; AltName: Full=Optic homeobox 2; AltName: Full=Sine oculis homeobox homolog 6;	4990	-
13548	O75530	EED	RecName: Full=Polycomb protein EED; Short=hEED; AltName: Full=WD protein associating with integrin cytoplasmic tails 1; Short=WAIT-1;	8726	-
63272	P49450	CENPA	RecName: Full=Histone H3-like centromeric protein A; AltName: Full=Centromere autoantigen A; AltName: Full=Centromere protein A; Short=CENP-A;	1058	-
63274	Q9H171	ZBP1	RecName: Full=Z-DNA-binding protein 1; AltName: Full=Tumor stroma and activated macrophage protein DLM-1;	81030	-
63277	Q7RTU1	TCF23	RecName: Full=Transcription factor 23; Short=TCF-23; AltName: Full=Class A basic helix-loop-helix protein 24; Short=bHLHa24;	150921	-
4658	P56181	NDUFV3	RecName: Full=NADH dehydrogenase [ubiquinone] flavoprotein 3, mitochondrial; AltName: Full=Complex I-9kD; Short=CI-9kD; AltName: Full=NADH-ubiquinone oxidoreductase 9 kDa subunit; AltName: Full=Renal carcinoma antigen NY-REN-4; Flags: Precursor;	4731	-
67593	Q9Y345	SLC6A5	RecName: Full=Sodium- and chloride-dependent glycine transporter 2; Short=GlyT-2; Short=GlyT2; AltName: Full=Solute carrier family 6 member 5;	9152	-
67599	Q96N11	C7orf26	RecName: Full=Uncharacterized protein C7orf26;	79034	-
37164	O76087;P0CL81;P0CL80;P0CL82	GAGE12I;GAGE12F;GAGE7;GAGE12G	RecName: Full=G antigen 12I; Short=GAGE-12I;;RecName: Full=G antigen 12G; Short=GAGE-12G;;RecName: Full=G antigen 7; Short=GAGE-7; AltName: Full=AL4; AltName: Full=Cancer/testis antigen 4.7; Short=CT4.7; AltName: Full=GAGE-12I; AltName: Full=GAGE-7B; AltName: Full=GAGE-8;;RecName: Full=G antigen 12F; Short=GAGE-12F;	100008586;645073;26748;2579	-
37166	P28476	GABRR2	RecName: Full=Gamma-aminobutyric acid receptor subunit rho-2; AltName: Full=GABA(A) receptor subunit rho-2; AltName: Full=GABA(C) receptor; Flags: Precursor;	2570	-
1318	P48065	SLC6A12	RecName: Full=Sodium- and chloride-dependent betaine transporter; AltName: Full=BGT-1; AltName: Full=Na(+)/Cl(-) betaine/GABA transporter; AltName: Full=Solute carrier family 6 member 12;	6539	-
33020	O75529	TAF5L	RecName: Full=TAF5-like RNA polymerase II p300/CBP-associated factor-associated factor 65 kDa subunit 5L; AltName: Full=PCAF-associated factor 65 beta; Short=PAF65-beta;	27097	-
41684	P01042	KNG1	RecName: Full=Kininogen-1; AltName: Full=Alpha-2-thiol proteinase inhibitor; AltName: Full=Fitzgerald factor; AltName: Full=High molecular weight kininogen; Short=HMWK; AltName: Full=Williams-Fitzgerald-Flaujeac factor; Contains: RecName: Full=Kininogen-1 heavy chain; Contains: RecName: Full=T-kinin; AltName: Full=Ile-Ser-Bradykinin; Contains: RecName: Full=Bradykinin; AltName: Full=Kallidin I; C…	3827	-
1768	Q96FW1	OTUB1	RecName: Full=Ubiquitin thioesterase OTUB1; EC=3.4.19.12 {ECO:0000269|PubMed:23827681}; AltName: Full=Deubiquitinating enzyme OTUB1; AltName: Full=OTU domain-containing ubiquitin aldehyde-binding protein 1; AltName: Full=Otubain-1; Short=hOTU1; AltName: Full=Ubiquitin-specific-processing protease OTUB1;	55611	-
68348	Q9HCE3	ZNF532	RecName: Full=Zinc finger protein 532;	55205	-
33751	Q96BV0	ZNF775	RecName: Full=Zinc finger protein 775;	285971	-
68344	P57071	PRDM15	RecName: Full=PR domain zinc finger protein 15; EC=2.1.1.-; AltName: Full=PR domain-containing protein 15; AltName: Full=Zinc finger protein 298;	63977	-
1763	Q9H0F7	ARL6	RecName: Full=ADP-ribosylation factor-like protein 6; AltName: Full=Bardet-Biedl syndrome 3 protein;	84100	-
68346	Q8N1C3	GABRG1	RecName: Full=Gamma-aminobutyric acid receptor subunit gamma-1; AltName: Full=GABA(A) receptor subunit gamma-1; Flags: Precursor;	2565	-
1761	Q16186	ADRM1	RecName: Full=Proteasomal ubiquitin receptor ADRM1; AltName: Full=110 kDa cell membrane glycoprotein; Short=Gp110; AltName: Full=Adhesion-regulating molecule 1; Short=ARM-1; AltName: Full=Proteasome regulatory particle non-ATPase 13; Short=hRpn13; AltName: Full=Rpn13 homolog;	11047	-
68610	P40225	THPO	RecName: Full=Thrombopoietin; AltName: Full=C-mpl ligand; Short=ML; AltName: Full=Megakaryocyte colony-stimulating factor; AltName: Full=Megakaryocyte growth and development factor; Short=MGDF; AltName: Full=Myeloproliferative leukemia virus oncogene ligand; Flags: Precursor;	7066	-
1765	Q96F44	TRIM11	RecName: Full=E3 ubiquitin-protein ligase TRIM11; EC=2.3.2.27; AltName: Full=Protein BIA1; AltName: Full=RING finger protein 92; AltName: Full=RING-type E3 ubiquitin transferase TRIM11 {ECO:0000305}; AltName: Full=Tripartite motif-containing protein 11;	81559	-
40225	Q86YR7	MCF2L2	RecName: Full=Probable guanine nucleotide exchange factor MCF2L2; AltName: Full=Dbs-related Rho family guanine nucleotide exchange factor; AltName: Full=MCF2-transforming sequence-like protein 2;	23101	-
33245	P52566	ARHGDIB	RecName: Full=Rho GDP-dissociation inhibitor 2; Short=Rho GDI 2; AltName: Full=Ly-GDI {ECO:0000303|PubMed:8356058}; AltName: Full=Rho-GDI beta;	397	-
40555	Q96EB6	SIRT1	RecName: Full=NAD-dependent protein deacetylase sirtuin-1; Short=hSIRT1; EC=3.5.1.-; AltName: Full=Regulatory protein SIR2 homolog 1; AltName: Full=SIR2-like protein 1; Short=hSIR2; Contains: RecName: Full=SirtT1 75 kDa fragment; Short=75SirT1;	23411	-
67379	Q9BVV6	KIAA0586	RecName: Full=Protein TALPID3;	9786	-
29590	Q01804	OTUD4	RecName: Full=OTU domain-containing protein 4; EC=3.4.19.12; AltName: Full=HIV-1-induced protein HIN-1;	54726	-
29591	O75093	SLIT1	RecName: Full=Slit homolog 1 protein; Short=Slit-1; AltName: Full=Multiple epidermal growth factor-like domains protein 4; Short=Multiple EGF-like domains protein 4; Flags: Precursor;	6585	-
33247	O75554	WBP4	RecName: Full=WW domain-binding protein 4; Short=WBP-4; AltName: Full=Formin-binding protein 21; AltName: Full=WW domain-containing-binding protein 4;	11193	-
67373	Q13127	REST	RecName: Full=RE1-silencing transcription factor; AltName: Full=Neural-restrictive silencer factor; AltName: Full=X2 box repressor;	5978	-
69512	Q9NYR9	NKIRAS2	RecName: Full=NF-kappa-B inhibitor-interacting Ras-like protein 2; AltName: Full=I-kappa-B-interacting Ras-like protein 2; Short=Kappa B-Ras protein 2; Short=KappaB-Ras2;	28511	-
33246	Q99704	DOK1	RecName: Full=Docking protein 1; AltName: Full=Downstream of tyrosine kinase 1; AltName: Full=p62(dok); AltName: Full=pp62;	1796	-
50083	Q14190	SIM2	RecName: Full=Single-minded homolog 2; AltName: Full=Class E basic helix-loop-helix protein 15; Short=bHLHe15;	6493	-
1546	P10644	PRKAR1A	RecName: Full=cAMP-dependent protein kinase type I-alpha regulatory subunit; AltName: Full=Tissue-specific extinguisher 1; Short=TSE1; Contains: RecName: Full=cAMP-dependent protein kinase type I-alpha regulatory subunit, N-terminally processed;	5573	-
1545	Q15057	ACAP2	RecName: Full=Arf-GAP with coiled-coil, ANK repeat and PH domain-containing protein 2; AltName: Full=Centaurin-beta-2; Short=Cnt-b2;	23527	-
1543	Q8NDI1	EHBP1	RecName: Full=EH domain-binding protein 1;	23301	-
1540	P63208	SKP1	RecName: Full=S-phase kinase-associated protein 1; AltName: Full=Cyclin-A/CDK2-associated protein p19; Short=p19A; AltName: Full=Organ of Corti protein 2; Short=OCP-2; AltName: Full=Organ of Corti protein II; Short=OCP-II; AltName: Full=RNA polymerase II elongation factor-like protein; AltName: Full=SIII; AltName: Full=Transcription elongation factor B polypeptide 1-like; AltName: Full=p19skp1;	6500	-
1541	Q15063	POSTN	RecName: Full=Periostin; Short=PN; AltName: Full=Osteoblast-specific factor 2; Short=OSF-2; Flags: Precursor;	10631	-
14472	P09211	GSTP1	RecName: Full=Glutathione S-transferase P; EC=2.5.1.18; AltName: Full=GST class-pi; AltName: Full=GSTP1-1;	2950	-
14477	Q8TBZ0	CCDC110	RecName: Full=Coiled-coil domain-containing protein 110; AltName: Full=Cancer/testis antigen 52; Short=CT52; AltName: Full=Cancer/testis antigen KM-HN-1;	256309	-
1549	P81877	SSBP2	RecName: Full=Single-stranded DNA-binding protein 2; AltName: Full=Sequence-specific single-stranded-DNA-binding protein 2;	23635	-
30337	Q12884	FAP	RecName: Full=Prolyl endopeptidase FAP {ECO:0000305}; EC=3.4.21.26 {ECO:0000269|PubMed:16223769}; AltName: Full=170 kDa melanoma membrane-bound gelatinase {ECO:0000303|PubMed:2172980, ECO:0000303|PubMed:9065413}; AltName: Full=Dipeptidyl peptidase FAP {ECO:0000305}; EC=3.4.14.5 {ECO:0000269|PubMed:10347120}; AltName: Full=Fibroblast activation protein alpha {ECO:0000303|PubMed:7911242}; Short=FAP…	2191	-
8714	Q9Y4K4	MAP4K5	RecName: Full=Mitogen-activated protein kinase kinase kinase kinase 5; EC=2.7.11.1; AltName: Full=Kinase homologous to SPS1/STE20; Short=KHS; AltName: Full=MAPK/ERK kinase kinase kinase 5; Short=MEK kinase kinase 5; Short=MEKKK 5;	11183	-
8715	Q9NNW5	WDR6	RecName: Full=WD repeat-containing protein 6;	11180	-
34309	O00512	BCL9	RecName: Full=B-cell CLL/lymphoma 9 protein; Short=B-cell lymphoma 9 protein; Short=Bcl-9; AltName: Full=Protein legless homolog;	607	-
8719	O95050	INMT	RecName: Full=Indolethylamine N-methyltransferase; Short=Indolamine N-methyltransferase; EC=2.1.1.49; EC=2.1.1.96; AltName: Full=Aromatic alkylamine N-methyltransferase; Short=Amine N-methyltransferase; Short=Arylamine N-methyltransferase; AltName: Full=Thioether S-methyltransferase; Short=TEMT;	11185	-
30338	Q14517	FAT1	RecName: Full=Protocadherin Fat 1; AltName: Full=Cadherin family member 7; AltName: Full=Cadherin-related tumor suppressor homolog; AltName: Full=Protein fat homolog; Contains: RecName: Full=Protocadherin Fat 1, nuclear form; Flags: Precursor;	2195	-
13841	Q00341	HDLBP	RecName: Full=Vigilin; AltName: Full=High density lipoprotein-binding protein; Short=HDL-binding protein;	3069	-
13840	Q69YN4	KIAA1429	RecName: Full=Protein virilizer homolog;	25962	-
13843	Q7Z5K2	WAPL	RecName: Full=Wings apart-like protein homolog; AltName: Full=Friend of EBNA2 protein; AltName: Full=WAPL cohesin release factor {ECO:0000312|HGNC:HGNC:23293};	23063	-
13845	Q13315	ATM	RecName: Full=Serine-protein kinase ATM; EC=2.7.11.1; AltName: Full=Ataxia telangiectasia mutated; Short=A-T mutated;	472	-
13844	Q9BTA9	WAC	RecName: Full=WW domain-containing adapter protein with coiled-coil;	51322	-
13847	Q9Y6W3	CAPN7	RecName: Full=Calpain-7; EC=3.4.22.-; AltName: Full=PalB homolog; Short=PalBH;	23473	-
13849	P27797	CALR	RecName: Full=Calreticulin; AltName: Full=CRP55; AltName: Full=Calregulin; AltName: Full=Endoplasmic reticulum resident protein 60; Short=ERp60; AltName: Full=HACBP; AltName: Full=grp60; Flags: Precursor;	811	-
13848	Q5T5Y3	CAMSAP1	RecName: Full=Calmodulin-regulated spectrin-associated protein 1;	157922	-
16386	Q9BV99	LRRC61	RecName: Full=Leucine-rich repeat-containing protein 61;	65999	-
33338	Q9NQV6	PRDM10	RecName: Full=PR domain zinc finger protein 10; EC=2.1.1.-; AltName: Full=PR domain-containing protein 10; AltName: Full=Tristanin;	56980	-
52461	Q96HU1	SGSM3	RecName: Full=Small G protein signaling modulator 3; AltName: Full=Merlin-associated protein; AltName: Full=RUN and TBC1 domain-containing protein 3; AltName: Full=Rab-GTPase-activating protein-like protein; Short=RabGAPLP;	27352	-
66976	Q02556	IRF8	RecName: Full=Interferon regulatory factor 8; Short=IRF-8; AltName: Full=Interferon consensus sequence-binding protein; Short=H-ICSBP; Short=ICSBP;	3394	-
38366	Q96M91	CFAP53	RecName: Full=Cilia- and flagella-associated protein 53 {ECO:0000312|HGNC:HGNC:26530}; AltName: Full=Coiled-coil domain-containing protein 11 {ECO:0000312|HGNC:HGNC:26530};	220136	-
5618	Q9BPW8	NIPSNAP1	RecName: Full=Protein NipSnap homolog 1; Short=NipSnap1;	8508	-
5619	A4D1P6	WDR91	RecName: Full=WD repeat-containing protein 91;	29062	-
38363	Q969R2	OSBP2	RecName: Full=Oxysterol-binding protein 2; AltName: Full=Oxysterol-binding protein-related protein 4; Short=ORP-4; Short=OSBP-related protein 4;	23762	-
38362	O60662	KLHL41	RecName: Full=Kelch-like protein 41; AltName: Full=Kel-like protein 23; AltName: Full=Kelch repeat and BTB domain-containing protein 10; AltName: Full=Kelch-related protein 1; AltName: Full=Sarcosin;	10324	-
38361	Q96F85	CNRIP1	RecName: Full=CB1 cannabinoid receptor-interacting protein 1; Short=CRIP-1;	25927	-
38360	Q9UHQ9	CYB5R1	RecName: Full=NADH-cytochrome b5 reductase 1; Short=b5R.1; EC=1.6.2.2; AltName: Full=Humb5R2; AltName: Full=NAD(P)H:quinone oxidoreductase type 3 polypeptide A2;	51706	-
5612	Q12873	CHD3	RecName: Full=Chromodomain-helicase-DNA-binding protein 3; Short=CHD-3; EC=3.6.4.12; AltName: Full=ATP-dependent helicase CHD3; AltName: Full=Mi-2 autoantigen 240 kDa protein; AltName: Full=Mi2-alpha; AltName: Full=Zinc finger helicase; Short=hZFH;	1107	-
5613	O00757	FBP2	RecName: Full=Fructose-1,6-bisphosphatase isozyme 2; Short=FBPase 2; EC=3.1.3.11; AltName: Full=D-fructose-1,6-bisphosphate 1-phosphohydrolase 2; AltName: Full=Muscle FBPase;	8789	-
5610	Q14802	FXYD3	RecName: Full=FXYD domain-containing ion transport regulator 3; AltName: Full=Chloride conductance inducer protein Mat-8; AltName: Full=Mammary tumor 8 kDa protein; AltName: Full=Phospholemman-like; Flags: Precursor;	5349	-
5611	Q9NXK8	FBXL12	RecName: Full=F-box/LRR-repeat protein 12; AltName: Full=F-box and leucine-rich repeat protein 12; AltName: Full=F-box protein FBL12;	54850	-
5616	P63272	SUPT4H1	RecName: Full=Transcription elongation factor SPT4; Short=hSPT4; AltName: Full=DRB sensitivity-inducing factor 14 kDa subunit; Short=DSIF p14; AltName: Full=DRB sensitivity-inducing factor small subunit; Short=DSIF small subunit;	6827	-
5617	Q9UHY7	ENOPH1	RecName: Full=Enolase-phosphatase E1 {ECO:0000255|HAMAP-Rule:MF_03117}; EC=3.1.3.77 {ECO:0000255|HAMAP-Rule:MF_03117}; AltName: Full=2,3-diketo-5-methylthio-1-phosphopentane phosphatase {ECO:0000255|HAMAP-Rule:MF_03117}; AltName: Full=MASA homolog {ECO:0000255|HAMAP-Rule:MF_03117};	58478	-
5614	P16104	H2AFX	RecName: Full=Histone H2AX; Short=H2a/x; AltName: Full=Histone H2A.X;	3014	-
38368	Q9UHJ3	SFMBT1	RecName: Full=Scm-like with four MBT domains protein 1; Short=hSFMBT; AltName: Full=Renal ubiquitous protein 1;	51460	-
16661	Q9H5Z6	FAM124B	RecName: Full=Protein FAM124B;	79843	-
52136	O75182	SIN3B	RecName: Full=Paired amphipathic helix protein Sin3b; AltName: Full=Histone deacetylase complex subunit Sin3b; AltName: Full=Transcriptional corepressor Sin3b;	23309	-
62146	Q8NE22	SETD9	RecName: Full=SET domain-containing protein 9; EC=2.1.1.-;	133383	-
35216	Q9Y675;P63162	SNRPN;SNURF	RecName: Full=Small nuclear ribonucleoprotein-associated protein N; Short=snRNP-N; AltName: Full=Sm protein D; Short=Sm-D; AltName: Full=Sm protein N; Short=Sm-N; Short=SmN; AltName: Full=Tissue-specific-splicing protein;;RecName: Full=SNRPN upstream reading frame protein;	6638;8926	-
62631	O75711	SCRG1	RecName: Full=Scrapie-responsive protein 1; AltName: Full=Scrapie-responsive gene 1 protein; Short=ScRG-1; Flags: Precursor;	11341	-
23267	Q6N021	TET2	RecName: Full=Methylcytosine dioxygenase TET2; EC=1.14.11.n2 {ECO:0000269|PubMed:24315485};	54790	-
23264	P46092	CCR10	RecName: Full=C-C chemokine receptor type 10; Short=C-C CKR-10; Short=CC-CKR-10; Short=CCR-10; AltName: Full=G-protein coupled receptor 2;	2826	-
52135	O75081	CBFA2T3	RecName: Full=Protein CBFA2T3; AltName: Full=MTG8-related protein 2; AltName: Full=Myeloid translocation gene on chromosome 16 protein; Short=hMTG16; AltName: Full=Zinc finger MYND domain-containing protein 4;	863	-
23262	O43318	MAP3K7	RecName: Full=Mitogen-activated protein kinase kinase kinase 7; EC=2.7.11.25 {ECO:0000269|PubMed:10094049, ECO:0000269|PubMed:10838074, ECO:0000269|PubMed:12589052}; AltName: Full=Transforming growth factor-beta-activated kinase 1; Short=TGF-beta-activated kinase 1;	6885	-
23263	O43557	TNFSF14	RecName: Full=Tumor necrosis factor ligand superfamily member 14; AltName: Full=Herpes virus entry mediator ligand; Short=HVEM-L; Short=Herpesvirus entry mediator ligand; AltName: CD_antigen=CD258; Contains: RecName: Full=Tumor necrosis factor ligand superfamily member 14, membrane form; Contains: RecName: Full=Tumor necrosis factor ligand superfamily member 14, soluble form;	8740	-
23260	Q96SZ6	CDK5RAP1	RecName: Full=CDK5 regulatory subunit-associated protein 1; AltName: Full=CDK5 activator-binding protein C42;	51654	-
23261	Q5JTW2	CEP78	RecName: Full=Centrosomal protein of 78 kDa; Short=Cep78;	84131	-
5710	Q8NBM4	UBAC2	RecName: Full=Ubiquitin-associated domain-containing protein 2; Short=UBA domain-containing protein 2; AltName: Full=Phosphoglycerate dehydrogenase-like protein 1; Flags: Precursor;	337867	-
23268	Q96CW5	TUBGCP3	RecName: Full=Gamma-tubulin complex component 3; Short=GCP-3; Short=hGCP3; AltName: Full=Gamma-ring complex protein 104 kDa; Short=h104p; Short=hGrip104; AltName: Full=Spindle pole body protein Spc98 homolog; Short=hSpc98;	10426	-
57479	Q9NZT2	OGFR	RecName: Full=Opioid growth factor receptor; Short=OGFr; AltName: Full=Protein 7-60; AltName: Full=Zeta-type opioid receptor;	11054	-
52130	P01912;P01911;Q29974;P13761	HLA-DRB1	RecName: Full=HLA class II histocompatibility antigen, DRB1-7 beta chain; AltName: Full=MHC class II antigen DRB1*7; Short=DR-7; Short=DR7; Flags: Precursor;;RecName: Full=HLA class II histocompatibility antigen, DRB1-15 beta chain; AltName: Full=DW2.2/DR2.2; AltName: Full=MHC class II antigen DRB1*15; Flags: Precursor;;RecName: Full=HLA class II histocompatibility antigen, DRB1-16 beta chain; Al…	3123	-
66436	Q9H6X4	TMEM134	RecName: Full=Transmembrane protein 134;	80194	-
17038	Q9P0S3	ORMDL1	RecName: Full=ORM1-like protein 1; AltName: Full=Adoplin-1;	94101	-
66432	P50895	BCAM	RecName: Full=Basal cell adhesion molecule; AltName: Full=Auberger B antigen; AltName: Full=B-CAM cell surface glycoprotein; AltName: Full=F8/G253 antigen; AltName: Full=Lutheran antigen; AltName: Full=Lutheran blood group glycoprotein; AltName: CD_antigen=CD239; Flags: Precursor;	4059	-
63028	Q6V0I7	FAT4	RecName: Full=Protocadherin Fat 4; Short=hFat4; AltName: Full=Cadherin family member 14; AltName: Full=FAT tumor suppressor homolog 4; AltName: Full=Fat-like cadherin protein FAT-J; Flags: Precursor;	79633	-
63029	Q9HAY2	MAGEF1	RecName: Full=Melanoma-associated antigen F1; AltName: Full=MAGE-F1 antigen;	64110	-
53735	O95858	TSPAN15	RecName: Full=Tetraspanin-15; Short=Tspan-15; AltName: Full=Tetraspan NET-7; AltName: Full=Transmembrane 4 superfamily member 15;	23555	-
31385	O75355	ENTPD3	RecName: Full=Ectonucleoside triphosphate diphosphohydrolase 3; Short=NTPDase 3; EC=3.6.1.5; AltName: Full=CD39 antigen-like 3; AltName: Full=Ecto-ATP diphosphohydrolase 3; Short=Ecto-ATPDase 3; Short=Ecto-ATPase 3; AltName: Full=Ecto-apyrase 3; AltName: Full=HB6;	956	-
66438	Q8NDH3	NPEPL1	RecName: Full=Probable aminopeptidase NPEPL1; EC=3.4.11.-; AltName: Full=Aminopeptidase-like 1;	79716	-
50034	P42679	MATK	RecName: Full=Megakaryocyte-associated tyrosine-protein kinase; EC=2.7.10.2; AltName: Full=CSK homologous kinase; Short=CHK; AltName: Full=Hematopoietic consensus tyrosine-lacking kinase; AltName: Full=Protein kinase HYL; AltName: Full=Tyrosine-protein kinase CTK;	4145	-
9960	Q8TCQ1	MARCH1	RecName: Full=E3 ubiquitin-protein ligase MARCH1; EC=2.3.2.27; AltName: Full=Membrane-associated RING finger protein 1; AltName: Full=Membrane-associated RING-CH protein I; Short=MARCH-I; AltName: Full=RING finger protein 171; AltName: Full=RING-type E3 ubiquitin transferase MARCH1 {ECO:0000305};	55016	-
9963	P59190	RAB15	RecName: Full=Ras-related protein Rab-15;	376267	-
57275	Q92777	SYN2	RecName: Full=Synapsin-2; AltName: Full=Synapsin II;	6854	-
57272	Q96ES6	MFSD3	RecName: Full=Major facilitator superfamily domain-containing protein 3;	113655	-
57273	O15243	LEPROT	RecName: Full=Leptin receptor gene-related protein; AltName: Full=Endospanin-1; AltName: Full=Leptin receptor overlapping transcript protein; AltName: Full=OB-R gene-related protein; Short=OB-RGRP;	54741	-
32079	P35590	TIE1	RecName: Full=Tyrosine-protein kinase receptor Tie-1; EC=2.7.10.1; Flags: Precursor;	7075	-
16238	Q8IVS8	GLYCTK	RecName: Full=Glycerate kinase; EC=2.7.1.31 {ECO:0000269|PubMed:16753811, ECO:0000269|PubMed:20949620}; AltName: Full=HBeAg-binding protein 4;	132158	-
16728	Q9H9D4	ZNF408	RecName: Full=Zinc finger protein 408; AltName: Full=PR domain zinc finger protein 17;	79797	-
65693	P0DJI8	SAA1	RecName: Full=Serum amyloid A-1 protein; Short=SAA; Contains: RecName: Full=Amyloid protein A; AltName: Full=Amyloid fibril protein AA; Contains: RecName: Full=Serum amyloid protein A(2-104); Contains: RecName: Full=Serum amyloid protein A(3-104); Contains: RecName: Full=Serum amyloid protein A(2-103); Contains: RecName: Full=Serum amyloid protein A(2-102); Contains: RecName: Full=Serum amyloid p…	6288	-
65692	Q9Y375	NDUFAF1	RecName: Full=Complex I intermediate-associated protein 30, mitochondrial; AltName: Full=NADH dehydrogenase [ubiquinone] 1 alpha subcomplex assembly factor 1; Flags: Precursor;	51103	-
16231	P38432	COIL	RecName: Full=Coilin; AltName: Full=p80-coilin;	8161	-
16230	Q9HAQ2	KIF9	RecName: Full=Kinesin-like protein KIF9;	64147	-
51822	Q9BQI9	NRIP2	RecName: Full=Nuclear receptor-interacting protein 2;	83714	-
16235	P56539	CAV3	RecName: Full=Caveolin-3; AltName: Full=M-caveolin;	859	-
16234	Q92731	ESR2	RecName: Full=Estrogen receptor beta; Short=ER-beta; AltName: Full=Nuclear receptor subfamily 3 group A member 2;	2100	-
16725	Q9UBL3	ASH2L	RecName: Full=Set1/Ash2 histone methyltransferase complex subunit ASH2; AltName: Full=ASH2-like protein;	9070	-
16236	O95429	BAG4	RecName: Full=BAG family molecular chaperone regulator 4; Short=BAG-4; AltName: Full=Bcl-2-associated athanogene 4; AltName: Full=Silencer of death domains;	9530	-
23757	Q96FT9	IFT43	RecName: Full=Intraflagellar transport protein 43 homolog;	112752	-
64612	P49406	MRPL19	RecName: Full=39S ribosomal protein L19, mitochondrial; Short=L19mt; Short=MRP-L19; AltName: Full=39S ribosomal protein L15, mitochondrial; Short=L15mt; Short=MRP-L15; AltName: Full=Mitochondrial large ribosomal subunit protein bL19m {ECO:0000303|PubMed:25278503}; Flags: Precursor;	9801	-
64610	Q14117	DPYS	RecName: Full=Dihydropyrimidinase; Short=DHP; Short=DHPase; EC=3.5.2.2 {ECO:0000250|UniProtKB:Q55DL0}; AltName: Full=Dihydropyrimidine amidohydrolase; AltName: Full=Hydantoinase;	1807	-
64611	Q9UL19	RARRES3	RecName: Full=Retinoic acid receptor responder protein 3; EC=3.1.1.-; AltName: Full=HRAS-like suppressor 4; Short=HRSL4; AltName: Full=RAR-responsive protein TIG3; AltName: Full=Retinoid-inducible gene 1 protein; AltName: Full=Tazarotene-induced gene 3 protein;	5920	-
63043	P51522	ZNF83	RecName: Full=Zinc finger protein 83; AltName: Full=Zinc finger protein 816B; AltName: Full=Zinc finger protein HPF1;	55769	-
63040	Q92989	CLP1	RecName: Full=Polyribonucleotide 5'-hydroxyl-kinase Clp1 {ECO:0000255|HAMAP-Rule:MF_03035}; EC=2.7.1.78 {ECO:0000255|HAMAP-Rule:MF_03035}; AltName: Full=Polyadenylation factor Clp1 {ECO:0000255|HAMAP-Rule:MF_03035}; AltName: Full=Polynucleotide kinase Clp1 {ECO:0000255|HAMAP-Rule:MF_03035}; AltName: Full=Pre-mRNA cleavage complex II protein Clp1 {ECO:0000255|HAMAP-Rule:MF_03035};	10978	-
63046	Q8N2H9	PELI3	RecName: Full=E3 ubiquitin-protein ligase pellino homolog 3; Short=Pellino-3; EC=2.3.2.27; AltName: Full=RING-type E3 ubiquitin transferase pellino homolog 3 {ECO:0000305};	246330	-
63044	P49137	MAPKAPK2	RecName: Full=MAP kinase-activated protein kinase 2; Short=MAPK-activated protein kinase 2; Short=MAPKAP kinase 2; Short=MAPKAP-K2; Short=MAPKAPK-2; Short=MK-2; Short=MK2; EC=2.7.11.1;	9261	-
57413	Q7L0J3	SV2A	RecName: Full=Synaptic vesicle glycoprotein 2A;	9900	-
57417	Q9Y289	SLC5A6	RecName: Full=Sodium-dependent multivitamin transporter; Short=Na(+)-dependent multivitamin transporter; AltName: Full=Solute carrier family 5 member 6;	8884	-
57415	P78369	CLDN10	RecName: Full=Claudin-10; AltName: Full=OSP-like protein;	9071	-
65523	Q9UHF4	IL20RA	RecName: Full=Interleukin-20 receptor subunit alpha; Short=IL-20 receptor subunit alpha; Short=IL-20R-alpha; Short=IL-20RA; AltName: Full=Cytokine receptor class-II member 8; AltName: Full=Cytokine receptor family 2 member 8; Short=CRF2-8; AltName: Full=IL-20R1; AltName: Full=ZcytoR7; Flags: Precursor;	53832	-
65522	Q16270	IGFBP7	RecName: Full=Insulin-like growth factor-binding protein 7; Short=IBP-7; Short=IGF-binding protein 7; Short=IGFBP-7; AltName: Full=IGFBP-rP1; AltName: Full=MAC25 protein; AltName: Full=PGI2-stimulating factor; AltName: Full=Prostacyclin-stimulating factor; AltName: Full=Tumor-derived adhesion factor; Short=TAF; Flags: Precursor;	3490	-
65521	Q96FC9	DDX11	RecName: Full=ATP-dependent DNA helicase DDX11 {ECO:0000305}; EC=3.6.4.12 {ECO:0000269|PubMed:10648783, ECO:0000269|PubMed:18499658, ECO:0000269|PubMed:22102414, ECO:0000269|PubMed:26089203, ECO:0000269|PubMed:27477908}; AltName: Full=CHL1-related protein 1 {ECO:0000303|PubMed:9013641}; Short=hCHLR1 {ECO:0000303|PubMed:9013641}; AltName: Full=DEAD/H-box protein 11 {ECO:0000312|HGNC:HGNC:2736}; Al…	1663	-
65526	P23280	CA6	RecName: Full=Carbonic anhydrase 6; EC=4.2.1.1; AltName: Full=Carbonate dehydratase VI; AltName: Full=Carbonic anhydrase VI; Short=CA-VI; AltName: Full=Salivary carbonic anhydrase; AltName: Full=Secreted carbonic anhydrase; Flags: Precursor;	765	-
65525	Q86XU0	ZNF677	RecName: Full=Zinc finger protein 677;	342926	-
65528	Q13069;Q13068	GAGE5;GAGE4	RecName: Full=G antigen 4; Short=GAGE-4; AltName: Full=Cancer/testis antigen 4.4; Short=CT4.4;;RecName: Full=G antigen 5; Short=GAGE-5; AltName: Full=Cancer/testis antigen 4.5; Short=CT4.5;	2543;2576;2577	-
31828	O76041	NEBL	RecName: Full=Nebulette; AltName: Full=Actin-binding Z-disk protein;	10529	-
23837	Q9ULX3	NOB1	RecName: Full=RNA-binding protein NOB1; AltName: Full=Phosphorylation regulatory protein HP-10; AltName: Full=Protein ART-4;	28987	-
23347	Q8WW38	ZFPM2	RecName: Full=Zinc finger protein ZFPM2; AltName: Full=Friend of GATA protein 2; Short=FOG-2; Short=Friend of GATA 2; Short=hFOG-2; AltName: Full=Zinc finger protein 89B; AltName: Full=Zinc finger protein multitype 2;	23414	-
2518	Q9UQM7	CAMK2A	RecName: Full=Calcium/calmodulin-dependent protein kinase type II subunit alpha; Short=CaM kinase II subunit alpha; Short=CaMK-II subunit alpha; EC=2.7.11.17 {ECO:0000269|PubMed:23805378};	815	-
43140	Q9NPI9	KCNJ16	RecName: Full=Inward rectifier potassium channel 16; AltName: Full=Inward rectifier K(+) channel Kir5.1; AltName: Full=Potassium channel, inwardly rectifying subfamily J member 16;	3773	-
69199	Q86W26	NLRP10	RecName: Full=NACHT, LRR and PYD domains-containing protein 10; AltName: Full=Nucleotide-binding oligomerization domain protein 8;	338322	-
64925	Q9Y4E1	WASHC2C	RecName: Full=WASH complex subunit 2C {ECO:0000312|HGNC:HGNC:23414}; AltName: Full=Vaccinia virus penetration factor; Short=VPEF;	253725	-
64926	Q92813	DIO2	RecName: Full=Type II iodothyronine deiodinase; EC=1.21.99.4; AltName: Full=5DII; AltName: Full=DIOII; AltName: Full=Type 2 DI; AltName: Full=Type-II 5'-deiodinase;	1734	-
69193	Q8N3Y7	SDR16C5	RecName: Full=Epidermal retinol dehydrogenase 2; Short=EPHD-2; Short=RDH-E2; EC=1.1.1.105; AltName: Full=Retinal short-chain dehydrogenase reductase 2; Short=retSDR2; AltName: Full=Short-chain dehydrogenase/reductase family 16C member 5;	195814	-
2512	P22830	FECH	RecName: Full=Ferrochelatase, mitochondrial; EC=4.99.1.1; AltName: Full=Heme synthase; AltName: Full=Protoheme ferro-lyase; Flags: Precursor;	2235	-
2513	P61019	RAB2A	RecName: Full=Ras-related protein Rab-2A;	5862	-
49892	O76062	TM7SF2	RecName: Full=Delta(14)-sterol reductase; Short=Delta-14-SR; EC=1.3.1.70; AltName: Full=Another new gene 1 protein; AltName: Full=C-14 sterol reductase; AltName: Full=Putative sterol reductase SR-1; AltName: Full=Sterol C14-reductase; AltName: Full=Transmembrane 7 superfamily member 2;	7108	-
22813	Q9BXW9	FANCD2	RecName: Full=Fanconi anemia group D2 protein; Short=Protein FACD2;	2177	-
5058	O15304	SIVA1	RecName: Full=Apoptosis regulatory protein Siva; AltName: Full=CD27-binding protein; Short=CD27BP;	10572	-
22817	Q9NPA8	ENY2	RecName: Full=Transcription and mRNA export factor ENY2 {ECO:0000255|HAMAP-Rule:MF_03046}; AltName: Full=Enhancer of yellow 2 transcription factor homolog {ECO:0000255|HAMAP-Rule:MF_03046};	56943	-
68117	O43556	SGCE	RecName: Full=Epsilon-sarcoglycan; Short=Epsilon-SG;	8910	-
5054	P50616	TOB1	RecName: Full=Protein Tob1; AltName: Full=Transducer of erbB-2 1;	10140	-
5055	Q96GM8	TOE1	RecName: Full=Target of EGR1 protein 1;	114034	-
22818	Q9H0C2	SLC25A31	RecName: Full=ADP/ATP translocase 4; AltName: Full=ADP,ATP carrier protein 4; AltName: Full=Adenine nucleotide translocator 4; Short=ANT 4; AltName: Full=Solute carrier family 25 member 31; AltName: Full=Sperm flagellar energy carrier protein;	83447	-
22819	O43809	NUDT21	RecName: Full=Cleavage and polyadenylation specificity factor subunit 5; AltName: Full=Cleavage and polyadenylation specificity factor 25 kDa subunit; Short=CFIm25; Short=CPSF 25 kDa subunit; AltName: Full=Nucleoside diphosphate-linked moiety X motif 21; Short=Nudix motif 21; AltName: Full=Pre-mRNA cleavage factor Im 25 kDa subunit;	11051	-
5050	Q969U7	PSMG2	RecName: Full=Proteasome assembly chaperone 2; Short=PAC-2; AltName: Full=Hepatocellular carcinoma-susceptibility protein 3; AltName: Full=Tumor necrosis factor superfamily member 5-induced protein 1;	56984	-
5051	Q5SZQ8	CELF3	RecName: Full=CUGBP Elav-like family member 3; Short=CELF-3; AltName: Full=Bruno-like protein 1; AltName: Full=CAG repeat protein 4; AltName: Full=CUG-BP- and ETR-3-like factor 3; AltName: Full=ELAV-type RNA-binding protein 1; Short=ETR-1; AltName: Full=Expanded repeat domain protein CAG/CTG 4; AltName: Full=RNA-binding protein BRUNOL-1; AltName: Full=Trinucleotide repeat-containing gene 4 protei…	11189	-
5052	P25445	FAS	RecName: Full=Tumor necrosis factor receptor superfamily member 6; AltName: Full=Apo-1 antigen; AltName: Full=Apoptosis-mediating surface antigen FAS; AltName: Full=FASLG receptor; AltName: CD_antigen=CD95; Flags: Precursor;	355	-
5053	P50591	TNFSF10	RecName: Full=Tumor necrosis factor ligand superfamily member 10; AltName: Full=Apo-2 ligand; Short=Apo-2L; AltName: Full=TNF-related apoptosis-inducing ligand; Short=Protein TRAIL; AltName: CD_antigen=CD253;	8743	-
45794	Q96DZ1	ERLEC1	RecName: Full=Endoplasmic reticulum lectin 1; AltName: Full=ER lectin; Short=Erlectin; AltName: Full=XTP3-transactivated gene B protein; Flags: Precursor;	27248	-
38561	Q96FE7	PIK3IP1	RecName: Full=Phosphoinositide-3-kinase-interacting protein 1; AltName: Full=Kringle domain-containing protein HGFL; Flags: Precursor;	113791	-
38560	Q6NSJ5	LRRC8E	RecName: Full=Volume-regulated anion channel subunit LRRC8E; AltName: Full=Leucine-rich repeat-containing protein 8E;	80131	-
45798	P03928	MT-ATP8	RecName: Full=ATP synthase protein 8; AltName: Full=A6L; AltName: Full=F-ATPase subunit 8;	4509	-
45799	Q8IY18	SMC5	RecName: Full=Structural maintenance of chromosomes protein 5; Short=SMC protein 5; Short=SMC-5; Short=hSMC5;	23137	-
69172	Q9H201	EPN3	RecName: Full=Epsin-3; AltName: Full=EPS-15-interacting protein 3;	55040	-
53751	Q9HC78	ZBTB20	RecName: Full=Zinc finger and BTB domain-containing protein 20; AltName: Full=Dendritic-derived BTB/POZ zinc finger protein; AltName: Full=Zinc finger protein 288;	26137	-
53754	Q9NPC1	LTB4R2	RecName: Full=Leukotriene B4 receptor 2; Short=LTB4-R 2; Short=LTB4-R2; AltName: Full=LTB4 receptor JULF2; AltName: Full=Leukotriene B4 receptor BLT2; AltName: Full=Seven transmembrane receptor BLTR2;	56413	-
70138	O43708	GSTZ1	RecName: Full=Maleylacetoacetate isomerase; Short=MAAI; EC=5.2.1.2; AltName: Full=GSTZ1-1; AltName: Full=Glutathione S-transferase zeta 1; EC=2.5.1.18;	2954	-
36825	Q8N328;Q03468	PGBD3;ERCC6	RecName: Full=PiggyBac transposable element-derived protein 3;;RecName: Full=DNA excision repair protein ERCC-6; EC=3.6.4.-; AltName: Full=ATP-dependent helicase ERCC6; AltName: Full=Cockayne syndrome protein CSB;	267004;2074	-
53758	O95248	SBF1	RecName: Full=Myotubularin-related protein 5; AltName: Full=SET-binding factor 1; Short=Sbf1;	6305	-
70132	Q96MZ4	FAM218A	RecName: Full=Protein FAM218A;	152756	-
70133	Q9H3R0	KDM4C	RecName: Full=Lysine-specific demethylase 4C; EC=1.14.11.-; AltName: Full=Gene amplified in squamous cell carcinoma 1 protein; Short=GASC-1 protein; AltName: Full=JmjC domain-containing histone demethylation protein 3C; AltName: Full=Jumonji domain-containing protein 2C;	23081	-
69175	Q14588	ZNF234	RecName: Full=Zinc finger protein 234; AltName: Full=Zinc finger protein 269; AltName: Full=Zinc finger protein HZF4;	10780	-
4167	Q9Y342	PLLP	RecName: Full=Plasmolipin; AltName: Full=Plasma membrane proteolipid;	51090	-
14640	Q16534	HLF	RecName: Full=Hepatic leukemia factor;	3131	-
58941	Q9NYA4	MTMR4	RecName: Full=Myotubularin-related protein 4; EC=3.1.3.48; AltName: Full=FYVE domain-containing dual specificity protein phosphatase 2; Short=FYVE-DSP2; AltName: Full=Zinc finger FYVE domain-containing protein 11;	9110	-
14648	P24863	CCNC	RecName: Full=Cyclin-C; AltName: Full=SRB11 homolog; Short=hSRB11;	892	-
18540	Q00325	SLC25A3	RecName: Full=Phosphate carrier protein, mitochondrial; AltName: Full=Phosphate transport protein; Short=PTP; AltName: Full=Solute carrier family 25 member 3; Flags: Precursor;	5250	-
14868	Q02763	TEK	RecName: Full=Angiopoietin-1 receptor; EC=2.7.10.1; AltName: Full=Endothelial tyrosine kinase; AltName: Full=Tunica interna endothelial cell kinase; AltName: Full=Tyrosine kinase with Ig and EGF homology domains-2; AltName: Full=Tyrosine-protein kinase receptor TEK; AltName: Full=Tyrosine-protein kinase receptor TIE-2; Short=hTIE2; AltName: Full=p140 TEK; AltName: CD_antigen=CD202b; Flags: Precur…	7010	-
18542	P46019	PHKA2	RecName: Full=Phosphorylase b kinase regulatory subunit alpha, liver isoform; Short=Phosphorylase kinase alpha L subunit;	5256	-
38623	Q9NSI2	FAM207A	RecName: Full=Protein FAM207A;	85395	-
62319	Q00722	PLCB2	RecName: Full=1-phosphatidylinositol 4,5-bisphosphate phosphodiesterase beta-2; EC=3.1.4.11; AltName: Full=Phosphoinositide phospholipase C-beta-2; AltName: Full=Phospholipase C-beta-2; Short=PLC-beta-2;	5330	-
38627	P0DN86;P0DN87	CGB7 ;CGB5;CGB8;CGB3	RecName: Full=Choriogonadotropin subunit beta 7; Flags: Precursor;;RecName: Full=Choriogonadotropin subunit beta 3; AltName: Full=Choriogonadotropin subunit beta; Short=CG-beta; AltName: Full=Chorionic gonadotropin chain beta; Flags: Precursor;	93659;94027;1082;94115	-
38625	Q9P127	LUZP4	RecName: Full=Leucine zipper protein 4; AltName: Full=Cancer/testis antigen 28; Short=CT-28; Short=CT28; AltName: Full=Tumor antigen HOM-TES-85;	51213	-
62315	Q11201	ST3GAL1	RecName: Full=CMP-N-acetylneuraminate-beta-galactosamide-alpha-2,3-sialyltransferase 1; Short=Alpha 2,3-ST 1; Short=Beta-galactoside alpha-2,3-sialyltransferase 1; EC=2.4.99.4; AltName: Full=Gal-NAc6S; AltName: Full=Gal-beta-1,3-GalNAc-alpha-2,3-sialyltransferase; AltName: Full=SIATFL; AltName: Full=ST3Gal I; Short=ST3GalI; AltName: Full=ST3GalA.1; AltName: Full=ST3O; AltName: Full=Sialyltransfer…	6482	-
62314	P12272	PTHLH	RecName: Full=Parathyroid hormone-related protein; Short=PTH-rP; Short=PTHrP; AltName: Full=Parathyroid hormone-like protein; Short=PLP; Contains: RecName: Full=PTHrP[1-36]; Contains: RecName: Full=PTHrP[38-94]; Contains: RecName: Full=Osteostatin; AltName: Full=PTHrP[107-139]; Flags: Precursor;	5744	-
62311	P23469	PTPRE	RecName: Full=Receptor-type tyrosine-protein phosphatase epsilon; Short=Protein-tyrosine phosphatase epsilon; Short=R-PTP-epsilon; EC=3.1.3.48; Flags: Precursor;	5791	-
62313	Q2KJY2	KIF26B	RecName: Full=Kinesin-like protein KIF26B;	55083	-
62312	P28161	GSTM2	RecName: Full=Glutathione S-transferase Mu 2; EC=2.5.1.18; AltName: Full=GST class-mu 2; AltName: Full=GSTM2-2;	2946	-
13075	Q9H2X0	CHRD	RecName: Full=Chordin; Flags: Precursor;	8646	-
13076	Q7LBR1	CHMP1B	RecName: Full=Charged multivesicular body protein 1b; AltName: Full=CHMP1.5; AltName: Full=Chromatin-modifying protein 1b; Short=CHMP1b; AltName: Full=Vacuolar protein sorting-associated protein 46-2; Short=Vps46-2; Short=hVps46-2;	57132	-
30438	Q96K76	USP47	RecName: Full=Ubiquitin carboxyl-terminal hydrolase 47; EC=3.4.19.12; AltName: Full=Deubiquitinating enzyme 47; AltName: Full=Ubiquitin thioesterase 47; AltName: Full=Ubiquitin-specific-processing protease 47;	55031	-
30437	Q9NWM8	FKBP14	RecName: Full=Peptidyl-prolyl cis-trans isomerase FKBP14; Short=PPIase FKBP14; EC=5.2.1.8; AltName: Full=22 kDa FK506-binding protein; Short=22 kDa FKBP; Short=FKBP-22; AltName: Full=FK506-binding protein 14; Short=FKBP-14; AltName: Full=Rotamase; Flags: Precursor;	55033	-
30435	Q76FK4	NOL8	RecName: Full=Nucleolar protein 8; AltName: Full=Nucleolar protein Nop132;	55035	-
30434	Q96EN8	MOCOS	RecName: Full=Molybdenum cofactor sulfurase {ECO:0000255|HAMAP-Rule:MF_03050}; Short=MCS {ECO:0000255|HAMAP-Rule:MF_03050}; Short=MOS {ECO:0000255|HAMAP-Rule:MF_03050}; Short=MoCo sulfurase {ECO:0000255|HAMAP-Rule:MF_03050}; Short=hMCS; EC=2.8.1.9 {ECO:0000255|HAMAP-Rule:MF_03050}; AltName: Full=Molybdenum cofactor sulfurtransferase {ECO:0000255|HAMAP-Rule:MF_03050};	55034	-
18099	Q8N9W6	BOLL	RecName: Full=Protein boule-like;	66037	-
69836	Q8N8H1	ZNF321P	RecName: Full=Putative protein ZNF321; AltName: Full=Zinc finger protein 321 pseudogene;	100529240	-
33524	Q9BV35	SLC25A23	RecName: Full=Calcium-binding mitochondrial carrier protein SCaMC-3; AltName: Full=Mitochondrial ATP-Mg/Pi carrier protein 2; AltName: Full=Mitochondrial Ca(2+)-dependent solute carrier protein 2; AltName: Full=Small calcium-binding mitochondrial carrier protein 3; AltName: Full=Solute carrier family 25 member 23;	79085	-
18092	P62841	RPS15	RecName: Full=40S ribosomal protein S15; AltName: Full=RIG protein; AltName: Full=Small ribosomal subunit protein uS19 {ECO:0000303|PubMed:24524803};	6209	-
33526	Q9BV10	ALG12	RecName: Full=Dol-P-Man:Man(7)GlcNAc(2)-PP-Dol alpha-1,6-mannosyltransferase; EC=2.4.1.260; AltName: Full=Asparagine-linked glycosylation protein 12 homolog; Short=hALG12; AltName: Full=Dolichyl-P-Man:Man(7)GlcNAc(2)-PP-dolichyl-alpha-1,6-mannosyltransferase; AltName: Full=Mannosyltransferase ALG12 homolog; AltName: Full=Membrane protein SB87;	79087	-
18090	Q13829	TNFAIP1	RecName: Full=BTB/POZ domain-containing adapter for CUL3-mediated RhoA degradation protein 2; Short=hBACURD2; AltName: Full=BTB/POZ domain-containing protein TNFAIP1; AltName: Full=Protein B12; AltName: Full=Tumor necrosis factor, alpha-induced protein 1, endothelial;	7126	-
18097	Q659C4	LARP1B	RecName: Full=La-related protein 1B; AltName: Full=La ribonucleoprotein domain family member 1B; AltName: Full=La ribonucleoprotein domain family member 2; AltName: Full=La-related protein 2;	55132	-
18096	Q6P1M9	ARMCX5	RecName: Full=Armadillo repeat-containing X-linked protein 5;	64860	-
18586	Q0VAQ4	SMAGP	RecName: Full=Small cell adhesion glycoprotein; AltName: Full=Small transmembrane and glycosylated protein;	57228	-
18094	Q86X95	CIR1	RecName: Full=Corepressor interacting with RBPJ 1; AltName: Full=CBF1-interacting corepressor; AltName: Full=Recepin;	9541	-
38199	Q96D42	HAVCR1	RecName: Full=Hepatitis A virus cellular receptor 1; Short=HAVcr-1; AltName: Full=Kidney injury molecule 1; Short=KIM-1; AltName: Full=T-cell immunoglobulin and mucin domain-containing protein 1; Short=TIMD-1; AltName: Full=T-cell immunoglobulin mucin receptor 1; Short=TIM; Short=TIM-1; AltName: Full=T-cell membrane protein 1; Flags: Precursor;	26762	-
4169	Q8N9N5	BANP	RecName: Full=Protein BANP; AltName: Full=BEN domain-containing protein 1; AltName: Full=Btg3-associated nuclear protein; AltName: Full=Scaffold/matrix-associated region-1-binding protein;	54971	-
16259	Q9H6Y2	WDR55	RecName: Full=WD repeat-containing protein 55;	54853	-
29993	Q96MA1	DMRTB1	RecName: Full=Doublesex- and mab-3-related transcription factor B1;	63948	-
45056	Q9HBT8	ZNF286A	RecName: Full=Zinc finger protein 286A;	57335	-
48058	Q5MJ08	SPANXN4	RecName: Full=Sperm protein associated with the nucleus on the X chromosome N4; AltName: Full=Nuclear-associated protein SPAN-Xn4; Short=SPANX-N4; AltName: Full=SPANX family member N4;	441525	-
41348	Q8N1F7	NUP93	RecName: Full=Nuclear pore complex protein Nup93; AltName: Full=93 kDa nucleoporin; AltName: Full=Nucleoporin Nup93;	9688	-
67164	Q9P265	DIP2B	RecName: Full=Disco-interacting protein 2 homolog B; Short=DIP2 homolog B;	57609	-
29748	P20839	IMPDH1	RecName: Full=Inosine-5'-monophosphate dehydrogenase 1 {ECO:0000255|HAMAP-Rule:MF_03156}; Short=IMP dehydrogenase 1 {ECO:0000255|HAMAP-Rule:MF_03156}; Short=IMPD 1 {ECO:0000255|HAMAP-Rule:MF_03156}; Short=IMPDH 1 {ECO:0000255|HAMAP-Rule:MF_03156}; EC=1.1.1.205 {ECO:0000255|HAMAP-Rule:MF_03156}; AltName: Full=IMPDH-I;	3614	-
29743	O43918	AIRE	RecName: Full=Autoimmune regulator; AltName: Full=Autoimmune polyendocrinopathy candidiasis ectodermal dystrophy protein; Short=APECED protein;	326	-
40940	O95049	TJP3	RecName: Full=Tight junction protein ZO-3; AltName: Full=Tight junction protein 3; AltName: Full=Zona occludens protein 3; AltName: Full=Zonula occludens protein 3;	27134	-
40941	Q96PU5	NEDD4L	RecName: Full=E3 ubiquitin-protein ligase NEDD4-like; EC=2.3.2.26; AltName: Full=HECT-type E3 ubiquitin transferase NED4L; AltName: Full=NEDD4.2; AltName: Full=Nedd4-2;	23327	-
29745	Q06418	TYRO3	RecName: Full=Tyrosine-protein kinase receptor TYRO3; EC=2.7.10.1; AltName: Full=Tyrosine-protein kinase BYK; AltName: Full=Tyrosine-protein kinase DTK; AltName: Full=Tyrosine-protein kinase RSE; AltName: Full=Tyrosine-protein kinase SKY; AltName: Full=Tyrosine-protein kinase TIF; Flags: Precursor;	7301	-
40767	Q71UI9	H2AFV	RecName: Full=Histone H2A.V; AltName: Full=H2A.F/Z;	94239	-
23078	Q8N448	LNX2	RecName: Full=Ligand of Numb protein X 2; AltName: Full=Numb-binding protein 2; AltName: Full=PDZ domain-containing RING finger protein 1;	222484	-
23073	Q99497	PARK7	RecName: Full=Protein DJ-1 {ECO:0000305}; Short=DJ-1; AltName: Full=Oncogene DJ1 {ECO:0000305}; AltName: Full=Parkinson disease protein 7 {ECO:0000305}; AltName: Full=Parkinsonism-associated deglycase {ECO:0000312|HGNC:HGNC:16369}; AltName: Full=Protein deglycase DJ-1 {ECO:0000303|PubMed:25416785}; EC=3.1.2.- {ECO:0000269|PubMed:25416785}; EC=3.5.1.124 {ECO:0000269|PubMed:25416785}; Flags: Precur…	11315	-
1154	Q9BUB5	MKNK1	RecName: Full=MAP kinase-interacting serine/threonine-protein kinase 1; EC=2.7.11.1 {ECO:0000269|PubMed:11463832, ECO:0000269|PubMed:9155018}; AltName: Full=MAP kinase signal-integrating kinase 1; Short=MAPK signal-integrating kinase 1; Short=Mnk1;	8569	-
62576	P54819	AK2	RecName: Full=Adenylate kinase 2, mitochondrial {ECO:0000255|HAMAP-Rule:MF_03168}; Short=AK 2 {ECO:0000255|HAMAP-Rule:MF_03168}; EC=2.7.4.3 {ECO:0000255|HAMAP-Rule:MF_03168}; AltName: Full=ATP-AMP transphosphorylase 2 {ECO:0000255|HAMAP-Rule:MF_03168}; AltName: Full=ATP:AMP phosphotransferase {ECO:0000255|HAMAP-Rule:MF_03168}; AltName: Full=Adenylate monophosphate kinase {ECO:0000255|HAMAP-Rule:M…	204	-
23077	Q7Z2D5	PLPPR4	RecName: Full=Phospholipid phosphatase-related protein type 4 {ECO:0000305}; EC=3.1.3.4; AltName: Full=Brain-specific phosphatidic acid phosphatase-like protein 1 {ECO:0000303|Ref.7}; AltName: Full=Lipid phosphate phosphatase-related protein type 4 {ECO:0000303|Ref.2}; AltName: Full=Plasticity-related gene 1 protein {ECO:0000305|PubMed:12730698}; Short=PRG-1 {ECO:0000303|PubMed:12730698};	9890	-
1150	O00764	PDXK	RecName: Full=Pyridoxal kinase; EC=2.7.1.35; AltName: Full=Pyridoxine kinase;	8566	-
1153	O15121	DEGS1	RecName: Full=Sphingolipid delta(4)-desaturase DES1; EC=1.14.19.17 {ECO:0000269|PubMed:11937514}; AltName: Full=Cell migration-inducing gene 15 protein; AltName: Full=Degenerative spermatocyte homolog 1; AltName: Full=Membrane lipid desaturase;	8560	-
1152	O43583	DENR	RecName: Full=Density-regulated protein; Short=DRP; AltName: Full=Protein DRP1; AltName: Full=Smooth muscle cell-associated protein 3; Short=SMAP-3;	8562	-
24268	Q92692	NECTIN2	RecName: Full=Nectin-2; AltName: Full=Herpes virus entry mediator B; Short=Herpesvirus entry mediator B; Short=HveB; AltName: Full=Nectin cell adhesion molecule 2 {ECO:0000312|HGNC:HGNC:9707}; AltName: Full=Poliovirus receptor-related protein 2; AltName: CD_antigen=CD112; Flags: Precursor;	5819	-
65823	Q13112	CHAF1B	RecName: Full=Chromatin assembly factor 1 subunit B; Short=CAF-1 subunit B; AltName: Full=Chromatin assembly factor I p60 subunit; Short=CAF-I 60 kDa subunit; Short=CAF-I p60; AltName: Full=M-phase phosphoprotein 7;	8208	-
45669	O75953	DNAJB5	RecName: Full=DnaJ homolog subfamily B member 5; AltName: Full=Heat shock protein Hsp40-2; AltName: Full=Heat shock protein Hsp40-3; AltName: Full=Heat shock protein cognate 40; Short=Hsc40;	25822	-
39578	Q14032	BAAT	RecName: Full=Bile acid-CoA:amino acid N-acyltransferase {ECO:0000303|PubMed:8034703}; Short=BACAT {ECO:0000303|PubMed:12810727}; Short=BAT {ECO:0000303|PubMed:8034703}; EC=2.3.1.65 {ECO:0000269|PubMed:12810727, ECO:0000269|PubMed:8034703}; AltName: Full=Glycine N-choloyltransferase; AltName: Full=Long-chain fatty-acyl-CoA hydrolase {ECO:0000303|PubMed:12810727}; EC=3.1.2.2 {ECO:0000269|PubMed:12…	570	-
39574	Q01826	SATB1	RecName: Full=DNA-binding protein SATB1; AltName: Full=Special AT-rich sequence-binding protein 1;	6304	-
39576	Q8WX92	NELFB	RecName: Full=Negative elongation factor B; Short=NELF-B; AltName: Full=Cofactor of BRCA1;	25920	-
39571	Q9P031	CCDC59	RecName: Full=Thyroid transcription factor 1-associated protein 26; Short=TTF-1-associated protein 26; AltName: Full=Coiled-coil domain-containing protein 59; AltName: Full=TTF-1-associated protein BR2;	29080	-
39570	P00367	GLUD1	RecName: Full=Glutamate dehydrogenase 1, mitochondrial; Short=GDH 1; EC=1.4.1.3; Flags: Precursor;	2746	-
39572	Q9UHN1	POLG2	RecName: Full=DNA polymerase subunit gamma-2, mitochondrial; EC=2.7.7.7; AltName: Full=DNA polymerase gamma accessory 55 kDa subunit; Short=p55; AltName: Full=Mitochondrial DNA polymerase accessory subunit; AltName: Full=MtPolB; AltName: Full=PolG-beta; Flags: Precursor;	11232	-
31746	Q96IZ5	RBM41	RecName: Full=RNA-binding protein 41; AltName: Full=RNA-binding motif protein 41;	55285	-
31744	P50539	MXI1	RecName: Full=Max-interacting protein 1; Short=Max interactor 1; AltName: Full=Class C basic helix-loop-helix protein 11; Short=bHLHc11;	4601	-
31745	O43310	CTIF	RecName: Full=CBP80/20-dependent translation initiation factor;	9811	-
31742	P41223	BUD31	RecName: Full=Protein BUD31 homolog; AltName: Full=Protein EDG-2; AltName: Full=Protein G10 homolog;	8896	-
31743	Q96E93	KLRG1	RecName: Full=Killer cell lectin-like receptor subfamily G member 1; AltName: Full=C-type lectin domain family 15 member A; AltName: Full=ITIM-containing receptor MAFA-L; AltName: Full=MAFA-like receptor; AltName: Full=Mast cell function-associated antigen;	10219	-
8032	Q13114	TRAF3	RecName: Full=TNF receptor-associated factor 3; EC=2.3.2.27; AltName: Full=CAP-1; AltName: Full=CD40 receptor-associated factor 1; Short=CRAF1; AltName: Full=CD40-binding protein; Short=CD40BP; AltName: Full=LMP1-associated protein 1; Short=LAP1; AltName: Full=RING-type E3 ubiquitin transferase TRAF3 {ECO:0000305};	7187	-
8038	O14933	UBE2L6	RecName: Full=Ubiquitin/ISG15-conjugating enzyme E2 L6; EC=2.3.2.23; AltName: Full=E2 ubiquitin-conjugating enzyme L6; AltName: Full=Retinoic acid-induced gene B protein; Short=RIG-B; AltName: Full=UbcH8; AltName: Full=Ubiquitin carrier protein L6; AltName: Full=Ubiquitin-protein ligase L6;	9246	-
12859	P16591	FER	RecName: Full=Tyrosine-protein kinase Fer; EC=2.7.10.2; AltName: Full=Feline encephalitis virus-related kinase FER; AltName: Full=Fujinami poultry sarcoma/Feline sarcoma-related protein Fer; AltName: Full=Proto-oncogene c-Fer; AltName: Full=Tyrosine kinase 3; AltName: Full=p94-Fer;	2241	-
24083	Q8WXS3	BAALC	RecName: Full=Brain and acute leukemia cytoplasmic protein;	79870	-
34539	P21589	NT5E	RecName: Full=5'-nucleotidase; Short=5'-NT; EC=3.1.3.5; AltName: Full=Ecto-5'-nucleotidase; AltName: CD_antigen=CD73; Flags: Precursor;	4907	-
8523	O14920	IKBKB	RecName: Full=Inhibitor of nuclear factor kappa-B kinase subunit beta; Short=I-kappa-B-kinase beta; Short=IKK-B; Short=IKK-beta; Short=IkBKB; EC=2.7.11.10; AltName: Full=I-kappa-B kinase 2; Short=IKK2; AltName: Full=Nuclear factor NF-kappa-B inhibitor kinase beta; Short=NFKBIKB;	3551	-
34533	P34130	NTF4	RecName: Full=Neurotrophin-4; Short=NT-4; AltName: Full=Neurotrophin-5; Short=NT-5; AltName: Full=Neutrophic factor 4; Flags: Precursor;	4909	-
12581	P31314	TLX1	RecName: Full=T-cell leukemia homeobox protein 1; AltName: Full=Homeobox protein Hox-11; AltName: Full=Proto-oncogene TCL-3; AltName: Full=T-cell leukemia/lymphoma protein 3;	3195	-
8520	Q12799	TCP10	RecName: Full=T-complex protein 10A homolog;	6953	-
12854	Q96RG2	PASK	RecName: Full=PAS domain-containing serine/threonine-protein kinase; Short=PAS-kinase; Short=PASKIN; Short=hPASK; EC=2.7.11.1;	23178	-
8525	Q99558	MAP3K14	RecName: Full=Mitogen-activated protein kinase kinase kinase 14; EC=2.7.11.25; AltName: Full=NF-kappa-beta-inducing kinase; Short=HsNIK; AltName: Full=Serine/threonine-protein kinase NIK;	9020	-
8524	O15111	CHUK	RecName: Full=Inhibitor of nuclear factor kappa-B kinase subunit alpha; Short=I-kappa-B kinase alpha; Short=IKK-A; Short=IKK-alpha; Short=IkBKA; Short=IkappaB kinase; EC=2.7.11.10; AltName: Full=Conserved helix-loop-helix ubiquitous kinase; AltName: Full=I-kappa-B kinase 1; Short=IKK1; AltName: Full=Nuclear factor NF-kappa-B inhibitor kinase alpha; Short=NFKBIKA; AltName: Full=Transcription facto…	1147	-
35915	Q9H3S1	SEMA4A	RecName: Full=Semaphorin-4A; AltName: Full=Semaphorin-B; Short=Sema B; Flags: Precursor;	64218	-
44916	Q9Y248	GINS2	RecName: Full=DNA replication complex GINS protein PSF2; AltName: Full=GINS complex subunit 2;	51659	-
65531	O95210	STBD1	RecName: Full=Starch-binding domain-containing protein 1 {ECO:0000303|PubMed:20810658}; AltName: Full=Genethonin-1 {ECO:0000303|PubMed:20810658}; AltName: Full=Glycophagy cargo receptor STBD1 {ECO:0000305};	8987	-
58071	Q9ULL5	PRR12	RecName: Full=Proline-rich protein 12;	57479	-
44919	Q58EX2	SDK2	RecName: Full=Protein sidekick-2 {ECO:0000250|UniProtKB:Q6V4S5}; Flags: Precursor;	54549	-
37792	Q6ZMV9	KIF6	RecName: Full=Kinesin-like protein KIF6;	221458	-
66563	Q9Y574	ASB4	RecName: Full=Ankyrin repeat and SOCS box protein 4; Short=ASB-4;	51666	-
58073	P07225	PROS1	RecName: Full=Vitamin K-dependent protein S; Flags: Precursor;	5627	-
66565	Q96S95	CAMK2N2	RecName: Full=Calcium/calmodulin-dependent protein kinase II inhibitor 2; AltName: Full=CaM-KII inhibitory protein; Short=CaM-KIIN;	94032	-
16353	P20393	NR1D1	RecName: Full=Nuclear receptor subfamily 1 group D member 1; AltName: Full=Rev-erbA-alpha; AltName: Full=V-erbA-related protein 1; Short=EAR-1;	9572	-
66568	P07998	RNASE1	RecName: Full=Ribonuclease pancreatic; EC=3.1.27.5; AltName: Full=HP-RNase; AltName: Full=RIB-1; AltName: Full=RNase UpI-1; AltName: Full=Ribonuclease 1; Short=RNase 1; AltName: Full=Ribonuclease A; Short=RNase A; Flags: Precursor;	6035	-
1843	Q96QU8	XPO6	RecName: Full=Exportin-6; Short=Exp6; AltName: Full=Ran-binding protein 20;	23214	-
61782	O43315	AQP9	RecName: Full=Aquaporin-9; Short=AQP-9; AltName: Full=Aquaglyceroporin-9; AltName: Full=Small solute channel 1;	366	-
22657	P49591	SARS	RecName: Full=Serine--tRNA ligase, cytoplasmic; EC=6.1.1.11; AltName: Full=Seryl-tRNA synthetase; Short=SerRS; AltName: Full=Seryl-tRNA(Ser/Sec) synthetase;	6301	-
22650	P50897	PPT1	RecName: Full=Palmitoyl-protein thioesterase 1; Short=PPT-1; EC=3.1.2.22; AltName: Full=Palmitoyl-protein hydrolase 1; Flags: Precursor;	5538	-
22651	P30876	POLR2B	RecName: Full=DNA-directed RNA polymerase II subunit RPB2; EC=2.7.7.6; AltName: Full=DNA-directed RNA polymerase II 140 kDa polypeptide; AltName: Full=DNA-directed RNA polymerase II subunit B; AltName: Full=RNA polymerase II subunit 2; AltName: Full=RNA polymerase II subunit B2;	5431	-
65069	O60344	ECE2	RecName: Full=Endothelin-converting enzyme 2; Short=ECE-2; Includes: RecName: Full=Methyltransferase-like region; EC=2.1.1.-; Includes: RecName: Full=Endothelin-converting enzyme 2 region; EC=3.4.24.71;	9718	-
65066	P33681	CD80	RecName: Full=T-lymphocyte activation antigen CD80; AltName: Full=Activation B7-1 antigen; AltName: Full=BB1; AltName: Full=CTLA-4 counter-receptor B7.1; Short=B7; AltName: CD_antigen=CD80; Flags: Precursor;	941	-
61789	P08263	GSTA1	RecName: Full=Glutathione S-transferase A1; EC=2.5.1.18; AltName: Full=GST HA subunit 1; AltName: Full=GST class-alpha member 1; AltName: Full=GST-epsilon; AltName: Full=GSTA1-1; AltName: Full=GTH1; Contains: RecName: Full=Glutathione S-transferase A1, N-terminally processed;	2938	-
61031	P56178	DLX5	RecName: Full=Homeobox protein DLX-5;	1749	-
65063	O60518	RANBP6	RecName: Full=Ran-binding protein 6; Short=RanBP6;	26953	-
65061	Q9UN70	PCDHGC3	RecName: Full=Protocadherin gamma-C3; Short=PCDH-gamma-C3; AltName: Full=Protocadherin-2; AltName: Full=Protocadherin-43; Short=PC-43; Flags: Precursor;	5098	-
22388	P42766	RPL35	RecName: Full=60S ribosomal protein L35; AltName: Full=Large ribosomal subunit protein uL29 {ECO:0000303|PubMed:24524803};	11224	-
22389	P50914	RPL14	RecName: Full=60S ribosomal protein L14; AltName: Full=CAG-ISL 7; AltName: Full=Large ribosomal subunit protein eL14 {ECO:0000303|PubMed:24524803};	9045	-
16350	Q9BZL3	SMIM3	RecName: Full=Small integral membrane protein 3; AltName: Full=NGF-induced differentiation clone 67 protein; AltName: Full=Small membrane protein NID67;	85027	-
22382	Q07666	KHDRBS1	RecName: Full=KH domain-containing, RNA-binding, signal transduction-associated protein 1; AltName: Full=GAP-associated tyrosine phosphoprotein p62; AltName: Full=Src-associated in mitosis 68 kDa protein; Short=Sam68; AltName: Full=p21 Ras GTPase-activating protein-associated p62; AltName: Full=p68;	10657	-
22383	P22626	HNRNPA2B1	RecName: Full=Heterogeneous nuclear ribonucleoproteins A2/B1; Short=hnRNP A2/B1;	3181	-
22380	Q99729	HNRNPAB	RecName: Full=Heterogeneous nuclear ribonucleoprotein A/B; Short=hnRNP A/B; AltName: Full=APOBEC1-binding protein 1; Short=ABBP-1;	3182	-
22381	P51991	HNRNPA3	RecName: Full=Heterogeneous nuclear ribonucleoprotein A3; Short=hnRNP A3;	220988	-
22386	P84098	RPL19	RecName: Full=60S ribosomal protein L19; AltName: Full=Large ribosomal subunit protein eL19 {ECO:0000303|PubMed:24524803};	6143	-
22387	Q07020	RPL18	RecName: Full=60S ribosomal protein L18; AltName: Full=Large ribosomal subunit protein eL18 {ECO:0000303|PubMed:24524803};	6141	-
22384	P15924	DSP	RecName: Full=Desmoplakin; Short=DP; AltName: Full=250/210 kDa paraneoplastic pemphigus antigen;	1832	-
52830	Q9UBZ4	APEX2	RecName: Full=DNA-(apurinic or apyrimidinic site) lyase 2; EC=3.1.-.-; EC=4.2.99.18; AltName: Full=AP endonuclease XTH2; AltName: Full=APEX nuclease 2; AltName: Full=APEX nuclease-like 2; AltName: Full=Apurinic-apyrimidinic endonuclease 2; Short=AP endonuclease 2;	27301	-
60928	P49914	MTHFS	RecName: Full=5-formyltetrahydrofolate cyclo-ligase; EC=6.3.3.2; AltName: Full=5,10-methenyl-tetrahydrofolate synthetase; Short=MTHFS; Short=Methenyl-THF synthetase;	10588	-
4299	Q9Y5B8	NME7	RecName: Full=Nucleoside diphosphate kinase 7; Short=NDK 7; Short=NDP kinase 7; EC=2.7.4.6; AltName: Full=nm23-H7;	29922	-
4298	O75828	CBR3	RecName: Full=Carbonyl reductase [NADPH] 3; EC=1.1.1.184; AltName: Full=NADPH-dependent carbonyl reductase 3; AltName: Full=Short chain dehydrogenase/reductase family 21C member 2;	874	-
16591	Q14525	KRT33B	RecName: Full=Keratin, type I cuticular Ha3-II; AltName: Full=Hair keratin, type I Ha3-II; AltName: Full=Keratin-33B; Short=K33B;	3884	-
4295	Q9Y5X3	SNX5	RecName: Full=Sorting nexin-5;	27131	-
4294	P13196	ALAS1	RecName: Full=5-aminolevulinate synthase, nonspecific, mitochondrial; Short=ALAS-H; EC=2.3.1.37; AltName: Full=5-aminolevulinic acid synthase 1; AltName: Full=Delta-ALA synthase 1; AltName: Full=Delta-aminolevulinate synthase 1; Flags: Precursor;	211	-
13986	P46939	UTRN	RecName: Full=Utrophin; AltName: Full=Dystrophin-related protein 1; Short=DRP-1;	7402	-
4296	Q9Y5W5	WIF1	RecName: Full=Wnt inhibitory factor 1; Short=WIF-1; Flags: Precursor;	11197	-
4290	Q7L4P6	BEND5	RecName: Full=BEN domain-containing protein 5;	79656	-
4293	P36406	TRIM23	RecName: Full=E3 ubiquitin-protein ligase TRIM23; EC=2.3.2.27; AltName: Full=ADP-ribosylation factor domain-containing protein 1; AltName: Full=GTP-binding protein ARD-1; AltName: Full=RING finger protein 46; AltName: Full=RING-type E3 ubiquitin transferase TRIM23 {ECO:0000305}; AltName: Full=Tripartite motif-containing protein 23;	373	-
4292	P43364	MAGEA11	RecName: Full=Melanoma-associated antigen 11; AltName: Full=Cancer/testis antigen 1.11; Short=CT1.11; AltName: Full=MAGE-11 antigen;	4110	-
40620	Q9H9V4	RNF122	RecName: Full=RING finger protein 122;	79845	-
16594	Q9P2K3	RCOR3	RecName: Full=REST corepressor 3;	55758	-
8210	P48059	LIMS1	RecName: Full=LIM and senescent cell antigen-like-containing domain protein 1; AltName: Full=Particularly interesting new Cys-His protein 1; Short=PINCH-1; AltName: Full=Renal carcinoma antigen NY-REN-48;	3987	-
66783	P14324	FDPS	RecName: Full=Farnesyl pyrophosphate synthase; Short=FPP synthase; Short=FPS; EC=2.5.1.10; AltName: Full=(2E,6E)-farnesyl diphosphate synthase; AltName: Full=Dimethylallyltranstransferase; EC=2.5.1.1; AltName: Full=Farnesyl diphosphate synthase; AltName: Full=Geranyltranstransferase;	2224	-
66781	Q5JVG8	ZNF506	RecName: Full=Zinc finger protein 506;	440515	-
1322	Q9P0K1	ADAM22	RecName: Full=Disintegrin and metalloproteinase domain-containing protein 22; Short=ADAM 22; AltName: Full=Metalloproteinase-disintegrin ADAM22-3; AltName: Full=Metalloproteinase-like, disintegrin-like, and cysteine-rich protein 2; Flags: Precursor;	53616	-
65208	P56937	HSD17B7	RecName: Full=3-keto-steroid reductase; EC=1.1.1.270; AltName: Full=17-beta-hydroxysteroid dehydrogenase 7; Short=17-beta-HSD 7; AltName: Full=Estradiol 17-beta-dehydrogenase 7; EC=1.1.1.62; AltName: Full=Short chain dehydrogenase/reductase family 37C member 1;	51478	-
22033	A5PLK6	RGSL1	RecName: Full=Regulator of G-protein signaling protein-like;	353299	-
23779	P84085	ARF5	RecName: Full=ADP-ribosylation factor 5;	381	-
61251	P22794	EVI2A	RecName: Full=Protein EVI2A; AltName: Full=Ecotropic viral integration site 2A protein homolog; Short=EVI-2A; Flags: Precursor;	2123	-
16597	Q13200	PSMD2	RecName: Full=26S proteasome non-ATPase regulatory subunit 2; AltName: Full=26S proteasome regulatory subunit RPN1; AltName: Full=26S proteasome regulatory subunit S2; AltName: Full=26S proteasome subunit p97; AltName: Full=Protein 55.11; AltName: Full=Tumor necrosis factor type 1 receptor-associated protein 2;	5708	-
65204	Q9HBD1	RC3H2	RecName: Full=Roquin-2; EC=2.3.2.27 {ECO:0000303|PubMed:24448648}; AltName: Full=Membrane-associated nucleic acid-binding protein; AltName: Full=RING finger and CCCH-type zinc finger domain-containing protein 2; AltName: Full=RING finger protein 164; AltName: Full=RING-type E3 ubiquitin transferase Roquin-2 {ECO:0000305};	54542	-
69691	Q9H2U2	PPA2	RecName: Full=Inorganic pyrophosphatase 2, mitochondrial; EC=3.6.1.1; AltName: Full=Pyrophosphatase SID6-306; AltName: Full=Pyrophosphate phospho-hydrolase 2; Short=PPase 2; Flags: Precursor;	27068	-
69693	Q9P2J2	IGSF9	RecName: Full=Protein turtle homolog A; AltName: Full=Immunoglobulin superfamily member 9A; Short=IgSF9A; Flags: Precursor;	57549	-
81566	O43900	PRICKLE3	RecName: Full=Prickle-like protein 3; AltName: Full=LIM domain only protein 6; Short=LMO-6; AltName: Full=Triple LIM domain protein 6;	4007	-
43448	Q8WTR4	GDPD5	RecName: Full=Glycerophosphodiester phosphodiesterase domain-containing protein 5; EC=3.1.-.-; AltName: Full=Glycerophosphodiester phosphodiesterase 2;	81544	-
4749	Q96G25	MED8	RecName: Full=Mediator of RNA polymerase II transcription subunit 8; AltName: Full=Activator-recruited cofactor 32 kDa component; Short=ARC32; AltName: Full=Mediator complex subunit 8;	112950	-
13679	O75309	CDH16	RecName: Full=Cadherin-16; AltName: Full=Kidney-specific cadherin; Short=Ksp-cadherin; Flags: Precursor;	1014	-
43338	Q8WV93	LACE1	RecName: Full=Lactation elevated protein 1; AltName: Full=Protein AFG1 homolog;	246269	-
4743	Q15013	MAD2L1BP	RecName: Full=MAD2L1-binding protein; AltName: Full=Caught by MAD2 protein;	9587	-
4742	P07602	PSAP	RecName: Full=Prosaposin; AltName: Full=Proactivator polypeptide; Contains: RecName: Full=Saposin-A; AltName: Full=Protein A; Contains: RecName: Full=Saposin-B-Val; Contains: RecName: Full=Saposin-B; AltName: Full=Cerebroside sulfate activator; Short=CSAct; AltName: Full=Dispersin; AltName: Full=Sphingolipid activator protein 1; Short=SAP-1; AltName: Full=Sulfatide/GM1 activator; Contains: RecNam…	5660	-
4741	Q9ULX9	MAFF	RecName: Full=Transcription factor MafF; AltName: Full=U-Maf; AltName: Full=V-maf musculoaponeurotic fibrosarcoma oncogene homolog F;	23764	-
4740	Q9Y5U8	MPC1	RecName: Full=Mitochondrial pyruvate carrier 1; AltName: Full=Brain protein 44-like protein;	51660	-
4747	Q5RL73	RBM48	RecName: Full=RNA-binding protein 48;	84060	-
4746	Q96EW2	HSPBAP1	RecName: Full=HSPB1-associated protein 1; AltName: Full=27 kDa heat shock protein-associated protein 1; AltName: Full=Protein associated with small stress protein 1;	79663	-
13674	Q969X1	TMBIM1	RecName: Full=Protein lifeguard 3; AltName: Full=Protein RECS1 homolog; AltName: Full=Transmembrane BAX inhibitor motif-containing protein 1;	64114	-
43331	Q8WTP8	AEN	RecName: Full=Apoptosis-enhancing nuclease; EC=3.1.-.-; AltName: Full=Interferon-stimulated 20 kDa exonuclease-like 1;	64782	-
19763	Q8WV60	PTCD2	RecName: Full=Pentatricopeptide repeat-containing protein 2, mitochondrial;	79810	-
16000	P86479;P86496;P86478;P86480;P86481	PRR20C ;PRR20A;PRR20B ;PRR20E ;PRR20D	RecName: Full=Proline-rich protein 20E;;RecName: Full=Proline-rich protein 20B;;RecName: Full=Proline-rich protein 20A;;RecName: Full=Proline-rich protein 20D;;RecName: Full=Proline-rich protein 20C;	729246;729250;729240;105370298;122183;729233	-
16001	Q9UHF1	EGFL7	RecName: Full=Epidermal growth factor-like protein 7; Short=EGF-like protein 7; AltName: Full=Multiple epidermal growth factor-like domains protein 7; Short=Multiple EGF-like domains protein 7; AltName: Full=NOTCH4-like protein; AltName: Full=Vascular endothelial statin; Short=VE-statin; AltName: Full=Zneu1; Flags: Precursor;	51162	-
16006	Q9H0E2	TOLLIP	RecName: Full=Toll-interacting protein;	54472	-
16007	P24592	IGFBP6	RecName: Full=Insulin-like growth factor-binding protein 6; Short=IBP-6; Short=IGF-binding protein 6; Short=IGFBP-6; Flags: Precursor;	3489	-
16004	Q9NVV5	AIG1	RecName: Full=Androgen-induced gene 1 protein; Short=AIG-1;	51390	-
32245	Q9NQ87	HEYL	RecName: Full=Hairy/enhancer-of-split related with YRPW motif-like protein; Short=hHeyL; AltName: Full=Class B basic helix-loop-helix protein 33; Short=bHLHb33; AltName: Full=Hairy-related transcription factor 3; Short=HRT-3; Short=hHRT3;	26508	-
49168	Q9Y6W8	ICOS	RecName: Full=Inducible T-cell costimulator; AltName: Full=Activation-inducible lymphocyte immunomediatory molecule; AltName: CD_antigen=CD278; Flags: Precursor;	29851	-
16009	O75436	VPS26A	RecName: Full=Vacuolar protein sorting-associated protein 26A; AltName: Full=Vesicle protein sorting 26A; Short=hVPS26;	9559	-
23772	Q8N3F8	MICALL1	RecName: Full=MICAL-like protein 1; AltName: Full=Molecule interacting with Rab13; Short=MIRab13;	85377	-
17606	Q8IUX4	APOBEC3F	RecName: Full=DNA dC->dU-editing enzyme APOBEC-3F; EC=3.5.4.-; AltName: Full=Apolipoprotein B mRNA-editing enzyme catalytic polypeptide-like 3F; Short=A3F;	200316	-
13560	Q9H741	C12orf49	RecName: Full=UPF0454 protein C12orf49; Flags: Precursor;	79794	-
2183	Q9UJZ1	STOML2	RecName: Full=Stomatin-like protein 2, mitochondrial; Short=SLP-2; AltName: Full=EPB72-like protein 2; AltName: Full=Paraprotein target 7; Short=Paratarg-7; Flags: Precursor;	30968	-
2182	Q92793	CREBBP	RecName: Full=CREB-binding protein; EC=2.3.1.48 {ECO:0000269|PubMed:24616510};	1387	-
2180	P51808	DYNLT3	RecName: Full=Dynein light chain Tctex-type 3; AltName: Full=Protein 91/23; AltName: Full=T-complex-associated testis-expressed 1-like;	6990	-
2187	Q9UJC3	HOOK1	RecName: Full=Protein Hook homolog 1; Short=h-hook1; Short=hHK1;	51361	-
2186	P30622	CLIP1	RecName: Full=CAP-Gly domain-containing linker protein 1; AltName: Full=Cytoplasmic linker protein 1; AltName: Full=Cytoplasmic linker protein 170 alpha-2; Short=CLIP-170; AltName: Full=Reed-Sternberg intermediate filament-associated protein; AltName: Full=Restin;	6249	-
4608	Q9NQC3	RTN4	RecName: Full=Reticulon-4; AltName: Full=Foocen; AltName: Full=Neurite outgrowth inhibitor; Short=Nogo protein; AltName: Full=Neuroendocrine-specific protein; Short=NSP; AltName: Full=Neuroendocrine-specific protein C homolog; AltName: Full=RTN-x; AltName: Full=Reticulon-5;	57142	-
2184	Q9Y277	VDAC3	RecName: Full=Voltage-dependent anion-selective channel protein 3; Short=VDAC-3; Short=hVDAC3; AltName: Full=Outer mitochondrial membrane protein porin 3;	7419	-
4606	Q8N2Y8	RUSC2	RecName: Full=Iporin; AltName: Full=Interacting protein of Rab1; AltName: Full=RUN and SH3 domain-containing protein 2;	9853	-
4607	Q9NZ81	PRR13	RecName: Full=Proline-rich protein 13; AltName: Full=Taxane-resistance protein;	54458	-
2189	Q96KG9	SCYL1	RecName: Full=N-terminal kinase-like protein; AltName: Full=Coated vesicle-associated kinase of 90 kDa; AltName: Full=SCY1-like protein 1; AltName: Full=Telomerase regulation-associated protein; AltName: Full=Telomerase transcriptional element-interacting factor; AltName: Full=Teratoma-associated tyrosine kinase;	57410	-
4605	P02771	AFP	RecName: Full=Alpha-fetoprotein; AltName: Full=Alpha-1-fetoprotein; AltName: Full=Alpha-fetoglobulin; Flags: Precursor;	174	-
4603	P46783	RPS10	RecName: Full=40S ribosomal protein S10; AltName: Full=Small ribosomal subunit protein eS10 {ECO:0000303|PubMed:24524803};	6204	-
4600	P62070	RRAS2	RecName: Full=Ras-related protein R-Ras2; AltName: Full=Ras-like protein TC21; AltName: Full=Teratocarcinoma oncogene; Flags: Precursor;	22800	-
4601	Q9UK32	RPS6KA6	RecName: Full=Ribosomal protein S6 kinase alpha-6; Short=S6K-alpha-6; EC=2.7.11.1; AltName: Full=90 kDa ribosomal protein S6 kinase 6; Short=p90-RSK 6; Short=p90RSK6; AltName: Full=Ribosomal S6 kinase 4; Short=RSK-4; AltName: Full=pp90RSK4;	27330	-
23925	Q9UPQ7	PDZRN3	RecName: Full=E3 ubiquitin-protein ligase PDZRN3; EC=2.3.2.27; AltName: Full=Ligand of Numb protein X 3; AltName: Full=PDZ domain-containing RING finger protein 3; AltName: Full=RING-type E3 ubiquitin transferase PDZRN3 {ECO:0000305}; AltName: Full=Semaphorin cytoplasmic domain-associated protein 3; Short=Protein SEMACAP3;	23024	-
23921	Q8N4G2	ARL14	RecName: Full=ADP-ribosylation factor-like protein 14; AltName: Full=ADP-ribosylation factor 7;	80117	-
23922	Q86UU1	PHLDB1	RecName: Full=Pleckstrin homology-like domain family B member 1; AltName: Full=Protein LL5-alpha;	23187	-
57642	Q12866	MERTK	RecName: Full=Tyrosine-protein kinase Mer; EC=2.7.10.1; AltName: Full=Proto-oncogene c-Mer; AltName: Full=Receptor tyrosine kinase MerTK; Flags: Precursor;	10461	-
22890	P62269	RPS18	RecName: Full=40S ribosomal protein S18; AltName: Full=Ke-3; Short=Ke3; AltName: Full=Small ribosomal subunit protein uS13 {ECO:0000303|PubMed:24524803};	6222	-
69031	Q86V24	ADIPOR2	RecName: Full=Adiponectin receptor protein 2; AltName: Full=Progestin and adipoQ receptor family member II;	79602	-
22554	O00425	IGF2BP3	RecName: Full=Insulin-like growth factor 2 mRNA-binding protein 3; Short=IGF2 mRNA-binding protein 3; Short=IMP-3; AltName: Full=IGF-II mRNA-binding protein 3; AltName: Full=KH domain-containing protein overexpressed in cancer; Short=hKOC; AltName: Full=VICKZ family member 3;	10643	-
13913	P35606	COPB2	RecName: Full=Coatomer subunit beta'; AltName: Full=Beta'-coat protein; Short=Beta'-COP; AltName: Full=p102;	9276	-
43663	Q9BSG0	PRADC1	RecName: Full=Protease-associated domain-containing protein 1; AltName: Full=Protease-associated domain-containing protein of 21 kDa; Short=hPAP21; Flags: Precursor;	84279	-
36367	Q9UJ96	KCNG2	RecName: Full=Potassium voltage-gated channel subfamily G member 2; AltName: Full=Cardiac potassium channel subunit; AltName: Full=Voltage-gated potassium channel subunit Kv6.2;	26251	-
22600	P13051	UNG	RecName: Full=Uracil-DNA glycosylase {ECO:0000255|HAMAP-Rule:MF_03166}; Short=UDG {ECO:0000255|HAMAP-Rule:MF_03166}; EC=3.2.2.27 {ECO:0000255|HAMAP-Rule:MF_03166};	7374	-
35640	Q6ZMN7	PDZRN4	RecName: Full=PDZ domain-containing RING finger protein 4; AltName: Full=Ligand of Numb protein X 4; AltName: Full=SEMACAP3-like protein;	29951	-
51924	Q9BVW6	SMIM2	RecName: Full=Small integral membrane protein 2;	79024	-
13917	Q96LD4	TRIM47	RecName: Full=Tripartite motif-containing protein 47; AltName: Full=Gene overexpressed in astrocytoma protein; AltName: Full=RING finger protein 100;	91107	-
13916	P34741	SDC2	RecName: Full=Syndecan-2; Short=SYND2; AltName: Full=Fibroglycan; AltName: Full=Heparan sulfate proteoglycan core protein; Short=HSPG; AltName: CD_antigen=CD362; Flags: Precursor;	6383	-
6185	P23193	TCEA1	RecName: Full=Transcription elongation factor A protein 1; AltName: Full=Transcription elongation factor S-II protein 1; AltName: Full=Transcription elongation factor TFIIS.o;	6917	-
16117	Q99816	TSG101	RecName: Full=Tumor susceptibility gene 101 protein; AltName: Full=ESCRT-I complex subunit TSG101;	7251	-
6183	P21731	TBXA2R	RecName: Full=Thromboxane A2 receptor; Short=TXA2-R; AltName: Full=Prostanoid TP receptor;	6915	-
31926	Q9UL17	TBX21	RecName: Full=T-box transcription factor TBX21; Short=T-box protein 21; AltName: Full=T-cell-specific T-box transcription factor T-bet; AltName: Full=Transcription factor TBLYM;	30009	-
41162	Q9Y490	TLN1	RecName: Full=Talin-1;	7094	-
45631	P40879	SLC26A3	RecName: Full=Chloride anion exchanger; AltName: Full=Down-regulated in adenoma; Short=Protein DRA; AltName: Full=Solute carrier family 26 member 3;	1811	-
16113	Q9UM19	HPCAL4	RecName: Full=Hippocalcin-like protein 4; Short=HLP4;	51440	-
45634	Q8WX93	PALLD	RecName: Full=Palladin; AltName: Full=SIH002; AltName: Full=Sarcoma antigen NY-SAR-77;	23022	-
70589	Q92542	NCSTN	RecName: Full=Nicastrin; Flags: Precursor;	23385	-
45636	Q8NCL4	GALNT6	RecName: Full=Polypeptide N-acetylgalactosaminyltransferase 6; EC=2.4.1.41; AltName: Full=Polypeptide GalNAc transferase 6; Short=GalNAc-T6; Short=pp-GaNTase 6; AltName: Full=Protein-UDP acetylgalactosaminyltransferase 6; AltName: Full=UDP-GalNAc:polypeptide N-acetylgalactosaminyltransferase 6;	11226	-
7236	P55735	SEC13	RecName: Full=Protein SEC13 homolog; AltName: Full=SEC13-like protein 1; AltName: Full=SEC13-related protein;	6396	-
9190	P08069	IGF1R	RecName: Full=Insulin-like growth factor 1 receptor; EC=2.7.10.1; AltName: Full=Insulin-like growth factor I receptor; Short=IGF-I receptor; AltName: CD_antigen=CD221; Contains: RecName: Full=Insulin-like growth factor 1 receptor alpha chain; Contains: RecName: Full=Insulin-like growth factor 1 receptor beta chain; Flags: Precursor;	3480	-
7947	Q7L590	MCM10	RecName: Full=Protein MCM10 homolog; Short=HsMCM10;	55388	-
9197	O15049	N4BP3	RecName: Full=NEDD4-binding protein 3; Short=N4BP3;	23138	-
9198	O75113	N4BP1	RecName: Full=NEDD4-binding protein 1; Short=N4BP1;	9683	-
39807	Q9NXG2	THUMPD1	RecName: Full=THUMP domain-containing protein 1;	55623	-
39806	P46060	RANGAP1	RecName: Full=Ran GTPase-activating protein 1; Short=RanGAP1;	5905	-
39801	Q86Z14	KLB	RecName: Full=Beta-klotho; Short=BKL; Short=BetaKlotho; AltName: Full=Klotho beta-like protein;	152831	-
39800	P09661	SNRPA1	RecName: Full=U2 small nuclear ribonucleoprotein A'; Short=U2 snRNP A';	6627	-
63781	Q8N806	UBR7	RecName: Full=Putative E3 ubiquitin-protein ligase UBR7; EC=2.3.2.27; AltName: Full=N-recognin-7; AltName: Full=RING-type E3 ubiquitin transferase UBR7;	55148	-
16915	Q13555	CAMK2G	RecName: Full=Calcium/calmodulin-dependent protein kinase type II subunit gamma; Short=CaM kinase II subunit gamma; Short=CaMK-II subunit gamma; EC=2.7.11.17;	818	-
69623	A2RU49	HYKK	RecName: Full=Hydroxylysine kinase; Short=5-hydroxy-L-lysine kinase; EC=2.7.1.81; AltName: Full=Aminoglycoside phosphotransferase domain-containing protein 1;	123688	-
16917	Q8WTU0	DDI1	RecName: Full=Protein DDI1 homolog 1;	414301	-
38646	Q702N8	XIRP1	RecName: Full=Xin actin-binding repeat-containing protein 1; AltName: Full=Cardiomyopathy-associated protein 1;	165904	-
16912	O15344	MID1	RecName: Full=E3 ubiquitin-protein ligase Midline-1; EC=2.3.2.27; AltName: Full=Midin; AltName: Full=Putative transcription factor XPRF; AltName: Full=RING finger protein 59; AltName: Full=RING finger protein Midline-1; AltName: Full=RING-type E3 ubiquitin transferase Midline-1 {ECO:0000305}; AltName: Full=Tripartite motif-containing protein 18;	4281	-
16913	Q6P1R4	DUS1L	RecName: Full=tRNA-dihydrouridine(16/17) synthase [NAD(P)(+)]-like; EC=1.3.1.-; AltName: Full=tRNA-dihydrouridine synthase 1-like;	64118	-
68285	Q969P6	TOP1MT	RecName: Full=DNA topoisomerase I, mitochondrial; Short=TOP1mt; EC=5.99.1.2; Flags: Precursor;	116447	-
70360	Q9H2E6	SEMA6A	RecName: Full=Semaphorin-6A; AltName: Full=Semaphorin VIA; Short=Sema VIA; AltName: Full=Semaphorin-6A-1; Short=SEMA6A-1; Flags: Precursor;	57556	-
63255	P24298	GPT	RecName: Full=Alanine aminotransferase 1; Short=ALT1; EC=2.6.1.2; AltName: Full=Glutamate pyruvate transaminase 1; Short=GPT 1; AltName: Full=Glutamic--alanine transaminase 1; AltName: Full=Glutamic--pyruvic transaminase 1;	2875	-
63521	P36952	SERPINB5	RecName: Full=Serpin B5; AltName: Full=Maspin; AltName: Full=Peptidase inhibitor 5; Short=PI-5;	5268	-
63522	Q9NVM9	ASUN	RecName: Full=Protein asunder homolog; AltName: Full=Cell cycle regulator Mat89Bb homolog; AltName: Full=Germ cell tumor 1; AltName: Full=Sarcoma antigen NY-SAR-95;	55726	-
53563	Q9BRF8	CPPED1	RecName: Full=Serine/threonine-protein phosphatase CPPED1; EC=3.1.3.16; AltName: Full=Calcineurin-like phosphoesterase domain-containing protein 1; AltName: Full=Complete S-transactivated protein 1;	55313	-
50808	P33552	CKS2	RecName: Full=Cyclin-dependent kinases regulatory subunit 2; Short=CKS-2;	1164	-
8862	Q92835	INPP5D	RecName: Full=Phosphatidylinositol 3,4,5-trisphosphate 5-phosphatase 1; EC=3.1.3.86; AltName: Full=Inositol polyphosphate-5-phosphatase of 145 kDa; Short=SIP-145; AltName: Full=SH2 domain-containing inositol 5'-phosphatase 1; Short=SH2 domain-containing inositol phosphatase 1; Short=SHIP-1; AltName: Full=p150Ship; Short=hp51CN;	3635	-
37367	O95837	GNA14	RecName: Full=Guanine nucleotide-binding protein subunit alpha-14; Short=G alpha-14; Short=G-protein subunit alpha-14;	9630	-
14987	P53396	ACLY	RecName: Full=ATP-citrate synthase; EC=2.3.3.8; AltName: Full=ATP-citrate (pro-S-)-lyase; Short=ACL; AltName: Full=Citrate cleavage enzyme;	47	-
8861	Q92934	BAD	RecName: Full=Bcl2-associated agonist of cell death; Short=BAD; AltName: Full=Bcl-2-binding component 6; AltName: Full=Bcl-2-like protein 8; Short=Bcl2-L-8; AltName: Full=Bcl-xL/Bcl-2-associated death promoter; AltName: Full=Bcl2 antagonist of cell death;	572	-
38648	Q9P2B4	CTTNBP2NL	RecName: Full=CTTNBP2 N-terminal-like protein;	55917	-
37368	O75694	NUP155	RecName: Full=Nuclear pore complex protein Nup155; AltName: Full=155 kDa nucleoporin; AltName: Full=Nucleoporin Nup155;	9631	-
39958	Q7Z6J0	SH3RF1	RecName: Full=E3 ubiquitin-protein ligase SH3RF1; EC=2.3.2.27; AltName: Full=Plenty of SH3s; Short=Protein POSH; AltName: Full=RING finger protein 142; AltName: Full=RING-type E3 ubiquitin transferase SH3RF1 {ECO:0000305}; AltName: Full=SH3 domain-containing RING finger protein 1; AltName: Full=SH3 multiple domains protein 2;	57630	-
62782	Q9HB09	BCL2L12	RecName: Full=Bcl-2-like protein 12; Short=Bcl2-L-12; AltName: Full=Bcl-2-related proline-rich protein;	83596	-
62781	P03897	MT-ND3	RecName: Full=NADH-ubiquinone oxidoreductase chain 3; EC=1.6.5.3; AltName: Full=NADH dehydrogenase subunit 3;	4537	-
62785	Q96SL8	FIZ1	RecName: Full=Flt3-interacting zinc finger protein 1; AltName: Full=Zinc finger protein 798;	84922	-
32003	P98077	SHC2	RecName: Full=SHC-transforming protein 2; AltName: Full=Protein Sck; AltName: Full=SHC-transforming protein B; AltName: Full=Src homology 2 domain-containing-transforming protein C2; Short=SH2 domain protein C2;	25759	-
67575	Q14592	ZNF460	RecName: Full=Zinc finger protein 460; AltName: Full=Zinc finger protein 272; AltName: Full=Zinc finger protein HZF8;	10794	-
67573	P37023	ACVRL1	RecName: Full=Serine/threonine-protein kinase receptor R3; Short=SKR3; EC=2.7.11.30; AltName: Full=Activin receptor-like kinase 1; Short=ALK-1; AltName: Full=TGF-B superfamily receptor type I; Short=TSR-I; Flags: Precursor;	94	-
39952	Q8WXD9	CASKIN1	RecName: Full=Caskin-1; AltName: Full=CASK-interacting protein 1;	57524	-
38745	O75419	CDC45	RecName: Full=Cell division control protein 45 homolog; AltName: Full=PORC-PI-1;	8318	-
71987	O60224	SSX4;SSX4B	RecName: Full=Protein SSX4; AltName: Full=Cancer/testis antigen 5.4; Short=CT5.4;	6759;548313	-
1700	P30307	CDC25C	RecName: Full=M-phase inducer phosphatase 3; EC=3.1.3.48; AltName: Full=Dual specificity phosphatase Cdc25C;	995	-
14188	Q07108	CD69	RecName: Full=Early activation antigen CD69; AltName: Full=Activation inducer molecule; Short=AIM; AltName: Full=BL-AC/P26; AltName: Full=C-type lectin domain family 2 member C; AltName: Full=EA1; AltName: Full=Early T-cell activation antigen p60; AltName: Full=GP32/28; AltName: Full=Leukocyte surface antigen Leu-23; AltName: Full=MLR-3; AltName: CD_antigen=CD69;	969	-
5265	P62917	RPL8	RecName: Full=60S ribosomal protein L8; AltName: Full=Large ribosomal subunit protein uL2 {ECO:0000303|PubMed:24524803};	6132	-
1703	P21359	NF1	RecName: Full=Neurofibromin; AltName: Full=Neurofibromatosis-related protein NF-1; Contains: RecName: Full=Neurofibromin truncated;	4763	-
5263	P25786	PSMA1	RecName: Full=Proteasome subunit alpha type-1; EC=3.4.25.1 {ECO:0000269|PubMed:27176742}; AltName: Full=30 kDa prosomal protein; Short=PROS-30; AltName: Full=Macropain subunit C2; AltName: Full=Multicatalytic endopeptidase complex subunit C2; AltName: Full=Proteasome component C2; AltName: Full=Proteasome nu chain;	5682	-
5261	Q9H6J7	C11orf49	RecName: Full=UPF0705 protein C11orf49;	79096	-
68633	P20815	CYP3A5	RecName: Full=Cytochrome P450 3A5; EC=1.14.14.1; AltName: Full=CYPIIIA5; AltName: Full=Cytochrome P450 HLp2; AltName: Full=Cytochrome P450-PCN3;	1577	-
14180	Q9UNH7	SNX6	RecName: Full=Sorting nexin-6; AltName: Full=TRAF4-associated factor 2; Contains: RecName: Full=Sorting nexin-6, N-terminally processed;	58533	-
37184	P32926	DSG3	RecName: Full=Desmoglein-3; AltName: Full=130 kDa pemphigus vulgaris antigen; Short=PVA; AltName: Full=Cadherin family member 6; Flags: Precursor;	1830	-
68638	P18545	PDE6G	RecName: Full=Retinal rod rhodopsin-sensitive cGMP 3',5'-cyclic phosphodiesterase subunit gamma; Short=GMP-PDE gamma; EC=3.1.4.35;	5148	-
68639	Q16864	ATP6V1F	RecName: Full=V-type proton ATPase subunit F; Short=V-ATPase subunit F; AltName: Full=V-ATPase 14 kDa subunit; AltName: Full=Vacuolar proton pump subunit F;	9296	-
5269	Q9H5J8	TAF1D	RecName: Full=TATA box-binding protein-associated factor RNA polymerase I subunit D; AltName: Full=RNA polymerase I-specific TBP-associated factor 41 kDa; Short=TAFI41; AltName: Full=TATA box-binding protein-associated factor 1D; Short=TBP-associated factor 1D; AltName: Full=Transcription initiation factor SL1/TIF-IB subunit D;	79101	-
14186	P08962	CD63	RecName: Full=CD63 antigen; AltName: Full=Granulophysin; AltName: Full=Lysosomal-associated membrane protein 3; Short=LAMP-3; AltName: Full=Melanoma-associated antigen ME491; AltName: Full=OMA81H; AltName: Full=Ocular melanoma-associated antigen; AltName: Full=Tetraspanin-30; Short=Tspan-30; AltName: CD_antigen=CD63;	967	-
41150	Q9H6R4	NOL6	RecName: Full=Nucleolar protein 6; AltName: Full=Nucleolar RNA-associated protein; Short=Nrap;	65083	-
41151	Q86V97	KBTBD6	RecName: Full=Kelch repeat and BTB domain-containing protein 6;	89890	-
68328	Q05195	MXD1	RecName: Full=Max dimerization protein 1; Short=Max dimerizer 1; AltName: Full=Protein MAD;	4084	-
41153	P54920	NAPA	RecName: Full=Alpha-soluble NSF attachment protein; Short=SNAP-alpha; AltName: Full=N-ethylmaleimide-sensitive factor attachment protein alpha;	8775	-
15852	P13994	CCDC130	RecName: Full=Coiled-coil domain-containing protein 130; AltName: Full=9 kDa protein;	81576	-
15853	Q15428	SF3A2	RecName: Full=Splicing factor 3A subunit 2; AltName: Full=SF3a66; AltName: Full=Spliceosome-associated protein 62; Short=SAP 62;	8175	-
41158	Q9NXR7	BRE	RecName: Full=BRCA1-A complex subunit BRE; AltName: Full=BRCA1/BRCA2-containing complex subunit 45; AltName: Full=Brain and reproductive organ-expressed protein;	9577	-
41159	Q9NWV8	BABAM1	RecName: Full=BRISC and BRCA1-A complex member 1; AltName: Full=Mediator of RAP80 interactions and targeting subunit of 40 kDa {ECO:0000303|PubMed:19261746}; AltName: Full=New component of the BRCA1-A complex {ECO:0000303|PubMed:19261749};	29086	-
68320	P18627	LAG3	RecName: Full=Lymphocyte activation gene 3 protein; Short=LAG-3; AltName: Full=Protein FDC; AltName: CD_antigen=CD223; Flags: Precursor;	3902	-
68321	Q5T011	SZT2	RecName: Full=Protein SZT2; AltName: Full=Seizure threshold 2 protein homolog;	23334	-
15858	Q04726	TLE3	RecName: Full=Transducin-like enhancer protein 3; AltName: Full=Enhancer of split groucho-like protein 3; Short=ESG3;	7090	-
68324	P46926	GNPDA1	RecName: Full=Glucosamine-6-phosphate isomerase 1; EC=3.5.99.6; AltName: Full=Glucosamine-6-phosphate deaminase 1; Short=GNPDA 1; Short=GlcN6P deaminase 1; AltName: Full=Oscillin;	10007	-
68325	O43313	ATMIN	RecName: Full=ATM interactor; AltName: Full=ATM/ATR-substrate CHK2-interacting zinc finger protein; Short=ASCIZ; AltName: Full=Zinc finger protein 822;	23300	-
40207	P23458	JAK1	RecName: Full=Tyrosine-protein kinase JAK1; EC=2.7.10.2 {ECO:0000269|PubMed:1848670, ECO:0000269|PubMed:7615558}; AltName: Full=Janus kinase 1; Short=JAK-1;	3716	-
13407	O14662	STX16	RecName: Full=Syntaxin-16; Short=Syn16;	8675	-
40204	O75509	TNFRSF21	RecName: Full=Tumor necrosis factor receptor superfamily member 21; AltName: Full=Death receptor 6; AltName: CD_antigen=CD358; Flags: Precursor;	27242	-
4577	P23381	WARS	RecName: Full=Tryptophan--tRNA ligase, cytoplasmic; EC=6.1.1.2; AltName: Full=Interferon-induced protein 53; Short=IFP53; AltName: Full=Tryptophanyl-tRNA synthetase; Short=TrpRS; Short=hWRS; Contains: RecName: Full=T1-TrpRS; Contains: RecName: Full=T2-TrpRS;	7453	-
67315	Q9Y2J0	RPH3A	RecName: Full=Rabphilin-3A; AltName: Full=Exophilin-1;	22895	-
33955	Q16600	ZNF239	RecName: Full=Zinc finger protein 239; AltName: Full=Zinc finger protein HOK-2; AltName: Full=Zinc finger protein MOK-2;	8187	-
33954	O75575	CRCP	RecName: Full=DNA-directed RNA polymerase III subunit RPC9; Short=RNA polymerase III subunit C9; AltName: Full=Calcitonin gene-related peptide-receptor component protein; Short=CGRP-RCP; Short=CGRP-receptor component protein; Short=CGRPRCP; Short=HsC17;	27297	-
18375	Q86V42	FAM124A	RecName: Full=Protein FAM124A;	220108	-
33951	Q8IYI0	C20orf196	RecName: Full=Uncharacterized protein C20orf196;	149840	-
18373	Q7Z398	ZNF550	RecName: Full=Zinc finger protein 550;	162972	-
18370	Q7Z2E3	APTX	RecName: Full=Aprataxin; EC=3.-.-.-; AltName: Full=Forkhead-associated domain histidine triad-like protein; Short=FHA-HIT;	54840	-
14322	Q6ZNA4	RNF111	RecName: Full=E3 ubiquitin-protein ligase Arkadia {ECO:0000305|PubMed:14657019}; EC=2.3.2.27 {ECO:0000269|PubMed:23751493}; AltName: Full=RING finger protein 111 {ECO:0000312|HGNC:HGNC:17384}; Short=hRNF111 {ECO:0000303|PubMed:23751493}; AltName: Full=RING-type E3 ubiquitin transferase Arkadia {ECO:0000305};	54778	-
62126	Q96N95	ZNF396	RecName: Full=Zinc finger protein 396; AltName: Full=Zinc finger and SCAN domain-containing protein 14;	252884	-
9298	O15357	INPPL1	RecName: Full=Phosphatidylinositol 3,4,5-trisphosphate 5-phosphatase 2; EC=3.1.3.86; AltName: Full=Inositol polyphosphate phosphatase-like protein 1; Short=INPPL-1; AltName: Full=Protein 51C; AltName: Full=SH2 domain-containing inositol 5'-phosphatase 2; Short=SH2 domain-containing inositol phosphatase 2; Short=SHIP-2;	3636	-
17982	Q7L4I2	RSRC2	RecName: Full=Arginine/serine-rich coiled-coil protein 2;	65117	-
17983	Q6GPH6	ITPRIPL1	RecName: Full=Inositol 1,4,5-trisphosphate receptor-interacting protein-like 1; Flags: Precursor;	150771	-
17984	Q9Y6A5	TACC3	RecName: Full=Transforming acidic coiled-coil-containing protein 3; AltName: Full=ERIC-1;	10460	-
17986	Q6ZN57	ZFP2	RecName: Full=Zinc finger protein 2 homolog; Short=Zfp-2; AltName: Full=Zinc finger protein 751;	80108	-
62121	P08833	IGFBP1	RecName: Full=Insulin-like growth factor-binding protein 1; Short=IBP-1; Short=IGF-binding protein 1; Short=IGFBP-1; AltName: Full=Placental protein 12; Short=PP12; Flags: Precursor;	3484	-
17988	Q5TAB7	RIPPLY2	RecName: Full=Protein ripply2;	134701	-
32130	Q7Z5G4	GOLGA7	RecName: Full=Golgin subfamily A member 7; AltName: Full=Golgi complex-associated protein of 16 kDa;	51125	-
3021	P63027	VAMP2	RecName: Full=Vesicle-associated membrane protein 2; Short=VAMP-2; AltName: Full=Synaptobrevin-2;	6844	-
38746	P17024	ZNF20	RecName: Full=Zinc finger protein 20; AltName: Full=Zinc finger protein KOX13;	7568	-
34981	Q9Y6M0	PRSS21	RecName: Full=Testisin; EC=3.4.21.-; AltName: Full=Eosinophil serine protease 1; Short=ESP-1; AltName: Full=Serine protease 21; Flags: Precursor;	10942	-
34987	O43405	COCH	RecName: Full=Cochlin; AltName: Full=COCH-5B2; Flags: Precursor;	1690	-
63655	Q3YEC7	RABL6	RecName: Full=Rab-like protein 6; AltName: Full=GTP-binding protein Parf; AltName: Full=Partner of ARF; AltName: Full=Rab-like protein 1; Short=RBEL1;	55684	-
34985	Q9H330	TMEM245	RecName: Full=Transmembrane protein 245; AltName: Full=Protein CG-2;	23731	-
34325	O95279	KCNK5	RecName: Full=Potassium channel subfamily K member 5; AltName: Full=Acid-sensitive potassium channel protein TASK-2; AltName: Full=TWIK-related acid-sensitive K(+) channel 2;	8645	-
40996	P62495	ETF1	RecName: Full=Eukaryotic peptide chain release factor subunit 1; Short=Eukaryotic release factor 1; Short=eRF1; AltName: Full=Protein Cl1; AltName: Full=TB3-1;	2107	-
4198	Q96HT8	MRFAP1L1	RecName: Full=MORF4 family-associated protein 1-like 1;	114932	-
13868	Q8NDV7	TNRC6A	RecName: Full=Trinucleotide repeat-containing gene 6A protein; AltName: Full=CAG repeat protein 26; AltName: Full=EMSY interactor protein; AltName: Full=GW182 autoantigen; Short=Protein GW1; AltName: Full=Glycine-tryptophan protein of 182 kDa;	27327	-
13867	Q9NR00	C8orf4	RecName: Full=Protein C8orf4; AltName: Full=Thyroid cancer protein 1; Short=TC-1;	56892	-
4197	Q6ZUJ4	C3orf62	RecName: Full=Uncharacterized protein C3orf62;	375341	-
4194	Q92530	PSMF1	RecName: Full=Proteasome inhibitor PI31 subunit; Short=hPI31;	9491	-
13864	P49585	PCYT1A	RecName: Full=Choline-phosphate cytidylyltransferase A; EC=2.7.7.15 {ECO:0000250|UniProtKB:P19836}; AltName: Full=CCT-alpha; AltName: Full=CTP:phosphocholine cytidylyltransferase A; Short=CCT A; Short=CT A; AltName: Full=Phosphorylcholine transferase A;	5130	-
4192	Q15642	TRIP10	RecName: Full=Cdc42-interacting protein 4; AltName: Full=Protein Felic; AltName: Full=Salt tolerant protein; Short=hSTP; AltName: Full=Thyroid receptor-interacting protein 10; Short=TR-interacting protein 10; Short=TRIP-10;	9322	-
4193	Q9Y3L3	SH3BP1	RecName: Full=SH3 domain-binding protein 1; Short=3BP-1;	23616	-
4190	Q9Y3M9	ZNF337	RecName: Full=Zinc finger protein 337;	26152	-
4191	Q6PF05	TTC23L	RecName: Full=Tetratricopeptide repeat protein 23-like;	153657	-
5670	P13727	PRG2	RecName: Full=Bone marrow proteoglycan; Short=BMPG; AltName: Full=Proteoglycan 2; Contains: RecName: Full=Eosinophil granule major basic protein; Short=EMBP; Short=MBP; AltName: Full=Pregnancy-associated major basic protein; Flags: Precursor;	5553	-
5671	F7VJQ1;P04156	PRNP	RecName: Full=Alternative prion protein; AltName: Full=AltPrP;;RecName: Full=Major prion protein; Short=PrP; AltName: Full=ASCR; AltName: Full=PrP27-30; AltName: Full=PrP33-35C; AltName: CD_antigen=CD230; Flags: Precursor;	5621	-
5672	P30044	PRDX5	RecName: Full=Peroxiredoxin-5, mitochondrial; EC=1.11.1.15; AltName: Full=Alu corepressor 1; AltName: Full=Antioxidant enzyme B166; Short=AOEB166; AltName: Full=Liver tissue 2D-page spot 71B; AltName: Full=PLP; AltName: Full=Peroxiredoxin V; Short=Prx-V; AltName: Full=Peroxisomal antioxidant enzyme; AltName: Full=TPx type VI; AltName: Full=Thioredoxin peroxidase PMP20; AltName: Full=Thioredoxin r…	25824	-
5673	Q9Y3A3	MOB4	RecName: Full=MOB-like protein phocein; AltName: Full=2C4D; AltName: Full=Class II mMOB1; AltName: Full=Mob1 homolog 3; Short=Mob3; AltName: Full=Mps one binder kinase activator-like 3; AltName: Full=Preimplantation protein 3;	25843	-
5674	Q13158	FADD	RecName: Full=FAS-associated death domain protein; AltName: Full=FAS-associating death domain-containing protein; AltName: Full=Growth-inhibiting gene 3 protein; AltName: Full=Mediator of receptor induced toxicity; AltName: Full=Protein FADD;	8772	-
5675	Q01101	INSM1	RecName: Full=Insulinoma-associated protein 1; AltName: Full=Zinc finger protein IA-1;	3642	-
5676	Q96CS7	PLEKHB2	RecName: Full=Pleckstrin homology domain-containing family B member 2; Short=PH domain-containing family B member 2; AltName: Full=Evectin-2;	55041	-
5677	O00487	PSMD14	RecName: Full=26S proteasome non-ATPase regulatory subunit 14; EC=3.4.19.-; AltName: Full=26S proteasome regulatory subunit RPN11; AltName: Full=26S proteasome-associated PAD1 homolog 1;	10213	-
5678	Q9HCE6	ARHGEF10L	RecName: Full=Rho guanine nucleotide exchange factor 10-like protein; AltName: Full=GrinchGEF;	55160	-
5679	Q49AJ0	FAM135B	RecName: Full=Protein FAM135B;	51059	-
66950	Q96B54	ZNF428	RecName: Full=Zinc finger protein 428; AltName: Full=Enzyme-like protein PIT13;	126299	-
3081	O14862	AIM2	RecName: Full=Interferon-inducible protein AIM2; AltName: Full=Absent in melanoma 2;	9447	-
38384	Q8IZ69	TRMT2A	RecName: Full=tRNA (uracil-5-)-methyltransferase homolog A; EC=2.1.1.-; AltName: Full=HpaII tiny fragments locus 9c protein;	27037	-
38382	Q2T9K0	TMEM44	RecName: Full=Transmembrane protein 44;	93109	-
66040	P03956	MMP1	RecName: Full=Interstitial collagenase; EC=3.4.24.7 {ECO:0000269|PubMed:1645757, ECO:0000269|PubMed:16807369, ECO:0000269|PubMed:2153297, ECO:0000269|PubMed:2557822}; AltName: Full=Fibroblast collagenase; AltName: Full=Matrix metalloproteinase-1; Short=MMP-1; Contains: RecName: Full=22 kDa interstitial collagenase; Contains: RecName: Full=27 kDa interstitial collagenase; Flags: Precursor;	4312	-
38743	O43281	EFS	RecName: Full=Embryonal Fyn-associated substrate; Short=hEFS; AltName: Full=Cas scaffolding protein family member 3;	10278	-
66049	Q3V5L5	MGAT5B	RecName: Full=Alpha-1,6-mannosylglycoprotein 6-beta-N-acetylglucosaminyltransferase B; EC=2.4.1.-; EC=2.4.1.155; AltName: Full=Alpha-mannoside beta-1,6-N-acetylglucosaminyltransferase B; AltName: Full=GlcNAc-T Vb; Short=GNT-Vb; Short=hGnTVb; AltName: Full=Mannoside acetylglucosaminyltransferase 5B; AltName: Full=N-acetylglucosaminyl-transferase Vb; AltName: Full=N-acetylglucosaminyltransferase IX…	146664	-
66048	Q9Y5Y6	ST14	RecName: Full=Suppressor of tumorigenicity 14 protein; EC=3.4.21.109; AltName: Full=Matriptase; AltName: Full=Membrane-type serine protease 1; Short=MT-SP1; AltName: Full=Prostamin; AltName: Full=Serine protease 14; AltName: Full=Serine protease TADG-15; AltName: Full=Tumor-associated differentially-expressed gene 15 protein;	6768	-
33505	P14550	AKR1A1	RecName: Full=Alcohol dehydrogenase [NADP(+)]; EC=1.1.1.2; AltName: Full=Aldehyde reductase; AltName: Full=Aldo-keto reductase family 1 member A1;	10327	-
23718	O95848	NUDT14	RecName: Full=Uridine diphosphate glucose pyrophosphatase; Short=UDPG pyrophosphatase; Short=UGPPase; EC=3.6.1.45; AltName: Full=Nucleoside diphosphate-linked moiety X motif 14; Short=Nudix motif 14;	256281	-
23244	P01009	SERPINA1	RecName: Full=Alpha-1-antitrypsin; AltName: Full=Alpha-1 protease inhibitor; AltName: Full=Alpha-1-antiproteinase; AltName: Full=Serpin A1; Contains: RecName: Full=Short peptide from AAT; Short=SPAAT; Flags: Precursor;	5265	-
23717	Q96CG3	TIFA	RecName: Full=TRAF-interacting protein with FHA domain-containing protein A; AltName: Full=Putative MAPK-activating protein PM14; AltName: Full=Putative NF-kappa-B-activating protein 20; AltName: Full=TRAF2-binding protein;	92610	-
23713	O00506	STK25	RecName: Full=Serine/threonine-protein kinase 25; EC=2.7.11.1; AltName: Full=Ste20-like kinase; AltName: Full=Sterile 20/oxidant stress-response kinase 1; Short=SOK-1; Short=Ste20/oxidant stress response kinase 1;	10494	-
23711	Q8TDZ2	MICAL1	RecName: Full=[F-actin]-methionine sulfoxide oxidase MICAL1; EC=1.14.13.225 {ECO:0000250|UniProtKB:Q8VDP3}; AltName: Full=Molecule interacting with CasL protein 1; Short=MICAL-1; AltName: Full=NEDD9-interacting protein with calponin homology and LIM domains;	64780	-
15327	Q9HAH1	ZNF556	RecName: Full=Zinc finger protein 556;	80032	-
8190	O00401	WASL	RecName: Full=Neural Wiskott-Aldrich syndrome protein; Short=N-WASP;	8976	-
8194	Q13153	PAK1	RecName: Full=Serine/threonine-protein kinase PAK 1; EC=2.7.11.1; AltName: Full=Alpha-PAK; AltName: Full=p21-activated kinase 1; Short=PAK-1; AltName: Full=p65-PAK;	5058	-
30971	Q9Y225	RNF24	RecName: Full=RING finger protein 24;	11237	-
8198	Q9UQB8	BAIAP2	RecName: Full=Brain-specific angiogenesis inhibitor 1-associated protein 2; Short=BAI-associated protein 2; Short=BAI1-associated protein 2; Short=Protein BAP2; AltName: Full=Fas ligand-associated factor 3; Short=FLAF3; AltName: Full=Insulin receptor substrate p53/p58; Short=IRS-58; Short=IRSp53/58; AltName: Full=Insulin receptor substrate protein of 53 kDa; Short=IRSp53; Short=Insulin receptor s…	10458	-
48852	Q96L33	RHOV	RecName: Full=Rho-related GTP-binding protein RhoV; AltName: Full=CDC42-like GTPase 2; AltName: Full=GTP-binding protein-like 2; AltName: Full=Rho GTPase-like protein ARHV; AltName: Full=Wnt-1 responsive Cdc42 homolog 2; Short=WRCH-2;	171177	-
73601	Q13454	TUSC3	RecName: Full=Tumor suppressor candidate 3; AltName: Full=Magnesium uptake/transporter TUSC3; AltName: Full=Protein N33; Flags: Precursor;	7991	-
39387	Q7Z4W1	DCXR	RecName: Full=L-xylulose reductase; Short=XR; EC=1.1.1.10; AltName: Full=Carbonyl reductase II; AltName: Full=Dicarbonyl/L-xylulose reductase; AltName: Full=Kidney dicarbonyl reductase; Short=kiDCR; AltName: Full=Short chain dehydrogenase/reductase family 20C member 1; AltName: Full=Sperm surface protein P34H;	51181	-
73603	Q9HCH5	SYTL2	RecName: Full=Synaptotagmin-like protein 2; AltName: Full=Breast cancer-associated antigen SGA-72M; AltName: Full=Exophilin-4;	54843	-
39385	Q9P2E9	RRBP1	RecName: Full=Ribosome-binding protein 1; AltName: Full=180 kDa ribosome receptor homolog; Short=RRp; AltName: Full=ES/130-related protein; AltName: Full=Ribosome receptor protein;	6238	-
69651	Q9UIG8	SLCO3A1	RecName: Full=Solute carrier organic anion transporter family member 3A1; Short=OATP3A1; AltName: Full=Organic anion transporter polypeptide-related protein 3; Short=OATP-RP3; Short=OATPRP3; AltName: Full=Organic anion-transporting polypeptide D; Short=OATP-D; AltName: Full=PGE1 transporter; AltName: Full=Sodium-independent organic anion transporter D; AltName: Full=Solute carrier family 21 membe…	28232	-
17448	Q96A83	COL26A1	RecName: Full=Collagen alpha-1(XXVI) chain; AltName: Full=Alpha-1 type XXVI collagen; AltName: Full=EMI domain-containing protein 2; AltName: Full=Emilin and multimerin domain-containing protein 2; Short=Emu2; Flags: Precursor;	136227	-
9392	Q9H4A6	GOLPH3	RecName: Full=Golgi phosphoprotein 3; AltName: Full=Coat protein GPP34; AltName: Full=Mitochondrial DNA absence factor; Short=MIDAS;	64083	-
53080	P28222	HTR1B	RecName: Full=5-hydroxytryptamine receptor 1B; Short=5-HT-1B; Short=5-HT1B; AltName: Full=S12; AltName: Full=Serotonin 1D beta receptor; Short=5-HT-1D-beta; AltName: Full=Serotonin receptor 1B;	3351	-
74056	Q9BWS9	CHID1	RecName: Full=Chitinase domain-containing protein 1; AltName: Full=Stabilin-1-interacting chitinase-like protein; Short=SI-CLP; Flags: Precursor;	66005	-
31806	Q96AQ6	PBXIP1	RecName: Full=Pre-B-cell leukemia transcription factor-interacting protein 1; AltName: Full=Hematopoietic PBX-interacting protein;	57326	-
39034	P40199	CEACAM6	RecName: Full=Carcinoembryonic antigen-related cell adhesion molecule 6; AltName: Full=Non-specific crossreacting antigen; AltName: Full=Normal cross-reacting antigen; AltName: CD_antigen=CD66c; Flags: Precursor;	4680	-
39035	Q15080	NCF4	RecName: Full=Neutrophil cytosol factor 4; Short=NCF-4; AltName: Full=Neutrophil NADPH oxidase factor 4; AltName: Full=SH3 and PX domain-containing protein 4; AltName: Full=p40-phox; Short=p40phox;	4689	-
39032	O15394	NCAM2	RecName: Full=Neural cell adhesion molecule 2; Short=N-CAM-2; Short=NCAM-2; Flags: Precursor;	4685	-
39033	P53384	NUBP1	RecName: Full=Cytosolic Fe-S cluster assembly factor NUBP1 {ECO:0000255|HAMAP-Rule:MF_03038}; AltName: Full=Nucleotide-binding protein 1 {ECO:0000255|HAMAP-Rule:MF_03038}; Short=NBP 1 {ECO:0000255|HAMAP-Rule:MF_03038};	4682	-
16217	O43189	PHF1	RecName: Full=PHD finger protein 1; Short=Protein PHF1; Short=hPHF1; AltName: Full=Polycomb-like protein 1; Short=hPCl1;	5252	-
16740	O00472	ELL2	RecName: Full=RNA polymerase II elongation factor ELL2;	22936	-
16743	Q9NY65;Q08426	TUBA8;EHHADH	RecName: Full=Peroxisomal bifunctional enzyme; Short=PBE; Short=PBFE; Includes: RecName: Full=Enoyl-CoA hydratase/3,2-trans-enoyl-CoA isomerase; EC=4.2.1.17; EC=5.3.3.8; Includes: RecName: Full=3-hydroxyacyl-CoA dehydrogenase; EC=1.1.1.35;;RecName: Full=Tubulin alpha-8 chain; AltName: Full=Alpha-tubulin 8; AltName: Full=Tubulin alpha chain-like 2;	51807;1962	-
16742	Q8IWR1	TRIM59	RecName: Full=Tripartite motif-containing protein 59; AltName: Full=RING finger protein 104; AltName: Full=Tumor suppressor TSBF-1;	286827	-
16745	Q13596	SNX1	RecName: Full=Sorting nexin-1;	6642	-
51801	Q15583	TGIF1	RecName: Full=Homeobox protein TGIF1; AltName: Full=5'-TG-3'-interacting factor 1;	7050	-
16210	Q9BWM7	SFXN3	RecName: Full=Sideroflexin-3;	81855	-
57786	Q8WX94	NLRP7	RecName: Full=NACHT, LRR and PYD domains-containing protein 7; AltName: Full=Nucleotide-binding oligomerization domain protein 12; AltName: Full=PYRIN-containing APAF1-like protein 3;	199713	-
51808	Q99943	AGPAT1	RecName: Full=1-acyl-sn-glycerol-3-phosphate acyltransferase alpha; EC=2.3.1.51; AltName: Full=1-acylglycerol-3-phosphate O-acyltransferase 1; Short=1-AGP acyltransferase 1; Short=1-AGPAT 1; AltName: Full=Lysophosphatidic acid acyltransferase alpha; Short=LPAAT-alpha; AltName: Full=Protein G15; Flags: Precursor;	10554	-
4680	Q9BSF8	BTBD10	RecName: Full=BTB/POZ domain-containing protein 10; AltName: Full=Glucose metabolism-related protein 1 {ECO:0000303|PubMed:21267538};	84280	-
62081	Q96GS6	ABHD17A	RecName: Full=Protein ABHD17A {ECO:0000305}; EC=3.-.-.-; AltName: Full=Alpha/beta hydrolase domain-containing protein 17A {ECO:0000305}; Short=Abhydrolase domain-containing protein 17A {ECO:0000312|HGNC:HGNC:28756}; Flags: Precursor;	81926	-
64638	Q8N6H7	ARFGAP2	RecName: Full=ADP-ribosylation factor GTPase-activating protein 2; Short=ARF GAP 2; AltName: Full=GTPase-activating protein ZNF289; AltName: Full=Zinc finger protein 289;	84364	-
64639	P60369	KRTAP10-3	RecName: Full=Keratin-associated protein 10-3; AltName: Full=High sulfur keratin-associated protein 10.3; AltName: Full=Keratin-associated protein 10.3; AltName: Full=Keratin-associated protein 18-3; AltName: Full=Keratin-associated protein 18.3;	386682	-
43784	Q32M88	PGGHG	RecName: Full=Protein-glucosylgalactosylhydroxylysine glucosidase {ECO:0000303|PubMed:26682924}; EC=3.2.1.107 {ECO:0000269|PubMed:26682924}; AltName: Full=Acid trehalase-like protein 1 {ECO:0000312|HGNC:HGNC:26210};	80162	-
69209	P32418	SLC8A1	RecName: Full=Sodium/calcium exchanger 1; AltName: Full=Na(+)/Ca(2+)-exchange protein 1; AltName: Full=Solute carrier family 8 member 1; Flags: Precursor;	6546	-
69207	P12882	MYH1	RecName: Full=Myosin-1; AltName: Full=Myosin heavy chain 1; AltName: Full=Myosin heavy chain 2x; Short=MyHC-2x; AltName: Full=Myosin heavy chain IIx/d; Short=MyHC-IIx/d; AltName: Full=Myosin heavy chain, skeletal muscle, adult 1;	4619	-
69204	Q86SG2	ANKRD23	RecName: Full=Ankyrin repeat domain-containing protein 23; AltName: Full=Diabetes-related ankyrin repeat protein; AltName: Full=Muscle ankyrin repeat protein 3;	200539	-
64634	Q96L11	C7orf34	RecName: Full=Uncharacterized protein C7orf34; AltName: Full=MSSP-binding protein CTM-1; Flags: Precursor;	135927	-
64635	Q8NHM5	KDM2B	RecName: Full=Lysine-specific demethylase 2B; EC=1.14.11.27; AltName: Full=CXXC-type zinc finger protein 2; AltName: Full=F-box and leucine-rich repeat protein 10; AltName: Full=F-box protein FBL10; AltName: Full=F-box/LRR-repeat protein 10; AltName: Full=JmjC domain-containing histone demethylation protein 1B; AltName: Full=Jumonji domain-containing EMSY-interactor methyltransferase motif protei…	84678	-
64636	Q9H3S3	TMPRSS5	RecName: Full=Transmembrane protease serine 5; EC=3.4.21.-; AltName: Full=Spinesin;	80975	-
64637	A1XBS5	FAM92A1	RecName: Full=Protein FAM92A1;	137392	-
4681	Q8TDM6	DLG5	RecName: Full=Disks large homolog 5; AltName: Full=Discs large protein P-dlg; AltName: Full=Placenta and prostate DLG;	9231	-
63062	Q8NHS1	CLDND2	RecName: Full=Claudin domain-containing protein 2;	125875	-
63066	Q01954	BNC1	RecName: Full=Zinc finger protein basonuclin-1;	646	-
57357	P32245	MC4R	RecName: Full=Melanocortin receptor 4; Short=MC4-R;	4160	-
17792	Q6N075	MFSD5	RecName: Full=Molybdate-anion transporter; AltName: Full=Major facilitator superfamily domain-containing protein 5; AltName: Full=Molybdate transporter 2 homolog; Short=hsMOT2;	84975	-
65545	Q8IVU3	HERC6	RecName: Full=Probable E3 ubiquitin-protein ligase HERC6; EC=2.3.2.26; AltName: Full=HECT domain and RCC1-like domain-containing protein 6; AltName: Full=HECT-type E3 ubiquitin transferase HERC6;	55008	-
45406	Q9NRG7	SDR39U1	RecName: Full=Epimerase family protein SDR39U1 {ECO:0000305}; EC=1.1.1.-; AltName: Full=Short-chain dehydrogenase/reductase family 39U member 1 {ECO:0000303|PubMed:19027726};	56948	-
45404	Q5T7V8	GORAB	RecName: Full=RAB6-interacting golgin; AltName: Full=N-terminal kinase-like-binding protein 1; Short=NTKL-BP1; Short=NTKL-binding protein 1; Short=hNTKL-BP1; AltName: Full=SCY1-like 1-binding protein 1; Short=SCYL1-BP1; Short=SCYL1-binding protein 1;	92344	-
61733	Q01973	ROR1	RecName: Full=Inactive tyrosine-protein kinase transmembrane receptor ROR1 {ECO:0000305}; AltName: Full=Neurotrophic tyrosine kinase, receptor-related 1; Flags: Precursor;	4919	-
57255	Q9H313	TTYH1	RecName: Full=Protein tweety homolog 1; Short=hTTY1;	57348	-
2538	P61106	RAB14	RecName: Full=Ras-related protein Rab-14;	51552	-
57253	O95249	GOSR1	RecName: Full=Golgi SNAP receptor complex member 1; AltName: Full=28 kDa Golgi SNARE protein; AltName: Full=28 kDa cis-Golgi SNARE p28; Short=GOS-28;	9527	-
2532	P41236	PPP1R2	RecName: Full=Protein phosphatase inhibitor 2; Short=IPP-2;	5504	-
2533	Q86SQ0	PHLDB2	RecName: Full=Pleckstrin homology-like domain family B member 2; AltName: Full=Protein LL5-beta;	90102	-
2530	P36776	LONP1	RecName: Full=Lon protease homolog, mitochondrial {ECO:0000255|HAMAP-Rule:MF_03120}; EC=3.4.21.- {ECO:0000255|HAMAP-Rule:MF_03120}; AltName: Full=LONHs; AltName: Full=Lon protease-like protein {ECO:0000255|HAMAP-Rule:MF_03120}; Short=LONP {ECO:0000255|HAMAP-Rule:MF_03120}; AltName: Full=Mitochondrial ATP-dependent protease Lon {ECO:0000255|HAMAP-Rule:MF_03120}; AltName: Full=Serine protease 15 {E…	9361	-
2531	P49770	EIF2B2	RecName: Full=Translation initiation factor eIF-2B subunit beta; AltName: Full=S20I15; AltName: Full=S20III15; AltName: Full=eIF-2B GDP-GTP exchange factor subunit beta;	8892	-
2534	Q7Z401	DENND4A	RecName: Full=C-myc promoter-binding protein; AltName: Full=DENN domain-containing protein 4A;	10260	-
2535	Q12769	NUP160	RecName: Full=Nuclear pore complex protein Nup160; AltName: Full=160 kDa nucleoporin; AltName: Full=Nucleoporin Nup160;	23279	-
58030	Q96T23	RSF1	RecName: Full=Remodeling and spacing factor 1; Short=Rsf-1; AltName: Full=HBV pX-associated protein 8; AltName: Full=Hepatitis B virus X-associated protein; AltName: Full=p325 subunit of RSF chromatin-remodeling complex;	51773	-
58032	P13535	MYH8	RecName: Full=Myosin-8; AltName: Full=Myosin heavy chain 8; AltName: Full=Myosin heavy chain, skeletal muscle, perinatal; Short=MyHC-perinatal;	4626	-
22838	P18085	ARF4	RecName: Full=ADP-ribosylation factor 4;	378	-
38814	Q96D15	RCN3	RecName: Full=Reticulocalbin-3; AltName: Full=EF-hand calcium-binding protein RLP49; Flags: Precursor;	57333	-
5078	P51948	MNAT1	RecName: Full=CDK-activating kinase assembly factor MAT1; AltName: Full=CDK7/cyclin-H assembly factor; AltName: Full=Cyclin-G1-interacting protein; AltName: Full=Menage a trois; AltName: Full=RING finger protein 66; AltName: Full=RING finger protein MAT1; AltName: Full=p35; AltName: Full=p36;	4331	-
17165	Q9BT49	THAP7	RecName: Full=THAP domain-containing protein 7;	80764	-
38543	Q9UBD0	HSFX2;HSFX1	RecName: Full=Heat shock transcription factor, X-linked;	100130086;100506164	-
38813	Q9BTD8	RBM42	RecName: Full=RNA-binding protein 42; AltName: Full=RNA-binding motif protein 42;	79171	-
52571	P49753	ACOT2	RecName: Full=Acyl-coenzyme A thioesterase 2, mitochondrial; Short=Acyl-CoA thioesterase 2; EC=3.1.2.2 {ECO:0000269|PubMed:16940157}; AltName: Full=Acyl-coenzyme A thioester hydrolase 2a; AltName: Full=CTE-Ia; AltName: Full=Long-chain acyl-CoA thioesterase 2; AltName: Full=ZAP128; Flags: Precursor;	10965	-
22830	Q15717	ELAVL1	RecName: Full=ELAV-like protein 1; AltName: Full=Hu-antigen R; Short=HuR {ECO:0000303|PubMed:8626503};	1994	-
5073	P42330	AKR1C3	RecName: Full=Aldo-keto reductase family 1 member C3; EC=1.-.-.-; AltName: Full=17-beta-hydroxysteroid dehydrogenase type 5; Short=17-beta-HSD 5; AltName: Full=3-alpha-HSD type II, brain; AltName: Full=3-alpha-hydroxysteroid dehydrogenase type 2; Short=3-alpha-HSD type 2; EC=1.1.1.357 {ECO:0000269|PubMed:10622721, ECO:0000269|PubMed:11165022, ECO:0000269|PubMed:7650035, ECO:0000269|PubMed:9415401…	8644	-
22832	P16989	YBX3	RecName: Full=Y-box-binding protein 3; AltName: Full=Cold shock domain-containing protein A; AltName: Full=DNA-binding protein A; AltName: Full=Single-strand DNA-binding protein NF-GMB;	8531	-
5071	P13798	APEH	RecName: Full=Acylamino-acid-releasing enzyme; Short=AARE; EC=3.4.19.1; AltName: Full=Acyl-peptide hydrolase; Short=APH; AltName: Full=Acylaminoacyl-peptidase; AltName: Full=Oxidized protein hydrolase; Short=OPH;	327	-
5076	Q99547	MPHOSPH6	RecName: Full=M-phase phosphoprotein 6;	10200	-
38818	P11912	CD79A	RecName: Full=B-cell antigen receptor complex-associated protein alpha chain; AltName: Full=Ig-alpha; AltName: Full=MB-1 membrane glycoprotein; AltName: Full=Membrane-bound immunoglobulin-associated protein; AltName: Full=Surface IgM-associated protein; AltName: CD_antigen=CD79a; Flags: Precursor;	973	-
52578	Q13568	IRF5	RecName: Full=Interferon regulatory factor 5; Short=IRF-5;	3663	-
17169	O15400	STX7	RecName: Full=Syntaxin-7;	8417	-
40966	Q8WXE9	STON2	RecName: Full=Stonin-2; AltName: Full=Stoned B;	85439	-
45020	O95671	ASMTL	RecName: Full=N-acetylserotonin O-methyltransferase-like protein; Short=ASMTL; EC=2.1.1.-;	8623	-
57430	O75147	OBSL1	RecName: Full=Obscurin-like protein 1;	23363	-
9561	O95985	TOP3B	RecName: Full=DNA topoisomerase 3-beta-1; EC=5.99.1.2; AltName: Full=DNA topoisomerase III beta-1;	8940	-
57432	P57738	TCTA	RecName: Full=T-cell leukemia translocation-altered gene protein; AltName: Full=T-cell leukemia translocation-associated gene protein;	6988	-
53779	Q9H4H8	FAM83D	RecName: Full=Protein FAM83D {ECO:0000305}; AltName: Full=Spindle protein CHICA {ECO:0000305|PubMed:18485706};	81610	-
9567	Q9UHD1	CHORDC1	RecName: Full=Cysteine and histidine-rich domain-containing protein 1; AltName: Full=CHORD domain-containing protein 1; Short=CHORD-containing protein 1; Short=CHP-1; AltName: Full=Protein morgana;	26973	-
57438	P28335	HTR2C	RecName: Full=5-hydroxytryptamine receptor 2C; Short=5-HT-2C; Short=5-HT2C; Short=5-HTR2C; AltName: Full=5-hydroxytryptamine receptor 1C; Short=5-HT-1C; Short=5-HT1C; AltName: Full=Serotonin receptor 2C; Flags: Precursor;	3358	-
53776	P07203	GPX1	RecName: Full=Glutathione peroxidase 1; Short=GPx-1; Short=GSHPx-1; EC=1.11.1.9; AltName: Full=Cellular glutathione peroxidase;	2876	-
53774	Q13873	BMPR2	RecName: Full=Bone morphogenetic protein receptor type-2; Short=BMP type-2 receptor; Short=BMPR-2; EC=2.7.11.30; AltName: Full=Bone morphogenetic protein receptor type II; Short=BMP type II receptor; Short=BMPR-II; Flags: Precursor;	659	-
53772	Q8TAW3	ZNF671	RecName: Full=Zinc finger protein 671;	79891	-
53771	O95377	GJB5	RecName: Full=Gap junction beta-5 protein; AltName: Full=Connexin-31.1; Short=Cx31.1;	2709	-
40747	Q8TDY2	RB1CC1	RecName: Full=RB1-inducible coiled-coil protein 1; AltName: Full=FAK family kinase-interacting protein of 200 kDa; Short=FIP200;	9821	-
14668	Q14746	COG2	RecName: Full=Conserved oligomeric Golgi complex subunit 2; Short=COG complex subunit 2; AltName: Full=Component of oligomeric Golgi complex 2; AltName: Full=Low density lipoprotein receptor defect C-complementing protein;	22796	-
5381	P31943	HNRNPH1	RecName: Full=Heterogeneous nuclear ribonucleoprotein H; Short=hnRNP H; Contains: RecName: Full=Heterogeneous nuclear ribonucleoprotein H, N-terminally processed;	3187	-
5382	Q96DI7	SNRNP40	RecName: Full=U5 small nuclear ribonucleoprotein 40 kDa protein; Short=U5 snRNP 40 kDa protein; Short=U5-40K; AltName: Full=38 kDa-splicing factor; AltName: Full=Prp8-binding protein; Short=hPRP8BP; AltName: Full=U5 snRNP-specific 40 kDa protein; AltName: Full=WD repeat-containing protein 57;	9410	-
5383	Q9Y285	FARSA	RecName: Full=Phenylalanine--tRNA ligase alpha subunit; EC=6.1.1.20 {ECO:0000269|PubMed:20223217}; AltName: Full=CML33; AltName: Full=Phenylalanyl-tRNA synthetase alpha subunit; Short=PheRS;	2193	-
5385	P68032	ACTC1	RecName: Full=Actin, alpha cardiac muscle 1; AltName: Full=Alpha-cardiac actin; Flags: Precursor;	70	-
33728	O75015	FCGR3B	RecName: Full=Low affinity immunoglobulin gamma Fc region receptor III-B; AltName: Full=Fc-gamma RIII-beta; Short=Fc-gamma RIII; Short=Fc-gamma RIIIb; Short=FcRIII; Short=FcRIIIb; AltName: Full=FcR-10; AltName: Full=IgG Fc receptor III-1; AltName: CD_antigen=CD16b; Flags: Precursor;	2215	-
5387	P30042	C21orf33	RecName: Full=ES1 protein homolog, mitochondrial; AltName: Full=Protein GT335; AltName: Full=Protein KNP-I; Flags: Precursor;	102724023;8209	-
14844	O75533	SF3B1	RecName: Full=Splicing factor 3B subunit 1; AltName: Full=Pre-mRNA-splicing factor SF3b 155 kDa subunit; Short=SF3b155; AltName: Full=Spliceosome-associated protein 155; Short=SAP 155;	23451	-
33727	Q15050	RRS1	RecName: Full=Ribosome biogenesis regulatory protein homolog;	23212	-
14662	Q8IUZ5	PHYKPL	RecName: Full=5-phosphohydroxy-L-lysine phospho-lyase; EC=4.2.3.134; AltName: Full=Alanine--glyoxylate aminotransferase 2-like 2;	85007	-
33725	Q9NSU2	TREX1	RecName: Full=Three-prime repair exonuclease 1; EC=3.1.11.2; AltName: Full=3'-5' exonuclease TREX1; AltName: Full=DNase III;	11277	-
14664	Q9UII2	ATPIF1	RecName: Full=ATPase inhibitor, mitochondrial; AltName: Full=Inhibitor of F(1)F(o)-ATPase; Short=IF(1); Short=IF1; Flags: Precursor;	93974	-
14665	Q10589	BST2	RecName: Full=Bone marrow stromal antigen 2; Short=BST-2; AltName: Full=HM1.24 antigen; AltName: Full=Tetherin; AltName: CD_antigen=CD317; Flags: Precursor;	684	-
33720	Q9NXI6	RNF186	RecName: Full=RING finger protein 186;	54546	-
33093	O60683	PEX10	RecName: Full=Peroxisome biogenesis factor 10; AltName: Full=Peroxin-10; AltName: Full=Peroxisomal biogenesis factor 10; AltName: Full=Peroxisome assembly protein 10; AltName: Full=RING finger protein 69;	5192	-
68604	Q9NPC7	MYNN	RecName: Full=Myoneurin; AltName: Full=Zinc finger and BTB domain-containing protein 31;	55892	-
38602	P55210	CASP7	RecName: Full=Caspase-7; Short=CASP-7; EC=3.4.22.60; AltName: Full=Apoptotic protease Mch-3; AltName: Full=CMH-1; AltName: Full=ICE-like apoptotic protease 3; Short=ICE-LAP3; Contains: RecName: Full=Caspase-7 subunit p20; Contains: RecName: Full=Caspase-7 subunit p11; Flags: Precursor;	840	-
51860	Q9NRS4	TMPRSS4	RecName: Full=Transmembrane protease serine 4; EC=3.4.21.-; AltName: Full=Channel-activating protease 2; Short=CAPH2; AltName: Full=Membrane-type serine protease 2; Short=MT-SP2;	56649	-
62336	O75367	H2AFY	RecName: Full=Core histone macro-H2A.1; Short=Histone macroH2A1; Short=mH2A1; AltName: Full=Histone H2A.y; Short=H2A/y; AltName: Full=Medulloblastoma antigen MU-MB-50.205;	9555	-
13098	Q92673	SORL1	RecName: Full=Sortilin-related receptor; AltName: Full=Low-density lipoprotein receptor relative with 11 ligand-binding repeats; Short=LDLR relative with 11 ligand-binding repeats; Short=LR11; AltName: Full=SorLA-1; AltName: Full=Sorting protein-related receptor containing LDLR class A repeats; Short=SorLA; Flags: Precursor;	6653	-
13099	P18583	SON	RecName: Full=Protein SON; AltName: Full=Bax antagonist selected in saccharomyces 1; Short=BASS1; AltName: Full=Negative regulatory element-binding protein; Short=NRE-binding protein; AltName: Full=Protein DBP-5; AltName: Full=SON3;	6651	-
13096	O60749	SNX2	RecName: Full=Sorting nexin-2; AltName: Full=Transformation-related gene 9 protein; Short=TRG-9;	6643	-
13097	Q07889	SOS1	RecName: Full=Son of sevenless homolog 1; Short=SOS-1;	6654	-
36118	Q9UP52	TFR2	RecName: Full=Transferrin receptor protein 2; Short=TfR2;	7036	-
29763	P19883	FST	RecName: Full=Follistatin; Short=FS; AltName: Full=Activin-binding protein; Flags: Precursor;	10468	-
44208	Q5VZQ5	TEX36	RecName: Full=Testis-expressed protein 36;	387718	-
29810	Q96H20	SNF8	RecName: Full=Vacuolar-sorting protein SNF8; AltName: Full=ELL-associated protein of 30 kDa; AltName: Full=ESCRT-II complex subunit VPS22; Short=hVps22;	11267	-
36116	Q07654	TFF3	RecName: Full=Trefoil factor 3; AltName: Full=Intestinal trefoil factor; Short=hITF; AltName: Full=Polypeptide P1.B; Short=hP1.B; Flags: Precursor;	7033	-
36117	P10646	TFPI	RecName: Full=Tissue factor pathway inhibitor; Short=TFPI; AltName: Full=Extrinsic pathway inhibitor; Short=EPI; AltName: Full=Lipoprotein-associated coagulation inhibitor; Short=LACI; Flags: Precursor;	7035	-
36114	P19532	TFE3	RecName: Full=Transcription factor E3; AltName: Full=Class E basic helix-loop-helix protein 33; Short=bHLHe33;	7030	-
36115	Q03403	TFF2	RecName: Full=Trefoil factor 2; AltName: Full=Spasmolysin; AltName: Full=Spasmolytic polypeptide; Short=SP; Flags: Precursor;	7032	-
68791	O95834	EML2	RecName: Full=Echinoderm microtubule-associated protein-like 2; Short=EMAP-2; Short=HuEMAP-2;	24139	-
23956	Q9BQ70	TCF25	RecName: Full=Transcription factor 25; Short=TCF-25; AltName: Full=Nuclear localized protein 1;	22980	-
33547	P14652	HOXB2	RecName: Full=Homeobox protein Hox-B2; AltName: Full=Homeobox protein Hox-2.8; AltName: Full=Homeobox protein Hox-2H; AltName: Full=K8;	3212	-
68821	Q14766	LTBP1	RecName: Full=Latent-transforming growth factor beta-binding protein 1; Short=LTBP-1; AltName: Full=Transforming growth factor beta-1-binding protein 1; Short=TGF-beta1-BP-1; Flags: Precursor;	4052	-
39636	P50281	MMP14	RecName: Full=Matrix metalloproteinase-14; Short=MMP-14; EC=3.4.24.80; AltName: Full=MMP-X1; AltName: Full=Membrane-type matrix metalloproteinase 1; Short=MT-MMP 1; Short=MTMMP1; AltName: Full=Membrane-type-1 matrix metalloproteinase; Short=MT1-MMP; Short=MT1MMP; Flags: Precursor;	4323	-
9385	Q07817	BCL2L1	RecName: Full=Bcl-2-like protein 1; Short=Bcl2-L-1; AltName: Full=Apoptosis regulator Bcl-X;	598	-
9386	Q9HCC0	MCCC2	RecName: Full=Methylcrotonoyl-CoA carboxylase beta chain, mitochondrial; Short=MCCase subunit beta; EC=6.4.1.4; AltName: Full=3-methylcrotonyl-CoA carboxylase 2; AltName: Full=3-methylcrotonyl-CoA carboxylase non-biotin-containing subunit; AltName: Full=3-methylcrotonyl-CoA:carbon dioxide ligase subunit beta; Flags: Precursor;	64087	-
29722	Q86UL8	MAGI2	RecName: Full=Membrane-associated guanylate kinase, WW and PDZ domain-containing protein 2; AltName: Full=Atrophin-1-interacting protein 1; Short=AIP-1; AltName: Full=Atrophin-1-interacting protein A; AltName: Full=Membrane-associated guanylate kinase inverted 2; Short=MAGI-2;	9863	-
9381	P0CG48	UBC	RecName: Full=Polyubiquitin-C; Contains: RecName: Full=Ubiquitin; Flags: Precursor;	7316	-
2146	Q9P244	LRFN1	RecName: Full=Leucine-rich repeat and fibronectin type III domain-containing protein 1; AltName: Full=Synaptic adhesion-like molecule 2; Flags: Precursor;	57622	-
29729	Q9P286	PAK5	RecName: Full=Serine/threonine-protein kinase PAK 5 {ECO:0000305}; EC=2.7.11.1; AltName: Full=p21-activated kinase 5; Short=PAK-5; AltName: Full=p21-activated kinase 7; Short=PAK-7;	57144	-
29728	Q9Y5Y5	PEX16	RecName: Full=Peroxisomal membrane protein PEX16; AltName: Full=Peroxin-16; AltName: Full=Peroxisomal biogenesis factor 16;	9409	-
2413	Q7L804	RAB11FIP2	RecName: Full=Rab11 family-interacting protein 2; Short=Rab11-FIP2; AltName: Full=NRip11;	22841	-
67141	P34059	GALNS	RecName: Full=N-acetylgalactosamine-6-sulfatase; EC=3.1.6.4; AltName: Full=Chondroitinsulfatase; Short=Chondroitinase; AltName: Full=Galactose-6-sulfate sulfatase; Short=GalN6S; AltName: Full=N-acetylgalactosamine-6-sulfate sulfatase; Short=GalNAc6S sulfatase; Flags: Precursor;	2588	-
40928	P07339	CTSD	RecName: Full=Cathepsin D; EC=3.4.23.5; Contains: RecName: Full=Cathepsin D light chain; Contains: RecName: Full=Cathepsin D heavy chain; Flags: Precursor;	1509	-
23506	Q05823	RNASEL	RecName: Full=2-5A-dependent ribonuclease; Short=2-5A-dependent RNase; EC=3.1.26.-; AltName: Full=Ribonuclease 4; AltName: Full=Ribonuclease L; Short=RNase L;	6041	-
4978	Q8IWR0	ZC3H7A	RecName: Full=Zinc finger CCCH domain-containing protein 7A;	29066	-
40920	Q9H9J4	USP42	RecName: Full=Ubiquitin carboxyl-terminal hydrolase 42; EC=3.4.19.12; AltName: Full=Deubiquitinating enzyme 42; AltName: Full=Ubiquitin thioesterase 42; AltName: Full=Ubiquitin-specific-processing protease 42;	84132	-
4979	Q02388	COL7A1	RecName: Full=Collagen alpha-1(VII) chain; AltName: Full=Long-chain collagen; Short=LC collagen; Flags: Precursor;	1294	-
23504	Q969S3	ZNF622	RecName: Full=Zinc finger protein 622; AltName: Full=Zinc finger-like protein 9;	90441	-
68829	P13671	C6	RecName: Full=Complement component C6; Flags: Precursor;	729	-
68863	Q01523	DEFA5	RecName: Full=Defensin-5; AltName: Full=Defensin, alpha 5; AltName: Full=HD5(20-94); Contains: RecName: Full=HD5(23-94); Contains: RecName: Full=HD5(29-94); Contains: RecName: Full=HD5(56-94); Contains: RecName: Full=HD5(63-94); Flags: Precursor;	1670	-
1135	Q8WUJ3	CEMIP	RecName: Full=Cell migration-inducing and hyaluronan-binding protein; EC=3.2.1.35; Flags: Precursor;	57214	-
1134	Q8N386	LRRC25	RecName: Full=Leucine-rich repeat-containing protein 25; AltName: Full=Monocyte and plasmacytoid-activated protein; Flags: Precursor;	126364	-
2419	Q9NTK5	OLA1	RecName: Full=Obg-like ATPase 1 {ECO:0000255|HAMAP-Rule:MF_03167}; AltName: Full=DNA damage-regulated overexpressed in cancer 45; Short=DOC45; AltName: Full=GTP-binding protein 9;	29789	-
4066	P08754	GNAI3	RecName: Full=Guanine nucleotide-binding protein G(k) subunit alpha {ECO:0000303|PubMed:2452165}; AltName: Full=G(i) alpha-3;	2773	-
15131	P47869	GABRA2	RecName: Full=Gamma-aminobutyric acid receptor subunit alpha-2; AltName: Full=GABA(A) receptor subunit alpha-2; Flags: Precursor;	2555	-
23052	P30154	PPP2R1B	RecName: Full=Serine/threonine-protein phosphatase 2A 65 kDa regulatory subunit A beta isoform; AltName: Full=PP2A subunit A isoform PR65-beta; AltName: Full=PP2A subunit A isoform R1-beta;	5519	-
15136	Q8WTS1	ABHD5	RecName: Full=1-acylglycerol-3-phosphate O-acyltransferase ABHD5; EC=2.3.1.51; AltName: Full=Abhydrolase domain-containing protein 5; AltName: Full=Lipid droplet-binding protein CGI-58;	51099	-
31764	Q969W3	FAM104A	RecName: Full=Protein FAM104A;	84923	-
31766	Q9NXF1	TEX10	RecName: Full=Testis-expressed protein 10;	54881	-
13775	O43914	TYROBP	RecName: Full=TYRO protein tyrosine kinase-binding protein; AltName: Full=DNAX-activation protein 12; AltName: Full=Killer-activating receptor-associated protein; Short=KAR-associated protein; Flags: Precursor;	7305	-
39553	Q9UN86	G3BP2	RecName: Full=Ras GTPase-activating protein-binding protein 2; Short=G3BP-2; AltName: Full=GAP SH3 domain-binding protein 2;	9908	-
39552	Q9H0U9	TSPYL1	RecName: Full=Testis-specific Y-encoded-like protein 1; Short=TSPY-like protein 1;	7259	-
39551	Q96NL0	RUNDC3B	RecName: Full=RUN domain-containing protein 3B; AltName: Full=Rap2-binding protein 9; AltName: Full=Rap2-interacting protein 9; Short=RPIP-9;	154661	-
7147	P47989	XDH	RecName: Full=Xanthine dehydrogenase/oxidase; Includes: RecName: Full=Xanthine dehydrogenase; Short=XD; EC=1.17.1.4 {ECO:0000269|PubMed:8670112}; Includes: RecName: Full=Xanthine oxidase; Short=XO; EC=1.17.3.2 {ECO:0000269|PubMed:17301077, ECO:0000269|PubMed:8670112}; AltName: Full=Xanthine oxidoreductase; Short=XOR;	7498	-
39557	O00170	AIP	RecName: Full=AH receptor-interacting protein; Short=AIP; AltName: Full=Aryl-hydrocarbon receptor-interacting protein; AltName: Full=HBV X-associated protein 2; Short=XAP-2; AltName: Full=Immunophilin homolog ARA9;	9049	-
39555	P25686	DNAJB2	RecName: Full=DnaJ homolog subfamily B member 2 {ECO:0000305}; AltName: Full=Heat shock 40 kDa protein 3 {ECO:0000312|MIM:604139}; AltName: Full=Heat shock protein J1 {ECO:0000303|PubMed:1599432}; Short=HSJ-1 {ECO:0000303|PubMed:1599432}; Flags: Precursor;	3300	-
39554	O75534	CSDE1	RecName: Full=Cold shock domain-containing protein E1; AltName: Full=N-ras upstream gene protein; AltName: Full=Protein UNR;	7812	-
33894	Q96EK6	GNPNAT1	RecName: Full=Glucosamine 6-phosphate N-acetyltransferase; EC=2.3.1.4 {ECO:0000269|PubMed:18601654, ECO:0000269|PubMed:18675810}; AltName: Full=Phosphoglucosamine acetylase; AltName: Full=Phosphoglucosamine transacetylase;	64841	-
33895	P42568	MLLT3	RecName: Full=Protein AF-9; AltName: Full=ALL1-fused gene from chromosome 9 protein; AltName: Full=Myeloid/lymphoid or mixed-lineage leukemia translocated to chromosome 3 protein; AltName: Full=YEATS domain-containing protein 3;	4300	-
33890	Q8IZD2	KMT2E	RecName: Full=Histone-lysine N-methyltransferase 2E; Short=Lysine N-methyltransferase 2E; EC=2.1.1.43; AltName: Full=Myeloid/lymphoid or mixed-lineage leukemia protein 5;	55904	-
33891	Q59H18	TNNI3K	RecName: Full=Serine/threonine-protein kinase TNNI3K; EC=2.7.11.1; AltName: Full=Cardiac ankyrin repeat kinase; AltName: Full=Cardiac troponin I-interacting kinase; AltName: Full=TNNI3-interacting kinase;	51086;100526835	-
2148	Q9UK80	USP21	RecName: Full=Ubiquitin carboxyl-terminal hydrolase 21; EC=3.4.19.12; AltName: Full=Deubiquitinating enzyme 21; AltName: Full=Ubiquitin thioesterase 21; AltName: Full=Ubiquitin-specific-processing protease 21;	27005	-
34046	Q96AQ9	FAM131C	RecName: Full=Protein FAM131C;	348487	-
30014	Q96B49	TOMM6	RecName: Full=Mitochondrial import receptor subunit TOM6 homolog; AltName: Full=Overexpressed breast tumor protein; AltName: Full=Translocase of outer membrane 6 kDa subunit homolog;	100188893	-
8503	Q92837	FRAT1	RecName: Full=Proto-oncogene FRAT1; AltName: Full=Frequently rearranged in advanced T-cell lymphomas 1; Short=FRAT-1;	10023	-
12874	Q9HBM1	SPC25	RecName: Full=Kinetochore protein Spc25; Short=hSpc25;	57405	-
8505	Q09472	EP300	RecName: Full=Histone acetyltransferase p300; Short=p300 HAT; EC=2.3.1.48 {ECO:0000269|PubMed:23415232, ECO:0000269|PubMed:23934153, ECO:0000269|PubMed:8945521}; AltName: Full=E1A-associated protein p300;	2033	-
30010	Q68EA5	ZNF57	RecName: Full=Zinc finger protein 57; AltName: Full=Zinc finger protein 424;	126295	-
12871	P10636	MAPT	RecName: Full=Microtubule-associated protein tau; AltName: Full=Neurofibrillary tangle protein; AltName: Full=Paired helical filament-tau; Short=PHF-tau;	4137	-
34041	Q9UKK6	NXT1	RecName: Full=NTF2-related export protein 1; AltName: Full=Protein p15;	29107	-
72211	P11055	MYH3	RecName: Full=Myosin-3; AltName: Full=Muscle embryonic myosin heavy chain; AltName: Full=Myosin heavy chain 3; AltName: Full=Myosin heavy chain, fast skeletal muscle, embryonic; AltName: Full=SMHCE;	4621	-
44979	P10176	COX8A	RecName: Full=Cytochrome c oxidase subunit 8A, mitochondrial; AltName: Full=Cytochrome c oxidase polypeptide VIII-liver/heart; AltName: Full=Cytochrome c oxidase subunit 8-2; Flags: Precursor;	1351	-
2880	O75346	ZNF253	RecName: Full=Zinc finger protein 253; AltName: Full=Bone marrow zinc finger 1; Short=BMZF-1; AltName: Full=Zinc finger protein 411;	56242	-
44970	Q9Y6V7	DDX49	RecName: Full=Probable ATP-dependent RNA helicase DDX49; EC=3.6.4.13; AltName: Full=DEAD box protein 49;	54555	-
49993	Q15751	HERC1	RecName: Full=Probable E3 ubiquitin-protein ligase HERC1; EC=2.3.2.26; AltName: Full=HECT domain and RCC1-like domain-containing protein 1; AltName: Full=HECT-type E3 ubiquitin transferase HERC1; AltName: Full=p532; AltName: Full=p619;	8925	-
68248	Q14526	HIC1	RecName: Full=Hypermethylated in cancer 1 protein; Short=Hic-1; AltName: Full=Zinc finger and BTB domain-containing protein 29;	3090	-
23013	O75570	MTRF1	RecName: Full=Peptide chain release factor 1, mitochondrial; Short=MRF-1; Short=MtRF-1; Flags: Precursor;	9617	-
23012	Q9UBF6	RNF7	RecName: Full=RING-box protein 2; Short=Rbx2; AltName: Full=CKII beta-binding protein 1; Short=CKBBP1; AltName: Full=RING finger protein 7; AltName: Full=Regulator of cullins 2; AltName: Full=Sensitive to apoptosis gene protein;	9616	-
23015	Q9Y2T3	GDA	RecName: Full=Guanine deaminase; Short=Guanase; Short=Guanine aminase; EC=3.5.4.3; AltName: Full=Guanine aminohydrolase; Short=GAH; AltName: Full=p51-nedasin;	9615	-
23017	P53674	CRYBB1	RecName: Full=Beta-crystallin B1; AltName: Full=Beta-B1 crystallin;	1414	-
66239	P02748	C9	RecName: Full=Complement component C9; Contains: RecName: Full=Complement component C9a; Contains: RecName: Full=Complement component C9b; Flags: Precursor;	735	-
66236	Q9Y2H9	MAST1	RecName: Full=Microtubule-associated serine/threonine-protein kinase 1; EC=2.7.11.1; AltName: Full=Syntrophin-associated serine/threonine-protein kinase;	22983	-
23018	P26998	CRYBB3	RecName: Full=Beta-crystallin B3; AltName: Full=Beta-B3 crystallin; Contains: RecName: Full=Beta-crystallin B3, N-terminally processed;	1417	-
66547	P17342	NPR3	RecName: Full=Atrial natriuretic peptide receptor 3; AltName: Full=Atrial natriuretic peptide clearance receptor; AltName: Full=Atrial natriuretic peptide receptor type C; Short=ANP-C; Short=ANPR-C; Short=NPR-C; Flags: Precursor;	4883	-
22630	Q9NUU7	DDX19A	RecName: Full=ATP-dependent RNA helicase DDX19A; EC=3.6.4.13; AltName: Full=DDX19-like protein; AltName: Full=DEAD box protein 19A;	55308	-
22635	Q8NCM8	DYNC2H1	RecName: Full=Cytoplasmic dynein 2 heavy chain 1; AltName: Full=Cytoplasmic dynein 2 heavy chain; AltName: Full=Dynein cytoplasmic heavy chain 2; AltName: Full=Dynein heavy chain 11; Short=hDHC11; AltName: Full=Dynein heavy chain isotype 1B;	79659	-
61013	P18510	IL1RN	RecName: Full=Interleukin-1 receptor antagonist protein; Short=IL-1RN; Short=IL-1ra; Short=IRAP; AltName: Full=ICIL-1RA; AltName: Full=IL1 inhibitor; AltName: INN=Anakinra; Flags: Precursor;	3557	-
61010	O75319	DUSP11	RecName: Full=RNA/RNP complex-1-interacting phosphatase; EC=3.1.3.-; AltName: Full=Dual specificity protein phosphatase 11; AltName: Full=Phosphatase that interacts with RNA/RNP complex 1;	8446	-
4918	P42356	PI4KA	RecName: Full=Phosphatidylinositol 4-kinase alpha; Short=PI4-kinase alpha; Short=PI4K-alpha; Short=PtdIns-4-kinase alpha; EC=2.7.1.67 {ECO:0000269|PubMed:10101268};	5297	-
26526	Q7Z4T8	GALNTL5	RecName: Full=Inactive polypeptide N-acetylgalactosaminyltransferase-like protein 5; AltName: Full=Polypeptide GalNAc transferase 15; Short=GalNAc-T15; Short=pp-GaNTase 15; AltName: Full=Protein-UDP acetylgalactosaminyltransferase 15; AltName: Full=UDP-GalNAc:polypeptide N-acetylgalactosaminyltransferase 15;	168391	-
77247	Q16587	ZNF74	RecName: Full=Zinc finger protein 74; AltName: Full=Zinc finger protein 520; AltName: Full=hZNF7;	7625	-
49449	P13232	IL7	RecName: Full=Interleukin-7; Short=IL-7; Flags: Precursor;	3574	-
66181	P42081	CD86	RecName: Full=T-lymphocyte activation antigen CD86; AltName: Full=Activation B7-2 antigen; AltName: Full=B70; AltName: Full=BU63; AltName: Full=CTLA-4 counter-receptor B7.2; AltName: Full=FUN-1; AltName: CD_antigen=CD86; Flags: Precursor;	942	-
53781	Q9HCP0	CSNK1G1	RecName: Full=Casein kinase I isoform gamma-1; Short=CKI-gamma 1; EC=2.7.11.1;	53944	-
4761	O14787	TNPO2	RecName: Full=Transportin-2; AltName: Full=Karyopherin beta-2b;	30000	-
4760	P02008	HBZ	RecName: Full=Hemoglobin subunit zeta; AltName: Full=HBAZ; AltName: Full=Hemoglobin zeta chain; AltName: Full=Zeta-globin;	3050	-
4763	Q9Y657	SPIN1	RecName: Full=Spindlin-1; AltName: Full=Ovarian cancer-related protein; AltName: Full=Spindlin1;	10927	-
4762	Q16143	SNCB	RecName: Full=Beta-synuclein;	6620	-
4765	Q7Z6L0	PRRT2	RecName: Full=Proline-rich transmembrane protein 2; AltName: Full=Dispanin subfamily B member 3; Short=DSPB3;	112476	-
4764	P60880	SNAP25	RecName: Full=Synaptosomal-associated protein 25; Short=SNAP-25; AltName: Full=Super protein; Short=SUP; AltName: Full=Synaptosomal-associated 25 kDa protein;	6616	-
4767	O14798	TNFRSF10C	RecName: Full=Tumor necrosis factor receptor superfamily member 10C; AltName: Full=Antagonist decoy receptor for TRAIL/Apo-2L; AltName: Full=Decoy TRAIL receptor without death domain; AltName: Full=Decoy receptor 1; Short=DcR1; AltName: Full=Lymphocyte inhibitor of TRAIL; AltName: Full=TNF-related apoptosis-inducing ligand receptor 3; Short=TRAIL receptor 3; Short=TRAIL-R3; AltName: Full=TRAIL re…	8794	-
4766	Q99624	SLC38A3	RecName: Full=Sodium-coupled neutral amino acid transporter 3; AltName: Full=N-system amino acid transporter 1; AltName: Full=Na(+)-coupled neutral amino acid transporter 3; AltName: Full=Solute carrier family 38 member 3; AltName: Full=System N amino acid transporter 1;	10991	-
13658	Q16610	ECM1	RecName: Full=Extracellular matrix protein 1; AltName: Full=Secretory component p85; Flags: Precursor;	1893	-
4768	Q9NTM9	CUTC	RecName: Full=Copper homeostasis protein cutC homolog;	51076	-
73036	Q8N350	CBARP	RecName: Full=Voltage-dependent calcium channel beta subunit-associated regulatory protein {ECO:0000305};	255057	-
43319	Q8IZF0	NALCN	RecName: Full=Sodium leak channel non-selective protein; AltName: Full=CanIon; AltName: Full=Voltage gated channel-like protein 1;	259232	-
15206	Q92574	TSC1	RecName: Full=Hamartin; AltName: Full=Tuberous sclerosis 1 protein;	7248	-
29787	Q8WWT9	SLC13A3	RecName: Full=Solute carrier family 13 member 3; AltName: Full=Na(+)/dicarboxylate cotransporter 3; Short=NaDC-3; Short=hNaDC3; AltName: Full=Sodium-dependent high-affinity dicarboxylate transporter 2;	64849	-
16028	P56282	POLE2	RecName: Full=DNA polymerase epsilon subunit 2; EC=2.7.7.7; AltName: Full=DNA polymerase II subunit 2; AltName: Full=DNA polymerase epsilon subunit B;	5427	-
16029	Q15077	P2RY6	RecName: Full=P2Y purinoceptor 6; Short=P2Y6;	5031	-
65040	Q8WYP5	AHCTF1	RecName: Full=Protein ELYS; AltName: Full=Embryonic large molecule derived from yolk sac; AltName: Full=Protein MEL-28; AltName: Full=Putative AT-hook-containing transcription factor 1;	25909	-
65042	Q969W9	PMEPA1	RecName: Full=Protein TMEPAI; AltName: Full=Prostate transmembrane protein androgen induced 1; AltName: Full=Solid tumor-associated 1 protein; AltName: Full=Transmembrane prostate androgen-induced protein;	56937	-
5803	Q96AB3	ISOC2	RecName: Full=Isochorismatase domain-containing protein 2;	79763	-
5802	Q15119	PDK2	RecName: Full=[Pyruvate dehydrogenase (acetyl-transferring)] kinase isozyme 2, mitochondrial; EC=2.7.11.2; AltName: Full=Pyruvate dehydrogenase kinase isoform 2; Short=PDH kinase 2; Short=PDKII; Flags: Precursor;	5164	-
5801	Q03405	PLAUR	RecName: Full=Urokinase plasminogen activator surface receptor; Short=U-PAR; Short=uPAR; AltName: Full=Monocyte activation antigen Mo3; AltName: CD_antigen=CD87; Flags: Precursor;	5329	-
32263	Q9H221	ABCG8	RecName: Full=ATP-binding cassette sub-family G member 8; AltName: Full=Sterolin-2;	64241	-
32912	O95996	APC2	RecName: Full=Adenomatous polyposis coli protein 2; AltName: Full=Adenomatous polyposis coli protein-like; Short=APC-like;	10297	-
16025	P52306	RAP1GDS1	RecName: Full=Rap1 GTPase-GDP dissociation stimulator 1; AltName: Full=Exchange factor smgGDS; AltName: Full=SMG GDS protein; AltName: Full=SMG P21 stimulatory GDP/GTP exchange protein;	5910	-
32266	Q9ULC4	MCTS1	RecName: Full=Malignant T-cell-amplified sequence 1; Short=MCT-1; AltName: Full=Multiple copies T-cell malignancies;	28985	-
51321	Q9Y231	FUT9	RecName: Full=Alpha-(1,3)-fucosyltransferase 9; EC=2.4.1.-; AltName: Full=Fucosyltransferase 9; AltName: Full=Fucosyltransferase IX; Short=Fuc-TIX; Short=FucT-IX; AltName: Full=Galactoside 3-L-fucosyltransferase;	10690	-
64795	Q8WUH2	TGFBRAP1	RecName: Full=Transforming growth factor-beta receptor-associated protein 1; Short=TGF-beta receptor-associated protein 1; Short=TRAP-1; Short=TRAP1;	9392	-
64793	Q8WYP3	RIN2	RecName: Full=Ras and Rab interactor 2; AltName: Full=Ras association domain family 4; AltName: Full=Ras inhibitor JC265; AltName: Full=Ras interaction/interference protein 2;	54453	-
64790	O76061	STC2	RecName: Full=Stanniocalcin-2; Short=STC-2; AltName: Full=Stanniocalcin-related protein; Short=STC-related protein; Short=STCRP; Flags: Precursor;	8614	-
56863	Q7Z5D8	NANOGNB	RecName: Full=NANOG neighbor homeobox; AltName: Full=Homeobox protein C14;	360030	-
64798	O00295	TULP2	RecName: Full=Tubby-related protein 2; AltName: Full=Cancer/testis antigen 65; Short=CT65; AltName: Full=Tubby-like protein 2;	7288	-
63795	P38935	IGHMBP2	RecName: Full=DNA-binding protein SMUBP-2; EC=3.6.4.12; EC=3.6.4.13; AltName: Full=ATP-dependent helicase IGHMBP2; AltName: Full=Glial factor 1; Short=GF-1; AltName: Full=Immunoglobulin mu-binding protein 2;	3508	-
23902	Q14147	DHX34	RecName: Full=Probable ATP-dependent RNA helicase DHX34; EC=3.6.4.13; AltName: Full=DEAH box protein 34;	9704	-
23900	P15104	GLUL	RecName: Full=Glutamine synthetase; Short=GS; EC=6.3.1.2; AltName: Full=Glutamate decarboxylase; EC=4.1.1.15; AltName: Full=Glutamate--ammonia ligase;	2752	-
23907	Q99741	CDC6	RecName: Full=Cell division control protein 6 homolog; AltName: Full=CDC6-related protein; AltName: Full=Cdc18-related protein; Short=HsCdc18; AltName: Full=p62(cdc6); Short=HsCDC6;	990	-
23905	Q16878	CDO1	RecName: Full=Cysteine dioxygenase type 1; EC=1.13.11.20; AltName: Full=Cysteine dioxygenase type I; Short=CDO; Short=CDO-I;	1036	-
23904	P23919	DTYMK	RecName: Full=Thymidylate kinase; EC=2.7.4.9; AltName: Full=dTMP kinase;	1841	-
23909	O60934	NBN	RecName: Full=Nibrin; AltName: Full=Cell cycle regulatory protein p95; AltName: Full=Nijmegen breakage syndrome protein 1;	4683	-
23908	O76064	RNF8	RecName: Full=E3 ubiquitin-protein ligase RNF8 {ECO:0000255|HAMAP-Rule:MF_03067}; Short=hRNF8; EC=2.3.2.27 {ECO:0000255|HAMAP-Rule:MF_03067}; AltName: Full=RING finger protein 8 {ECO:0000255|HAMAP-Rule:MF_03067}; AltName: Full=RING-type E3 ubiquitin transferase RNF8;	9025	-
14977	Q5BKZ1	ZNF326	RecName: Full=DBIRD complex subunit ZNF326; AltName: Full=Zinc finger protein 326; AltName: Full=Zinc finger protein interacting with mRNPs and DBC1;	284695	-
16180	P57735	RAB25	RecName: Full=Ras-related protein Rab-25; AltName: Full=CATX-8; Flags: Precursor;	57111	-
61273	Q7Z4N2	TRPM1	RecName: Full=Transient receptor potential cation channel subfamily M member 1; AltName: Full=Long transient receptor potential channel 1; Short=LTrpC1; AltName: Full=Melastatin-1;	4308	-
65953	P05981	HPN	RecName: Full=Serine protease hepsin; EC=3.4.21.106 {ECO:0000269|PubMed:15839837, ECO:0000269|PubMed:21875933, ECO:0000305|PubMed:26673890}; AltName: Full=Transmembrane protease serine 1; Contains: RecName: Full=Serine protease hepsin non-catalytic chain; Contains: RecName: Full=Serine protease hepsin catalytic chain;	3249	-
65226	P54793	ARSF	RecName: Full=Arylsulfatase F; Short=ASF; EC=3.1.6.-; Flags: Precursor;	416	-
65229	P40933	IL15	RecName: Full=Interleukin-15; Short=IL-15; Flags: Precursor;	3600	-
65958	Q8WXH6	RAB40A	RecName: Full=Ras-related protein Rab-40A; AltName: Full=SOCS box-containing protein RAR2A; Short=Protein Rar-2; Flags: Precursor;	142684	-
69013	Q14593	ZNF273	RecName: Full=Zinc finger protein 273; AltName: Full=Zinc finger protein HZF9;	10793	-
69017	Q9H0H0	INTS2	RecName: Full=Integrator complex subunit 2; Short=Int2;	57508	-
13835	P26640	VARS	RecName: Full=Valine--tRNA ligase; EC=6.1.1.9; AltName: Full=Protein G7a; AltName: Full=Valyl-tRNA synthetase; Short=ValRS;	7407	-
69018	A0AUZ9	KANSL1L	RecName: Full=KAT8 regulatory NSL complex subunit 1-like protein; AltName: Full=MSL1v2;	151050	-
16637	Q9NP79	VTA1	RecName: Full=Vacuolar protein sorting-associated protein VTA1 homolog; AltName: Full=Dopamine-responsive gene 1 protein; Short=DRG-1; AltName: Full=LYST-interacting protein 5; Short=LIP5; AltName: Full=SKD1-binding protein 1; Short=SBP1;	51534	-
16688	Q5T5B0	LCE3E	RecName: Full=Late cornified envelope protein 3E; AltName: Full=Late envelope protein 17;	353145	-
42378	A1L443	NUTM2F	RecName: Full=NUT family member 2F;	54754	-
16687	Q9H9P5	UNKL	RecName: Full=Putative E3 ubiquitin-protein ligase UNKL; EC=2.3.2.-; AltName: Full=RING finger protein unkempt-like; AltName: Full=Zinc finger CCCH domain-containing protein 5-like;	64718	-
16680	Q9Y639	NPTN	RecName: Full=Neuroplastin; AltName: Full=Stromal cell-derived receptor 1; Short=SDR-1; Flags: Precursor;	27020	-
16682	P23276	KEL	RecName: Full=Kell blood group glycoprotein; EC=3.4.24.-; AltName: CD_antigen=CD238;	3792	-
4888	O15355	PPM1G	RecName: Full=Protein phosphatase 1G; EC=3.1.3.16; AltName: Full=Protein phosphatase 1C; AltName: Full=Protein phosphatase 2C isoform gamma; Short=PP2C-gamma; AltName: Full=Protein phosphatase magnesium-dependent 1 gamma;	5496	-
4889	Q9NX08	COMMD8	RecName: Full=COMM domain-containing protein 8;	54951	-
14972	Q9H173	SIL1	RecName: Full=Nucleotide exchange factor SIL1; AltName: Full=BiP-associated protein; Short=BAP; Flags: Precursor;	64374	-
4880	Q9UIF7	MUTYH	RecName: Full=Adenine DNA glycosylase; EC=3.2.2.-; AltName: Full=MutY homolog; Short=hMYH;	4595	-
4881	P48443	RXRG	RecName: Full=Retinoic acid receptor RXR-gamma; AltName: Full=Nuclear receptor subfamily 2 group B member 3; AltName: Full=Retinoid X receptor gamma;	6258	-
4882	Q96HL8	SH3YL1	RecName: Full=SH3 domain-containing YSC84-like protein 1;	26751	-
4883	Q9H8H0	NOL11	RecName: Full=Nucleolar protein 11;	25926	-
4884	O95639	CPSF4	RecName: Full=Cleavage and polyadenylation specificity factor subunit 4; AltName: Full=Cleavage and polyadenylation specificity factor 30 kDa subunit; Short=CPSF 30 kDa subunit; AltName: Full=NS1 effector domain-binding protein 1; Short=Neb-1; AltName: Full=No arches homolog;	10898	-
4885	P63261	ACTG1	RecName: Full=Actin, cytoplasmic 2; AltName: Full=Gamma-actin; Contains: RecName: Full=Actin, cytoplasmic 2, N-terminally processed;	71	-
4886	Q8NG27	PJA1	RecName: Full=E3 ubiquitin-protein ligase Praja-1; Short=Praja1; EC=2.3.2.27; AltName: Full=RING finger protein 70; AltName: Full=RING-type E3 ubiquitin transferase Praja-1 {ECO:0000305};	64219	-
70562	P17542	TAL1	RecName: Full=T-cell acute lymphocytic leukemia protein 1; Short=TAL-1; AltName: Full=Class A basic helix-loop-helix protein 17; Short=bHLHa17; AltName: Full=Stem cell protein; AltName: Full=T-cell leukemia/lymphoma protein 5;	6886	-
13221	P30041	PRDX6	RecName: Full=Peroxiredoxin-6; EC=1.11.1.15; AltName: Full=1-Cys peroxiredoxin; Short=1-Cys PRX; AltName: Full=24 kDa protein; AltName: Full=Acidic calcium-independent phospholipase A2; Short=aiPLA2; EC=3.1.1.-; AltName: Full=Antioxidant protein 2; AltName: Full=Liver 2D page spot 40; AltName: Full=Non-selenium glutathione peroxidase; Short=NSGPx; EC=1.11.1.9; AltName: Full=Red blood cells page s…	9588	-
9177	Q9H3D4	TP63	RecName: Full=Tumor protein 63; Short=p63; AltName: Full=Chronic ulcerative stomatitis protein; Short=CUSP; AltName: Full=Keratinocyte transcription factor KET; AltName: Full=Transformation-related protein 63; Short=TP63; AltName: Full=Tumor protein p73-like; Short=p73L; AltName: Full=p40; AltName: Full=p51;	8626	-
9176	P19235	EPOR	RecName: Full=Erythropoietin receptor; Short=EPO-R; Flags: Precursor;	2057	-
39821	Q96EK5	KIF1BP	RecName: Full=KIF1-binding protein {ECO:0000305|PubMed:16225668};	26128	-
39826	Q15018	FAM175B	RecName: Full=BRISC complex subunit Abro1; AltName: Full=Abraxas brother protein 1 {ECO:0000303|PubMed:22974638}; AltName: Full=Protein FAM175B;	23172	-
39825	Q9BQ39	DDX50	RecName: Full=ATP-dependent RNA helicase DDX50; EC=3.6.4.13; AltName: Full=DEAD box protein 50; AltName: Full=Gu-beta; AltName: Full=Nucleolar protein Gu2;	79009	-
39824	Q8WUA2	PPIL4	RecName: Full=Peptidyl-prolyl cis-trans isomerase-like 4; Short=PPIase; EC=5.2.1.8; AltName: Full=Cyclophilin-like protein PPIL4; AltName: Full=Rotamase PPIL4;	85313	-
61904	Q8NB12	SMYD1	RecName: Full=Histone-lysine N-methyltransferase SMYD1; EC=2.1.1.43; AltName: Full=SET and MYND domain-containing protein 1;	150572	-
16978	Q06455	RUNX1T1	RecName: Full=Protein CBFA2T1; AltName: Full=Cyclin-D-related protein; AltName: Full=Eight twenty one protein; AltName: Full=Protein ETO; AltName: Full=Protein MTG8; AltName: Full=Zinc finger MYND domain-containing protein 2;	862	-
61906	Q13516	OLIG2	RecName: Full=Oligodendrocyte transcription factor 2; Short=Oligo2; AltName: Full=Class B basic helix-loop-helix protein 1; Short=bHLHb1; AltName: Full=Class E basic helix-loop-helix protein 19; Short=bHLHe19; AltName: Full=Protein kinase C-binding protein 2; AltName: Full=Protein kinase C-binding protein RACK17;	10215	-
61902	P01374	LTA	RecName: Full=Lymphotoxin-alpha; Short=LT-alpha; AltName: Full=TNF-beta; AltName: Full=Tumor necrosis factor ligand superfamily member 1; Flags: Precursor;	4049	-
16976	Q96IQ9	ZNF414	RecName: Full=Zinc finger protein 414;	84330	-
61908	Q9UPZ9	ICK	RecName: Full=Serine/threonine-protein kinase ICK; EC=2.7.11.1 {ECO:0000269|PubMed:10699974}; AltName: Full=Intestinal cell kinase; Short=hICK; AltName: Full=Laryngeal cancer kinase 2; Short=LCK2; AltName: Full=MAK-related kinase; Short=MRK;	22858	-
16974	Q8N1L9	BATF2	RecName: Full=Basic leucine zipper transcriptional factor ATF-like 2; Short=B-ATF-2; AltName: Full=Suppressor of AP-1 regulated by IFN; Short=SARI;	116071	-
17081	Q8WW36	ZCCHC13	RecName: Full=Zinc finger CCHC domain-containing protein 13;	389874	-
17083	Q8IUX7	AEBP1	RecName: Full=Adipocyte enhancer-binding protein 1; Short=AE-binding protein 1; AltName: Full=Aortic carboxypeptidase-like protein; Flags: Precursor;	165	-
12269	A7E2F4	GOLGA8A	RecName: Full=Golgin subfamily A member 8A; AltName: Full=88 kDa Golgi matrix protein; Short=GM88; AltName: Full=GM88 autoantigen;	23015	-
17084	O95214	LEPROTL1	RecName: Full=Leptin receptor overlapping transcript-like 1; AltName: Full=Endospanin-2;	23484	-
17088	Q9HCP6	HHATL	RecName: Full=Protein-cysteine N-palmitoyltransferase HHAT-like protein; AltName: Full=Glycerol uptake/transporter homolog; AltName: Full=Hedgehog acyltransferase-like protein;	57467	-
33317	Q00975	CACNA1B	RecName: Full=Voltage-dependent N-type calcium channel subunit alpha-1B; AltName: Full=Brain calcium channel III; Short=BIII; AltName: Full=Calcium channel, L type, alpha-1 polypeptide isoform 5; AltName: Full=Voltage-gated calcium channel subunit alpha Cav2.2;	774	-
15288	Q6AHZ1	ZNF518A	RecName: Full=Zinc finger protein 518A;	9849	-
10532	Q70YC4;Q70YC5	ZNF365	RecName: Full=Protein ZNF365; AltName: Full=Protein su48;;RecName: Full=Talanin;	22891	-
12919	P04792	HSPB1	RecName: Full=Heat shock protein beta-1; Short=HspB1; AltName: Full=28 kDa heat shock protein; AltName: Full=Estrogen-regulated 24 kDa protein; AltName: Full=Heat shock 27 kDa protein; Short=HSP 27; AltName: Full=Stress-responsive protein 27; Short=SRP27;	3315	-
70302	Q32M84	BTBD16	RecName: Full=BTB/POZ domain-containing protein 16;	118663	-
70306	P16885	PLCG2	RecName: Full=1-phosphatidylinositol 4,5-bisphosphate phosphodiesterase gamma-2; EC=3.1.4.11; AltName: Full=Phosphoinositide phospholipase C-gamma-2; AltName: Full=Phospholipase C-IV; Short=PLC-IV; AltName: Full=Phospholipase C-gamma-2; Short=PLC-gamma-2;	5336	-
63503	Q9Y6G3	MRPL42	RecName: Full=39S ribosomal protein L42, mitochondrial {ECO:0000303|PubMed:11551941}; Short=L42mt; Short=MRP-L42; AltName: Full=39S ribosomal protein L31, mitochondrial {ECO:0000250|UniProtKB:P0C2B9}; Short=L31mt; Short=MRP-L31; AltName: Full=Mitochondrial large ribosomal subunit protein mL42 {ECO:0000303|PubMed:25278503}; Flags: Precursor;	28977	-
14941	Q92802	N4BP2L2	RecName: Full=NEDD4-binding protein 2-like 2; AltName: Full=Phosphonoformate immuno-associated protein 5;	10443	-
15287	Q9H869	YY1AP1	RecName: Full=YY1-associated protein 1; AltName: Full=Hepatocellular carcinoma susceptibility protein; AltName: Full=Hepatocellular carcinoma-associated protein 2;	55249	-
14232	P0C0L5;P0C0L4	C4A;C4B;C4B_2	RecName: Full=Complement C4-A; AltName: Full=Acidic complement C4; AltName: Full=C3 and PZP-like alpha-2-macroglobulin domain-containing protein 2; Contains: RecName: Full=Complement C4 beta chain; Contains: RecName: Full=Complement C4-A alpha chain; Contains: RecName: Full=C4a anaphylatoxin; Contains: RecName: Full=C4b-A; Contains: RecName: Full=C4d-A; Contains: RecName: Full=Complement C4 gamma…	100293534;720;721	-
22997	Q9UHH9	IP6K2	RecName: Full=Inositol hexakisphosphate kinase 2; Short=InsP6 kinase 2; EC=2.7.4.21; AltName: Full=P(i)-uptake stimulator; Short=PiUS;	51447	-
22996	Q13433	SLC39A6	RecName: Full=Zinc transporter ZIP6; AltName: Full=Estrogen-regulated protein LIV-1; AltName: Full=Solute carrier family 39 member 6; AltName: Full=Zrt- and Irt-like protein 6; Short=ZIP-6; Flags: Precursor;	25800	-
22995	P62633	CNBP	RecName: Full=Cellular nucleic acid-binding protein; Short=CNBP; AltName: Full=Zinc finger protein 9;	7555	-
8888	P08047	SP1	RecName: Full=Transcription factor Sp1;	6667	-
70413	P19544	WT1	RecName: Full=Wilms tumor protein; AltName: Full=WT33;	7490	-
22991	Q8N983	MRPL43	RecName: Full=39S ribosomal protein L43, mitochondrial; Short=L43mt; Short=MRP-L43; AltName: Full=Mitochondrial large ribosomal subunit protein mL43 {ECO:0000303|PubMed:25278503}; AltName: Full=Mitochondrial ribosomal protein bMRP36a; Flags: Precursor;	84545	-
22990	Q13177	PAK2	RecName: Full=Serine/threonine-protein kinase PAK 2; EC=2.7.11.1; AltName: Full=Gamma-PAK; AltName: Full=PAK65; AltName: Full=S6/H4 kinase; AltName: Full=p21-activated kinase 2; Short=PAK-2; AltName: Full=p58; Contains: RecName: Full=PAK-2p27; Short=p27; Contains: RecName: Full=PAK-2p34; Short=p34; AltName: Full=C-t-PAK2;	5062	-
33396	P20138	CD33	RecName: Full=Myeloid cell surface antigen CD33; AltName: Full=Sialic acid-binding Ig-like lectin 3; Short=Siglec-3; AltName: Full=gp67; AltName: CD_antigen=CD33; Flags: Precursor;	945	-
33394	O14936	CASK	RecName: Full=Peripheral plasma membrane protein CASK; Short=hCASK; EC=2.7.11.1; AltName: Full=Calcium/calmodulin-dependent serine protein kinase; AltName: Full=Protein lin-2 homolog;	8573	-
33392	Q8N3X1	FNBP4	RecName: Full=Formin-binding protein 4; AltName: Full=Formin-binding protein 30;	23360	-
22999	Q9HC62	SENP2	RecName: Full=Sentrin-specific protease 2; EC=3.4.22.68; AltName: Full=Axam2; AltName: Full=SMT3-specific isopeptidase 2; Short=Smt3ip2; AltName: Full=Sentrin/SUMO-specific protease SENP2;	59343	-
22998	Q8NHQ9	DDX55	RecName: Full=ATP-dependent RNA helicase DDX55; EC=3.6.4.13; AltName: Full=DEAD box protein 55;	57696	-
41312	Q9BRR9	ARHGAP9	RecName: Full=Rho GTPase-activating protein 9; AltName: Full=Rho-type GTPase-activating protein 9;	64333	-
41313	Q8TE67	EPS8L3	RecName: Full=Epidermal growth factor receptor kinase substrate 8-like protein 3; Short=EPS8-like protein 3; AltName: Full=Epidermal growth factor receptor pathway substrate 8-related protein 3; Short=EPS8-related protein 3;	79574	-
41310	Q5M7Z0	RNFT1	RecName: Full=RING finger and transmembrane domain-containing protein 1; AltName: Full=Protein PTD016;	51136	-
41316	Q9NYV6	RRN3	RecName: Full=RNA polymerase I-specific transcription initiation factor RRN3; AltName: Full=Transcription initiation factor IA; Short=TIF-IA;	54700	-
41317	Q9Y3B9	RRP15	RecName: Full=RRP15-like protein; AltName: Full=Ribosomal RNA-processing protein 15;	51018	-
45611	Q99442	SEC62	RecName: Full=Translocation protein SEC62; AltName: Full=Translocation protein 1; Short=TP-1; Short=hTP-1;	7095	-
45610	P61916	NPC2	RecName: Full=Epididymal secretory protein E1; AltName: Full=Human epididymis-specific protein 1; Short=He1; AltName: Full=Niemann-Pick disease type C2 protein; Flags: Precursor;	10577	-
41318	Q9H9Y6	POLR1B	RecName: Full=DNA-directed RNA polymerase I subunit RPA2; Short=RNA polymerase I subunit 2; EC=2.7.7.6; AltName: Full=DNA-directed RNA polymerase I 135 kDa polypeptide; Short=RPA135;	84172	-
45618	O94851	MICAL2	RecName: Full=[F-actin]-methionine sulfoxide oxidase MICAL2; EC=1.14.13.225 {ECO:0000269|PubMed:24440334}; AltName: Full=Molecule interacting with CasL protein 2; Short=MICAL-2;	9645	-
67089	Q9UGI9	PRKAG3	RecName: Full=5'-AMP-activated protein kinase subunit gamma-3; Short=AMPK gamma3; Short=AMPK subunit gamma-3;	53632	-
86467	Q96I51	RCC1L	RecName: Full=RCC1-like G exchanging factor-like protein; Short=RCC1 like; AltName: Full=Williams-Beuren syndrome chromosomal region 16 protein;	81554	-
15636	Q02535	ID3	RecName: Full=DNA-binding protein inhibitor ID-3; AltName: Full=Class B basic helix-loop-helix protein 25; Short=bHLHb25; AltName: Full=Helix-loop-helix protein HEIR-1; AltName: Full=ID-like protein inhibitor HLH 1R21; AltName: Full=Inhibitor of DNA binding 3; AltName: Full=Inhibitor of differentiation 3;	3399	-
17321	Q6BEB4	SP5	RecName: Full=Transcription factor Sp5;	389058	-
68300	Q13491	GPM6B	RecName: Full=Neuronal membrane glycoprotein M6-b; Short=M6b;	2824	-
62210	Q9Y5Q3	MAFB	RecName: Full=Transcription factor MafB; Short=Maf-B; AltName: Full=V-maf musculoaponeurotic fibrosarcoma oncogene homolog B;	9935	-
68650	Q8IV61	RASGRP3	RecName: Full=Ras guanyl-releasing protein 3; AltName: Full=Calcium and DAG-regulated guanine nucleotide exchange factor III; AltName: Full=Guanine nucleotide exchange factor for Rap1;	25780	-
68303	Q15398	DLGAP5	RecName: Full=Disks large-associated protein 5; Short=DAP-5; AltName: Full=Discs large homolog 7; AltName: Full=Disks large-associated protein DLG7; AltName: Full=Hepatoma up-regulated protein; Short=HURP;	9787	-
68656	Q9C0G0	ZNF407	RecName: Full=Zinc finger protein 407;	55628	-
5248	Q12905	ILF2	RecName: Full=Interleukin enhancer-binding factor 2; AltName: Full=Nuclear factor of activated T-cells 45 kDa;	3608	-
1729	O96005	CLPTM1	RecName: Full=Cleft lip and palate transmembrane protein 1;	1209	-
1726	Q9BVK8	TMEM147	RecName: Full=Transmembrane protein 147; AltName: Full=Protein NIFIE 14;	10430	-
1727	Q9Y6Y0	IVNS1ABP	RecName: Full=Influenza virus NS1A-binding protein; Short=NS1-BP; Short=NS1-binding protein; AltName: Full=Aryl hydrocarbon receptor-associated protein 3;	10625	-
5247	Q16643	DBN1	RecName: Full=Drebrin; AltName: Full=Developmentally-regulated brain protein;	1627	-
5246	Q9UFW8	CGGBP1	RecName: Full=CGG triplet repeat-binding protein 1; Short=CGG-binding protein 1; AltName: Full=20 kDa CGG-binding protein; AltName: Full=p20-CGGBP DNA-binding protein;	8545	-
5241	P18615	NELFE	RecName: Full=Negative elongation factor E; Short=NELF-E; AltName: Full=RNA-binding protein RD;	7936	-
5240	O00458	IFRD1	RecName: Full=Interferon-related developmental regulator 1; AltName: Full=Nerve growth factor-inducible protein PC4;	3475	-
1720	Q15047	SETDB1	RecName: Full=Histone-lysine N-methyltransferase SETDB1; EC=2.1.1.43; AltName: Full=ERG-associated protein with SET domain; Short=ESET; AltName: Full=Histone H3-K9 methyltransferase 4; Short=H3-K9-HMTase 4; AltName: Full=Lysine N-methyltransferase 1E; AltName: Full=SET domain bifurcated 1;	9869	-
15832	Q8NI60	COQ8A	RecName: Full=Atypical kinase COQ8A, mitochondrial {ECO:0000305}; EC=2.7.-.- {ECO:0000269|PubMed:25498144}; AltName: Full=Chaperone activity of bc1 complex-like {ECO:0000303|PubMed:11888884}; Short=Chaperone-ABC1-like {ECO:0000303|PubMed:11888884}; AltName: Full=Coenzyme Q protein 8A {ECO:0000305}; AltName: Full=aarF domain-containing protein kinase 3 {ECO:0000312|HGNC:HGNC:16812}; Flags: Precurs…	56997	-
15830	Q9H7B4	SMYD3	RecName: Full=Histone-lysine N-methyltransferase SMYD3; EC=2.1.1.43; AltName: Full=SET and MYND domain-containing protein 3; AltName: Full=Zinc finger MYND domain-containing protein 1;	64754	-
15831	Q9BX63	BRIP1	RecName: Full=Fanconi anemia group J protein; Short=Protein FACJ; EC=3.6.4.13; AltName: Full=ATP-dependent RNA helicase BRIP1; AltName: Full=BRCA1-associated C-terminal helicase 1; AltName: Full=BRCA1-interacting protein C-terminal helicase 1; Short=BRCA1-interacting protein 1;	83990	-
15834	Q969M3	YIPF5	RecName: Full=Protein YIPF5; AltName: Full=Five-pass transmembrane protein localizing in the Golgi apparatus and the endoplasmic reticulum 5; AltName: Full=Smooth muscle cell-associated protein 5; Short=SMAP-5; AltName: Full=YIP1 family member 5; AltName: Full=YPT-interacting protein 1 A;	81555	-
15839	Q7Z3B4	NUP54	RecName: Full=Nucleoporin p54; AltName: Full=54 kDa nucleoporin;	53371	-
13139	Q6IQ32	ADNP2	RecName: Full=ADNP homeobox protein 2; AltName: Full=Zinc finger protein 508;	22850	-
13138	Q96A54	ADIPOR1	RecName: Full=Adiponectin receptor protein 1; AltName: Full=Progestin and adipoQ receptor family member I;	51094	-
62215	Q8TEK3	DOT1L	RecName: Full=Histone-lysine N-methyltransferase, H3 lysine-79 specific; EC=2.1.1.43; AltName: Full=DOT1-like protein; AltName: Full=Histone H3-K79 methyltransferase; Short=H3-K79-HMTase; AltName: Full=Lysine N-methyltransferase 4;	84444	-
2415	O00629	KPNA4	RecName: Full=Importin subunit alpha-3; AltName: Full=Importin alpha Q1; Short=Qip1; AltName: Full=Karyopherin subunit alpha-4;	3840	-
40599	P48431	SOX2	RecName: Full=Transcription factor SOX-2;	6657	-
40598	Q9UI32	GLS2	RecName: Full=Glutaminase liver isoform, mitochondrial; Short=GLS; EC=3.5.1.2; AltName: Full=L-glutaminase; AltName: Full=L-glutamine amidohydrolase; Flags: Precursor;	27165	-
17101	Q13164	MAPK7	RecName: Full=Mitogen-activated protein kinase 7; Short=MAP kinase 7; Short=MAPK 7; EC=2.7.11.24; AltName: Full=Big MAP kinase 1; Short=BMK-1; AltName: Full=Extracellular signal-regulated kinase 5; Short=ERK-5;	5598	-
40260	P16035	TIMP2	RecName: Full=Metalloproteinase inhibitor 2; AltName: Full=CSC-21K; AltName: Full=Tissue inhibitor of metalloproteinases 2; Short=TIMP-2; Flags: Precursor;	7077	-
5488	P25963	NFKBIA	RecName: Full=NF-kappa-B inhibitor alpha; AltName: Full=I-kappa-B-alpha; Short=IkB-alpha; Short=IkappaBalpha; AltName: Full=Major histocompatibility complex enhancer-binding protein MAD3;	4792	-
40264	Q99835	SMO	RecName: Full=Smoothened homolog; Short=SMO; AltName: Full=Protein Gx; Flags: Precursor;	6608	-
14303	P37235	HPCAL1	RecName: Full=Hippocalcin-like protein 1; AltName: Full=Calcium-binding protein BDR-1; AltName: Full=HLP2; AltName: Full=Visinin-like protein 3; Short=VILIP-3;	3241	-
14300	Q9H422	HIPK3	RecName: Full=Homeodomain-interacting protein kinase 3; EC=2.7.11.1; AltName: Full=Androgen receptor-interacting nuclear protein kinase; Short=ANPK; AltName: Full=Fas-interacting serine/threonine-protein kinase; Short=FIST; AltName: Full=Homolog of protein kinase YAK1;	10114	-
33977	Q9UHP3	USP25	RecName: Full=Ubiquitin carboxyl-terminal hydrolase 25; EC=3.4.19.12; AltName: Full=Deubiquitinating enzyme 25; AltName: Full=USP on chromosome 21; AltName: Full=Ubiquitin thioesterase 25; AltName: Full=Ubiquitin-specific-processing protease 25;	29761	-
33976	Q9HB75	PIDD1	RecName: Full=p53-induced death domain-containing protein 1; AltName: Full=Leucine-rich repeat and death domain-containing protein;	55367	-
33975	P26583	HMGB2	RecName: Full=High mobility group protein B2; AltName: Full=High mobility group protein 2; Short=HMG-2;	3148	-
33974	Q9BSR8	YIPF4	RecName: Full=Protein YIPF4; AltName: Full=YIP1 family member 4;	84272	-
18354	Q13464	ROCK1	RecName: Full=Rho-associated protein kinase 1; EC=2.7.11.1; AltName: Full=Renal carcinoma antigen NY-REN-35; AltName: Full=Rho-associated, coiled-coil-containing protein kinase 1; AltName: Full=Rho-associated, coiled-coil-containing protein kinase I; Short=ROCK-I; AltName: Full=p160 ROCK-1; Short=p160ROCK;	6093	-
17104	Q16204	CCDC6	RecName: Full=Coiled-coil domain-containing protein 6; AltName: Full=Papillary thyroid carcinoma-encoded protein; AltName: Full=Protein H4;	8030	-
18357	O15131	KPNA5	RecName: Full=Importin subunit alpha-6; AltName: Full=Karyopherin subunit alpha-5;	3841	-
18350	Q96S82	UBL7	RecName: Full=Ubiquitin-like protein 7; AltName: Full=Bone marrow stromal cell ubiquitin-like protein; Short=BMSC-UbP; AltName: Full=Ubiquitin-like protein SB132;	84993	-
18351	Q86VF2	IGFN1	RecName: Full=Immunoglobulin-like and fibronectin type III domain-containing protein 1; AltName: Full=EEF1A2-binding protein 1; AltName: Full=KY-interacting protein 1;	91156	-
65770	P21452	TACR2	RecName: Full=Substance-K receptor; Short=SKR; AltName: Full=NK-2 receptor; Short=NK-2R; AltName: Full=Neurokinin A receptor; AltName: Full=Tachykinin receptor 2;	6865	-
18353	Q8NCP5	ZBTB44	RecName: Full=Zinc finger and BTB domain-containing protein 44; AltName: Full=BTB/POZ domain-containing protein 15; AltName: Full=Zinc finger protein 851;	29068	-
17969	Q7Z3Z2	RD3	RecName: Full=Protein RD3; AltName: Full=Retinal degeneration protein 3;	343035	-
1582	Q7L1Q6	BZW1	RecName: Full=Basic leucine zipper and W2 domain-containing protein 1; AltName: Full=Protein Orf;	9689	-
1580	P51884	LUM	RecName: Full=Lumican; AltName: Full=Keratan sulfate proteoglycan lumican; Short=KSPG lumican; Flags: Precursor;	4060	-
62107	Q9HC57	WFDC1	RecName: Full=WAP four-disulfide core domain protein 1; AltName: Full=Prostate stromal protein ps20; AltName: Full=ps20 growth inhibitor; Flags: Precursor;	58189	-
27459	O43613	HCRTR1	RecName: Full=Orexin receptor type 1; Short=Ox-1-R; Short=Ox1-R; Short=Ox1R; AltName: Full=Hypocretin receptor type 1;	3061	-
62101	Q96FX8	PERP	RecName: Full=p53 apoptosis effector related to PMP-22; AltName: Full=Keratinocyte-associated protein 1; Short=KCP-1; AltName: Full=P53-induced protein PIGPC1; AltName: Full=Transmembrane protein THW;	64065	-
62102	P50607	TUB	RecName: Full=Tubby protein homolog;	7275	-
7939	P20936	RASA1	RecName: Full=Ras GTPase-activating protein 1; Short=GAP; Short=GTPase-activating protein; Short=RasGAP; AltName: Full=Ras p21 protein activator; AltName: Full=p120GAP;	5921	-
67556	Q96HQ0	ZNF419	RecName: Full=Zinc finger protein 419;	79744	-
38359	Q9NRP0	OSTC	RecName: Full=Oligosaccharyltransferase complex subunit OSTC; AltName: Full=Hydrophobic protein HSF-28;	58505	-
67552	P21453	S1PR1	RecName: Full=Sphingosine 1-phosphate receptor 1; Short=S1P receptor 1; Short=S1P1; AltName: Full=Endothelial differentiation G-protein coupled receptor 1; AltName: Full=Sphingosine 1-phosphate receptor Edg-1; Short=S1P receptor Edg-1; AltName: CD_antigen=CD363;	1901	-
5480	Q13123	IK	RecName: Full=Protein Red; AltName: Full=Cytokine IK; AltName: Full=IK factor; AltName: Full=Protein RER;	3550	-
1635	Q9UNA1	ARHGAP26	RecName: Full=Rho GTPase-activating protein 26; AltName: Full=GTPase regulator associated with focal adhesion kinase; AltName: Full=Oligophrenin-1-like protein; AltName: Full=Rho-type GTPase-activating protein 26;	23092	-
66685	Q7Z5N4	SDK1	RecName: Full=Protein sidekick-1 {ECO:0000303|PubMed:15213259}; Flags: Precursor;	221935	-
66681	P49641	MAN2A2	RecName: Full=Alpha-mannosidase 2x; EC=3.2.1.114; AltName: Full=Alpha-mannosidase IIx; Short=Man IIx; AltName: Full=Mannosidase alpha class 2A member 2; AltName: Full=Mannosyl-oligosaccharide 1,3-1,6-alpha-mannosidase;	4122	-
66680	Q9ULL4	PLXNB3	RecName: Full=Plexin-B3; Flags: Precursor;	5365	-
5658	Q9Y6N7	ROBO1	RecName: Full=Roundabout homolog 1; AltName: Full=Deleted in U twenty twenty; AltName: Full=H-Robo-1; Flags: Precursor;	6091	-
5659	Q9NPJ4	PNRC2	RecName: Full=Proline-rich nuclear receptor coactivator 2;	55629	-
5656	P40429	RPL13A	RecName: Full=60S ribosomal protein L13a; AltName: Full=23 kDa highly basic protein; AltName: Full=Large ribosomal subunit protein uL13 {ECO:0000303|PubMed:24524803};	23521	-
5657	P49903	SEPHS1	RecName: Full=Selenide, water dikinase 1; EC=2.7.9.3; AltName: Full=Selenium donor protein 1; AltName: Full=Selenophosphate synthase 1;	22929	-
5654	Q06323	PSME1	RecName: Full=Proteasome activator complex subunit 1; AltName: Full=11S regulator complex subunit alpha; Short=REG-alpha; AltName: Full=Activator of multicatalytic protease subunit 1; AltName: Full=Interferon gamma up-regulated I-5111 protein; Short=IGUP I-5111; AltName: Full=Proteasome activator 28 subunit alpha; Short=PA28a; Short=PA28alpha;	5720	-
5655	Q99732	LITAF	RecName: Full=Lipopolysaccharide-induced tumor necrosis factor-alpha factor; Short=LPS-induced TNF-alpha factor; AltName: Full=Small integral membrane protein of lysosome/late endosome; AltName: Full=p53-induced gene 7 protein;	9516	-
5653	P61077	UBE2D3	RecName: Full=Ubiquitin-conjugating enzyme E2 D3; EC=2.3.2.23 {ECO:0000269|PubMed:20061386}; AltName: Full=(E3-independent) E2 ubiquitin-conjugating enzyme D3; EC=2.3.2.24 {ECO:0000269|PubMed:17588522}; AltName: Full=E2 ubiquitin-conjugating enzyme D3; AltName: Full=Ubiquitin carrier protein D3; AltName: Full=Ubiquitin-conjugating enzyme E2(17)KB 3; AltName: Full=Ubiquitin-conjugating enzyme E2-1…	7323	-
5650	Q96RL1	UIMC1	RecName: Full=BRCA1-A complex subunit RAP80; AltName: Full=Receptor-associated protein 80; AltName: Full=Retinoid X receptor-interacting protein 110; AltName: Full=Ubiquitin interaction motif-containing protein 1;	51720	-
5651	Q5RIA9;Q5JTY5	CBWD5;CBWD3	RecName: Full=COBW domain-containing protein 3; AltName: Full=Cobalamin synthase W domain-containing protein 3;;RecName: Full=COBW domain-containing protein 5; AltName: Full=Cobalamin synthase W domain-containing protein 5;	220869;445571	-
13343	Q8TF39	ZNF483	RecName: Full=Zinc finger protein 483; AltName: Full=Zinc finger protein with KRAB and SCAN domains 16;	158399	-
67331	Q9Y576	ASB1	RecName: Full=Ankyrin repeat and SOCS box protein 1; Short=ASB-1;	51665	-
67333	Q13702	RAPSN	RecName: Full=43 kDa receptor-associated protein of the synapse; Short=RAPsyn; AltName: Full=43 kDa postsynaptic protein; AltName: Full=Acetylcholine receptor-associated 43 kDa protein; AltName: Full=RING finger protein 205;	5913	-
17172	Q8NE01	CNNM3	RecName: Full=Metal transporter CNNM3; AltName: Full=Ancient conserved domain-containing protein 3; AltName: Full=Cyclin-M3;	26505	-
13346	O95857	TSPAN13	RecName: Full=Tetraspanin-13; Short=Tspan-13; AltName: Full=Tetraspan NET-6; AltName: Full=Transmembrane 4 superfamily member 13;	27075	-
66062	Q9GZY6	LAT2	RecName: Full=Linker for activation of T-cells family member 2; AltName: Full=Linker for activation of B-cells; AltName: Full=Membrane-associated adapter molecule; AltName: Full=Non-T-cell activation linker; AltName: Full=Williams-Beuren syndrome chromosomal region 15 protein; AltName: Full=Williams-Beuren syndrome chromosomal region 5 protein;	7462	-
66061	Q92562	FIG4	RecName: Full=Polyphosphoinositide phosphatase; EC=3.1.3.-; AltName: Full=Phosphatidylinositol 3,5-bisphosphate 5-phosphatase; AltName: Full=SAC domain-containing protein 3;	9896	-
66060	P00450	CP	RecName: Full=Ceruloplasmin; EC=1.16.3.1; AltName: Full=Ferroxidase; Flags: Precursor;	1356	-
23730	Q8WVE0	N6AMT2	RecName: Full=Protein-lysine N-methyltransferase N6AMT2 {ECO:0000255|HAMAP-Rule:MF_03187}; EC=2.1.1.- {ECO:0000255|HAMAP-Rule:MF_03187}; AltName: Full=N(6)-adenine-specific DNA methyltransferase 2 {ECO:0000255|HAMAP-Rule:MF_03187};	221143	-
66066	Q16586	SGCA	RecName: Full=Alpha-sarcoglycan; Short=Alpha-SG; AltName: Full=50 kDa dystrophin-associated glycoprotein; Short=50DAG; AltName: Full=Adhalin; AltName: Full=Dystroglycan-2; Flags: Precursor;	6442	-
23738	P24386	CHM	RecName: Full=Rab proteins geranylgeranyltransferase component A 1; AltName: Full=Choroideremia protein; AltName: Full=Rab escort protein 1; Short=REP-1; AltName: Full=TCD protein;	1121	-
16451	Q96BA8	CREB3L1	RecName: Full=Cyclic AMP-responsive element-binding protein 3-like protein 1; Short=cAMP-responsive element-binding protein 3-like protein 1; AltName: Full=Old astrocyte specifically-induced substance; Short=OASIS; Contains: RecName: Full=Processed cyclic AMP-responsive element-binding protein 3-like protein 1;	90993	-
13341	Q14671	PUM1	RecName: Full=Pumilio homolog 1 {ECO:0000305}; Short=HsPUM; Short=Pumilio-1;	9698	-
16726	Q7Z699	SPRED1	RecName: Full=Sprouty-related, EVH1 domain-containing protein 1; Short=Spred-1; Short=hSpred1;	161742	-
48872	Q9Y572	RIPK3	RecName: Full=Receptor-interacting serine/threonine-protein kinase 3; EC=2.7.11.1; AltName: Full=RIP-like protein kinase 3; AltName: Full=Receptor-interacting protein 3; Short=RIP-3;	11035	-
51798	P02724	GYPA	RecName: Full=Glycophorin-A; AltName: Full=MN sialoglycoprotein; AltName: Full=PAS-2; AltName: Full=Sialoglycoprotein alpha; AltName: CD_antigen=CD235a; Flags: Precursor;	2993	-
51797	P46976	GYG1	RecName: Full=Glycogenin-1; Short=GN-1; Short=GN1; EC=2.4.1.186;	2992	-
51796	P08236	GUSB	RecName: Full=Beta-glucuronidase; EC=3.2.1.31; AltName: Full=Beta-G1; Flags: Precursor;	2990	-
51794	P54840	GYS2	RecName: Full=Glycogen [starch] synthase, liver; EC=2.4.1.11;	2998	-
16980	Q9NPG2	NGB	RecName: Full=Neuroglobin;	58157	-
12466	Q96KQ4	PPP1R13B	RecName: Full=Apoptosis-stimulating of p53 protein 1; AltName: Full=Protein phosphatase 1 regulatory subunit 13B;	23368	-
12467	P11473	VDR	RecName: Full=Vitamin D3 receptor; Short=VDR; AltName: Full=1,25-dihydroxyvitamin D3 receptor; AltName: Full=Nuclear receptor subfamily 1 group I member 1;	7421	-
12462	Q01543	FLI1	RecName: Full=Friend leukemia integration 1 transcription factor; AltName: Full=Proto-oncogene Fli-1; AltName: Full=Transcription factor ERGB;	2313	-
65438	O75173	ADAMTS4	RecName: Full=A disintegrin and metalloproteinase with thrombospondin motifs 4; Short=ADAM-TS 4; Short=ADAM-TS4; Short=ADAMTS-4; EC=3.4.24.82; AltName: Full=ADMP-1; AltName: Full=Aggrecanase-1; Flags: Precursor;	9507	-
35071	Q9NUB1	ACSS1	RecName: Full=Acetyl-coenzyme A synthetase 2-like, mitochondrial; EC=6.2.1.1; AltName: Full=Acetate--CoA ligase 2; AltName: Full=Acetyl-CoA synthetase 2; Short=AceCS2; AltName: Full=Acyl-CoA synthetase short-chain family member 1; Flags: Precursor;	84532	-
16984	O75638	CTAG2	RecName: Full=Cancer/testis antigen 2; Short=CT2; AltName: Full=Autoimmunogenic cancer/testis antigen NY-ESO-2; AltName: Full=Cancer/testis antigen 6.2; Short=CT6.2; AltName: Full=L antigen family member 1; Short=LAGE-1;	30848	-
35078	Q8N9R6	CDRT4	RecName: Full=CMT1A duplicated region transcript 4 protein;	284040	-
19483	Q7LBC6	KDM3B	RecName: Full=Lysine-specific demethylase 3B; EC=1.14.11.-; AltName: Full=JmjC domain-containing histone demethylation protein 2B; AltName: Full=Jumonji domain-containing protein 1B; AltName: Full=Nuclear protein 5qNCA;	51780	-
14415	Q96SW2	CRBN	RecName: Full=Protein cereblon;	51185	-
35250	Q96N28	PRELID3A	RecName: Full=PRELI domain containing protein 3A; AltName: Full=Protein slowmo homolog 1;	10650	-
50157	Q6VVB1	NHLRC1	RecName: Full=E3 ubiquitin-protein ligase NHLRC1; EC=2.3.2.27; AltName: Full=Malin; AltName: Full=NHL repeat-containing protein 1; AltName: Full=RING-type E3 ubiquitin transferase NHLRC1 {ECO:0000305};	378884	-
69622	Q9Y2Z2	MTO1	RecName: Full=Protein MTO1 homolog, mitochondrial; Flags: Precursor;	25821	-
50152	Q9Y6I7	WSB1	RecName: Full=WD repeat and SOCS box-containing protein 1; Short=WSB-1; AltName: Full=SOCS box-containing WD protein SWiP-1;	26118	-
39052	O14994	SYN3	RecName: Full=Synapsin-3; AltName: Full=Synapsin III;	8224	-
23271	Q92547	TOPBP1	RecName: Full=DNA topoisomerase 2-binding protein 1; AltName: Full=DNA topoisomerase II-beta-binding protein 1; Short=TopBP1; AltName: Full=DNA topoisomerase II-binding protein 1;	11073	-
9925	Q14894	CRYM	RecName: Full=Ketimine reductase mu-crystallin; EC=1.5.1.25; AltName: Full=NADP-regulated thyroid-hormone-binding protein;	1428	-
50159	Q9P0M6	H2AFY2	RecName: Full=Core histone macro-H2A.2; Short=Histone macroH2A2; Short=mH2A2;	55506	-
32284	Q15007	WTAP	RecName: Full=Pre-mRNA-splicing regulator WTAP; AltName: Full=Female-lethal(2)D homolog; Short=hFL(2)D; AltName: Full=WT1-associated protein; AltName: Full=Wilms tumor 1-associating protein;	9589	-
16512	P54646	PRKAA2	RecName: Full=5'-AMP-activated protein kinase catalytic subunit alpha-2; Short=AMPK subunit alpha-2; EC=2.7.11.1 {ECO:0000250|UniProtKB:Q09137}; AltName: Full=Acetyl-CoA carboxylase kinase; Short=ACACA kinase; EC=2.7.11.27 {ECO:0000250|UniProtKB:Q09137}; AltName: Full=Hydroxymethylglutaryl-CoA reductase kinase; Short=HMGCR kinase; EC=2.7.11.31 {ECO:0000250|UniProtKB:Q09137};	5563	-
32700	Q13015	MLLT11	RecName: Full=Protein AF1q;	10962	-
16769	Q13064	MKRN3	RecName: Full=Probable E3 ubiquitin-protein ligase makorin-3; EC=2.3.2.27; AltName: Full=RING finger protein 63; AltName: Full=RING-type E3 ubiquitin transferase makorin-3 {ECO:0000305}; AltName: Full=Zinc finger protein 127;	7681	-
16768	P25800	LMO1	RecName: Full=Rhombotin-1; AltName: Full=Cysteine-rich protein TTG-1; AltName: Full=LIM domain only protein 1; Short=LMO-1; AltName: Full=T-cell translocation protein 1;	4004	-
16766	P28062	PSMB8	RecName: Full=Proteasome subunit beta type-8; EC=3.4.25.1; AltName: Full=Low molecular mass protein 7; AltName: Full=Macropain subunit C13; AltName: Full=Multicatalytic endopeptidase complex subunit C13; AltName: Full=Proteasome component C13; AltName: Full=Proteasome subunit beta-5i; AltName: Full=Really interesting new gene 10 protein; Flags: Precursor;	5696	-
16765	Q9H0R8	GABARAPL1	RecName: Full=Gamma-aminobutyric acid receptor-associated protein-like 1; AltName: Full=Early estrogen-regulated protein; AltName: Full=GABA(A) receptor-associated protein-like 1; AltName: Full=Glandular epithelial cell protein 1; Short=GEC-1; Flags: Precursor;	23710	-
16764	Q7L2R6	ZNF765	RecName: Full=Zinc finger protein 765;	91661	-
16761	Q2TAL8	QRICH1	RecName: Full=Glutamine-rich protein 1;	54870	-
22170	Q8IWA6	CCDC60	RecName: Full=Coiled-coil domain-containing protein 60;	160777	-
6088	Q5M9Q1	NKAPL	RecName: Full=NKAP-like protein;	222698	-
6086	P11940	PABPC1	RecName: Full=Polyadenylate-binding protein 1; Short=PABP-1; Short=Poly(A)-binding protein 1;	26986	-
6087	Q7Z6G3	NECAB2	RecName: Full=N-terminal EF-hand calcium-binding protein 2; Short=EF-hand calcium-binding protein 2; AltName: Full=Neuronal calcium-binding protein 2; AltName: Full=Synaptotagmin-interacting protein 2; Short=Stip-2;	54550	-
6083	Q9Y3T9	NOC2L	RecName: Full=Nucleolar complex protein 2 homolog; Short=Protein NOC2 homolog; AltName: Full=NOC2-like protein; AltName: Full=Novel INHAT repressor;	26155	-
6080	Q96G01	BICD1	RecName: Full=Protein bicaudal D homolog 1; Short=Bic-D 1;	636	-
6081	Q13232	NME3	RecName: Full=Nucleoside diphosphate kinase 3; Short=NDK 3; Short=NDP kinase 3; EC=2.7.4.6; AltName: Full=DR-nm23; AltName: Full=Nucleoside diphosphate kinase C; Short=NDPKC; AltName: Full=nm23-H3;	4832	-
69227	P06734	FCER2	RecName: Full=Low affinity immunoglobulin epsilon Fc receptor; AltName: Full=BLAST-2; AltName: Full=C-type lectin domain family 4 member J; AltName: Full=Fc-epsilon-RII; AltName: Full=Immunoglobulin E-binding factor; AltName: Full=Lymphocyte IgE receptor; AltName: CD_antigen=CD23; Contains: RecName: Full=Low affinity immunoglobulin epsilon Fc receptor membrane-bound form; Contains: RecName: Full=…	2208	-
43815	P23560	BDNF	RecName: Full=Brain-derived neurotrophic factor; Short=BDNF; AltName: Full=Abrineurin; Flags: Precursor;	627	-
65565	Q86UK5	EVC2	RecName: Full=Limbin; AltName: Full=Ellis-van Creveld syndrome protein 2; Short=EVC2; Flags: Precursor;	132884	-
57531	Q9P296	C5AR2	RecName: Full=C5a anaphylatoxin chemotactic receptor 2; AltName: Full=Complement component 5a receptor 2; AltName: Full=G-protein coupled receptor 77;	27202	-
65560	Q14397	GCKR	RecName: Full=Glucokinase regulatory protein; Short=GKRP; Short=Glucokinase regulator;	2646	-
49506	Q9UJ72	ANXA10	RecName: Full=Annexin A10; AltName: Full=Annexin-10; AltName: Full=Annexin-14;	11199	-
64961	P21918	DRD5	RecName: Full=D(1B) dopamine receptor; AltName: Full=D(5) dopamine receptor; AltName: Full=D1beta dopamine receptor; AltName: Full=Dopamine D5 receptor;	1816	-
2552	O43303	CCP110	RecName: Full=Centriolar coiled-coil protein of 110 kDa; AltName: Full=Centrosomal protein of 110 kDa; Short=CP110; Short=Cep110;	9738	-
2553	Q9NR50	EIF2B3	RecName: Full=Translation initiation factor eIF-2B subunit gamma; AltName: Full=eIF-2B GDP-GTP exchange factor subunit gamma;	8891	-
2554	Q8WVC0	LEO1	RecName: Full=RNA polymerase-associated protein LEO1; AltName: Full=Replicative senescence down-regulated leo1-like protein;	123169	-
2555	Q14964	RAB39A	RecName: Full=Ras-related protein Rab-39A; Short=Rab-39;	54734	-
2557	Q9UQE7	SMC3	RecName: Full=Structural maintenance of chromosomes protein 3; Short=SMC protein 3; Short=SMC-3; AltName: Full=Basement membrane-associated chondroitin proteoglycan; Short=Bamacan; AltName: Full=Chondroitin sulfate proteoglycan 6; AltName: Full=Chromosome-associated polypeptide; Short=hCAP;	9126	-
2558	P0C1Z6	TFPT	RecName: Full=TCF3 fusion partner; AltName: Full=INO80 complex subunit F; AltName: Full=Protein FB1;	29844	-
2559	Q15008	PSMD6	RecName: Full=26S proteasome non-ATPase regulatory subunit 6; AltName: Full=26S proteasome regulatory subunit RPN7; AltName: Full=26S proteasome regulatory subunit S10; AltName: Full=Breast cancer-associated protein SGA-113M; AltName: Full=Phosphonoformate immuno-associated protein 4; AltName: Full=Proteasome regulatory particle subunit p44S10; AltName: Full=p42A;	9861	-
12489	P46108	CRK	RecName: Full=Adapter molecule crk; AltName: Full=Proto-oncogene c-Crk; AltName: Full=p38;	1398	-
41625	Q5TC12	ATPAF1	RecName: Full=ATP synthase mitochondrial F1 complex assembly factor 1; AltName: Full=ATP11 homolog; Flags: Precursor;	64756	-
43104	O94955	RHOBTB3	RecName: Full=Rho-related BTB domain-containing protein 3; EC=3.6.1.-;	22836	-
5011	Q8NFP7	NUDT10	RecName: Full=Diphosphoinositol polyphosphate phosphohydrolase 3-alpha {ECO:0000303|PubMed:12105228}; Short=DIPP-3-alpha; Short=DIPP3-alpha {ECO:0000303|PubMed:12105228}; Short=hDIPP3alpha {ECO:0000303|PubMed:12105228}; EC=3.6.1.52 {ECO:0000269|PubMed:12105228, ECO:0000269|PubMed:12121577, ECO:0000269|PubMed:12370170}; AltName: Full=Diadenosine 5',5'''-P1,P6-hexaphosphate hydrolase 3-alpha; AltNa…	170685	-
5013	P49419	ALDH7A1	RecName: Full=Alpha-aminoadipic semialdehyde dehydrogenase; Short=Alpha-AASA dehydrogenase; EC=1.2.1.31; AltName: Full=Aldehyde dehydrogenase family 7 member A1; EC=1.2.1.3; AltName: Full=Antiquitin-1; AltName: Full=Betaine aldehyde dehydrogenase; EC=1.2.1.8; AltName: Full=Delta1-piperideine-6-carboxylate dehydrogenase; Short=P6c dehydrogenase; Flags: Precursor;	501	-
5015	P07858	CTSB	RecName: Full=Cathepsin B; EC=3.4.22.1; AltName: Full=APP secretase; Short=APPS; AltName: Full=Cathepsin B1; Contains: RecName: Full=Cathepsin B light chain; Contains: RecName: Full=Cathepsin B heavy chain; Flags: Precursor;	1508	-
5016	Q9H1J1	UPF3A	RecName: Full=Regulator of nonsense transcripts 3A; AltName: Full=Nonsense mRNA reducing factor 3A; AltName: Full=Up-frameshift suppressor 3 homolog A; Short=hUpf3;	65110	-
5017	O60238	BNIP3L	RecName: Full=BCL2/adenovirus E1B 19 kDa protein-interacting protein 3-like; AltName: Full=Adenovirus E1B19K-binding protein B5; AltName: Full=BCL2/adenovirus E1B 19 kDa protein-interacting protein 3A; AltName: Full=NIP3-like protein X; Short=NIP3L;	665	-
5018	Q01082	SPTBN1	RecName: Full=Spectrin beta chain, non-erythrocytic 1; AltName: Full=Beta-II spectrin; AltName: Full=Fodrin beta chain; AltName: Full=Spectrin, non-erythroid beta chain 1;	6711	-
5019	Q6NUQ1	RINT1	RecName: Full=RAD50-interacting protein 1; AltName: Full=RAD50 interactor 1; Short=HsRINT-1; Short=RINT-1;	60561	-
38832	Q9BRL6	SRSF8	RecName: Full=Serine/arginine-rich splicing factor 8; AltName: Full=Pre-mRNA-splicing factor SRP46; Short=Splicing factor SRp46; AltName: Full=Splicing factor, arginine/serine-rich 2B;	10929	-
17148	Q7RTU3	OLIG3	RecName: Full=Oligodendrocyte transcription factor 3; Short=Oligo3; AltName: Full=Class B basic helix-loop-helix protein 7; Short=bHLHb7; AltName: Full=Class E basic helix-loop-helix protein 20; Short=bHLHe20;	167826	-
17149	P35548	MSX2	RecName: Full=Homeobox protein MSX-2; AltName: Full=Homeobox protein Hox-8;	4488	-
17144	Q99932	SPAG8	RecName: Full=Sperm-associated antigen 8; AltName: Full=HSD-1; AltName: Full=Sperm membrane protein 1; Short=SMP-1; AltName: Full=Sperm membrane protein BS-84;	26206	-
17145	Q96HB5	CCDC120	RecName: Full=Coiled-coil domain-containing protein 120;	90060	-
17146	Q9BYQ6	KRTAP4-11	RecName: Full=Keratin-associated protein 4-11; AltName: Full=Keratin-associated protein 4-14; AltName: Full=Keratin-associated protein 4.11; AltName: Full=Keratin-associated protein 4.14; AltName: Full=Ultrahigh sulfur keratin-associated protein 4.14;	653240	-
17140	Q8N8Y2	ATP6V0D2	RecName: Full=V-type proton ATPase subunit d 2; Short=V-ATPase subunit d 2; AltName: Full=Vacuolar proton pump subunit d 2;	245972	-
17141	Q15699	ALX1	RecName: Full=ALX homeobox protein 1 {ECO:0000305}; AltName: Full=Cartilage homeoprotein 1 {ECO:0000250|UniProtKB:Q63087}; Short=CART-1 {ECO:0000250|UniProtKB:Q63087};	8092	-
17142	Q3SY00	TSGA10IP	RecName: Full=Testis-specific protein 10-interacting protein; AltName: Full=Tsga10-interacting protein;	254187	-
4419	O75506	HSBP1	RecName: Full=Heat shock factor-binding protein 1; AltName: Full=Nasopharyngeal carcinoma-associated antigen 13; Short=NPC-A-13;	3281	-
13307	Q03518	TAP1	RecName: Full=Antigen peptide transporter 1; Short=APT1; AltName: Full=ATP-binding cassette sub-family B member 2; AltName: Full=Peptide supply factor 1; AltName: Full=Peptide transporter PSF1; Short=PSF-1; AltName: Full=Peptide transporter TAP1; AltName: Full=Peptide transporter involved in antigen processing 1; AltName: Full=Really interesting new gene 4 protein;	6890	-
13304	Q99996	AKAP9	RecName: Full=A-kinase anchor protein 9; Short=AKAP-9; AltName: Full=A-kinase anchor protein 350 kDa; Short=AKAP 350; Short=hgAKAP 350; AltName: Full=A-kinase anchor protein 450 kDa; Short=AKAP 450; AltName: Full=AKAP 120-like protein; AltName: Full=Centrosome- and Golgi-localized PKN-associated protein {ECO:0000303|PubMed:10358086}; Short=CG-NAP {ECO:0000303|PubMed:10358086}; AltName: Full=Prote…	10142	-
4413	P02511	CRYAB	RecName: Full=Alpha-crystallin B chain; AltName: Full=Alpha(B)-crystallin; AltName: Full=Heat shock protein beta-5; Short=HspB5; AltName: Full=Renal carcinoma antigen NY-REN-27; AltName: Full=Rosenthal fiber component;	1410	-
13300	Q13023	AKAP6	RecName: Full=A-kinase anchor protein 6; Short=AKAP-6; AltName: Full=A-kinase anchor protein 100 kDa; Short=AKAP 100; AltName: Full=Protein kinase A-anchoring protein 6; Short=PRKA6; AltName: Full=mAKAP;	9472	-
4410	O95273	CCNDBP1	RecName: Full=Cyclin-D1-binding protein 1; AltName: Full=Grap2 and cyclin-D-interacting protein; AltName: Full=Human homolog of Maid;	23582	-
62351	Q7Z569	BRAP	RecName: Full=BRCA1-associated protein; EC=2.3.2.27 {ECO:0000269|PubMed:14724641}; AltName: Full=BRAP2; AltName: Full=Impedes mitogenic signal propagation; Short=IMP; AltName: Full=RING finger protein 52; AltName: Full=RING-type E3 ubiquitin transferase BRAP2 {ECO:0000305}; AltName: Full=Renal carcinoma antigen NY-REN-63;	8315	-
14824	Q6YHU6	THADA	RecName: Full=Thyroid adenoma-associated protein; AltName: Full=Gene inducing thyroid adenomas protein;	63892	-
64215	Q9H427	KCNK15	RecName: Full=Potassium channel subfamily K member 15; AltName: Full=Acid-sensitive potassium channel protein TASK-5; AltName: Full=TWIK-related acid-sensitive K(+) channel 5; AltName: Full=Two pore potassium channel KT3.3; Short=Two pore K(+) channel KT3.3;	60598	-
20100	Q9H714	RUBCNL	RecName: Full=Protein RUBCNL-like {ECO:0000305};	80183	-
41051	Q92564	DCUN1D4	RecName: Full=DCN1-like protein 4; AltName: Full=DCUN1 domain-containing protein 4; AltName: Full=Defective in cullin neddylation protein 1-like protein 4;	23142	-
41050	A2VEC9	SSPO	RecName: Full=SCO-spondin; Flags: Precursor;	23145	-
41053	Q8WVK2	SNRNP27	RecName: Full=U4/U6.U5 small nuclear ribonucleoprotein 27 kDa protein; Short=U4/U6.U5 snRNP 27 kDa protein; Short=U4/U6.U5-27K; AltName: Full=Nucleic acid-binding protein RY-1; AltName: Full=U4/U6.U5 tri-snRNP-associated 27 kDa protein; Short=27K; AltName: Full=U4/U6.U5 tri-snRNP-associated protein 3;	11017	-
41052	P11216	PYGB	RecName: Full=Glycogen phosphorylase, brain form {ECO:0000303|PubMed:3346228}; EC=2.4.1.1 {ECO:0000269|PubMed:27402852};	5834	-
70792	Q13641	TPBG	RecName: Full=Trophoblast glycoprotein; AltName: Full=5T4 oncofetal antigen; AltName: Full=5T4 oncofetal trophoblast glycoprotein; Short=5T4 oncotrophoblast glycoprotein; AltName: Full=M6P1; AltName: Full=Wnt-activated inhibitory factor 1; Short=WAIF1; Flags: Precursor;	7162	-
66330	Q8WXX7	AUTS2	RecName: Full=Autism susceptibility gene 2 protein;	26053	-
40900	P08559	PDHA1	RecName: Full=Pyruvate dehydrogenase E1 component subunit alpha, somatic form, mitochondrial; EC=1.2.4.1; AltName: Full=PDHE1-A type I; Flags: Precursor;	5160	-
40902	O75351	VPS4B	RecName: Full=Vacuolar protein sorting-associated protein 4B; EC=3.6.4.6; AltName: Full=Cell migration-inducing gene 1 protein; AltName: Full=Suppressor of K(+) transport growth defect 1; Short=Protein SKD1;	9525	-
40907	Q8NI36	WDR36	RecName: Full=WD repeat-containing protein 36; AltName: Full=T-cell activation WD repeat-containing protein; Short=TA-WDRP;	134430	-
29707	Q969U6	FBXW5	RecName: Full=F-box/WD repeat-containing protein 5; AltName: Full=F-box and WD-40 domain-containing protein 5;	54461	-
29706	P13682	ZNF35	RecName: Full=Zinc finger protein 35; AltName: Full=Zinc finger protein HF.10;	7584	-
29702	O43301	HSPA12A	RecName: Full=Heat shock 70 kDa protein 12A;	259217	-
39612	Q9Y2A7	NCKAP1	RecName: Full=Nck-associated protein 1; Short=NAP 1; AltName: Full=Membrane-associated protein HEM-2; AltName: Full=p125Nap1;	10787	-
29700	Q96MM6	HSPA12B	RecName: Full=Heat shock 70 kDa protein 12B;	116835	-
18509	Q9H1J7	WNT5B	RecName: Full=Protein Wnt-5b; Flags: Precursor;	81029	-
15151	Q969G3	SMARCE1	RecName: Full=SWI/SNF-related matrix-associated actin-dependent regulator of chromatin subfamily E member 1; AltName: Full=BRG1-associated factor 57; Short=BAF57;	6605	-
15152	Q9UJW9	SERTAD3	RecName: Full=SERTA domain-containing protein 3; AltName: Full=Replication protein-binding trans-activator; Short=RPA-binding trans-activator;	29946	-
15159	Q14511	NEDD9	RecName: Full=Enhancer of filamentation 1; Short=hEF1; AltName: Full=CRK-associated substrate-related protein; Short=CAS-L; Short=CasL; AltName: Full=Cas scaffolding protein family member 2; AltName: Full=Neural precursor cell expressed developmentally down-regulated protein 9; Short=NEDD-9; AltName: Full=Renal carcinoma antigen NY-REN-12; AltName: Full=p105; Contains: RecName: Full=Enhancer of f…	4739	-
15158	Q9Y2G2	CARD8	RecName: Full=Caspase recruitment domain-containing protein 8; AltName: Full=Apoptotic protein NDPP1; AltName: Full=CARD-inhibitor of NF-kappa-B-activating ligand; Short=CARDINAL; AltName: Full=DACAR; AltName: Full=Tumor up-regulated CARD-containing antagonist of CASP9; Short=TUCAN;	22900	-
44367	P43354	NR4A2	RecName: Full=Nuclear receptor subfamily 4 group A member 2; AltName: Full=Immediate-early response protein NOT; AltName: Full=Orphan nuclear receptor NURR1; AltName: Full=Transcriptionally-inducible nuclear receptor;	4929	-
76790	P17040	ZSCAN20	RecName: Full=Zinc finger and SCAN domain-containing protein 20; AltName: Full=Zinc finger protein 31; AltName: Full=Zinc finger protein 360; AltName: Full=Zinc finger protein KOX29;	7579	-
39531	O75427	LRCH4	RecName: Full=Leucine-rich repeat and calponin homology domain-containing protein 4; AltName: Full=Leucine-rich repeat neuronal protein 4; Short=Leucine-rich neuronal protein;	4034	-
39530	Q6ZWJ1	STXBP4	RecName: Full=Syntaxin-binding protein 4; AltName: Full=Syntaxin 4-interacting protein; Short=STX4-interacting protein; Short=Synip;	252983	-
39533	O60231	DHX16	RecName: Full=Putative pre-mRNA-splicing factor ATP-dependent RNA helicase DHX16; EC=3.6.4.13; AltName: Full=ATP-dependent RNA helicase #3; AltName: Full=DEAH-box protein 16;	8449	-
13947	P21399	ACO1	RecName: Full=Cytoplasmic aconitate hydratase; Short=Aconitase; EC=4.2.1.3; AltName: Full=Citrate hydro-lyase; AltName: Full=Ferritin repressor protein; AltName: Full=Iron regulatory protein 1; Short=IRP1; AltName: Full=Iron-responsive element-binding protein 1; Short=IRE-BP 1;	48	-
40686	Q13395	TARBP1	RecName: Full=Probable methyltransferase TARBP1; EC=2.1.1.-; AltName: Full=TAR RNA-binding protein 1; AltName: Full=TAR RNA-binding protein of 185 kDa; Short=TRP-185;	6894	-
39539	P02749	APOH	RecName: Full=Beta-2-glycoprotein 1; AltName: Full=APC inhibitor; AltName: Full=Activated protein C-binding protein; AltName: Full=Anticardiolipin cofactor; AltName: Full=Apolipoprotein H; Short=Apo-H; AltName: Full=Beta-2-glycoprotein I; Short=B2GPI; Short=Beta(2)GPI; Flags: Precursor;	350	-
40685	O76050	NEURL1	RecName: Full=E3 ubiquitin-protein ligase NEURL1; EC=2.3.2.27; AltName: Full=Neuralized-like protein 1A; Short=h-neu; Short=h-neuralized 1; AltName: Full=RING finger protein 67; AltName: Full=RING-type E3 ubiquitin transferase NEURL1 {ECO:0000305};	9148	-
17589	P05423	POLR3D	RecName: Full=DNA-directed RNA polymerase III subunit RPC4; Short=RNA polymerase III subunit C4; AltName: Full=DNA-directed RNA polymerase III subunit D; AltName: Full=Protein BN51; AltName: Full=RNA polymerase III 47 kDa subunit; AltName: Full=RPC53 homolog;	661	-
31700	P54277	PMS1	RecName: Full=PMS1 protein homolog 1; AltName: Full=DNA mismatch repair protein PMS1;	5378	-
40868	Q9Y4B6	VPRBP	RecName: Full=Protein VPRBP; AltName: Full=DDB1- and CUL4-associated factor 1; AltName: Full=HIV-1 Vpr-binding protein; Short=VprBP; AltName: Full=Serine/threonine-protein kinase VPRBP; EC=2.7.11.1; AltName: Full=Vpr-interacting protein;	9730	-
31704	O15055	PER2	RecName: Full=Period circadian protein homolog 2; Short=hPER2; AltName: Full=Circadian clock protein PERIOD 2;	8864	-
70055	P82980	RBP5	RecName: Full=Retinol-binding protein 5; AltName: Full=Cellular retinol-binding protein III; Short=CRBP-III; AltName: Full=HRBPiso;	83758	-
68270	P49146	NPY2R	RecName: Full=Neuropeptide Y receptor type 2; Short=NPY2-R; AltName: Full=NPY-Y2 receptor; Short=Y2 receptor;	4887	-
31708	Q6TFL4	KLHL24	RecName: Full=Kelch-like protein 24; AltName: Full=Kainate receptor-interacting protein for GluR6; Short=KRIP6; AltName: Full=Protein DRE1;	54800	-
31709	P83436	COG7	RecName: Full=Conserved oligomeric Golgi complex subunit 7; Short=COG complex subunit 7; AltName: Full=Component of oligomeric Golgi complex 7;	91949	-
32254	Q96E11	MRRF	RecName: Full=Ribosome-recycling factor, mitochondrial; Short=RRF; AltName: Full=Ribosome-releasing factor, mitochondrial; Flags: Precursor;	92399	-
33565	Q8IYD8	FANCM	RecName: Full=Fanconi anemia group M protein; Short=Protein FACM; EC=3.6.4.13 {ECO:0000269|PubMed:16116422, ECO:0000269|PubMed:17289582, ECO:0000269|PubMed:19423727, ECO:0000269|PubMed:20347429}; AltName: Full=ATP-dependent RNA helicase FANCM; AltName: Full=Fanconi anemia-associated polypeptide of 250 kDa; Short=FAAP250 {ECO:0000303|PubMed:16116422}; AltName: Full=Protein Hef ortholog {ECO:000030…	57697	-
33567	Q96C74	ROPN1L	RecName: Full=Ropporin-1-like protein; Short=ROPN1-like protein; AltName: Full=AKAP-associated sperm protein;	83853	-
38479	P55771	PAX9	RecName: Full=Paired box protein Pax-9;	5083	-
39346	Q15054	POLD3	RecName: Full=DNA polymerase delta subunit 3; AltName: Full=DNA polymerase delta subunit C {ECO:0000303|PubMed:11595739}; AltName: Full=DNA polymerase delta subunit p66; AltName: Full=DNA polymerase delta subunit p68 {ECO:0000303|PubMed:22148433, ECO:0000303|PubMed:22801543};	10714	-
17587	Q03001	DST	RecName: Full=Dystonin; AltName: Full=230 kDa bullous pemphigoid antigen; AltName: Full=230/240 kDa bullous pemphigoid antigen; AltName: Full=Bullous pemphigoid antigen 1; Short=BPA; Short=Bullous pemphigoid antigen; AltName: Full=Dystonia musculorum protein; AltName: Full=Hemidesmosomal plaque protein;	667	-
34069	P63313	TMSB10	RecName: Full=Thymosin beta-10;	9168	-
12895	P15498	VAV1	RecName: Full=Proto-oncogene vav;	7409	-
34065	O00180	KCNK1	RecName: Full=Potassium channel subfamily K member 1; AltName: Full=Inward rectifying potassium channel protein TWIK-1 {ECO:0000303|PubMed:8605869}; AltName: Full=Potassium channel K2P1 {ECO:0000303|PubMed:15820677}; AltName: Full=Potassium channel KCNO1;	3775	-
34061	P27815	PDE4A	RecName: Full=cAMP-specific 3',5'-cyclic phosphodiesterase 4A; EC=3.1.4.53; AltName: Full=DPDE2; AltName: Full=PDE46;	5141	-
34062	Q9HAP6	LIN7B	RecName: Full=Protein lin-7 homolog B; Short=Lin-7B; Short=hLin7B; AltName: Full=Mammalian lin-seven protein 2; Short=MALS-2; AltName: Full=Vertebrate lin-7 homolog 2; Short=Veli-2; Short=hVeli2;	64130	-
40676	O43920	NDUFS5	RecName: Full=NADH dehydrogenase [ubiquinone] iron-sulfur protein 5; AltName: Full=Complex I-15 kDa; Short=CI-15 kDa; AltName: Full=NADH-ubiquinone oxidoreductase 15 kDa subunit;	4725	-
40677	Q9UKD2	MRTO4	RecName: Full=mRNA turnover protein 4 homolog {ECO:0000250|UniProtKB:P33201}; AltName: Full=Ribosome assembly factor MRTO4 {ECO:0000250|UniProtKB:P33201, ECO:0000305};	51154	-
40674	Q9HCE7	SMURF1	RecName: Full=E3 ubiquitin-protein ligase SMURF1; Short=hSMURF1; EC=2.3.2.26 {ECO:0000269|PubMed:19937093}; AltName: Full=HECT-type E3 ubiquitin transferase SMURF1; AltName: Full=SMAD ubiquitination regulatory factor 1; AltName: Full=SMAD-specific E3 ubiquitin-protein ligase 1;	57154	-
40675	Q9UKN7	MYO15A	RecName: Full=Unconventional myosin-XV; AltName: Full=Unconventional myosin-15;	51168	-
40673	P09110	ACAA1	RecName: Full=3-ketoacyl-CoA thiolase, peroxisomal; EC=2.3.1.16; AltName: Full=Acetyl-CoA acyltransferase; AltName: Full=Beta-ketothiolase; AltName: Full=Peroxisomal 3-oxoacyl-CoA thiolase; Flags: Precursor;	30	-
40670	O95067	CCNB2	RecName: Full=G2/mitotic-specific cyclin-B2;	9133	-
39288	Q96T37	RBM15	RecName: Full=Putative RNA-binding protein 15; AltName: Full=One-twenty two protein 1; AltName: Full=RNA-binding motif protein 15;	64783	-
39284	Q53GS9	USP39	RecName: Full=U4/U6.U5 tri-snRNP-associated protein 2; AltName: Full=Inactive ubiquitin-specific peptidase 39; AltName: Full=SAD1 homolog; AltName: Full=U4/U6.U5 tri-snRNP-associated 65 kDa protein; Short=65K;	10713	-
40678	Q9UI09	NDUFA12	RecName: Full=NADH dehydrogenase [ubiquinone] 1 alpha subcomplex subunit 12; AltName: Full=13 kDa differentiation-associated protein; AltName: Full=Complex I-B17.2; Short=CI-B17.2; Short=CIB17.2; AltName: Full=NADH-ubiquinone oxidoreductase subunit B17.2;	55967	-
39280	P04196	HRG	RecName: Full=Histidine-rich glycoprotein; AltName: Full=Histidine-proline-rich glycoprotein; Short=HPRG; Flags: Precursor;	3273	-
66214	Q13394	MAB21L1	RecName: Full=Putative nucleotidyltransferase MAB21L1 {ECO:0000305}; EC=2.7.7.- {ECO:0000305}; AltName: Full=Protein mab-21-like 1 {ECO:0000312|HGNC:HGNC:6757};	4081	-
2002	O95400	CD2BP2	RecName: Full=CD2 antigen cytoplasmic tail-binding protein 2; Short=CD2 cytoplasmic domain-binding protein 2; Short=CD2 tail-binding protein 2; AltName: Full=U5 snRNP 52K protein; Short=U5-52K;	10421	-
66210	Q9NY30	BTG4	RecName: Full=Protein BTG4; AltName: Full=BTG family member 4; AltName: Full=Protein PC3b;	54766	-
66219	Q04771	ACVR1	RecName: Full=Activin receptor type-1; EC=2.7.11.30; AltName: Full=Activin receptor type I; Short=ACTR-I; AltName: Full=Activin receptor-like kinase 2; Short=ALK-2; AltName: Full=Serine/threonine-protein kinase receptor R1; Short=SKR1; AltName: Full=TGF-B superfamily receptor type I; Short=TSR-I; Flags: Precursor;	90	-
1447	P19623	SRM	RecName: Full=Spermidine synthase; Short=SPDSY; EC=2.5.1.16; AltName: Full=Putrescine aminopropyltransferase;	6723	-
1446	Q5JVL4	EFHC1	RecName: Full=EF-hand domain-containing protein 1; AltName: Full=Myoclonin-1;	114327	-
68517	A8MVW0	FAM171A2	RecName: Full=Protein FAM171A2; Flags: Precursor;	284069	-
68843	Q13740	ALCAM	RecName: Full=CD166 antigen; AltName: Full=Activated leukocyte cell adhesion molecule; AltName: CD_antigen=CD166; Flags: Precursor;	214	-
68842	Q96PB8	LRRC3B	RecName: Full=Leucine-rich repeat-containing protein 3B; AltName: Full=Leucine-rich repeat protein LRP15; Flags: Precursor;	116135	-
68513	Q92820	GGH	RecName: Full=Gamma-glutamyl hydrolase; EC=3.4.19.9; AltName: Full=Conjugase; AltName: Full=GH; AltName: Full=Gamma-Glu-X carboxypeptidase; Flags: Precursor;	8836	-
68840	Q53FE4	C4orf17	RecName: Full=Uncharacterized protein C4orf17;	84103	-
23037	P05549	TFAP2A	RecName: Full=Transcription factor AP-2-alpha; Short=AP2-alpha; AltName: Full=AP-2 transcription factor; AltName: Full=Activating enhancer-binding protein 2-alpha; AltName: Full=Activator protein 2; Short=AP-2;	7020	-
23035	P78362	SRPK2	RecName: Full=SRSF protein kinase 2; EC=2.7.11.1; AltName: Full=SFRS protein kinase 2; AltName: Full=Serine/arginine-rich protein-specific kinase 2; Short=SR-protein-specific kinase 2; Contains: RecName: Full=SRSF protein kinase 2 N-terminal; Contains: RecName: Full=SRSF protein kinase 2 C-terminal;	6733	-
23033	O15217	GSTA4	RecName: Full=Glutathione S-transferase A4; EC=2.5.1.18; AltName: Full=GST class-alpha member 4; AltName: Full=Glutathione S-transferase A4-4;	2941	-
68518	Q969S8	HDAC10	RecName: Full=Histone deacetylase 10; Short=HD10; EC=3.5.1.98;	83933	-
23031	Q8NI38	NFKBID	RecName: Full=NF-kappa-B inhibitor delta; AltName: Full=I-kappa-B-delta; Short=IkB-delta; Short=IkappaBdelta; AltName: Full=IkappaBNS; AltName: Full=T-cell activation NFKB-like protein; AltName: Full=TA-NFKBH;	84807	-
1448	Q9Y296	TRAPPC4	RecName: Full=Trafficking protein particle complex subunit 4; AltName: Full=Hematopoietic stem/progenitor cell protein 172; AltName: Full=Synbindin; AltName: Full=TRS23 homolog;	51399	-
22348	Q13509	TUBB3	RecName: Full=Tubulin beta-3 chain; AltName: Full=Tubulin beta-4 chain; AltName: Full=Tubulin beta-III;	10381	-
22349	Q9UK99	FBXO3	RecName: Full=F-box only protein 3;	26273	-
22346	Q16698	DECR1	RecName: Full=2,4-dienoyl-CoA reductase, mitochondrial; EC=1.3.1.34 {ECO:0000269|PubMed:15531764}; AltName: Full=2,4-dienoyl-CoA reductase [NADPH]; Short=4-enoyl-CoA reductase [NADPH]; AltName: Full=Short chain dehydrogenase/reductase family 18C member 1; Flags: Precursor;	1666	-
22347	P52948	NUP98	RecName: Full=Nuclear pore complex protein Nup98-Nup96; Contains: RecName: Full=Nuclear pore complex protein Nup98; AltName: Full=98 kDa nucleoporin; AltName: Full=Nucleoporin Nup98; Short=Nup98; Contains: RecName: Full=Nuclear pore complex protein Nup96; AltName: Full=96 kDa nucleoporin; AltName: Full=Nucleoporin Nup96; Short=Nup96; Flags: Precursor;	4928	-
22612	P63173	RPL38	RecName: Full=60S ribosomal protein L38; AltName: Full=Large ribosomal subunit protein eL38 {ECO:0000303|PubMed:24524803};	6169	-
2005	Q15029	EFTUD2	RecName: Full=116 kDa U5 small nuclear ribonucleoprotein component; AltName: Full=Elongation factor Tu GTP-binding domain-containing protein 2; AltName: Full=SNU114 homolog; Short=hSNU114; AltName: Full=U5 snRNP-specific protein, 116 kDa; Short=U5-116 kDa;	9343	-
22616	P62913	RPL11	RecName: Full=60S ribosomal protein L11; AltName: Full=CLL-associated antigen KW-12; AltName: Full=Large ribosomal subunit protein uL5 {ECO:0000303|PubMed:24524803};	6135	-
4584	Q9UKR5	C14orf1	RecName: Full=Probable ergosterol biosynthetic protein 28;	11161	-
13618	P31948	STIP1	RecName: Full=Stress-induced-phosphoprotein 1; Short=STI1; AltName: Full=Hsc70/Hsp90-organizing protein; Short=Hop; AltName: Full=Renal carcinoma antigen NY-REN-11; AltName: Full=Transformation-sensitive protein IEF SSP 3521;	10963	-
52910	Q9UJU6	DBNL	RecName: Full=Drebrin-like protein; AltName: Full=Cervical SH3P7; AltName: Full=Cervical mucin-associated protein; AltName: Full=Drebrin-F; AltName: Full=HPK1-interacting protein of 55 kDa; Short=HIP-55; AltName: Full=SH3 domain-containing protein 7;	28988	-
5138	Q13325	IFIT5	RecName: Full=Interferon-induced protein with tetratricopeptide repeats 5; Short=IFIT-5; AltName: Full=Interferon-induced 58 kDa protein; AltName: Full=Retinoic acid- and interferon-inducible 58 kDa protein; Short=P58;	24138	-
4728	Q15669	RHOH	RecName: Full=Rho-related GTP-binding protein RhoH; AltName: Full=GTP-binding protein TTF; AltName: Full=Translocation three four protein; Flags: Precursor;	399	-
4586	Q16621	NFE2	RecName: Full=Transcription factor NF-E2 45 kDa subunit; AltName: Full=Leucine zipper protein NF-E2; AltName: Full=Nuclear factor, erythroid-derived 2 45 kDa subunit; AltName: Full=p45 NF-E2;	4778	-
4581	Q9H270	VPS11	RecName: Full=Vacuolar protein sorting-associated protein 11 homolog; Short=hVPS11; AltName: Full=RING finger protein 108;	55823	-
4852	O15527	OGG1	RecName: Full=N-glycosylase/DNA lyase; Includes: RecName: Full=8-oxoguanine DNA glycosylase; EC=3.2.2.-; Includes: RecName: Full=DNA-(apurinic or apyrimidinic site) lyase; Short=AP lyase; EC=4.2.99.18;	4968	-
4725	O14733	MAP2K7	RecName: Full=Dual specificity mitogen-activated protein kinase kinase 7; Short=MAP kinase kinase 7; Short=MAPKK 7; EC=2.7.12.2; AltName: Full=JNK-activating kinase 2; AltName: Full=MAPK/ERK kinase 7; Short=MEK 7; AltName: Full=Stress-activated protein kinase kinase 4; Short=SAPK kinase 4; Short=SAPKK-4; Short=SAPKK4; AltName: Full=c-Jun N-terminal kinase kinase 2; Short=JNK kinase 2; Short=JNKK …	5609	-
2300	Q8N0X2	SPAG16	RecName: Full=Sperm-associated antigen 16 protein; AltName: Full=Pf20 protein homolog;	79582	-
15542	Q02962	PAX2	RecName: Full=Paired box protein Pax-2;	5076	-
4727	Q8IZ40	RCOR2	RecName: Full=REST corepressor 2;	283248	-
77047	Q8TDD5	MCOLN3	RecName: Full=Mucolipin-3;	55283	-
13617	Q13285	NR5A1	RecName: Full=Steroidogenic factor 1; Short=SF-1; Short=STF-1; Short=hSF-1 {ECO:0000303|PubMed:8938589}; AltName: Full=Adrenal 4-binding protein; AltName: Full=Fushi tarazu factor homolog 1; AltName: Full=Nuclear receptor subfamily 5 group A member 1; AltName: Full=Steroid hormone receptor Ad4BP;	2516	-
2305	P11908	PRPS2	RecName: Full=Ribose-phosphate pyrophosphokinase 2; EC=2.7.6.1; AltName: Full=PPRibP; AltName: Full=Phosphoribosyl pyrophosphate synthase II; Short=PRS-II;	5634	-
15541	O95453	PARN	RecName: Full=Poly(A)-specific ribonuclease PARN; EC=3.1.13.4; AltName: Full=Deadenylating nuclease; AltName: Full=Deadenylation nuclease; AltName: Full=Polyadenylate-specific ribonuclease;	5073	-
2304	P62837	UBE2D2	RecName: Full=Ubiquitin-conjugating enzyme E2 D2; EC=2.3.2.23 {ECO:0000269|PubMed:18042044, ECO:0000269|PubMed:18703417, ECO:0000269|PubMed:19854139, ECO:0000269|PubMed:20061386}; AltName: Full=(E3-independent) E2 ubiquitin-conjugating enzyme D2; EC=2.3.2.24 {ECO:0000269|PubMed:17588522}; AltName: Full=E2 ubiquitin-conjugating enzyme D2; AltName: Full=Ubiquitin carrier protein D2; AltName: Full=U…	7322	-
43373	Q8WZA1	POMGNT1	RecName: Full=Protein O-linked-mannose beta-1,2-N-acetylglucosaminyltransferase 1; Short=POMGnT1; EC=2.4.1.- {ECO:0000269|PubMed:11709191, ECO:0000269|PubMed:11742540, ECO:0000269|PubMed:26908613, ECO:0000269|PubMed:27391550}; AltName: Full=UDP-GlcNAc:alpha-D-mannoside beta-1,2-N-acetylglucosaminyltransferase I.2; Short=GnT I.2;	55624	-
43370	Q8TB45	DEPTOR	RecName: Full=DEP domain-containing mTOR-interacting protein; AltName: Full=DEP domain-containing protein 6;	64798	-
4723	P32121	ARRB2	RecName: Full=Beta-arrestin-2; AltName: Full=Arrestin beta-2;	409	-
4789	Q8N159	NAGS	RecName: Full=N-acetylglutamate synthase, mitochondrial; EC=2.3.1.1; AltName: Full=Amino-acid acetyltransferase; Contains: RecName: Full=N-acetylglutamate synthase long form; Contains: RecName: Full=N-acetylglutamate synthase short form; Contains: RecName: Full=N-acetylglutamate synthase conserved domain form; Flags: Precursor;	162417	-
4788	P27635	RPL10	RecName: Full=60S ribosomal protein L10; AltName: Full=Laminin receptor homolog; AltName: Full=Large ribosomal subunit protein uL16 {ECO:0000303|PubMed:24524803}; AltName: Full=Protein QM; AltName: Full=Tumor suppressor QM;	6134	-
4786	Q13424	SNTA1	RecName: Full=Alpha-1-syntrophin; AltName: Full=59 kDa dystrophin-associated protein A1 acidic component 1; AltName: Full=Pro-TGF-alpha cytoplasmic domain-interacting protein 1; Short=TACIP1; AltName: Full=Syntrophin-1;	6640	-
43378	Q8N4M1	SLC44A3	RecName: Full=Choline transporter-like protein 3; AltName: Full=Solute carrier family 44 member 3;	126969	-
4722	Q96G74	OTUD5	RecName: Full=OTU domain-containing protein 5; EC=3.4.19.12; AltName: Full=Deubiquitinating enzyme A; Short=DUBA;	55593	-
4783	Q7Z3C6	ATG9A	RecName: Full=Autophagy-related protein 9A; AltName: Full=APG9-like 1; AltName: Full=mATG9;	79065	-
4782	Q8IZ08	GPR135	RecName: Full=Probable G-protein coupled receptor 135;	64582	-
4781	Q99519	NEU1	RecName: Full=Sialidase-1; EC=3.2.1.18; AltName: Full=Acetylneuraminyl hydrolase; AltName: Full=G9 sialidase; AltName: Full=Lysosomal sialidase; AltName: Full=N-acetyl-alpha-neuraminidase 1; Flags: Precursor;	4758	-
4780	Q6IAA8	LAMTOR1	RecName: Full=Ragulator complex protein LAMTOR1; AltName: Full=Late endosomal/lysosomal adaptor and MAPK and MTOR activator 1; AltName: Full=Lipid raft adaptor protein p18; AltName: Full=Protein associated with DRMs and endosomes; AltName: Full=p27Kip1-releasing factor from RhoA; Short=p27RF-Rho;	55004	-
23693	Q9NWT6	HIF1AN	RecName: Full=Hypoxia-inducible factor 1-alpha inhibitor; EC=1.14.11.30; EC=1.14.11.n4; AltName: Full=Factor inhibiting HIF-1; Short=FIH-1; AltName: Full=Hypoxia-inducible factor asparagine hydroxylase;	55662	-
32935	P36537	UGT2B10	RecName: Full=UDP-glucuronosyltransferase 2B10; Short=UDPGT 2B10; EC=2.4.1.17; Flags: Precursor;	7365	-
23697	Q14574	DSC3	RecName: Full=Desmocollin-3; AltName: Full=Cadherin family member 3; AltName: Full=Desmocollin-4; AltName: Full=HT-CP; Flags: Precursor;	1825	-
51301	Q01459	CTBS	RecName: Full=Di-N-acetylchitobiase; EC=3.2.1.-; Flags: Precursor;	1486	-
51302	P51674	GPM6A	RecName: Full=Neuronal membrane glycoprotein M6-a; Short=M6a;	2823	-
32225	Q9Y2I8	WDR37	RecName: Full=WD repeat-containing protein 37;	22884	-
23699	Q53H12	AGK	RecName: Full=Acylglycerol kinase, mitochondrial; Short=hAGK; EC=2.7.1.107; EC=2.7.1.94; AltName: Full=Multiple substrate lipid kinase; Short=HsMuLK; Short=MuLK; Short=Multi-substrate lipid kinase; Flags: Precursor;	55750	-
23698	P55327	TPD52	RecName: Full=Tumor protein D52; AltName: Full=Protein N8;	7163	-
5845	Q8IYD9	LAS2	RecName: Full=Lung adenoma susceptibility protein 2; Flags: Precursor;	162681	-
57472	Q5BKX6	SLC45A4	RecName: Full=Solute carrier family 45 member 4;	57210	-
61073	Q8WUD4	CCDC12	RecName: Full=Coiled-coil domain-containing protein 12;	151903	-
19707	Q9UG22	GIMAP2	RecName: Full=GTPase IMAP family member 2; AltName: Full=Immunity-associated protein 2; Short=hIMAP2;	26157	-
65026	Q86Y07	VRK2	RecName: Full=Serine/threonine-protein kinase VRK2; EC=2.7.11.1; AltName: Full=Vaccinia-related kinase 2;	7444	-
61077	P78552	IL13RA1	RecName: Full=Interleukin-13 receptor subunit alpha-1; Short=IL-13 receptor subunit alpha-1; Short=IL-13R subunit alpha-1; Short=IL-13R-alpha-1; Short=IL-13RA1; AltName: Full=Cancer/testis antigen 19; Short=CT19; AltName: CD_antigen=CD213a1; Flags: Precursor;	3597	-
61076	Q0Z7S8	FABP9	RecName: Full=Fatty acid-binding protein 9; AltName: Full=Testis lipid-binding protein; Short=TLBP; AltName: Full=Testis-type fatty acid-binding protein; Short=T-FABP;	646480	-
41013	O75618	DEDD	RecName: Full=Death effector domain-containing protein; AltName: Full=DEDPro1; AltName: Full=Death effector domain-containing testicular molecule; AltName: Full=FLDED-1;	9191	-
64774	Q14116	IL18	RecName: Full=Interleukin-18; Short=IL-18; AltName: Full=Iboctadekin; AltName: Full=Interferon gamma-inducing factor; Short=IFN-gamma-inducing factor; AltName: Full=Interleukin-1 gamma; Short=IL-1 gamma; Flags: Precursor;	3606	-
64770	Q9P2W1	PSMC3IP	RecName: Full=Homologous-pairing protein 2 homolog; AltName: Full=Nuclear receptor coactivator GT198; AltName: Full=PSMC3-interacting protein; AltName: Full=Proteasome 26S ATPase subunit 3-interacting protein; AltName: Full=Tat-binding protein 1-interacting protein; Short=TBP-1-interacting protein;	29893	-
64772	Q9BR01	SULT4A1	RecName: Full=Sulfotransferase 4A1; Short=ST4A1; EC=2.8.2.-; AltName: Full=Brain sulfotransferase-like protein; Short=hBR-STL; Short=hBR-STL-1; AltName: Full=Nervous system sulfotransferase; Short=NST;	25830	-
2592	Q504Q3	PAN2	RecName: Full=PAB-dependent poly(A)-specific ribonuclease subunit PAN2 {ECO:0000255|HAMAP-Rule:MF_03182}; Short=hPan2; EC=3.1.13.4 {ECO:0000255|HAMAP-Rule:MF_03182}; AltName: Full=Inactive ubiquitin carboxyl-terminal hydrolase 52 {ECO:0000255|HAMAP-Rule:MF_03182}; AltName: Full=PAB1P-dependent poly(A)-nuclease {ECO:0000255|HAMAP-Rule:MF_03182}; AltName: Full=PAN deadenylation complex catalytic su…	9924	-
45023	Q6N043	ZNF280D	RecName: Full=Zinc finger protein 280D; AltName: Full=Suppressor of hairy wing homolog 4; AltName: Full=Zinc finger protein 634;	54816	-
51167	Q6PCB5	RSBN1L	RecName: Full=Round spermatid basic protein 1-like protein;	222194	-
51168	Q68CL5	TPGS2	RecName: Full=Tubulin polyglutamylase complex subunit 2; Short=PGs2;	25941	-
23965	P40939	HADHA	RecName: Full=Trifunctional enzyme subunit alpha, mitochondrial; AltName: Full=78 kDa gastrin-binding protein; AltName: Full=TP-alpha; Includes: RecName: Full=Long-chain enoyl-CoA hydratase; EC=4.2.1.17; Includes: RecName: Full=Long chain 3-hydroxyacyl-CoA dehydrogenase; EC=1.1.1.211; Flags: Precursor;	3030	-
32229	P43897	TSFM	RecName: Full=Elongation factor Ts, mitochondrial {ECO:0000255|HAMAP-Rule:MF_03135}; Short=EF-Ts {ECO:0000255|HAMAP-Rule:MF_03135}; Short=EF-TsMt {ECO:0000255|HAMAP-Rule:MF_03135}; Flags: Precursor;	10102	-
65798	O60308	CEP104	RecName: Full=Centrosomal protein of 104 kDa; Short=Cep104;	9731	-
65799	O75095	MEGF6	RecName: Full=Multiple epidermal growth factor-like domains protein 6; Short=Multiple EGF-like domains protein 6; AltName: Full=Epidermal growth factor-like protein 3; Short=EGF-like protein 3; Flags: Precursor;	1953	-
39653	Q9NP73	ALG13	RecName: Full=Putative bifunctional UDP-N-acetylglucosamine transferase and deubiquitinase ALG13; EC=2.4.1.141; EC=3.4.19.12; AltName: Full=Asparagine-linked glycosylation 13 homolog; AltName: Full=Glycosyltransferase 28 domain-containing protein 1; AltName: Full=UDP-N-acetylglucosamine transferase subunit ALG13 homolog;	79868	-
61299	Q9NYA1	SPHK1	RecName: Full=Sphingosine kinase 1; Short=SK 1; Short=SPK 1; EC=2.7.1.91 {ECO:0000269|PubMed:10802064, ECO:0000269|PubMed:20577214, ECO:0000269|PubMed:23602659};	8877	-
61298	P43694	GATA4	RecName: Full=Transcription factor GATA-4; AltName: Full=GATA-binding factor 4;	2626	-
65791	Q8NG66	NEK11	RecName: Full=Serine/threonine-protein kinase Nek11; EC=2.7.11.1; AltName: Full=Never in mitosis A-related kinase 11; Short=NimA-related protein kinase 11;	79858	-
65792	Q9H1H9	KIF13A	RecName: Full=Kinesin-like protein KIF13A; AltName: Full=Kinesin-like protein RBKIN;	63971	-
65977	Q9BX82	ZNF471	RecName: Full=Zinc finger protein 471; AltName: Full=EZFIT-related protein 1;	57573	-
61290	Q86V15	CASZ1	RecName: Full=Zinc finger protein castor homolog 1; AltName: Full=Castor-related protein; AltName: Full=Putative survival-related protein; AltName: Full=Zinc finger protein 693;	54897	-
65973	O60240	PLIN1	RecName: Full=Perilipin-1; AltName: Full=Lipid droplet-associated protein;	5346	-
53644	O95741	CPNE6	RecName: Full=Copine-6 {ECO:0000305}; AltName: Full=Copine VI {ECO:0000250|UniProtKB:Q99829, ECO:0000312|HGNC:HGNC:2319}; AltName: Full=Neuronal-copine {ECO:0000303|PubMed:9645480}; Short=N-copine {ECO:0000303|PubMed:9645480};	9362	-
64514	Q14432	PDE3A	RecName: Full=cGMP-inhibited 3',5'-cyclic phosphodiesterase A; EC=3.1.4.17; AltName: Full=Cyclic GMP-inhibited phosphodiesterase A; Short=CGI-PDE A;	5139	-
64516	Q9P0M9	MRPL27	RecName: Full=39S ribosomal protein L27, mitochondrial; Short=L27mt; Short=MRP-L27; AltName: Full=Mitochondrial large ribosomal subunit protein bL27m {ECO:0000303|PubMed:25278503}; Flags: Precursor;	51264	-
10107	Q9H310	RHBG	RecName: Full=Ammonium transporter Rh type B; AltName: Full=Rhesus blood group family type B glycoprotein; Short=Rh family type B glycoprotein; Short=Rh type B glycoprotein;	57127	-
62257	O95342	ABCB11	RecName: Full=Bile salt export pump; AltName: Full=ATP-binding cassette sub-family B member 11;	8647	-
12790	Q9ULV8	CBLC	RecName: Full=E3 ubiquitin-protein ligase CBL-C; EC=2.3.2.27 {ECO:0000269|PubMed:14661060, ECO:0000269|PubMed:20525694, ECO:0000269|PubMed:23145173}; AltName: Full=RING finger protein 57; AltName: Full=RING-type E3 ubiquitin transferase CBL-C {ECO:0000305}; AltName: Full=SH3-binding protein CBL-3; AltName: Full=SH3-binding protein CBL-C; AltName: Full=Signal transduction protein CBL-C;	23624	-
12794	P51531	SMARCA2	RecName: Full=Probable global transcription activator SNF2L2; EC=3.6.4.-; AltName: Full=ATP-dependent helicase SMARCA2; AltName: Full=BRG1-associated factor 190B; Short=BAF190B; AltName: Full=Protein brahma homolog; Short=hBRM; AltName: Full=SNF2-alpha; AltName: Full=SWI/SNF-related matrix-associated actin-dependent regulator of chromatin subfamily A member 2 {ECO:0000312|HGNC:HGNC:11098};	6595	-
70099	P01033	TIMP1	RecName: Full=Metalloproteinase inhibitor 1; AltName: Full=Erythroid-potentiating activity; Short=EPA; AltName: Full=Fibroblast collagenase inhibitor; Short=Collagenase inhibitor; AltName: Full=Tissue inhibitor of metalloproteinases 1; Short=TIMP-1; Flags: Precursor;	7076	-
57574	Q9BZC7	ABCA2	RecName: Full=ATP-binding cassette sub-family A member 2; AltName: Full=ATP-binding cassette transporter 2; Short=ATP-binding cassette 2;	20	-
57576	P01909	HLA-DQA1	RecName: Full=HLA class II histocompatibility antigen, DQ alpha 1 chain; AltName: Full=DC-1 alpha chain; AltName: Full=DC-alpha; AltName: Full=HLA-DCA; AltName: Full=MHC class II DQA1; Flags: Precursor;	3117	-
39844	Q53GS7	GLE1	RecName: Full=Nucleoporin GLE1; Short=hGLE1; AltName: Full=GLE1-like protein;	2733	-
57572	P04216	THY1	RecName: Full=Thy-1 membrane glycoprotein; AltName: Full=CDw90; AltName: Full=Thy-1 antigen; AltName: CD_antigen=CD90; Flags: Precursor;	7070	-
2763	P0CV98;Q01534	TSPY3;TSPY1	RecName: Full=Testis-specific Y-encoded protein 1; AltName: Full=Cancer/testis antigen 78; Short=CT78;;RecName: Full=Testis-specific Y-encoded protein 3;	728137;7258;100289087	-
39848	Q6P0Q8	MAST2	RecName: Full=Microtubule-associated serine/threonine-protein kinase 2; EC=2.7.11.1;	23139	-
70547	P35573	AGL	RecName: Full=Glycogen debranching enzyme; AltName: Full=Glycogen debrancher; Includes: RecName: Full=4-alpha-glucanotransferase; EC=2.4.1.25; AltName: Full=Oligo-1,4-1,4-glucantransferase; Includes: RecName: Full=Amylo-alpha-1,6-glucosidase; Short=Amylo-1,6-glucosidase; EC=3.2.1.33; AltName: Full=Dextrin 6-alpha-D-glucosidase;	178	-
70094	Q5F1R6	DNAJC21	RecName: Full=DnaJ homolog subfamily C member 21; AltName: Full=DnaJ homolog subfamily A member 5; AltName: Full=Protein GS3;	134218	-
2765	O75177	SS18L1	RecName: Full=Calcium-responsive transactivator; AltName: Full=SS18-like protein 1; AltName: Full=SYT homolog 1;	26039	-
2764	Q8TDI0	CHD5	RecName: Full=Chromodomain-helicase-DNA-binding protein 5; Short=CHD-5; EC=3.6.4.12; AltName: Full=ATP-dependent helicase CHD5;	26038	-
16406	Q9H0I2	ENKD1	RecName: Full=Enkurin domain-containing protein 1;	84080	-
7909	P01112	HRAS	RecName: Full=GTPase HRas; AltName: Full=H-Ras-1; AltName: Full=Ha-Ras; AltName: Full=Transforming protein p21; AltName: Full=c-H-ras; AltName: Full=p21ras; Contains: RecName: Full=GTPase HRas, N-terminally processed; Flags: Precursor;	3265	-
16404	Q6P5Z2	PKN3	RecName: Full=Serine/threonine-protein kinase N3; EC=2.7.11.13; AltName: Full=Protein kinase PKN-beta; AltName: Full=Protein-kinase C-related kinase 3;	29941	-
16405	Q9NZI7	UBP1	RecName: Full=Upstream-binding protein 1; AltName: Full=Transcription factor LBP-1;	7342	-
16402	Q8N2R0	OSR2	RecName: Full=Protein odd-skipped-related 2;	116039	-
63748	P78332	RBM6	RecName: Full=RNA-binding protein 6; AltName: Full=Lung cancer antigen NY-LU-12; AltName: Full=Protein G16; AltName: Full=RNA-binding motif protein 6; AltName: Full=RNA-binding protein DEF-3;	10180	-
16957	Q96K80	ZC3H10	RecName: Full=Zinc finger CCCH domain-containing protein 10;	84872	-
63745	O43283	MAP3K13	RecName: Full=Mitogen-activated protein kinase kinase kinase 13; EC=2.7.11.25; AltName: Full=Leucine zipper-bearing kinase; AltName: Full=Mixed lineage kinase; Short=MLK;	9175	-
16959	O96028	NSD2	RecName: Full=Histone-lysine N-methyltransferase NSD2; EC=2.1.1.43; AltName: Full=Multiple myeloma SET domain-containing protein; Short=MMSET; AltName: Full=Nuclear SET domain-containing protein 2; AltName: Full=Protein trithorax-5; AltName: Full=Wolf-Hirschhorn syndrome candidate 1 protein;	7468	-
63746	O95396	MOCS3	RecName: Full=Adenylyltransferase and sulfurtransferase MOCS3 {ECO:0000255|HAMAP-Rule:MF_03049}; AltName: Full=Molybdenum cofactor synthesis protein 3 {ECO:0000255|HAMAP-Rule:MF_03049}; AltName: Full=Molybdopterin synthase sulfurylase; Short=MPT synthase sulfurylase; Includes: RecName: Full=Molybdopterin-synthase adenylyltransferase {ECO:0000255|HAMAP-Rule:MF_03049}; EC=2.7.7.80 {ECO:0000255|HAMA…	27304	-
7904	P61224	RAP1B	RecName: Full=Ras-related protein Rap-1b; AltName: Full=GTP-binding protein smg p21B; Flags: Precursor;	5908	-
63740	Q9BQ16	SPOCK3	RecName: Full=Testican-3; AltName: Full=SPARC/osteonectin, CWCV, and Kazal-like domains proteoglycan 3; Flags: Precursor;	50859	-
7906	O14807	MRAS	RecName: Full=Ras-related protein M-Ras; AltName: Full=Ras-related protein R-Ras3; Flags: Precursor;	22808	-
7907	P10114	RAP2A	RecName: Full=Ras-related protein Rap-2a; AltName: Full=RbBP-30; Flags: Precursor;	5911	-
12243	P13378	HOXD8	RecName: Full=Homeobox protein Hox-D8; AltName: Full=Homeobox protein Hox-4E; AltName: Full=Homeobox protein Hox-5.4;	3234	-
61927	Q8WY41	NANOS1	RecName: Full=Nanos homolog 1; Short=NOS-1; AltName: Full=EC_Rep1a;	340719	-
45036	Q12891	HYAL2	RecName: Full=Hyaluronidase-2; Short=Hyal-2; EC=3.2.1.35; AltName: Full=Hyaluronoglucosaminidase-2; AltName: Full=Lung carcinoma protein 2; Short=LuCa-2; Flags: Precursor;	8692	-
12249	Q7Z3Y8	KRT27	RecName: Full=Keratin, type I cytoskeletal 27; AltName: Full=Cytokeratin-27; Short=CK-27; AltName: Full=Keratin-25C; Short=K25C; AltName: Full=Keratin-27; Short=K27; AltName: Full=Type I inner root sheath-specific keratin-K25irs3;	342574	-
15499	O75143	ATG13	RecName: Full=Autophagy-related protein 13;	9776	-
13790	Q14142	TRIM14	RecName: Full=Tripartite motif-containing protein 14;	9830	-
32004	P0DN76;Q01081	U2AF1;U2AF1L5	RecName: Full=Splicing factor U2AF 35 kDa subunit; AltName: Full=U2 auxiliary factor 35 kDa subunit; AltName: Full=U2 small nuclear RNA auxiliary factor 1; AltName: Full=U2 snRNP auxiliary factor small subunit;;RecName: Full=Splicing factor U2AF 35 kDa subunit-like protein {ECO:0000305}; AltName: Full=U2 small nuclear RNA auxiliary factor 1-like protein 5 {ECO:0000312|HGNC:HGNC:51830};	102724594;7307	-
63299	Q9UHF7	TRPS1	RecName: Full=Zinc finger transcription factor Trps1; AltName: Full=Tricho-rhino-phalangeal syndrome type I protein; AltName: Full=Zinc finger protein GC79;	7227	-
13792	P02788	LTF	RecName: Full=Lactotransferrin; Short=Lactoferrin; EC=3.4.21.-; AltName: Full=Growth-inhibiting protein 12; AltName: Full=Talalactoferrin; Contains: RecName: Full=Lactoferricin-H; Short=Lfcin-H; Contains: RecName: Full=Kaliocin-1; Contains: RecName: Full=Lactoferroxin-A; Contains: RecName: Full=Lactoferroxin-B; Contains: RecName: Full=Lactoferroxin-C; Flags: Precursor;	4057	-
63292	P00749	PLAU	RecName: Full=Urokinase-type plasminogen activator; Short=U-plasminogen activator; Short=uPA; EC=3.4.21.73; Contains: RecName: Full=Urokinase-type plasminogen activator long chain A; Contains: RecName: Full=Urokinase-type plasminogen activator short chain A; Contains: RecName: Full=Urokinase-type plasminogen activator chain B; Flags: Precursor;	5328	-
63296	P17600	SYN1	RecName: Full=Synapsin-1; AltName: Full=Brain protein 4.1; AltName: Full=Synapsin I;	6853	-
63295	O43581	SYT7	RecName: Full=Synaptotagmin-7 {ECO:0000305}; AltName: Full=IPCA-7; AltName: Full=Prostate cancer-associated protein 7; AltName: Full=Synaptotagmin VII; Short=SytVII;	9066	-
63566	Q9NYT6	ZNF226	RecName: Full=Zinc finger protein 226;	7769	-
857	P50750	CDK9	RecName: Full=Cyclin-dependent kinase 9; EC=2.7.11.22; EC=2.7.11.23; AltName: Full=C-2K; AltName: Full=Cell division cycle 2-like protein kinase 4; AltName: Full=Cell division protein kinase 9; AltName: Full=Serine/threonine-protein kinase PITALRE; AltName: Full=Tat-associated kinase complex catalytic subunit;	1025	-
22978	P35219	CA8	RecName: Full=Carbonic anhydrase-related protein; Short=CARP; AltName: Full=Carbonic anhydrase VIII; Short=CA-VIII;	767	-
32000	Q96ES7	SGF29	RecName: Full=SAGA-associated factor 29 {ECO:0000305}; AltName: Full=Coiled-coil domain-containing protein 101; AltName: Full=SAGA complex-associated factor 29 {ECO:0000312|HGNC:HGNC:25156};	112869	-
13796	O94972	TRIM37	RecName: Full=E3 ubiquitin-protein ligase TRIM37 {ECO:0000305}; EC=2.3.2.27 {ECO:0000269|PubMed:15885686}; AltName: Full=Mulibrey nanism protein {ECO:0000303|PubMed:10888877}; AltName: Full=RING-type E3 ubiquitin transferase TRIM37 {ECO:0000305}; AltName: Full=Tripartite motif-containing protein 37 {ECO:0000305};	4591	-
22971	Q8N5T2	TBC1D19	RecName: Full=TBC1 domain family member 19;	55296	-
859	P49336	CDK8	RecName: Full=Cyclin-dependent kinase 8; EC=2.7.11.22; EC=2.7.11.23; AltName: Full=Cell division protein kinase 8; AltName: Full=Mediator complex subunit CDK8; AltName: Full=Mediator of RNA polymerase II transcription subunit CDK8; AltName: Full=Protein kinase K35;	1024	-
22973	P29218	IMPA1	RecName: Full=Inositol monophosphatase 1; Short=IMP 1; Short=IMPase 1; EC=3.1.3.25 {ECO:0000269|PubMed:1377913, ECO:0000269|PubMed:17068342, ECO:0000269|PubMed:8068620, ECO:0000269|PubMed:8718889, ECO:0000269|PubMed:9462881}; AltName: Full=D-galactose 1-phosphate phosphatase {ECO:0000303|PubMed:9462881}; EC=3.1.3.94 {ECO:0000269|PubMed:9462881}; AltName: Full=Inositol-1(or 4)-monophosphatase 1; A…	3612	-
22972	P09086	POU2F2	RecName: Full=POU domain, class 2, transcription factor 2; AltName: Full=Lymphoid-restricted immunoglobulin octamer-binding protein NF-A2; AltName: Full=Octamer-binding protein 2; Short=Oct-2; AltName: Full=Octamer-binding transcription factor 2; Short=OTF-2;	5452	-
13799	Q8IYM9	TRIM22	RecName: Full=E3 ubiquitin-protein ligase TRIM22; EC=2.3.2.27; AltName: Full=50 kDa-stimulated trans-acting factor; AltName: Full=RING finger protein 94; AltName: Full=RING-type E3 ubiquitin transferase TRIM22 {ECO:0000305}; AltName: Full=Staf-50; AltName: Full=Tripartite motif-containing protein 22;	10346	-
16242	P62875	POLR2L	RecName: Full=DNA-directed RNA polymerases I, II, and III subunit RPABC5; Short=RNA polymerases I, II, and III subunit ABC5; AltName: Full=DNA-directed RNA polymerase III subunit L; AltName: Full=RNA polymerase II 7.6 kDa subunit; Short=RPB7.6; AltName: Full=RPB10 homolog;	5441	-
13223	Q06330	RBPJ	RecName: Full=Recombining binding protein suppressor of hairless; AltName: Full=CBF-1; AltName: Full=J kappa-recombination signal-binding protein; AltName: Full=RBP-J kappa; Short=RBP-J; Short=RBP-JK; AltName: Full=Renal carcinoma antigen NY-REN-30;	3516	-
41330	Q8WZ73	RFFL	RecName: Full=E3 ubiquitin-protein ligase rififylin {ECO:0000305}; EC=2.3.2.27 {ECO:0000269|PubMed:15069192}; AltName: Full=Caspase regulator CARP2; AltName: Full=Caspases-8 and -10-associated RING finger protein 2; Short=CARP-2; AltName: Full=FYVE-RING finger protein Sakura; Short=Fring; AltName: Full=RING finger and FYVE-like domain-containing protein 1; AltName: Full=RING finger protein 189; A…	117584	-
41331	P15090	FABP4	RecName: Full=Fatty acid-binding protein, adipocyte; AltName: Full=Adipocyte lipid-binding protein; Short=ALBP; AltName: Full=Adipocyte-type fatty acid-binding protein; Short=A-FABP; Short=AFABP; AltName: Full=Fatty acid-binding protein 4;	2167	-
16243	Q4VC12	MSS51	RecName: Full=Putative protein MSS51 homolog, mitochondrial; AltName: Full=Zinc finger MYND domain-containing protein 17;	118490	-
41335	P27482	CALML3	RecName: Full=Calmodulin-like protein 3; AltName: Full=CaM-like protein; Short=CLP; AltName: Full=Calmodulin-related protein NB-1;	810	-
40068	O14972	DSCR3	RecName: Full=Down syndrome critical region protein 3; AltName: Full=Down syndrome critical region protein A;	10311	-
29465	Q9BUL9	RPP25	RecName: Full=Ribonuclease P protein subunit p25; Short=RNase P protein subunit p25; EC=3.1.26.5;	54913	-
14149	O75794	CDC123	RecName: Full=Cell division cycle protein 123 homolog; Short=Protein D123; AltName: Full=HT-1080; AltName: Full=PZ32;	8872	-
33741	Q9BT17	MTG1	RecName: Full=Mitochondrial ribosome-associated GTPase 1; AltName: Full=GTP-binding protein 7; AltName: Full=Mitochondrial GTPase 1; Flags: Precursor;	92170	-
14145	Q96DE5	ANAPC16	RecName: Full=Anaphase-promoting complex subunit 16; Short=APC16; AltName: Full=Cyclosome subunit 16;	119504	-
14144	Q96RK0	CIC	RecName: Full=Protein capicua homolog;	23152	-
14147	P13501	CCL5	RecName: Full=C-C motif chemokine 5; AltName: Full=EoCP; AltName: Full=Eosinophil chemotactic cytokine; AltName: Full=SIS-delta; AltName: Full=Small-inducible cytokine A5; AltName: Full=T cell-specific protein P228; Short=TCP228; AltName: Full=T-cell-specific protein RANTES; Contains: RecName: Full=RANTES(3-68); Contains: RecName: Full=RANTES(4-68); Flags: Precursor;	6352	-
14146	Q14011	CIRBP	RecName: Full=Cold-inducible RNA-binding protein; AltName: Full=A18 hnRNP; AltName: Full=Glycine-rich RNA-binding protein CIRP;	1153	-
33034	O00443	PIK3C2A	RecName: Full=Phosphatidylinositol 4-phosphate 3-kinase C2 domain-containing subunit alpha; Short=PI3K-C2-alpha; Short=PtdIns-3-kinase C2 subunit alpha; EC=2.7.1.154; AltName: Full=Phosphoinositide 3-kinase-C2-alpha;	5286	-
14143	Q969X6	UTP4	RecName: Full=U3 small nucleolar RNA-associated protein 4 homolog; AltName: Full=Cirhin; AltName: Full=UTP4 small subunit processome component;	84916	-
41194	Q9Y2M5	KLHL20	RecName: Full=Kelch-like protein 20; AltName: Full=Kelch-like ECT2-interacting protein; AltName: Full=Kelch-like protein X;	27252	-
41195	Q99798	ACO2	RecName: Full=Aconitate hydratase, mitochondrial; Short=Aconitase; EC=4.2.1.3 {ECO:0000250|UniProtKB:P16276}; AltName: Full=Citrate hydro-lyase; Flags: Precursor;	50	-
41196	P69891	HBG1	RecName: Full=Hemoglobin subunit gamma-1; AltName: Full=Gamma-1-globin; AltName: Full=Hb F Agamma; AltName: Full=Hemoglobin gamma-1 chain; AltName: Full=Hemoglobin gamma-A chain;	3047	-
41197	Q96C36	PYCR2	RecName: Full=Pyrroline-5-carboxylate reductase 2; Short=P5C reductase 2; Short=P5CR 2; EC=1.5.1.2;	29920	-
41190	O60220	TIMM8A	RecName: Full=Mitochondrial import inner membrane translocase subunit Tim8 A; AltName: Full=Deafness dystonia protein 1; AltName: Full=X-linked deafness dystonia protein;	1678	-
41193	Q5XUX1	FBXW9	RecName: Full=F-box/WD repeat-containing protein 9; AltName: Full=F-box and WD-40 domain-containing protein 9;	84261	-
5223	Q13526	PIN1	RecName: Full=Peptidyl-prolyl cis-trans isomerase NIMA-interacting 1; EC=5.2.1.8; AltName: Full=Peptidyl-prolyl cis-trans isomerase Pin1; Short=PPIase Pin1; AltName: Full=Rotamase Pin1;	5300	-
5222	Q13227	GPS2	RecName: Full=G protein pathway suppressor 2; Short=GPS-2;	2874	-
5221	Q09019	DMWD	RecName: Full=Dystrophia myotonica WD repeat-containing protein; AltName: Full=Dystrophia myotonica-containing WD repeat motif protein; AltName: Full=Protein 59; AltName: Full=Protein DMR-N9;	1762	-
5227	Q969W0	SPTSSA	RecName: Full=Serine palmitoyltransferase small subunit A; AltName: Full=Small subunit of serine palmitoyltransferase A; Short=ssSPTa;	171546	-
5226	P21579	SYT1	RecName: Full=Synaptotagmin-1; AltName: Full=Synaptotagmin I; Short=SytI; AltName: Full=p65;	6857	-
5225	Q6I9Y2	THOC7	RecName: Full=THO complex subunit 7 homolog; AltName: Full=Functional spliceosome-associated protein 24; Short=fSAP24; AltName: Full=Ngg1-interacting factor 3-like protein 1-binding protein 1; Short=NIF3L1-binding protein 1; AltName: Full=hTREX30;	80145	-
5224	P00505	GOT2	RecName: Full=Aspartate aminotransferase, mitochondrial; Short=mAspAT; EC=2.6.1.1; EC=2.6.1.7; AltName: Full=Fatty acid-binding protein; Short=FABP-1; AltName: Full=Glutamate oxaloacetate transaminase 2; AltName: Full=Kynurenine aminotransferase 4; AltName: Full=Kynurenine aminotransferase IV; AltName: Full=Kynurenine--oxoglutarate transaminase 4; AltName: Full=Kynurenine--oxoglutarate transamina…	2806	-
15818	Q96C03	MIEF2	RecName: Full=Mitochondrial dynamics protein MID49; AltName: Full=Mitochondrial dynamics protein of 49 kDa; AltName: Full=Mitochondrial elongation factor 2; AltName: Full=Smith-Magenis syndrome chromosomal region candidate gene 7 protein;	125170	-
15819	Q96LR5	UBE2E2	RecName: Full=Ubiquitin-conjugating enzyme E2 E2; EC=2.3.2.23 {ECO:0000269|PubMed:20061386}; AltName: Full=E2 ubiquitin-conjugating enzyme E2; AltName: Full=UbcH8; AltName: Full=Ubiquitin carrier protein E2; AltName: Full=Ubiquitin-protein ligase E2;	7325	-
70324	P28698	MZF1	RecName: Full=Myeloid zinc finger 1; Short=MZF-1; AltName: Full=Zinc finger and SCAN domain-containing protein 6; AltName: Full=Zinc finger protein 42;	7593	-
13116	P17931	LGALS3	RecName: Full=Galectin-3; Short=Gal-3; AltName: Full=35 kDa lectin; AltName: Full=Carbohydrate-binding protein 35; Short=CBP 35; AltName: Full=Galactose-specific lectin 3; AltName: Full=Galactoside-binding protein; Short=GALBP; AltName: Full=IgE-binding protein; AltName: Full=L-31; AltName: Full=Laminin-binding protein; AltName: Full=Lectin L-29; AltName: Full=Mac-2 antigen;	3958	-
70321	Q5TFQ8;O00241	SIRPB1	RecName: Full=Signal-regulatory protein beta-1; Short=SIRP-beta-1; AltName: Full=CD172 antigen-like family member B; AltName: CD_antigen=CD172b; Flags: Precursor;;RecName: Full=Signal-regulatory protein beta-1 isoform 3; Short=SIRP-beta-1 isoform 3; Flags: Precursor;	10326	-
15810	O15481	MAGEB4	RecName: Full=Melanoma-associated antigen B4; AltName: Full=MAGE-B4 antigen;	4115	-
13119	Q9P1T7	MDFIC	RecName: Full=MyoD family inhibitor domain-containing protein; AltName: Full=I-mfa domain-containing protein; Short=hIC;	29969	-
15813	Q07002	CDK18	RecName: Full=Cyclin-dependent kinase 18; EC=2.7.11.22; AltName: Full=Cell division protein kinase 18; AltName: Full=PCTAIRE-motif protein kinase 3; AltName: Full=Serine/threonine-protein kinase PCTAIRE-3;	5129	-
15814	Q9BX10	GTPBP2	RecName: Full=GTP-binding protein 2;	54676	-
14350	O43747	AP1G1	RecName: Full=AP-1 complex subunit gamma-1; AltName: Full=Adaptor protein complex AP-1 subunit gamma-1; AltName: Full=Adaptor-related protein complex 1 subunit gamma-1; AltName: Full=Clathrin assembly protein complex 1 gamma-1 large chain; AltName: Full=Gamma1-adaptin; AltName: Full=Golgi adaptor HA1/AP1 adaptin subunit gamma-1;	164	-
3062	Q00403	GTF2B	RecName: Full=Transcription initiation factor IIB; AltName: Full=General transcription factor TFIIB; AltName: Full=S300-II;	2959	-
14499	Q12841	FSTL1	RecName: Full=Follistatin-related protein 1; AltName: Full=Follistatin-like protein 1; Flags: Precursor;	11167	-
18339	Q3B8N2	LGALS9B	RecName: Full=Galectin-9B; Short=Gal-9B; AltName: Full=Galectin-9-like protein A;	284194	-
17940	Q3SYB3	FOXD4L6	RecName: Full=Forkhead box protein D4-like 6; Short=FOXD4-like 6;	653404	-
17941	O43298	ZBTB43	RecName: Full=Zinc finger and BTB domain-containing protein 43; AltName: Full=Zinc finger and BTB domain-containing protein 22B; AltName: Full=Zinc finger protein 297B; AltName: Full=ZnF-x;	23099	-
17942	Q13136	PPFIA1	RecName: Full=Liprin-alpha-1; AltName: Full=LAR-interacting protein 1; Short=LIP-1; AltName: Full=Protein tyrosine phosphatase receptor type f polypeptide-interacting protein alpha-1; Short=PTPRF-interacting protein alpha-1;	8500	-
18332	Q53H54	TRMT12	RecName: Full=tRNA wybutosine-synthesizing protein 2 homolog; Short=tRNA-yW-synthesizing protein 2; EC=2.5.1.114; AltName: Full=tRNA(Phe) (4-demethylwyosine(37)-C(7)) aminocarboxypropyltransferase;	55039	-
18333	Q53H82	LACTB2	RecName: Full=Endoribonuclease LACTB2 {ECO:0000303|PubMed:26826708}; EC=3.1.27.- {ECO:0000269|PubMed:26826708}; AltName: Full=Beta-lactamase-like protein 2;	51110	-
14363	P26599	PTBP1	RecName: Full=Polypyrimidine tract-binding protein 1; Short=PTB; AltName: Full=57 kDa RNA-binding protein PPTB-1; AltName: Full=Heterogeneous nuclear ribonucleoprotein I; Short=hnRNP I;	5725	-
4913	Q00013	MPP1	RecName: Full=55 kDa erythrocyte membrane protein; Short=p55; AltName: Full=Membrane protein, palmitoylated 1;	4354	-
18336	Q9UBE8	NLK	RecName: Full=Serine/threonine-protein kinase NLK; EC=2.7.11.24; AltName: Full=Nemo-like kinase; AltName: Full=Protein LAK1;	51701	-
14496	O15085	ARHGEF11	RecName: Full=Rho guanine nucleotide exchange factor 11; AltName: Full=PDZ-RhoGEF;	9826	-
18334	Q16773	KYAT1	RecName: Full=Kynurenine--oxoglutarate transaminase 1; EC=2.6.1.7; AltName: Full=Cysteine-S-conjugate beta-lyase; EC=4.4.1.13; AltName: Full=Glutamine transaminase K; Short=GTK; AltName: Full=Glutamine--phenylpyruvate transaminase; EC=2.6.1.64; AltName: Full=Kynurenine aminotransferase 1 {ECO:0000312|HGNC:HGNC:1564}; AltName: Full=Kynurenine aminotransferase I; Short=KATI; AltName: Full=Kynurenin…	883	-
14494	P40616	ARL1	RecName: Full=ADP-ribosylation factor-like protein 1;	400	-
62167	Q9H329	EPB41L4B	RecName: Full=Band 4.1-like protein 4B; AltName: Full=FERM-containing protein CG1; AltName: Full=Protein EHM2;	54566	-
38034	Q8NA03	FSIP1	RecName: Full=Fibrous sheath-interacting protein 1;	161835	-
66664	Q16280	CNGA2	RecName: Full=Cyclic nucleotide-gated olfactory channel; AltName: Full=Cyclic nucleotide-gated cation channel 2; AltName: Full=Cyclic nucleotide-gated channel alpha-2; Short=CNG channel alpha-2; Short=CNG-2; Short=CNG2;	1260	-
66912	Q8NGJ0	OR5A1	RecName: Full=Olfactory receptor 5A1; AltName: Full=OST181; AltName: Full=Olfactory receptor OR11-249;	219982	-
66663	P06340	HLA-DOA	RecName: Full=HLA class II histocompatibility antigen, DO alpha chain; AltName: Full=MHC DN-alpha; AltName: Full=MHC DZ alpha; AltName: Full=MHC class II antigen DOA; Flags: Precursor;	3111	-
66662	Q9NSI6	BRWD1	RecName: Full=Bromodomain and WD repeat-containing protein 1; AltName: Full=WD repeat-containing protein 9;	54014	-
54738	Q9NV06	DCAF13	RecName: Full=DDB1- and CUL4-associated factor 13; AltName: Full=WD repeat and SOF domain-containing protein 1;	25879	-
4911	O75558	STX11	RecName: Full=Syntaxin-11;	8676	-
33259	P78310	CXADR	RecName: Full=Coxsackievirus and adenovirus receptor; Short=CAR; Short=hCAR; AltName: Full=CVB3-binding protein; AltName: Full=Coxsackievirus B-adenovirus receptor; AltName: Full=HCVADR; Flags: Precursor;	1525	-
63905	Q8IVC4	ZNF584	RecName: Full=Zinc finger protein 584;	201514	-
4816	Q9NRX3	NDUFA4L2	RecName: Full=NADH dehydrogenase [ubiquinone] 1 alpha subcomplex subunit 4-like 2; AltName: Full=NADH-ubiquinone oxidoreductase MLRQ subunit homolog; Short=NUOMS;	56901	-
40247	P19438	TNFRSF1A	RecName: Full=Tumor necrosis factor receptor superfamily member 1A; AltName: Full=Tumor necrosis factor receptor 1; Short=TNF-R1; AltName: Full=Tumor necrosis factor receptor type I; Short=TNF-RI; Short=TNFR-I; AltName: Full=p55; AltName: Full=p60; AltName: CD_antigen=CD120a; Contains: RecName: Full=Tumor necrosis factor receptor superfamily member 1A, membrane form; Contains: RecName: Full=Tumor…	7132	-
40246	O60381	HBP1	RecName: Full=HMG box-containing protein 1; AltName: Full=HMG box transcription factor 1; AltName: Full=High mobility group box transcription factor 1;	26959	-
40244	Q6PCD5	RFWD3	RecName: Full=E3 ubiquitin-protein ligase RFWD3; EC=2.3.2.27; AltName: Full=RING finger and WD repeat domain-containing protein 3; AltName: Full=RING finger protein 201; AltName: Full=RING-type E3 ubiquitin transferase RFWD3 {ECO:0000305};	55159	-
40241	P07741	APRT	RecName: Full=Adenine phosphoribosyltransferase; Short=APRT; EC=2.4.2.7;	353	-
40240	Q8NHX9	TPCN2	RecName: Full=Two pore calcium channel protein 2; AltName: Full=Voltage-dependent calcium channel protein TPC2;	219931	-
63900	O43603	GALR2	RecName: Full=Galanin receptor type 2; Short=GAL2-R; Short=GALR-2;	8811	-
40249	Q8NFA2	NOXO1	RecName: Full=NADPH oxidase organizer 1; AltName: Full=NADPH oxidase regulatory protein; AltName: Full=Nox organizer 1; AltName: Full=Nox-organizing protein 1; AltName: Full=SH3 and PX domain-containing protein 5;	124056	-
40248	P01275	GCG	RecName: Full=Glucagon; Contains: RecName: Full=Glicentin; Contains: RecName: Full=Glicentin-related polypeptide; Short=GRPP; Contains: RecName: Full=Oxyntomodulin; Short=OXM; Short=OXY; Contains: RecName: Full=Glucagon; Contains: RecName: Full=Glucagon-like peptide 1; Short=GLP-1; AltName: Full=Incretin hormone; Contains: RecName: Full=Glucagon-like peptide 1(7-37); Short=GLP-1(7-37); Contains: …	2641	-
23752	Q99615	DNAJC7	RecName: Full=DnaJ homolog subfamily C member 7; AltName: Full=Tetratricopeptide repeat protein 2; Short=TPR repeat protein 2;	7266	-
1305	P53778	MAPK12	RecName: Full=Mitogen-activated protein kinase 12; Short=MAP kinase 12; Short=MAPK 12; EC=2.7.11.24 {ECO:0000269|PubMed:10212242}; AltName: Full=Extracellular signal-regulated kinase 6; Short=ERK-6; AltName: Full=Mitogen-activated protein kinase p38 gamma; Short=MAP kinase p38 gamma; AltName: Full=Stress-activated protein kinase 3;	6300	-
23202	Q01449	MYL7	RecName: Full=Myosin regulatory light chain 2, atrial isoform; Short=MLC-2a; Short=MLC2a; Short=Myosin light chain 2a; AltName: Full=Myosin regulatory light chain 7;	58498	-
23203	Q9NRY2	INIP	RecName: Full=SOSS complex subunit C; AltName: Full=INTS3- and NABP-interacting protein; AltName: Full=Sensor of single-strand DNA complex subunit C; AltName: Full=Sensor of ssDNA subunit C; Short=SOSS-C; AltName: Full=Single-stranded DNA-binding protein-interacting protein 1; Short=SSB-interacting protein 1; Short=hSSBIP1;	58493	-
23756	Q99439	CNN2	RecName: Full=Calponin-2; AltName: Full=Calponin H2, smooth muscle; AltName: Full=Neutral calponin;	1265	-
23205	Q86TP1	PRUNE	RecName: Full=Protein prune homolog; Short=hPrune; EC=3.6.1.1; AltName: Full=Drosophila-related expressed sequence 17; Short=DRES-17; Short=DRES17; AltName: Full=HTcD37;	58497	-
23754	Q96CS3	FAF2	RecName: Full=FAS-associated factor 2; AltName: Full=Protein ETEA; AltName: Full=UBX domain-containing protein 3B; AltName: Full=UBX domain-containing protein 8;	23197	-
1303	Q15303	ERBB4	RecName: Full=Receptor tyrosine-protein kinase erbB-4; EC=2.7.10.1; AltName: Full=Proto-oncogene-like protein c-ErbB-4; AltName: Full=Tyrosine kinase-type cell surface receptor HER4; AltName: Full=p180erbB4; Contains: RecName: Full=ERBB4 intracellular domain; Short=4ICD; Short=E4ICD; AltName: Full=s80HER4; Flags: Precursor;	2066	-
23208	P57087	JAM2	RecName: Full=Junctional adhesion molecule B; Short=JAM-B; AltName: Full=Junctional adhesion molecule 2; Short=JAM-2; AltName: Full=Vascular endothelial junction-associated molecule; Short=VE-JAM; AltName: CD_antigen=CD322; Flags: Precursor;	58494	-
23758	P41212	ETV6	RecName: Full=Transcription factor ETV6; AltName: Full=ETS translocation variant 6; AltName: Full=ETS-related protein Tel1; Short=Tel;	2120	-
23759	Q15032	R3HDM1	RecName: Full=R3H domain-containing protein 1;	23518	-
66004	Q9HBI1	PARVB	RecName: Full=Beta-parvin; AltName: Full=Affixin;	29780	-
5724	Q15527	SURF2	RecName: Full=Surfeit locus protein 2; Short=Surf-2;	6835	-
16707	Q9NWB1	RBFOX1	RecName: Full=RNA binding protein fox-1 homolog 1; AltName: Full=Ataxin-2-binding protein 1; AltName: Full=Fox-1 homolog A; AltName: Full=Hexaribonucleotide-binding protein 1;	54715	-
494	Q9HCK8	CHD8	RecName: Full=Chromodomain-helicase-DNA-binding protein 8 {ECO:0000255|HAMAP-Rule:MF_03071}; Short=CHD-8 {ECO:0000255|HAMAP-Rule:MF_03071}; EC=3.6.4.12 {ECO:0000255|HAMAP-Rule:MF_03071}; AltName: Full=ATP-dependent helicase CHD8 {ECO:0000255|HAMAP-Rule:MF_03071}; AltName: Full=Helicase with SNF2 domain 1;	57680	-
496	Q9HCJ6	VAT1L	RecName: Full=Synaptic vesicle membrane protein VAT-1 homolog-like; EC=1.-.-.-;	57687	-
66441	Q9UM73	ALK	RecName: Full=ALK tyrosine kinase receptor; EC=2.7.10.1; AltName: Full=Anaplastic lymphoma kinase; AltName: CD_antigen=CD246; Flags: Precursor;	238	-
31515	Q9HAU5	UPF2	RecName: Full=Regulator of nonsense transcripts 2; AltName: Full=Nonsense mRNA reducing factor 2; AltName: Full=Up-frameshift suppressor 2 homolog; Short=hUpf2;	26019	-
31513	Q9NUQ6	SPATS2L	RecName: Full=SPATS2-like protein; AltName: Full=DNA polymerase-transactivated protein 6; AltName: Full=Stress granule and nucleolar protein; Short=SGNP;	26010	-
31512	Q9Y468	L3MBTL1	RecName: Full=Lethal(3)malignant brain tumor-like protein 1; Short=H-l(3)mbt; Short=H-l(3)mbt protein; Short=L(3)mbt-like; AltName: Full=L(3)mbt protein homolog; AltName: Full=L3MBTL1;	26013	-
31511	Q6X4W1	NSMF	RecName: Full=NMDA receptor synaptonuclear signaling and neuronal migration factor; AltName: Full=Nasal embryonic luteinizing hormone-releasing hormone factor; Short=Nasal embryonic LHRH factor;	26012	-
31510	Q9BWH6	RPAP1	RecName: Full=RNA polymerase II-associated protein 1;	26015	-
32897	P09544	WNT2	RecName: Full=Protein Wnt-2; AltName: Full=Int-1-like protein 1; AltName: Full=Int-1-related protein; Short=IRP; Flags: Precursor;	7472	-
32899	Q99523	SORT1	RecName: Full=Sortilin; AltName: Full=100 kDa NT receptor; AltName: Full=Glycoprotein 95; Short=Gp95; AltName: Full=Neurotensin receptor 3; Short=NT3; Short=NTR3; Flags: Precursor;	6272	-
8330	P33897	ABCD1	RecName: Full=ATP-binding cassette sub-family D member 1; AltName: Full=Adrenoleukodystrophy protein; Short=ALDP;	215	-
61312	P50993	ATP1A2	RecName: Full=Sodium/potassium-transporting ATPase subunit alpha-2; Short=Na(+)/K(+) ATPase alpha-2 subunit; EC=3.6.3.9; AltName: Full=Sodium pump subunit alpha-2; Flags: Precursor;	477	-
29553	Q9H7N4	SCAF1	RecName: Full=Splicing factor, arginine/serine-rich 19; AltName: Full=SR-related C-terminal domain-associated factor 1; Short=SR-related and CTD-associated factor 1; AltName: Full=SR-related-CTD-associated factor; Short=SCAF; AltName: Full=Serine arginine-rich pre-mRNA splicing factor SR-A1; Short=SR-A1;	58506	-
16823	Q9HAC8	UBTD1	RecName: Full=Ubiquitin domain-containing protein 1;	80019	-
32099	Q01524	DEFA6	RecName: Full=Defensin-6; AltName: Full=Defensin, alpha 6; Flags: Precursor;	1671	-
32098	Q9NP86	CABP5	RecName: Full=Calcium-binding protein 5; Short=CaBP5;	56344	-
32761	A1L190	SYCE3	RecName: Full=Synaptonemal complex central element protein 3; AltName: Full=Testis highly expressed gene 2 protein; Short=THEG-2;	644186	-
32092	O00148	DDX39A	RecName: Full=ATP-dependent RNA helicase DDX39A; EC=3.6.4.13; AltName: Full=DEAD box protein 39; AltName: Full=Nuclear RNA helicase URH49;	10212	-
32091	P30793	GCH1	RecName: Full=GTP cyclohydrolase 1; EC=3.5.4.16 {ECO:0000269|PubMed:16778797, ECO:0000269|PubMed:2463916, ECO:0000269|PubMed:3753653}; AltName: Full=GTP cyclohydrolase I; Short=GTP-CH-I;	2643	-
55521	Q7Z6G8	ANKS1B	RecName: Full=Ankyrin repeat and sterile alpha motif domain-containing protein 1B; AltName: Full=Amyloid-beta protein intracellular domain-associated protein 1; Short=AIDA-1; AltName: Full=E2A-PBX1-associated protein; Short=EB-1;	56899	-
55522	Q9BUT1	BDH2	RecName: Full=3-hydroxybutyrate dehydrogenase type 2; EC=1.1.1.-; EC=1.1.1.30; AltName: Full=Dehydrogenase/reductase SDR family member 6; AltName: Full=Oxidoreductase UCPA; AltName: Full=R-beta-hydroxybutyrate dehydrogenase; AltName: Full=Short chain dehydrogenase/reductase family 15C member 1;	56898	-
32094	Q96C55	ZNF524	RecName: Full=Zinc finger protein 524;	147807	-
22409	Q53EZ4	CEP55	RecName: Full=Centrosomal protein of 55 kDa; Short=Cep55; AltName: Full=Up-regulated in colon cancer 6;	55165	-
22405	O14818	PSMA7	RecName: Full=Proteasome subunit alpha type-7; EC=3.4.25.1 {ECO:0000269|PubMed:27176742}; AltName: Full=Proteasome subunit RC6-1; AltName: Full=Proteasome subunit XAPC7;	5688	-
22404	P25787	PSMA2	RecName: Full=Proteasome subunit alpha type-2; EC=3.4.25.1 {ECO:0000269|PubMed:27176742}; AltName: Full=Macropain subunit C3; AltName: Full=Multicatalytic endopeptidase complex subunit C3; AltName: Full=Proteasome component C3;	5683	-
22407	Q96HS1	PGAM5	RecName: Full=Serine/threonine-protein phosphatase PGAM5, mitochondrial; EC=3.1.3.16; AltName: Full=Bcl-XL-binding protein v68; AltName: Full=Phosphoglycerate mutase family member 5;	192111	-
22406	Q02878	RPL6	RecName: Full=60S ribosomal protein L6; AltName: Full=Large ribosomal subunit protein eL6 {ECO:0000303|PubMed:24524803}; AltName: Full=Neoplasm-related protein C140; AltName: Full=Tax-responsive enhancer element-binding protein 107; Short=TaxREB107;	6128	-
22401	Q9UQ13	SHOC2	RecName: Full=Leucine-rich repeat protein SHOC-2; AltName: Full=Protein soc-2 homolog; AltName: Full=Protein sur-8 homolog;	8036	-
22403	O00743	PPP6C	RecName: Full=Serine/threonine-protein phosphatase 6 catalytic subunit; Short=PP6C; EC=3.1.3.16; Contains: RecName: Full=Serine/threonine-protein phosphatase 6 catalytic subunit, N-terminally processed;	5537	-
22402	P49720	PSMB3	RecName: Full=Proteasome subunit beta type-3; EC=3.4.25.1 {ECO:0000269|PubMed:27176742}; AltName: Full=Proteasome chain 13; AltName: Full=Proteasome component C10-II; AltName: Full=Proteasome theta chain;	5691	-
4044	Q5BN46	C9orf116	RecName: Full=UPF0691 protein C9orf116; AltName: Full=p53-induced expression in RB-null cells protein 1; Short=Pierce1;	138162	-
61401	O75459	PAGE1	RecName: Full=P antigen family member 1; Short=PAGE-1; AltName: Full=AL5; AltName: Full=G antigen 9; Short=GAGE-9; AltName: Full=G antigen family B member 1; AltName: Full=Prostate-associated gene 1 protein;	8712	-
4046	P67936	TPM4	RecName: Full=Tropomyosin alpha-4 chain; AltName: Full=TM30p1; AltName: Full=Tropomyosin-4;	7171	-
13756	Q13492	PICALM	RecName: Full=Phosphatidylinositol-binding clathrin assembly protein; AltName: Full=Clathrin assembly lymphoid myeloid leukemia protein;	8301	-
13751	P12955	PEPD	RecName: Full=Xaa-Pro dipeptidase; Short=X-Pro dipeptidase; EC=3.4.13.9; AltName: Full=Imidodipeptidase; AltName: Full=Peptidase D; AltName: Full=Proline dipeptidase; Short=Prolidase;	5184	-
13752	P16284	PECAM1	RecName: Full=Platelet endothelial cell adhesion molecule; Short=PECAM-1; AltName: Full=EndoCAM; AltName: Full=GPIIA'; AltName: Full=PECA1; AltName: CD_antigen=CD31; Flags: Precursor;	5175	-
69248	Q9BYZ6	RHOBTB2	RecName: Full=Rho-related BTB domain-containing protein 2; AltName: Full=Deleted in breast cancer 2 gene protein; AltName: Full=p83;	23221	-
4048	Q719H9	KCTD1	RecName: Full=BTB/POZ domain-containing protein KCTD1; AltName: Full=Potassium channel tetramerization domain-containing protein 1;	284252	-
4049	Q9Y5K5	UCHL5	RecName: Full=Ubiquitin carboxyl-terminal hydrolase isozyme L5; Short=UCH-L5; EC=3.4.19.12; AltName: Full=Ubiquitin C-terminal hydrolase UCH37; AltName: Full=Ubiquitin thioesterase L5;	51377	-
43291	Q8TBG9	SYNPR	RecName: Full=Synaptoporin;	132204	-
63234	O43913	ORC5	RecName: Full=Origin recognition complex subunit 5;	5001	-
43294	Q8IUD6	RNF135	RecName: Full=E3 ubiquitin-protein ligase RNF135; EC=2.3.2.27; AltName: Full=RIG-I E3 ubiquitin ligase; Short=REUL; AltName: Full=RING finger protein 135; AltName: Full=RING-type E3 ubiquitin transferase RNF135 {ECO:0000305}; AltName: Full=Riplet;	84282	-
43296	Q8IUE0	TGIF2LY	RecName: Full=Homeobox protein TGIF2LY; AltName: Full=TGF-beta-induced transcription factor 2-like protein; AltName: Full=TGFB-induced factor 2-like protein, Y-linked; AltName: Full=TGIF-like on the Y;	90655	-
65146	P00441	SOD1	RecName: Full=Superoxide dismutase [Cu-Zn]; EC=1.15.1.1; AltName: Full=Superoxide dismutase 1; Short=hSod1;	6647	-
65588	P43489	TNFRSF4	RecName: Full=Tumor necrosis factor receptor superfamily member 4; AltName: Full=ACT35 antigen; AltName: Full=OX40L receptor; AltName: Full=TAX transcriptionally-activated glycoprotein 1 receptor; AltName: CD_antigen=CD134; Flags: Precursor;	7293	-
65585	Q8IUM7	NPAS4	RecName: Full=Neuronal PAS domain-containing protein 4 {ECO:0000305}; Short=Neuronal PAS4 {ECO:0000305}; AltName: Full=Class E basic helix-loop-helix protein 79 {ECO:0000305}; Short=bHLHe79 {ECO:0000305}; AltName: Full=HLH-PAS transcription factor NXF {ECO:0000303|PubMed:14701734}; AltName: Full=PAS domain-containing protein 10 {ECO:0000305};	266743	-
65581	Q9UNW1	MINPP1	RecName: Full=Multiple inositol polyphosphate phosphatase 1 {ECO:0000312|HGNC:HGNC:7102}; EC=3.1.3.62 {ECO:0000269|PubMed:18413611}; AltName: Full=2,3-bisphosphoglycerate 3-phosphatase {ECO:0000303|PubMed:18413611}; Short=2,3-BPG phosphatase {ECO:0000303|PubMed:18413611}; EC=3.1.3.80 {ECO:0000269|PubMed:18413611}; AltName: Full=Inositol (1,3,4,5)-tetrakisphosphate 3-phosphatase; Short=Ins(1,3,4,5…	9562	-
65580	Q7LG56	RRM2B	RecName: Full=Ribonucleoside-diphosphate reductase subunit M2 B; EC=1.17.4.1; AltName: Full=TP53-inducible ribonucleotide reductase M2 B; AltName: Full=p53-inducible ribonucleotide reductase small subunit 2-like protein; Short=p53R2;	50484	-
65140	Q8N8D1	PDCD7	RecName: Full=Programmed cell death protein 7; AltName: Full=ES18; Short=hES18;	10081	-
68737	P55157	MTTP	RecName: Full=Microsomal triglyceride transfer protein large subunit; Flags: Precursor;	4547	-
68671	O95727	CRTAM	RecName: Full=Cytotoxic and regulatory T-cell molecule; AltName: Full=Class-I MHC-restricted T-cell-associated molecule; AltName: CD_antigen=CD355; Flags: Precursor;	56253	-
1664	P35221	CTNNA1	RecName: Full=Catenin alpha-1; AltName: Full=Alpha E-catenin; AltName: Full=Cadherin-associated protein; AltName: Full=Renal carcinoma antigen NY-REN-13;	1495	-
2578	Q8WWY3	PRPF31	RecName: Full=U4/U6 small nuclear ribonucleoprotein Prp31; AltName: Full=Pre-mRNA-processing factor 31; AltName: Full=Serologically defined breast cancer antigen NY-BR-99; AltName: Full=U4/U6 snRNP 61 kDa protein; Short=Protein 61K; Short=hPrp31;	26121	-
2579	P14678	SNRPB	RecName: Full=Small nuclear ribonucleoprotein-associated proteins B and B'; Short=snRNP-B; AltName: Full=Sm protein B/B'; Short=Sm-B/B'; Short=SmB/B';	6628	-
64986	O75312	ZPR1	RecName: Full=Zinc finger protein ZPR1; AltName: Full=Zinc finger protein 259;	8882	-
2577	P15311	EZR	RecName: Full=Ezrin; AltName: Full=Cytovillin; AltName: Full=Villin-2; AltName: Full=p81;	7430	-
2574	Q96Q05	TRAPPC9	RecName: Full=Trafficking protein particle complex subunit 9; AltName: Full=NIK- and IKBKB-binding protein; AltName: Full=Tularik gene 1 protein;	83696	-
2575	P61923	COPZ1	RecName: Full=Coatomer subunit zeta-1; AltName: Full=Zeta-1-coat protein; Short=Zeta-1 COP;	22818	-
2572	O43822	C21orf2	RecName: Full=Protein C21orf2; AltName: Full=C21orf-HUMF09G8.5; AltName: Full=Leucine-rich repeat-containing protein 76; AltName: Full=YF5/A2;	755	-
2573	Q9Y5R8	TRAPPC1	RecName: Full=Trafficking protein particle complex subunit 1; AltName: Full=BET5 homolog; AltName: Full=Multiple myeloma protein 2; Short=MUM-2;	58485	-
2570	Q99627	COPS8	RecName: Full=COP9 signalosome complex subunit 8; Short=SGN8; Short=Signalosome subunit 8; AltName: Full=COP9 homolog; Short=hCOP9; AltName: Full=JAB1-containing signalosome subunit 8;	10920	-
2571	P61201	COPS2	RecName: Full=COP9 signalosome complex subunit 2; Short=SGN2; Short=Signalosome subunit 2; AltName: Full=Alien homolog; AltName: Full=JAB1-containing signalosome subunit 2; AltName: Full=Thyroid receptor-interacting protein 15; Short=TR-interacting protein 15; Short=TRIP-15;	9318	-
23823	Q5VT06	CEP350	RecName: Full=Centrosome-associated protein 350; Short=Cep350; AltName: Full=Centrosome-associated protein of 350 kDa;	9857	-
16827	O95159	ZFPL1	RecName: Full=Zinc finger protein-like 1; AltName: Full=Zinc finger protein MCG4;	7542	-
68733	Q9NUK0	MBNL3	RecName: Full=Muscleblind-like protein 3; AltName: Full=Cys3His CCG1-required protein; AltName: Full=Muscleblind-like X-linked protein; AltName: Full=Protein HCHCR;	55796	-
57210	Q9C0B9	ZCCHC2	RecName: Full=Zinc finger CCHC domain-containing protein 2;	54877	-
57211	P98171	ARHGAP4	RecName: Full=Rho GTPase-activating protein 4 {ECO:0000305}; AltName: Full=Rho-GAP hematopoietic protein C1; AltName: Full=Rho-type GTPase-activating protein 4; AltName: Full=p115;	393	-
57217	Q9UK23	NAGPA	RecName: Full=N-acetylglucosamine-1-phosphodiester alpha-N-acetylglucosaminidase; EC=3.1.4.45; AltName: Full=Mannose 6-phosphate-uncovering enzyme; AltName: Full=Phosphodiester alpha-GlcNAcase; Flags: Precursor;	51172	-
5038	P16403	HIST1H1C	RecName: Full=Histone H1.2; AltName: Full=Histone H1c; AltName: Full=Histone H1d; AltName: Full=Histone H1s-1;	3006	-
5036	O95571	ETHE1	RecName: Full=Persulfide dioxygenase ETHE1, mitochondrial; EC=1.13.11.18 {ECO:0000269|PubMed:19136963, ECO:0000269|PubMed:23144459}; AltName: Full=Ethylmalonic encephalopathy protein 1; AltName: Full=Hepatoma subtracted clone one protein; AltName: Full=Sulfur dioxygenase ETHE1; Flags: Precursor;	23474	-
5037	P52788	SMS	RecName: Full=Spermine synthase; Short=SPMSY; EC=2.5.1.22; AltName: Full=Spermidine aminopropyltransferase;	6611	-
5034	Q9UFN0	NIPSNAP3A	RecName: Full=Protein NipSnap homolog 3A; Short=NipSnap3A; AltName: Full=Protein NipSnap homolog 4; Short=NipSnap4; AltName: Full=Target for Salmonella secreted protein C; Short=TassC;	25934	-
52975	Q9BWG4	SSBP4	RecName: Full=Single-stranded DNA-binding protein 4;	170463	-
5032	Q96K37	SLC35E1	RecName: Full=Solute carrier family 35 member E1;	79939	-
5030	Q9NVX0	HAUS2	RecName: Full=HAUS augmin-like complex subunit 2; AltName: Full=Centrosomal protein of 27 kDa; Short=Cep27;	55142	-
5031	Q9H0Q3	FXYD6	RecName: Full=FXYD domain-containing ion transport regulator 6; AltName: Full=Phosphohippolin; Flags: Precursor;	53826	-
4435	Q9Y5P4	COL4A3BP	RecName: Full=Collagen type IV alpha-3-binding protein; AltName: Full=Ceramide transfer protein; Short=hCERT; AltName: Full=Goodpasture antigen-binding protein; Short=GPBP; AltName: Full=START domain-containing protein 11; Short=StARD11; AltName: Full=StAR-related lipid transfer protein 11;	10087	-
4434	Q9Y5N6	ORC6	RecName: Full=Origin recognition complex subunit 6;	23594	-
4437	P17980	PSMC3	RecName: Full=26S protease regulatory subunit 6A; AltName: Full=26S proteasome AAA-ATPase subunit RPT5; AltName: Full=Proteasome 26S subunit ATPase 3; AltName: Full=Proteasome subunit P50; AltName: Full=Tat-binding protein 1; Short=TBP-1;	5702	-
4436	P14373	TRIM27	RecName: Full=Zinc finger protein RFP; EC=2.3.2.27; AltName: Full=RING finger protein 76; AltName: Full=RING-type E3 ubiquitin transferase TRIM27 {ECO:0000305}; AltName: Full=Ret finger protein; AltName: Full=Tripartite motif-containing protein 27;	5987	-
36305	Q9HBJ8	TMEM27	RecName: Full=Collectrin; AltName: Full=Transmembrane protein 27; Flags: Precursor;	57393	-
4433	Q9HD26	GOPC	RecName: Full=Golgi-associated PDZ and coiled-coil motif-containing protein; AltName: Full=CFTR-associated ligand; AltName: Full=Fused in glioblastoma; AltName: Full=PDZ protein interacting specifically with TC10; Short=PIST;	57120	-
4432	Q9BYR7	KRTAP3-2	RecName: Full=Keratin-associated protein 3-2; AltName: Full=High sulfur keratin-associated protein 3.2; AltName: Full=Keratin-associated protein 3.2;	83897	-
38851	Q9HCJ2	LRRC4C	RecName: Full=Leucine-rich repeat-containing protein 4C; AltName: Full=Netrin-G1 ligand; Short=NGL-1; Flags: Precursor;	57689	-
17123	Q6PEW1	ZCCHC12	RecName: Full=Zinc finger CCHC domain-containing protein 12; AltName: Full=Smad-interacting zinc finger protein 1;	170261	-
38581	Q8N370	SLC43A2	RecName: Full=Large neutral amino acids transporter small subunit 4; AltName: Full=L-type amino acid transporter 4; AltName: Full=Solute carrier family 43 member 2;	124935	-
38587	Q96GA3	LTV1	RecName: Full=Protein LTV1 homolog;	84946	-
4438	P19012	KRT15	RecName: Full=Keratin, type I cytoskeletal 15; AltName: Full=Cytokeratin-15; Short=CK-15; AltName: Full=Keratin-15; Short=K15;	3866	-
38585	P57764	GSDMD	RecName: Full=Gasdermin-D; AltName: Full=Gasdermin domain-containing protein 1; Contains: RecName: Full=Gasdermin-D, N-terminal {ECO:0000250|UniProtKB:Q9D8T2}; Short=GSDMD-NT; Contains: RecName: Full=Gasdermin-D, C-terminal {ECO:0000250|UniProtKB:Q9D8T2}; Short=GSDMD-CT;	79792	-
36732	P16471	PRLR	RecName: Full=Prolactin receptor; Short=PRL-R; Flags: Precursor;	5618	-
113066	A6NFR6	C5orf60	RecName: Full=Putative uncharacterized protein C5orf60;	285679	-
975	O75063	FAM20B	RecName: Full=Glycosaminoglycan xylosylkinase; EC=2.7.1.- {ECO:0000269|PubMed:19473117}; AltName: Full=Xylose kinase;	9917	-
36734	O43422	THAP12	RecName: Full=52 kDa repressor of the inhibitor of the protein kinase; Short=p52rIPK; AltName: Full=58 kDa interferon-induced protein kinase-interacting protein; Short=p58IPK-interacting protein; AltName: Full=Death-associated protein 4; AltName: Full=THAP domain-containing protein 0; AltName: Full=THAP domain-containing protein 12 {ECO:0000312|HGNC:HGNC:9440};	5612	-
36735	P51817	PRKX	RecName: Full=cAMP-dependent protein kinase catalytic subunit PRKX; Short=PrKX; Short=Protein kinase X; Short=Protein kinase X-linked; Short=Serine/threonine-protein kinase PRKX; EC=2.7.11.1; AltName: Full=Protein kinase PKX1;	5613	-
36738	Q13217	DNAJC3	RecName: Full=DnaJ homolog subfamily C member 3; AltName: Full=Endoplasmic reticulum DNA J domain-containing protein 6; Short=ER-resident protein ERdj6; Short=ERdj6; AltName: Full=Interferon-induced, double-stranded RNA-activated protein kinase inhibitor; AltName: Full=Protein kinase inhibitor of 58 kDa; Short=Protein kinase inhibitor p58; Flags: Precursor;	5611	-
12816	O75791	GRAP2	RecName: Full=GRB2-related adapter protein 2; AltName: Full=Adapter protein GRID; AltName: Full=GRB-2-like protein; Short=GRB2L; AltName: Full=GRBLG; AltName: Full=GRBX; AltName: Full=Grf40 adapter protein; Short=Grf-40; AltName: Full=Growth factor receptor-binding protein; AltName: Full=Hematopoietic cell-associated adapter protein GrpL; AltName: Full=P38; AltName: Full=Protein GADS; AltName: Fu…	9402	-
70157	Q9NZI5	GRHL1	RecName: Full=Grainyhead-like protein 1 homolog {ECO:0000312|HGNC:HGNC:17923}; AltName: Full=Mammalian grainyhead; AltName: Full=NH32; AltName: Full=Transcription factor CP2-like 2; AltName: Full=Transcription factor LBP-32;	29841	-
16829	Q9BUY5	ZNF426	RecName: Full=Zinc finger protein 426;	79088	-
69188	Q9NXE4	SMPD4	RecName: Full=Sphingomyelin phosphodiesterase 4; EC=3.1.4.12; AltName: Full=Neutral sphingomyelinase 3; Short=nSMase-3; Short=nSMase3; AltName: Full=Neutral sphingomyelinase III;	55627	-
20124	P56856	CLDN18	RecName: Full=Claudin-18;	51208	-
41296	P12829	MYL4	RecName: Full=Myosin light chain 4; AltName: Full=Myosin light chain 1, embryonic muscle/atrial isoform; AltName: Full=Myosin light chain alkali GT-1 isoform;	4635	-
20126	Q9UII6;Q6B8I1	DUSP13	RecName: Full=Dual specificity protein phosphatase 13 isoform A; Short=DUSP13A; EC=3.1.3.16; EC=3.1.3.48; AltName: Full=Branching-enzyme interacting DSP; AltName: Full=Muscle-restricted DSP; Short=MDSP;;RecName: Full=Dual specificity protein phosphatase 13 isoform B; Short=DUSP13B; EC=3.1.3.16; EC=3.1.3.48; AltName: Full=Dual specificity phosphatase SKRP4; AltName: Full=Testis- and skeletal-muscl…	51207	-
20127	Q9HCN6	GP6	RecName: Full=Platelet glycoprotein VI; Short=GPVI; AltName: Full=Glycoprotein 6; Flags: Precursor;	51206	-
41293	Q6PIJ6	FBXO38	RecName: Full=F-box only protein 38; AltName: Full=Modulator of KLF7 activity homolog; Short=MoKA;	81545	-
41292	Q9BTE3	MCMBP	RecName: Full=Mini-chromosome maintenance complex-binding protein; Short=MCM-BP; Short=MCM-binding protein;	79892	-
41291	Q9UBQ7	GRHPR	RecName: Full=Glyoxylate reductase/hydroxypyruvate reductase; EC=1.1.1.79; EC=1.1.1.81;	9380	-
20123	Q9NP90	RAB9B	RecName: Full=Ras-related protein Rab-9B; AltName: Full=Rab-9-like protein; Short=Rab-9L;	51209	-
62376	O75493	CA11	RecName: Full=Carbonic anhydrase-related protein 11; AltName: Full=CA-RP XI; Short=CA-XI; Short=CARP XI; AltName: Full=Carbonic anhydrase-related protein 2; Short=CA-RP II; Short=CARP-2; Flags: Precursor;	770	-
62375	P51843	NR0B1	RecName: Full=Nuclear receptor subfamily 0 group B member 1; AltName: Full=DSS-AHC critical region on the X chromosome protein 1; AltName: Full=Nuclear receptor DAX-1;	190	-
20128	Q9UIJ5	ZDHHC2	RecName: Full=Palmitoyltransferase ZDHHC2; EC=2.3.1.225; AltName: Full=Reduced expression associated with metastasis protein; Short=Ream; AltName: Full=Reduced expression in cancer protein; Short=Rec; AltName: Full=Zinc finger DHHC domain-containing protein 2; Short=DHHC-2; AltName: Full=Zinc finger protein 372;	51201	-
20129	Q9UI42	CPA4	RecName: Full=Carboxypeptidase A4; EC=3.4.17.-; AltName: Full=Carboxypeptidase A3; Flags: Precursor;	51200	-
62802	Q9NQL2	RRAGD	RecName: Full=Ras-related GTP-binding protein D; Short=Rag D; Short=RagD;	58528	-
69186	Q9BUV0	RSRP1	RecName: Full=Arginine/serine-rich protein 1;	57035	-
39988	Q9P015	MRPL15	RecName: Full=39S ribosomal protein L15, mitochondrial; Short=L15mt; Short=MRP-L15; AltName: Full=Mitochondrial large ribosomal subunit protein uL15m {ECO:0000303|PubMed:25278503}; Flags: Precursor;	29088	-
39987	Q8IXM3	MRPL41	RecName: Full=39S ribosomal protein L41, mitochondrial; Short=L41mt; Short=MRP-L41; AltName: Full=39S ribosomal protein L27 homolog; AltName: Full=Bcl-2-interacting mitochondrial ribosomal protein L41; AltName: Full=Cell proliferation-inducing gene 3 protein; AltName: Full=MRP-L27 homolog; AltName: Full=Mitochondrial large ribosomal subunit protein mL41 {ECO:0000303|PubMed:25278503}; Flags: Precu…	64975	-
69826	P51797	CLCN6	RecName: Full=Chloride transport protein 6; AltName: Full=Chloride channel protein 6; Short=ClC-6;	1185	-
64811	Q99426	TBCB	RecName: Full=Tubulin-folding cofactor B; AltName: Full=Cytoskeleton-associated protein 1; AltName: Full=Cytoskeleton-associated protein CKAPI; AltName: Full=Tubulin-specific chaperone B;	1155	-
41072	P45974	USP5	RecName: Full=Ubiquitin carboxyl-terminal hydrolase 5; EC=3.4.19.12; AltName: Full=Deubiquitinating enzyme 5; AltName: Full=Isopeptidase T; AltName: Full=Ubiquitin thioesterase 5; AltName: Full=Ubiquitin-specific-processing protease 5;	8078	-
41071	Q14527	HLTF	RecName: Full=Helicase-like transcription factor; EC=2.3.2.27; EC=3.6.4.-; AltName: Full=DNA-binding protein/plasminogen activator inhibitor 1 regulator; AltName: Full=HIP116; AltName: Full=RING finger protein 80; AltName: Full=RING-type E3 ubiquitin transferase HLTF {ECO:0000305}; AltName: Full=SWI/SNF-related matrix-associated actin-dependent regulator of chromatin subfamily A member 3; AltName…	6596	-
4159	Q9Y5P6	GMPPB	RecName: Full=Mannose-1-phosphate guanyltransferase beta; EC=2.7.7.13; AltName: Full=GDP-mannose pyrophosphorylase B; AltName: Full=GTP-mannose-1-phosphate guanylyltransferase beta;	29925	-
41077	Q9NPD8	UBE2T	RecName: Full=Ubiquitin-conjugating enzyme E2 T; EC=2.3.2.23 {ECO:0000269|PubMed:20061386}; AltName: Full=Cell proliferation-inducing gene 50 protein; AltName: Full=E2 ubiquitin-conjugating enzyme T; AltName: Full=Ubiquitin carrier protein T; AltName: Full=Ubiquitin-protein ligase T;	29089	-
41076	Q5VZL5	ZMYM4	RecName: Full=Zinc finger MYM-type protein 4; AltName: Full=Zinc finger protein 262;	9202	-
41074	O15247	CLIC2	RecName: Full=Chloride intracellular channel protein 2; AltName: Full=XAP121;	1193	-
41078	Q8WVN8	UBE2Q2	RecName: Full=Ubiquitin-conjugating enzyme E2 Q2; EC=2.3.2.23 {ECO:0000269|PubMed:20061386}; AltName: Full=E2 ubiquitin-conjugating enzyme Q2; AltName: Full=Ubiquitin carrier protein Q2; AltName: Full=Ubiquitin-protein ligase Q2;	92912	-
53661	Q9NX76	CMTM6	RecName: Full=CKLF-like MARVEL transmembrane domain-containing protein 6; AltName: Full=Chemokine-like factor superfamily member 6;	54918	-
50346	Q13296	SCGB2A2	RecName: Full=Mammaglobin-A; AltName: Full=Mammaglobin-1; AltName: Full=Secretoglobin family 2A member 2; Flags: Precursor;	4250	-
69821	P54296	MYOM2	RecName: Full=Myomesin-2; AltName: Full=165 kDa connectin-associated protein; AltName: Full=165 kDa titin-associated protein; AltName: Full=M-protein; AltName: Full=Myomesin family member 2;	9172	-
63176	P22612	PRKACG	RecName: Full=cAMP-dependent protein kinase catalytic subunit gamma; Short=PKA C-gamma; EC=2.7.11.11;	5568	-
63170	O43781	DYRK3	RecName: Full=Dual specificity tyrosine-phosphorylation-regulated kinase 3; EC=2.7.12.1 {ECO:0000269|PubMed:9748265}; AltName: Full=Regulatory erythroid kinase {ECO:0000303|PubMed:10779429}; Short=REDK {ECO:0000303|PubMed:10779429};	8444	-
44997	Q8WVZ7	RNF133	RecName: Full=E3 ubiquitin-protein ligase RNF133; EC=2.3.2.27; AltName: Full=RING finger protein 133; AltName: Full=RING-type E3 ubiquitin transferase RNF133 {ECO:0000305};	168433	-
57960	P48200	IREB2	RecName: Full=Iron-responsive element-binding protein 2; Short=IRE-BP 2; AltName: Full=Iron regulatory protein 2; Short=IRP2;	3658	-
39671	Q96AY4	TTC28	RecName: Full=Tetratricopeptide repeat protein 28; Short=TPR repeat protein 28; AltName: Full=TPR repeat-containing big gene cloned at Keio;	23331	-
12925	P02671	FGA	RecName: Full=Fibrinogen alpha chain; Contains: RecName: Full=Fibrinopeptide A; Contains: RecName: Full=Fibrinogen alpha chain; Flags: Precursor;	2243	-
14801	Q8N954	GPATCH11	RecName: Full=G patch domain-containing protein 11; AltName: Full=Coiled-coil domain-containing protein 75;	253635	-
8925	Q02078	MEF2A	RecName: Full=Myocyte-specific enhancer factor 2A; AltName: Full=Serum response factor-like protein 1;	4205	-
8924	Q06413	MEF2C	RecName: Full=Myocyte-specific enhancer factor 2C;	4208	-
14804	Q12802	AKAP13	RecName: Full=A-kinase anchor protein 13; Short=AKAP-13; AltName: Full=AKAP-Lbc {ECO:0000303|PubMed:11546812}; AltName: Full=Breast cancer nuclear receptor-binding auxiliary protein {ECO:0000303|PubMed:9627117}; AltName: Full=Guanine nucleotide exchange factor Lbc; AltName: Full=Human thyroid-anchoring protein 31 {ECO:0000303|PubMed:11696353}; AltName: Full=Lymphoid blast crisis oncogene {ECO:000…	11214	-
33767	Q9Y385	UBE2J1	RecName: Full=Ubiquitin-conjugating enzyme E2 J1; EC=2.3.2.23; AltName: Full=E2 ubiquitin-conjugating enzyme J1; AltName: Full=Non-canonical ubiquitin-conjugating enzyme 1; Short=NCUBE-1; AltName: Full=Yeast ubiquitin-conjugating enzyme UBC6 homolog E; Short=HsUBC6e;	51465	-
33768	Q9P0L2	MARK1	RecName: Full=Serine/threonine-protein kinase MARK1; EC=2.7.11.1; EC=2.7.11.26; AltName: Full=MAP/microtubule affinity-regulating kinase 1; AltName: Full=PAR1 homolog c; Short=Par-1c; Short=Par1c;	4139	-
33769	P48201	ATP5G3	RecName: Full=ATP synthase F(0) complex subunit C3, mitochondrial; AltName: Full=ATP synthase lipid-binding protein; AltName: Full=ATP synthase proteolipid P3; AltName: Full=ATP synthase proton-transporting mitochondrial F(0) complex subunit C3; AltName: Full=ATPase protein 9; AltName: Full=ATPase subunit c; Flags: Precursor;	518	-
41354	P14927	UQCRB	RecName: Full=Cytochrome b-c1 complex subunit 7; AltName: Full=Complex III subunit 7; AltName: Full=Complex III subunit VII; AltName: Full=QP-C; AltName: Full=Ubiquinol-cytochrome c reductase complex 14 kDa protein;	7381	-
16513	O43741	PRKAB2	RecName: Full=5'-AMP-activated protein kinase subunit beta-2; Short=AMPK subunit beta-2;	5565	-
12924	P20700	LMNB1	RecName: Full=Lamin-B1; Flags: Precursor;	4001	-
15172	O00206	TLR4	RecName: Full=Toll-like receptor 4; AltName: Full=hToll; AltName: CD_antigen=CD284; Flags: Precursor;	7099	-
7979	O95628	CNOT4	RecName: Full=CCR4-NOT transcription complex subunit 4; EC=2.3.2.27 {ECO:0000269|PubMed:11823428}; AltName: Full=CCR4-associated factor 4; AltName: Full=E3 ubiquitin-protein ligase CNOT4; AltName: Full=Potential transcriptional repressor NOT4Hp; AltName: Full=RING-type E3 ubiquitin transferase CNOT4 {ECO:0000305};	4850	-
39519	Q9UL18	AGO1	RecName: Full=Protein argonaute-1; Short=Argonaute1; Short=hAgo1; AltName: Full=Argonaute RISC catalytic component 1; AltName: Full=Eukaryotic translation initiation factor 2C 1; Short=eIF-2C 1; Short=eIF2C 1; AltName: Full=Putative RNA-binding protein Q99;	26523	-
39518	Q9H9G7	AGO3	RecName: Full=Protein argonaute-3 {ECO:0000255|HAMAP-Rule:MF_03032}; Short=Argonaute3 {ECO:0000255|HAMAP-Rule:MF_03032}; Short=hAgo3; AltName: Full=Argonaute RISC catalytic component 3; AltName: Full=Eukaryotic translation initiation factor 2C 3 {ECO:0000255|HAMAP-Rule:MF_03032}; Short=eIF-2C 3 {ECO:0000255|HAMAP-Rule:MF_03032}; Short=eIF2C 3 {ECO:0000255|HAMAP-Rule:MF_03032};	192669	-
39517	Q9UKV8	AGO2	RecName: Full=Protein argonaute-2 {ECO:0000255|HAMAP-Rule:MF_03031}; Short=Argonaute2 {ECO:0000255|HAMAP-Rule:MF_03031}; Short=hAgo2; EC=3.1.26.n2 {ECO:0000255|HAMAP-Rule:MF_03031}; AltName: Full=Argonaute RISC catalytic component 2; AltName: Full=Eukaryotic translation initiation factor 2C 2 {ECO:0000255|HAMAP-Rule:MF_03031}; Short=eIF-2C 2 {ECO:0000255|HAMAP-Rule:MF_03031}; Short=eIF2C 2 {ECO:0…	27161	-
39514	Q9BQ75	CMSS1	RecName: Full=Protein CMSS1; AltName: Full=Cms1 ribosomal small subunit homolog;	84319	-
39510	Q8IY81	FTSJ3	RecName: Full=pre-rRNA processing protein FTSJ3 {ECO:0000255|HAMAP-Rule:MF_03163}; EC=2.1.1.- {ECO:0000255|HAMAP-Rule:MF_03163}; AltName: Full=2'-O-ribose RNA methyltransferase SPB1 homolog {ECO:0000255|HAMAP-Rule:MF_03163}; AltName: Full=Protein ftsJ homolog 3 {ECO:0000255|HAMAP-Rule:MF_03163}; AltName: Full=Putative rRNA methyltransferase 3 {ECO:0000255|HAMAP-Rule:MF_03163};	117246	-
49927	O43293	DAPK3	RecName: Full=Death-associated protein kinase 3; Short=DAP kinase 3; EC=2.7.11.1 {ECO:0000269|PubMed:10356987, ECO:0000269|PubMed:11384979, ECO:0000269|PubMed:11781833, ECO:0000269|PubMed:15096528, ECO:0000269|PubMed:17126281, ECO:0000269|PubMed:18995835}; AltName: Full=DAP-like kinase; Short=Dlk; AltName: Full=MYPT1 kinase; AltName: Full=Zipper-interacting protein kinase; Short=ZIP-kinase;	1613	-
49926	Q5KU26	COLEC12	RecName: Full=Collectin-12; AltName: Full=Collectin placenta protein 1; Short=CL-P1; Short=hCL-P1; AltName: Full=Nurse cell scavenger receptor 2; AltName: Full=Scavenger receptor class A member 4; AltName: Full=Scavenger receptor with C-type lectin;	81035	-
3527	P09017	HOXC4	RecName: Full=Homeobox protein Hox-C4; AltName: Full=Homeobox protein CP19; AltName: Full=Homeobox protein Hox-3E;	3221	-
31720	Q9H4E5	RHOJ	RecName: Full=Rho-related GTP-binding protein RhoJ; AltName: Full=Ras-like protein family member 7B; AltName: Full=Tc10-like GTP-binding protein; Flags: Precursor;	57381	-
31722	Q13371	PDCL	RecName: Full=Phosducin-like protein; Short=PHLP;	5082	-
31725	Q8NA54	IQUB	RecName: Full=IQ and ubiquitin-like domain-containing protein;	154865	-
31726	P11229	CHRM1	RecName: Full=Muscarinic acetylcholine receptor M1;	1128	-
31727	O15305	PMM2	RecName: Full=Phosphomannomutase 2; Short=PMM 2; EC=5.4.2.8;	5373	-
1680	Q9UKN8	GTF3C4	RecName: Full=General transcription factor 3C polypeptide 4; EC=2.3.1.48; AltName: Full=TF3C-delta; AltName: Full=Transcription factor IIIC 90 kDa subunit; Short=TFIIIC 90 kDa subunit; Short=TFIIIC90; AltName: Full=Transcription factor IIIC subunit delta;	9329	-
1683	Q06945	SOX4	RecName: Full=Transcription factor SOX-4;	6659	-
22802	P24928	POLR2A	RecName: Full=DNA-directed RNA polymerase II subunit RPB1; Short=RNA polymerase II subunit B1; EC=2.7.7.6; AltName: Full=DNA-directed RNA polymerase II subunit A; AltName: Full=DNA-directed RNA polymerase III largest subunit; AltName: Full=RNA-directed RNA polymerase II subunit RPB1; EC=2.7.7.48;	5430	-
1686	Q05707	COL14A1	RecName: Full=Collagen alpha-1(XIV) chain; AltName: Full=Undulin; Flags: Precursor;	7373	-
1689	Q08752	PPID	RecName: Full=Peptidyl-prolyl cis-trans isomerase D; Short=PPIase D; EC=5.2.1.8 {ECO:0000269|PubMed:11350175}; AltName: Full=40 kDa peptidyl-prolyl cis-trans isomerase; AltName: Full=Cyclophilin-40; Short=CYP-40; AltName: Full=Cyclophilin-related protein; AltName: Full=Rotamase D;	5481	-
1688	Q08945	SSRP1	RecName: Full=FACT complex subunit SSRP1; AltName: Full=Chromatin-specific transcription elongation factor 80 kDa subunit; AltName: Full=Facilitates chromatin transcription complex 80 kDa subunit; Short=FACT 80 kDa subunit; Short=FACTp80; AltName: Full=Facilitates chromatin transcription complex subunit SSRP1; AltName: Full=Recombination signal sequence recognition protein 1; AltName: Full=Struct…	6749	-
33584	Q9NPE2	NGRN	RecName: Full=Neugrin; AltName: Full=Mesenchymal stem cell protein DSC92; AltName: Full=Neurite outgrowth-associated protein; AltName: Full=Spinal cord-derived protein FI58G; Flags: Precursor;	51335	-
18787	Q7L523	RRAGA	RecName: Full=Ras-related GTP-binding protein A {ECO:0000305}; Short=Rag A {ECO:0000303|PubMed:11073942}; Short=RagA {ECO:0000303|PubMed:7499430}; AltName: Full=Adenovirus E3 14.7 kDa-interacting protein 1 {ECO:0000303|PubMed:8995684}; AltName: Full=FIP-1 {ECO:0000303|PubMed:8995684};	10670	-
18786	Q14344	GNA13	RecName: Full=Guanine nucleotide-binding protein subunit alpha-13; Short=G alpha-13; Short=G-protein subunit alpha-13;	10672	-
18785	Q9Y275	TNFSF13B	RecName: Full=Tumor necrosis factor ligand superfamily member 13B; AltName: Full=B lymphocyte stimulator; Short=BLyS; AltName: Full=B-cell-activating factor; AltName: Full=BAFF; AltName: Full=Dendritic cell-derived TNF-like molecule; AltName: Full=TNF- and APOL-related leukocyte expressed ligand 1; Short=TALL-1; AltName: CD_antigen=CD257; Contains: RecName: Full=Tumor necrosis factor ligand super…	10673	-
18784	Q9NY97	B3GNT2	RecName: Full=N-acetyllactosaminide beta-1,3-N-acetylglucosaminyltransferase 2; EC=2.4.1.149 {ECO:0000269|PubMed:11042166, ECO:0000269|PubMed:25279697, ECO:0000269|PubMed:9892646}; AltName: Full=Beta-1,3-N-acetylglucosaminyltransferase 1; Short=BGnT-1; Short=Beta-1,3-Gn-T1; Short=Beta3Gn-T1; AltName: Full=Beta-1,3-galactosyltransferase 7; Short=Beta-1,3-GalTase 7; Short=Beta3Gal-T7; Short=Beta3Ga…	10678	-
30059	O60941	DTNB	RecName: Full=Dystrobrevin beta; Short=DTN-B; AltName: Full=Beta-dystrobrevin;	1838	-
30058	Q9NR21	PARP11	RecName: Full=Poly [ADP-ribose] polymerase 11; Short=PARP-11; EC=2.4.2.30; AltName: Full=ADP-ribosyltransferase diphtheria toxin-like 11; Short=ARTD11;	57097	-
34009	Q8N4V2	SVOP	RecName: Full=Synaptic vesicle 2-related protein; Short=SV2-related protein;	55530	-
67271	Q9NQ88	TIGAR	RecName: Full=Fructose-2,6-bisphosphatase TIGAR {ECO:0000305}; EC=3.1.3.46 {ECO:0000269|PubMed:19015259}; AltName: Full=TP53-induced glycolysis and apoptosis regulator {ECO:0000303|PubMed:16839880}; AltName: Full=TP53-induced glycolysis regulatory phosphatase {ECO:0000312|HGNC:HGNC:1185};	57103	-
66254	Q8WTV1	THAP3	RecName: Full=THAP domain-containing protein 3;	90326	-
30052	Q9H8K7	C10orf88	RecName: Full=Uncharacterized protein C10orf88;	80007	-
34006	Q9H1C7	CYSTM1	RecName: Full=Cysteine-rich and transmembrane domain-containing protein 1;	84418	-
30054	Q9UM22	EPDR1	RecName: Full=Mammalian ependymin-related protein 1; Short=MERP-1; AltName: Full=Upregulated in colorectal cancer gene 1 protein; Flags: Precursor;	54749	-
30057	O60636	TSPAN2	RecName: Full=Tetraspanin-2; Short=Tspan-2; AltName: Full=Tetraspan NET-3;	10100	-
29988	Q92968	PEX13	RecName: Full=Peroxisomal membrane protein PEX13; AltName: Full=Peroxin-13;	5194	-
40654	P11413	G6PD	RecName: Full=Glucose-6-phosphate 1-dehydrogenase; Short=G6PD; EC=1.1.1.49;	2539	-
29982	Q8NCS4	TMEM35B	RecName: Full=Transmembrane protein 35B; AltName: Full=ZMYM6 neighbor protein; Flags: Precursor;	100506144	-
29987	Q12765	SCRN1	RecName: Full=Secernin-1;	9805	-
40653	Q86UW7	CADPS2	RecName: Full=Calcium-dependent secretion activator 2; AltName: Full=Calcium-dependent activator protein for secretion 2; Short=CAPS-2;	93664	-
14773	P78536	ADAM17	RecName: Full=Disintegrin and metalloproteinase domain-containing protein 17; Short=ADAM 17; EC=3.4.24.86; AltName: Full=Snake venom-like protease; AltName: Full=TNF-alpha convertase; AltName: Full=TNF-alpha-converting enzyme; AltName: CD_antigen=CD156b; Flags: Precursor;	6868	-
14770	P31785	IL2RG	RecName: Full=Cytokine receptor common subunit gamma; AltName: Full=Interleukin-2 receptor subunit gamma; Short=IL-2 receptor subunit gamma; Short=IL-2R subunit gamma; Short=IL-2RG; AltName: Full=gammaC; AltName: Full=p64; AltName: CD_antigen=CD132; Flags: Precursor;	3561	-
14785	Q9Y679	AUP1	RecName: Full=Ancient ubiquitous protein 1;	550	-
14779	P30040	ERP29	RecName: Full=Endoplasmic reticulum resident protein 29; Short=ERp29; AltName: Full=Endoplasmic reticulum resident protein 28; Short=ERp28; AltName: Full=Endoplasmic reticulum resident protein 31; Short=ERp31; Flags: Precursor;	10961	-
68533	Q9H3M9	ATXN3L	RecName: Full=Ataxin-3-like protein {ECO:0000305}; EC=3.4.19.12; AltName: Full=Machado-Joseph disease protein 1-like;	92552	-
68530	P56704	WNT3A	RecName: Full=Protein Wnt-3a; Flags: Precursor;	89780	-
1469	P17612	PRKACA	RecName: Full=cAMP-dependent protein kinase catalytic subunit alpha; Short=PKA C-alpha; EC=2.7.11.11;	5566	-
1468	P09429	HMGB1	RecName: Full=High mobility group protein B1; AltName: Full=High mobility group protein 1; Short=HMG-1;	3146	-
68534	O60486	PLXNC1	RecName: Full=Plexin-C1; AltName: Full=Virus-encoded semaphorin protein receptor; AltName: CD_antigen=CD232; Flags: Precursor;	10154	-
1464	O60927	PPP1R11	RecName: Full=Protein phosphatase 1 regulatory subunit 11; AltName: Full=Hemochromatosis candidate gene V protein; Short=HCG V; AltName: Full=Protein phosphatase inhibitor 3;	6992	-
1467	Q7KZF4	SND1	RecName: Full=Staphylococcal nuclease domain-containing protein 1; AltName: Full=100 kDa coactivator; AltName: Full=EBNA2 coactivator p100; AltName: Full=Tudor domain-containing protein 11; AltName: Full=p100 co-activator;	27044	-
1460	O75122	CLASP2	RecName: Full=CLIP-associating protein 2; AltName: Full=Cytoplasmic linker-associated protein 2; AltName: Full=Protein Orbit homolog 2; Short=hOrbit2;	23122	-
1463	P62136	PPP1CA	RecName: Full=Serine/threonine-protein phosphatase PP1-alpha catalytic subunit; Short=PP-1A; EC=3.1.3.16 {ECO:0000269|PubMed:26083323};	5499	-
77201	Q96JZ2	HSH2D	RecName: Full=Hematopoietic SH2 domain-containing protein; Short=Hematopoietic SH2 protein; AltName: Full=Adaptor in lymphocytes of unknown function X;	84941	-
40820	Q99470	SDF2	RecName: Full=Stromal cell-derived factor 2; Short=SDF-2; Flags: Precursor;	6388	-
5800	Q8WUM4	PDCD6IP	RecName: Full=Programmed cell death 6-interacting protein; Short=PDCD6-interacting protein; AltName: Full=ALG-2-interacting protein 1; AltName: Full=ALG-2-interacting protein X; AltName: Full=Hp95;	10015	-
68883	P21926	CD9	RecName: Full=CD9 antigen; AltName: Full=5H9 antigen; AltName: Full=Cell growth-inhibiting gene 2 protein; AltName: Full=Leukocyte antigen MIC3; AltName: Full=Motility-related protein; Short=MRP-1; AltName: Full=Tetraspanin-29; Short=Tspan-29; AltName: Full=p24; AltName: CD_antigen=CD9;	928	-
4239	Q9NVV9	THAP1	RecName: Full=THAP domain-containing protein 1;	55145	-
13929	Q9NUY8	TBC1D23	RecName: Full=TBC1 domain family member 23; AltName: Full=HCV non-structural protein 4A-transactivated protein 1;	55773	-
13926	Q6PJ69	TRIM65	RecName: Full=Tripartite motif-containing protein 65;	201292	-
13927	O75382	TRIM3	RecName: Full=Tripartite motif-containing protein 3; AltName: Full=Brain-expressed RING finger protein; AltName: Full=RING finger protein 22; AltName: Full=RING finger protein 97;	10612	-
4234	Q96IK5	GMCL1	RecName: Full=Germ cell-less protein-like 1;	64395	-
4233	O43597	SPRY2	RecName: Full=Protein sprouty homolog 2; Short=Spry-2;	10253	-
13923	Q9C029	TRIM7	RecName: Full=Tripartite motif-containing protein 7; AltName: Full=Glycogenin-interacting protein; AltName: Full=RING finger protein 90;	81786	-
4230	Q15323	KRT31	RecName: Full=Keratin, type I cuticular Ha1; AltName: Full=Hair keratin, type I Ha1; AltName: Full=Keratin-31; Short=K31;	3881	-
5591	Q96EY7	PTCD3	RecName: Full=Pentatricopeptide repeat domain-containing protein 3, mitochondrial; AltName: Full=28S ribosomal protein S39, mitochondrial; Short=MRP-S39; AltName: Full=Mitochondrial small ribosomal subunit protein mS39 {ECO:0000303|PubMed:25838379}; AltName: Full=Transformation-related gene 15 protein; Short=TRG-15; Flags: Precursor;	55037	-
5590	P09960	LTA4H	RecName: Full=Leukotriene A-4 hydrolase; Short=LTA-4 hydrolase; EC=3.3.2.6; AltName: Full=Leukotriene A(4) hydrolase;	4048	-
5595	Q8IXR5	FAM178B	RecName: Full=Protein FAM178B;	51252	-
5594	Q07866	KLC1	RecName: Full=Kinesin light chain 1; Short=KLC 1;	3831	-
5597	P32456	GBP2	RecName: Full=Guanylate-binding protein 2; EC=3.6.5.- {ECO:0000269|PubMed:8706832}; AltName: Full=GTP-binding protein 2; Short=GBP-2; Short=HuGBP-2; AltName: Full=Guanine nucleotide-binding protein 2; AltName: Full=Interferon-induced guanylate-binding protein 2; Flags: Precursor;	2634	-
5599	P42677	RPS27	RecName: Full=40S ribosomal protein S27; AltName: Full=Metallopan-stimulin 1; Short=MPS-1; AltName: Full=Small ribosomal subunit protein eS27 {ECO:0000303|PubMed:24524803};	6232	-
72967	Q04743	EMX2	RecName: Full=Homeobox protein EMX2; AltName: Full=Empty spiracles homolog 2; AltName: Full=Empty spiracles-like protein 2;	2018	-
72788	O60602	TLR5	RecName: Full=Toll-like receptor 5; AltName: Full=Toll/interleukin-1 receptor-like protein 3; Flags: Precursor;	7100	-
38201	Q9P2T1	GMPR2	RecName: Full=GMP reductase 2 {ECO:0000255|HAMAP-Rule:MF_03195}; Short=GMPR 2 {ECO:0000255|HAMAP-Rule:MF_03195}; EC=1.7.1.7 {ECO:0000255|HAMAP-Rule:MF_03195}; AltName: Full=Guanosine 5'-monophosphate oxidoreductase 2 {ECO:0000255|HAMAP-Rule:MF_03195}; Short=Guanosine monophosphate reductase 2 {ECO:0000255|HAMAP-Rule:MF_03195};	51292	-
13695	P22897	MRC1	RecName: Full=Macrophage mannose receptor 1; Short=MMR; AltName: Full=C-type lectin domain family 13 member D; AltName: Full=C-type lectin domain family 13 member D-like; AltName: Full=Human mannose receptor; Short=hMR; AltName: Full=Macrophage mannose receptor 1-like protein 1; AltName: CD_antigen=CD206; Flags: Precursor;	4360	-
13697	P49756	RBM25	RecName: Full=RNA-binding protein 25; AltName: Full=Arg/Glu/Asp-rich protein of 120 kDa; Short=RED120; AltName: Full=Protein S164; AltName: Full=RNA-binding motif protein 25; AltName: Full=RNA-binding region-containing protein 7;	58517	-
31983	Q96K78	ADGRG7	RecName: Full=Adhesion G-protein coupled receptor G7 {ECO:0000303|PubMed:25713288}; AltName: Full=G-protein coupled receptor 128; Flags: Precursor;	84873	-
35359	P55957	BID	RecName: Full=BH3-interacting domain death agonist; AltName: Full=p22 BID; Short=BID; Contains: RecName: Full=BH3-interacting domain death agonist p15; AltName: Full=p15 BID; Contains: RecName: Full=BH3-interacting domain death agonist p13; AltName: Full=p13 BID; Contains: RecName: Full=BH3-interacting domain death agonist p11; AltName: Full=p11 BID;	637	-
66496	P08183	ABCB1	RecName: Full=Multidrug resistance protein 1; EC=3.6.3.44; AltName: Full=ATP-binding cassette sub-family B member 1; AltName: Full=P-glycoprotein 1; AltName: CD_antigen=CD243;	5243	-
43359	Q96JN0	LCOR	RecName: Full=Ligand-dependent corepressor; Short=LCoR; AltName: Full=Mblk1-related protein 2;	84458	-
66494	P19875	CXCL2	RecName: Full=C-X-C motif chemokine 2; AltName: Full=Growth-regulated protein beta; Short=Gro-beta; AltName: Full=Macrophage inflammatory protein 2-alpha; Short=MIP2-alpha; Contains: RecName: Full=GRO-beta(5-73); AltName: Full=GRO-beta-T; AltName: Full=Hematopoietic synergistic factor; Short=HSF; AltName: Full=SB-251353; Flags: Precursor;	2920	-
11202	Q8IV53	DENND1C	RecName: Full=DENN domain-containing protein 1C; AltName: Full=Connecdenn 3 {ECO:0000303|PubMed:20154091}; AltName: Full=Protein FAM31C;	79958	-
66492	Q9UQF0	ERVW-1	RecName: Full=Syncytin-1; AltName: Full=Endogenous retrovirus group W member 1; AltName: Full=Env-W; AltName: Full=Envelope polyprotein gPr73; AltName: Full=Enverin; AltName: Full=HERV-7q Envelope protein; AltName: Full=HERV-W envelope protein; AltName: Full=HERV-W_7q21.2 provirus ancestral Env polyprotein; AltName: Full=Syncytin; Contains: RecName: Full=Surface protein; Short=SU; AltName: Full=g…	30816	-
44656	Q9NWW6	NMRK1	RecName: Full=Nicotinamide riboside kinase 1; Short=NRK 1; Short=NmR-K 1; EC=2.7.1.22 {ECO:0000269|PubMed:17914902, ECO:0000269|PubMed:8809081}; AltName: Full=Nicotinic acid riboside kinase 1; EC=2.7.1.173 {ECO:0000269|PubMed:17914902, ECO:0000269|PubMed:8809081}; AltName: Full=Ribosylnicotinamide kinase 1; Short=RNK 1; AltName: Full=Ribosylnicotinic acid kinase 1;	54981	-
66490	Q9NRR3	CDC42SE2	RecName: Full=CDC42 small effector protein 2; AltName: Full=Small effector of CDC42 protein 2;	56990	-
43351	Q14141	SEPT6	RecName: Full=Septin-6;	23157	-
43353	Q9P242	NYAP2	RecName: Full=Neuronal tyrosine-phosphorylated phosphoinositide-3-kinase adapter 2;	57624	-
43356	Q8N612	FAM160A2	RecName: Full=FTS and Hook-interacting protein; Short=FHIP; AltName: Full=Protein FAM160A2;	84067	-
4210	Q9H000	MKRN2	RecName: Full=Probable E3 ubiquitin-protein ligase makorin-2; EC=2.3.2.27; AltName: Full=RING finger protein 62; AltName: Full=RING-type E3 ubiquitin transferase makorin-2 {ECO:0000305};	23609	-
4364	Q9Y2D8	SSX2IP	RecName: Full=Afadin- and alpha-actinin-binding protein; Short=ADIP; AltName: Full=Afadin DIL domain-interacting protein; AltName: Full=SSX2-interacting protein;	117178	-
32955	P53667	LIMK1	RecName: Full=LIM domain kinase 1; Short=LIMK-1; EC=2.7.11.1;	3984	-
32958	P13612	ITGA4	RecName: Full=Integrin alpha-4; AltName: Full=CD49 antigen-like family member D; AltName: Full=Integrin alpha-IV; AltName: Full=VLA-4 subunit alpha; AltName: CD_antigen=CD49d; Flags: Precursor;	3676	-
27789	Q15485	FCN2	RecName: Full=Ficolin-2; AltName: Full=37 kDa elastin-binding protein; AltName: Full=Collagen/fibrinogen domain-containing protein 2; AltName: Full=EBP-37; AltName: Full=Ficolin-B; AltName: Full=Ficolin-beta; AltName: Full=Hucolin; AltName: Full=L-ficolin; AltName: Full=Serum lectin p35; Flags: Precursor;	2220	-
22365	Q71DI3	HIST2H3D;HIST2H3C;HIST2H3A	RecName: Full=Histone H3.2; AltName: Full=Histone H3/m; AltName: Full=Histone H3/o;	126961;653604;333932	-
22360	Q96M02	C10orf90	RecName: Full=Centrosomal protein C10orf90; AltName: Full=Fragile-site associated tumor suppressor homolog;	118611	-
61728	Q9H6A0	DENND2D	RecName: Full=DENN domain-containing protein 2D;	79961	-
22362	P62241	RPS8	RecName: Full=40S ribosomal protein S8; AltName: Full=Small ribosomal subunit protein eS8 {ECO:0000303|PubMed:24524803};	6202	-
22363	Q9Y3U8	RPL36	RecName: Full=60S ribosomal protein L36; AltName: Full=Large ribosomal subunit protein eL36 {ECO:0000303|PubMed:24524803};	25873	-
61055	Q8NE79	BVES	RecName: Full=Blood vessel epicardial substance {ECO:0000312|HGNC:HGNC:1152}; Short=hBVES; AltName: Full=Popeye domain-containing protein 1; Short=Popeye protein 1;	11149	-
22368	O43592	XPOT	RecName: Full=Exportin-T; AltName: Full=Exportin(tRNA); AltName: Full=tRNA exportin;	11260	-
61052	Q6UWU2	GLB1L	RecName: Full=Beta-galactosidase-1-like protein; EC=3.2.1.-; Flags: Precursor;	79411	-
61723	Q9ULC5	ACSL5	RecName: Full=Long-chain-fatty-acid--CoA ligase 5; EC=6.2.1.3; AltName: Full=Long-chain acyl-CoA synthetase 5; Short=LACS 5;	51703	-
13908	P53618	COPB1	RecName: Full=Coatomer subunit beta; AltName: Full=Beta-coat protein; Short=Beta-COP;	1315	-
69583	P05305	EDN1	RecName: Full=Endothelin-1; AltName: Full=Preproendothelin-1; Short=PPET1; Contains: RecName: Full=Endothelin-1; Short=ET-1; Contains: RecName: Full=Big endothelin-1; Flags: Precursor;	1906	-
64757	Q13705	ACVR2B	RecName: Full=Activin receptor type-2B; EC=2.7.11.30; AltName: Full=Activin receptor type IIB; Short=ACTR-IIB; Flags: Precursor;	93	-
60891	Q7Z3E5	ARMC9	RecName: Full=LisH domain-containing protein ARMC9; AltName: Full=Melanoma/melanocyte-specific tumor antigen KU-MEL-1; AltName: Full=NS21;	80210	-
64754	Q96DU7	ITPKC	RecName: Full=Inositol-trisphosphate 3-kinase C; EC=2.7.1.127; AltName: Full=Inositol 1,4,5-trisphosphate 3-kinase C; Short=IP3 3-kinase C; Short=IP3K C; Short=InsP 3-kinase C;	80271	-
23415	P42575	CASP2	RecName: Full=Caspase-2; Short=CASP-2; EC=3.4.22.55; AltName: Full=Neural precursor cell expressed developmentally down-regulated protein 2; Short=NEDD-2; AltName: Full=Protease ICH-1; Contains: RecName: Full=Caspase-2 subunit p18; Contains: RecName: Full=Caspase-2 subunit p13; Contains: RecName: Full=Caspase-2 subunit p12; Flags: Precursor;	835	-
23414	P24385	CCND1	RecName: Full=G1/S-specific cyclin-D1; AltName: Full=B-cell lymphoma 1 protein; Short=BCL-1; AltName: Full=BCL-1 oncogene; AltName: Full=PRAD1 oncogene;	595	-
23945	Q9H6D7	HAUS4	RecName: Full=HAUS augmin-like complex subunit 4;	54930	-
23944	Q14157	UBAP2L	RecName: Full=Ubiquitin-associated protein 2-like; AltName: Full=Protein NICE-4;	9898	-
23411	Q9BSD7	NTPCR	RecName: Full=Cancer-related nucleoside-triphosphatase; Short=NTPase; EC=3.6.1.15; AltName: Full=Nucleoside triphosphate phosphohydrolase;	84284	-
23942	Q9H2K2	TNKS2	RecName: Full=Tankyrase-2; Short=TANK2; EC=2.4.2.30; AltName: Full=ADP-ribosyltransferase diphtheria toxin-like 6; Short=ARTD6; AltName: Full=Poly [ADP-ribose] polymerase 5B; AltName: Full=TNKS-2; AltName: Full=TRF1-interacting ankyrin-related ADP-ribose polymerase 2; AltName: Full=Tankyrase II; AltName: Full=Tankyrase-like protein; AltName: Full=Tankyrase-related protein;	80351	-
23941	Q86T24	ZBTB33	RecName: Full=Transcriptional regulator Kaiso; AltName: Full=Zinc finger and BTB domain-containing protein 33;	10009	-
23419	P56589	PEX3	RecName: Full=Peroxisomal biogenesis factor 3; AltName: Full=Peroxin-3; AltName: Full=Peroxisomal assembly protein PEX3;	8504	-
23949	Q9ULT8	HECTD1	RecName: Full=E3 ubiquitin-protein ligase HECTD1; EC=2.3.2.26; AltName: Full=E3 ligase for inhibin receptor; AltName: Full=EULIR; AltName: Full=HECT domain-containing protein 1; AltName: Full=HECT-type E3 ubiquitin transferase HECTD1;	25831	-
23948	Q9Y450	HBS1L	RecName: Full=HBS1-like protein; AltName: Full=ERFS;	10767	-
33664	O60888	CUTA	RecName: Full=Protein CutA; AltName: Full=Acetylcholinesterase-associated protein; AltName: Full=Brain acetylcholinesterase putative membrane anchor; Flags: Precursor;	51596	-
54410	O15165	LDLRAD4	RecName: Full=Low-density lipoprotein receptor class A domain-containing protein 4;	753	-
65917	P17735	TAT	RecName: Full=Tyrosine aminotransferase; Short=TAT; EC=2.6.1.5; AltName: Full=L-tyrosine:2-oxoglutarate aminotransferase;	6898	-
2299	O43306	ADCY6	RecName: Full=Adenylate cyclase type 6; EC=4.6.1.1 {ECO:0000269|PubMed:17110384, ECO:0000269|PubMed:17916776}; AltName: Full=ATP pyrophosphate-lyase 6; AltName: Full=Adenylate cyclase type VI; AltName: Full=Adenylyl cyclase 6 {ECO:0000303|PubMed:17916776}; AltName: Full=Ca(2+)-inhibitable adenylyl cyclase;	112	-
2298	Q8IW35	CEP97	RecName: Full=Centrosomal protein of 97 kDa; Short=Cep97; AltName: Full=Leucine-rich repeat and IQ domain-containing protein 2;	79598	-
70836	O15245	SLC22A1	RecName: Full=Solute carrier family 22 member 1; AltName: Full=Organic cation transporter 1; Short=hOCT1;	6580	-
2293	O00327	ARNTL	RecName: Full=Aryl hydrocarbon receptor nuclear translocator-like protein 1; AltName: Full=Basic-helix-loop-helix-PAS protein MOP3; AltName: Full=Brain and muscle ARNT-like 1; AltName: Full=Class E basic helix-loop-helix protein 5; Short=bHLHe5; AltName: Full=Member of PAS protein 3; AltName: Full=PAS domain-containing protein 3; AltName: Full=bHLH-PAS protein JAP3;	406	-
2292	Q6P3W7	SCYL2	RecName: Full=SCY1-like protein 2; AltName: Full=Coated vesicle-associated kinase of 104 kDa;	55681	-
2290	Q15149	PLEC	RecName: Full=Plectin; Short=PCN; Short=PLTN; AltName: Full=Hemidesmosomal protein 1; Short=HD1; AltName: Full=Plectin-1;	5339	-
2297	Q15276	RABEP1	RecName: Full=Rab GTPase-binding effector protein 1; AltName: Full=Rabaptin-4; AltName: Full=Rabaptin-5; AltName: Full=Rabaptin-5alpha; AltName: Full=Renal carcinoma antigen NY-REN-17;	9135	-
2296	O43482	OIP5	RecName: Full=Protein Mis18-beta; AltName: Full=Cancer/testis antigen 86; Short=CT86; AltName: Full=Opa-interacting protein 5 {ECO:0000303|PubMed:9466265}; Short=OIP-5 {ECO:0000303|PubMed:9466265};	11339	-
2295	O60341	KDM1A	RecName: Full=Lysine-specific histone demethylase 1A; EC=1.-.-.-; AltName: Full=BRAF35-HDAC complex protein BHC110; AltName: Full=Flavin-containing amine oxidase domain-containing protein 2;	23028	-
2294	O00233	PSMD9	RecName: Full=26S proteasome non-ATPase regulatory subunit 9; AltName: Full=26S proteasome regulatory subunit p27;	5715	-
51986	Q16385	SSX2;SSX2B	RecName: Full=Protein SSX2; AltName: Full=Cancer/testis antigen 5.2; Short=CT5.2; AltName: Full=Synovial sarcoma, X breakpoint 2; AltName: Full=Tumor antigen HOM-MEL-40;	727837;6757	-
43560	Q15569	TESK1	RecName: Full=Dual specificity testis-specific protein kinase 1; EC=2.7.12.1; AltName: Full=Testicular protein kinase 1;	7016	-
51989	Q9NUG4	CCM2L	RecName: Full=Cerebral cavernous malformations 2 protein-like; Short=CCM2-like;	140706	-
56603	Q8N126	CADM3	RecName: Full=Cell adhesion molecule 3; AltName: Full=Brain immunoglobulin receptor; AltName: Full=Immunoglobulin superfamily member 4B; Short=IgSF4B; AltName: Full=Nectin-like protein 1; Short=NECL-1; AltName: Full=Synaptic cell adhesion molecule 3; Short=SynCAM3; AltName: Full=TSLC1-like protein 1; Short=TSLL1; Flags: Precursor;	57863	-
52984	Q6NWY9	PRPF40B	RecName: Full=Pre-mRNA-processing factor 40 homolog B; AltName: Full=Huntingtin yeast partner C; AltName: Full=Huntingtin-interacting protein C;	25766	-
52988	Q9Y6B7	AP4B1	RecName: Full=AP-4 complex subunit beta-1; AltName: Full=AP-4 adaptor complex subunit beta; AltName: Full=Adaptor-related protein complex 4 subunit beta-1; AltName: Full=Beta subunit of AP-4; AltName: Full=Beta4-adaptin;	10717	-
17333	Q8NBI5	SLC43A3	RecName: Full=Solute carrier family 43 member 3; AltName: Full=Protein FOAP-13;	29015	-
41170	Q9NYZ3	GTSE1	RecName: Full=G2 and S phase-expressed protein 1; Short=GTSE-1; AltName: Full=Protein B99 homolog;	51512	-
57557	Q6PJP8	DCLRE1A	RecName: Full=DNA cross-link repair 1A protein; AltName: Full=SNM1 homolog A; Short=hSNM1; Short=hSNM1A;	9937	-
16167	Q8TF65	GIPC2	RecName: Full=PDZ domain-containing protein GIPC2;	54810	-
57555	P09417	QDPR	RecName: Full=Dihydropteridine reductase; EC=1.5.1.34; AltName: Full=HDHPR; AltName: Full=Quinoid dihydropteridine reductase; AltName: Full=Short chain dehydrogenase/reductase family 33C member 1;	5860	-
39867	Q8NI27	THOC2	RecName: Full=THO complex subunit 2; Short=Tho2; AltName: Full=hTREX120;	57187	-
41176	Q96SU4	OSBPL9	RecName: Full=Oxysterol-binding protein-related protein 9; Short=ORP-9; Short=OSBP-related protein 9;	114883	-
51956	Q96GT9	XAGE2	RecName: Full=X antigen family member 2; Short=XAGE-2; AltName: Full=Cancer/testis antigen 12.2; Short=CT12.2; AltName: Full=G antigen family D member 3;	9502	-
39863	Q9BYT3	STK33	RecName: Full=Serine/threonine-protein kinase 33; EC=2.7.11.1;	65975	-
53053	O75391	SPAG7	RecName: Full=Sperm-associated antigen 7;	9552	-
57003	Q8IVI9	NOSTRIN	RecName: Full=Nostrin; AltName: Full=BM247 homolog; AltName: Full=Nitric oxide synthase traffic inducer; AltName: Full=Nitric oxide synthase trafficker; AltName: Full=eNOS-trafficking inducer;	115677	-
39860	P48740	MASP1	RecName: Full=Mannan-binding lectin serine protease 1; EC=3.4.21.-; AltName: Full=Complement factor MASP-3; AltName: Full=Complement-activating component of Ra-reactive factor; AltName: Full=Mannose-binding lectin-associated serine protease 1; Short=MASP-1; AltName: Full=Mannose-binding protein-associated serine protease; AltName: Full=Ra-reactive factor serine protease p100; Short=RaRF; AltName:…	5648	-
63768	P14616	INSRR	RecName: Full=Insulin receptor-related protein; Short=IRR; EC=2.7.10.1; AltName: Full=IR-related receptor; Contains: RecName: Full=Insulin receptor-related protein alpha chain; Contains: RecName: Full=Insulin receptor-related protein beta chain; Flags: Precursor;	3645	-
16428	Q9BVV2	FNDC11	RecName: Full=Fibronectin type III domain-containing protein 11;	79025	-
15870	O95947	TBX6	RecName: Full=T-box transcription factor TBX6; Short=T-box protein 6;	6911	-
51958	Q99944	EGFL8	RecName: Full=Epidermal growth factor-like protein 8; Short=EGF-like protein 8; AltName: Full=Vascular endothelial statin-2; Short=VE-statin-2; Flags: Precursor;	80864	-
16424	Q9P2K6	KLHL42	RecName: Full=Kelch-like protein 42; AltName: Full=Cullin-3-binding protein 9; Short=Ctb9; AltName: Full=Kelch domain-containing protein 5;	57542	-
16425	O94817	ATG12	RecName: Full=Ubiquitin-like protein ATG12; AltName: Full=Autophagy-related protein 12; Short=APG12-like;	9140	-
16426	Q14140	SERTAD2	RecName: Full=SERTA domain-containing protein 2; AltName: Full=Transcriptional regulator interacting with the PHD-bromodomain 2; Short=TRIP-Br2;	9792	-
16427	P43365	MAGEA12	RecName: Full=Melanoma-associated antigen 12; AltName: Full=Cancer/testis antigen 1.12; Short=CT1.12; AltName: Full=MAGE-12 antigen; AltName: Full=MAGE12F antigen;	4111	-
16420	Q8TA86	RP9	RecName: Full=Retinitis pigmentosa 9 protein; AltName: Full=Pim-1-associated protein; Short=PAP-1;	6100	-
16422	P49760	CLK2	RecName: Full=Dual specificity protein kinase CLK2; EC=2.7.12.1; AltName: Full=CDC-like kinase 2;	1196	-
16423	P01189	POMC	RecName: Full=Pro-opiomelanocortin; Short=POMC; AltName: Full=Corticotropin-lipotropin; Contains: RecName: Full=NPP; Contains: RecName: Full=Melanotropin gamma; AltName: Full=Gamma-MSH; Contains: RecName: Full=Potential peptide; Contains: RecName: Full=Corticotropin; AltName: Full=Adrenocorticotropic hormone; Short=ACTH; Contains: RecName: Full=Melanotropin alpha; AltName: Full=Alpha-MSH; Contain…	5443	-
61941	P20155	SPINK2	RecName: Full=Serine protease inhibitor Kazal-type 2; AltName: Full=Acrosin-trypsin inhibitor; AltName: Full=Epididymis tissue protein Li 172; AltName: Full=HUSI-II; Flags: Precursor;	6691	-
61940	Q9BXL5	HEMGN	RecName: Full=Hemogen; AltName: Full=Erythroid differentiation-associated gene protein; Short=EDAG-1; AltName: Full=Hemopoietic gene protein; AltName: Full=Negative differentiation regulator protein;	55363	-
61945	O95343	SIX3	RecName: Full=Homeobox protein SIX3; AltName: Full=Sine oculis homeobox homolog 3;	6496	-
68290	Q8NFT6	DBF4B	RecName: Full=Protein DBF4 homolog B; AltName: Full=Activator of S phase kinase-like protein 1; Short=ASK-like protein 1; AltName: Full=Chiffon homolog B; AltName: Full=Dbf4-related factor 1;	80174	-
61946	P28715	ERCC5	RecName: Full=DNA repair protein complementing XP-G cells; EC=3.1.-.-; AltName: Full=DNA excision repair protein ERCC-5; AltName: Full=Xeroderma pigmentosum group G-complementing protein;	2073	-
69053	Q7Z7J5	DPPA2	RecName: Full=Developmental pluripotency-associated protein 2; AltName: Full=Pluripotent embryonic stem cell-related gene 1 protein;	151871	-
69052	O43934	MFSD11	RecName: Full=UNC93-like protein MFSD11; AltName: Full=Major facilitator superfamily domain-containing protein 11; AltName: Full=Protein ET;	79157	-
69059	O95150	TNFSF15	RecName: Full=Tumor necrosis factor ligand superfamily member 15; AltName: Full=TNF ligand-related molecule 1; AltName: Full=Vascular endothelial cell growth inhibitor; Contains: RecName: Full=Tumor necrosis factor ligand superfamily member 15, membrane form; Contains: RecName: Full=Tumor necrosis factor ligand superfamily member 15, secreted form;	9966	-
63815	Q8TDN1	KCNG4	RecName: Full=Potassium voltage-gated channel subfamily G member 4; AltName: Full=Voltage-gated potassium channel subunit Kv6.4;	93107	-
4704	P49675	STAR	RecName: Full=Steroidogenic acute regulatory protein, mitochondrial; Short=StAR; AltName: Full=START domain-containing protein 1; Short=StARD1; Flags: Precursor;	6770	-
63544	Q96P64	AGAP4	RecName: Full=Arf-GAP with GTPase, ANK repeat and PH domain-containing protein 4 {ECO:0000312|HGNC:HGNC:23459}; Short=AGAP-4; AltName: Full=Centaurin-gamma-like family member 1 {ECO:0000312|HGNC:HGNC:23459}; AltName: Full=Centaurin-gamma-like family member 5 {ECO:0000312|HGNC:HGNC:23459};	119016	-
63543	O00559	EBAG9	RecName: Full=Receptor-binding cancer antigen expressed on SiSo cells; AltName: Full=Cancer-associated surface antigen RCAS1; AltName: Full=Estrogen receptor-binding fragment-associated gene 9 protein;	9166	-
63541	Q8TE69	CXorf40A	RecName: Full=Protein CXorf40A; AltName: Full=Endothelial-overexpressed lipopolysaccharide-associated factor 1;	91966	-
63540	P11712	CYP2C9	RecName: Full=Cytochrome P450 2C9; EC=1.14.13.- {ECO:0000305|PubMed:3243766}; AltName: Full=(R)-limonene 6-monooxygenase; EC=1.14.13.80 {ECO:0000269|PubMed:11950794}; AltName: Full=(S)-limonene 6-monooxygenase; EC=1.14.13.48 {ECO:0000269|PubMed:11950794}; AltName: Full=(S)-limonene 7-monooxygenase; EC=1.14.13.49 {ECO:0000269|PubMed:11950794}; AltName: Full=CYPIIC9; AltName: Full=Cholesterol 25-hy…	1559	-
53274	Q0VAK6	LMOD3	RecName: Full=Leiomodin-3; AltName: Full=Leiomodin, fetal form;	56203	-
70723	P23945	FSHR	RecName: Full=Follicle-stimulating hormone receptor; Short=FSH-R; AltName: Full=Follitropin receptor; Flags: Precursor;	2492	-
57517	Q07890	SOS2	RecName: Full=Son of sevenless homolog 2; Short=SOS-2;	6655	-
17590	P51813	BMX	RecName: Full=Cytoplasmic tyrosine-protein kinase BMX; EC=2.7.10.2; AltName: Full=Bone marrow tyrosine kinase gene in chromosome X protein; AltName: Full=Epithelial and endothelial tyrosine kinase; Short=ETK; AltName: Full=NTK38;	660	-
63642	D3W0D1	KLRF2	RecName: Full=Killer cell lectin-like receptor subfamily F member 2; Short=Lectin-like receptor F2; AltName: Full=Activating coreceptor NKp65;	100431172	-
22953	Q8WXI9	GATAD2B	RecName: Full=Transcriptional repressor p66-beta; AltName: Full=GATA zinc finger domain-containing protein 2B; AltName: Full=p66/p68;	57459	-
22951	Q01664	TFAP4	RecName: Full=Transcription factor AP-4; AltName: Full=Activating enhancer-binding protein 4; AltName: Full=Class C basic helix-loop-helix protein 41; Short=bHLHc41;	7023	-
22950	A8K8P3	SFI1	RecName: Full=Protein SFI1 homolog; Short=hSFI1;	9814	-
872	P49918	CDKN1C	RecName: Full=Cyclin-dependent kinase inhibitor 1C; AltName: Full=Cyclin-dependent kinase inhibitor p57; AltName: Full=p57Kip2;	1028	-
56978	Q5U651	RASIP1	RecName: Full=Ras-interacting protein 1; Short=Rain;	54922	-
70521	Q8WYR1	PIK3R5	RecName: Full=Phosphoinositide 3-kinase regulatory subunit 5; Short=PI3-kinase regulatory subunit 5; AltName: Full=PI3-kinase p101 subunit; AltName: Full=Phosphatidylinositol 4,5-bisphosphate 3-kinase regulatory subunit; Short=PtdIns-3-kinase regulatory subunit; AltName: Full=Protein FOAP-2; AltName: Full=PtdIns-3-kinase p101; AltName: Full=p101-PI3K;	23533	-
2036	P34897	SHMT2	RecName: Full=Serine hydroxymethyltransferase, mitochondrial; Short=SHMT; EC=2.1.2.1 {ECO:0000269|PubMed:24075985, ECO:0000269|PubMed:25619277}; AltName: Full=Glycine hydroxymethyltransferase; AltName: Full=Serine methylase; Flags: Precursor;	6472	-
2743	P01350	GAST	RecName: Full=Gastrin; Contains: RecName: Full=Gastrin-71; AltName: Full=Gastrin component I; Contains: RecName: Full=Gastrin-52; Short=G52; Contains: RecName: Full=Big gastrin; AltName: Full=Gastrin component II; AltName: Full=Gastrin-34; Short=G34; Contains: RecName: Full=Gastrin; AltName: Full=Gastrin component III; AltName: Full=Gastrin-17; Short=G17; Contains: RecName: Full=Gastrin-14; Short…	2520	-
4591	Q8WVB3	HEXDC	RecName: Full=Hexosaminidase D; EC=3.2.1.52; AltName: Full=Beta-N-acetylhexosaminidase; AltName: Full=Beta-hexosaminidase D; AltName: Full=Hexosaminidase domain-containing protein; AltName: Full=N-acetyl-beta-galactosaminidase;	284004	-
4848	Q9UKV3	ACIN1	RecName: Full=Apoptotic chromatin condensation inducer in the nucleus; Short=Acinus;	22985	-
4597	Q92997	DVL3	RecName: Full=Segment polarity protein dishevelled homolog DVL-3; Short=Dishevelled-3; AltName: Full=DSH homolog 3;	1857	-
4594	A5PKW4	PSD	RecName: Full=PH and SEC7 domain-containing protein 1; AltName: Full=Exchange factor for ARF6; AltName: Full=Pleckstrin homology and SEC7 domain-containing protein 1;	5662	-
4595	Q86YJ7	ANKRD13B	RecName: Full=Ankyrin repeat domain-containing protein 13B;	124930	-
70529	P22888	LHCGR	RecName: Full=Lutropin-choriogonadotropic hormone receptor; Short=LH/CG-R; AltName: Full=Luteinizing hormone receptor; Short=LHR; Short=LSH-R; Flags: Precursor;	3973	-
4598	Q8N9T8	KRI1	RecName: Full=Protein KRI1 homolog;	65095	-
4847	Q9BY11	PACSIN1	RecName: Full=Protein kinase C and casein kinase substrate in neurons protein 1; AltName: Full=Syndapin-1;	29993	-
4840	Q93015	NAT6	RecName: Full=N-acetyltransferase 6; EC=2.3.1.-; AltName: Full=Protein fusion-2; Short=Protein fus-2;	24142	-
4841	P14091	CTSE	RecName: Full=Cathepsin E; EC=3.4.23.34; Contains: RecName: Full=Cathepsin E form I; Contains: RecName: Full=Cathepsin E form II; Flags: Precursor;	1510	-
2039	P52747	ZNF143	RecName: Full=Zinc finger protein 143; AltName: Full=SPH-binding factor; AltName: Full=Selenocysteine tRNA gene transcription-activating factor; Short=hStaf;	7702	-
4843	O15127	SCAMP2	RecName: Full=Secretory carrier-associated membrane protein 2; Short=Secretory carrier membrane protein 2;	10066	-
37304	Q96GX8	C16orf74	RecName: Full=Uncharacterized protein C16orf74;	404550	-
44528	P82664	MRPS10	RecName: Full=28S ribosomal protein S10, mitochondrial; Short=MRP-S10; Short=S10mt; AltName: Full=Mitochondrial small ribosomal subunit protein uS10m {ECO:0000303|PubMed:25838379};	55173	-
30403	Q6RI45	BRWD3	RecName: Full=Bromodomain and WD repeat-containing protein 3;	254065	-
30070	P54849	EMP1	RecName: Full=Epithelial membrane protein 1; Short=EMP-1; AltName: Full=CL-20; AltName: Full=Protein B4B; AltName: Full=Tumor-associated membrane protein;	2012	-
39945	Q9BYG3	NIFK	RecName: Full=MKI67 FHA domain-interacting nucleolar phosphoprotein; AltName: Full=Nucleolar phosphoprotein Nopp34; AltName: Full=Nucleolar protein interacting with the FHA domain of pKI-67; Short=hNIFK;	84365	-
5201	Q14493	SLBP	RecName: Full=Histone RNA hairpin-binding protein; AltName: Full=Histone stem-loop-binding protein;	7884	-
5200	O75381	PEX14	RecName: Full=Peroxisomal membrane protein PEX14; AltName: Full=PTS1 receptor-docking protein; AltName: Full=Peroxin-14; AltName: Full=Peroxisomal membrane anchor protein PEX14;	5195	-
5203	Q3ZCQ8	TIMM50	RecName: Full=Mitochondrial import inner membrane translocase subunit TIM50; Flags: Precursor;	92609	-
14168	Q96B97	SH3KBP1	RecName: Full=SH3 domain-containing kinase-binding protein 1; AltName: Full=CD2-binding protein 3; Short=CD2BP3; AltName: Full=Cbl-interacting protein of 85 kDa; AltName: Full=Human Src family kinase-binding protein 1; Short=HSB-1;	30011	-
5205	Q8NC51	SERBP1	RecName: Full=Plasminogen activator inhibitor 1 RNA-binding protein; AltName: Full=PAI1 RNA-binding protein 1; Short=PAI-RBP1; AltName: Full=SERPINE1 mRNA-binding protein 1;	26135	-
5204	Q8N1G1	REXO1	RecName: Full=RNA exonuclease 1 homolog; EC=3.1.-.-; AltName: Full=Elongin-A-binding protein 1; Short=EloA-BP1; AltName: Full=Transcription elongation factor B polypeptide 3-binding protein 1;	57455	-
5207	P06865	HEXA	RecName: Full=Beta-hexosaminidase subunit alpha; EC=3.2.1.52; AltName: Full=Beta-N-acetylhexosaminidase subunit alpha; Short=Hexosaminidase subunit A; AltName: Full=N-acetyl-beta-glucosaminidase subunit alpha; Flags: Precursor;	3073	-
5206	Q07352	ZFP36L1	RecName: Full=mRNA decay activator protein ZFP36L1 {ECO:0000305}; AltName: Full=Butyrate response factor 1 {ECO:0000303|PubMed:10367403, ECO:0000303|PubMed:12198173}; AltName: Full=EGF-response factor 1 {ECO:0000303|PubMed:8346037}; Short=ERF-1 {ECO:0000303|PubMed:8346037}; AltName: Full=TPA-induced sequence 11b {ECO:0000250|UniProtKB:P23950}; AltName: Full=Zinc finger protein 36, C3H1 type-like …	677	-
5209	P18669	PGAM1	RecName: Full=Phosphoglycerate mutase 1; EC=5.4.2.11 {ECO:0000269|PubMed:23653202}; EC=5.4.2.4 {ECO:0000269|PubMed:23653202}; AltName: Full=BPG-dependent PGAM 1; AltName: Full=Phosphoglycerate mutase isozyme B; Short=PGAM-B;	5223	-
5208	Q9Y4W6	AFG3L2	RecName: Full=AFG3-like protein 2; EC=3.4.24.- {ECO:0000269|PubMed:14623864}; AltName: Full=Paraplegin-like protein;	10939	-
16309	Q9UK22	FBXO2	RecName: Full=F-box only protein 2;	26232	-
62499	Q96NN9	AIFM3	RecName: Full=Apoptosis-inducing factor 3; EC=1.-.-.-; AltName: Full=Apoptosis-inducing factor-like protein;	150209	-
138366	A5PL33	KRBA1	RecName: Full=Protein KRBA1;	84626	-
65764	P17677	GAP43	RecName: Full=Neuromodulin; AltName: Full=Axonal membrane protein GAP-43; AltName: Full=Growth-associated protein 43; AltName: Full=Neural phosphoprotein B-50; AltName: Full=pp46;	2596	-
62492	O94808	GFPT2	RecName: Full=Glutamine--fructose-6-phosphate aminotransferase [isomerizing] 2; EC=2.6.1.16 {ECO:0000250|UniProtKB:P82808}; AltName: Full=D-fructose-6-phosphate amidotransferase 2; AltName: Full=Glutamine:fructose-6-phosphate amidotransferase 2; Short=GFAT 2; Short=GFAT2; AltName: Full=Hexosephosphate aminotransferase 2;	9945	-
62497	Q6X4U4	SOSTDC1	RecName: Full=Sclerostin domain-containing protein 1; AltName: Full=Ectodermal BMP inhibitor; Short=Ectodin; AltName: Full=Uterine sensitization-associated gene 1 protein; Short=USAG-1; Flags: Precursor;	25928	-
62495	Q9H4Z3	PCIF1	RecName: Full=Phosphorylated CTD-interacting factor 1;	63935	-
13178	A0AV96	RBM47	RecName: Full=RNA-binding protein 47; AltName: Full=RNA-binding motif protein 47;	54502	-
13171	Q99941	ATF6B	RecName: Full=Cyclic AMP-dependent transcription factor ATF-6 beta; Short=cAMP-dependent transcription factor ATF-6 beta; AltName: Full=Activating transcription factor 6 beta; Short=ATF6-beta; AltName: Full=Protein G13; AltName: Full=cAMP response element-binding protein-related protein; Short=Creb-rp; AltName: Full=cAMP-responsive element-binding protein-like 1; Contains: RecName: Full=Processed…	1388	-
13416	Q9Y2W1	THRAP3	RecName: Full=Thyroid hormone receptor-associated protein 3; AltName: Full=Thyroid hormone receptor-associated protein complex 150 kDa component; Short=Trap150;	9967	-
18310	Q9BWW4	SSBP3	RecName: Full=Single-stranded DNA-binding protein 3; AltName: Full=Sequence-specific single-stranded-DNA-binding protein;	23648	-
18647	P60321	NANOS2	RecName: Full=Nanos homolog 2; Short=NOS-2;	339345	-
18312	Q8IXL9	IQCF2	RecName: Full=IQ domain-containing protein F2;	389123	-
33934	Q13133	NR1H3	RecName: Full=Oxysterols receptor LXR-alpha; AltName: Full=Liver X receptor alpha; AltName: Full=Nuclear receptor subfamily 1 group H member 3;	10062	-
18314	Q9BQQ3	GORASP1	RecName: Full=Golgi reassembly-stacking protein 1; AltName: Full=Golgi peripheral membrane protein p65; AltName: Full=Golgi phosphoprotein 5; Short=GOLPH5; AltName: Full=Golgi reassembly-stacking protein of 65 kDa; Short=GRASP65;	64689	-
18315	Q9UKS7	IKZF2	RecName: Full=Zinc finger protein Helios; AltName: Full=Ikaros family zinc finger protein 2;	22807	-
18316	Q96D09	GPRASP2	RecName: Full=G-protein coupled receptor-associated sorting protein 2; Short=GASP-2;	100528062;114928	-
54722	P57737	CORO7	RecName: Full=Coronin-7; Short=Crn7; AltName: Full=70 kDa WD repeat tumor rejection antigen homolog;	79585	-
18318	Q96HH9	GRAMD3	RecName: Full=GRAM domain-containing protein 3; AltName: Full=HCV NS3-transactivated protein 2;	65983	-
18319	P02585	TNNC2	RecName: Full=Troponin C, skeletal muscle;	7125	-
33249	Q99665	IL12RB2	RecName: Full=Interleukin-12 receptor subunit beta-2; Short=IL-12 receptor subunit beta-2; Short=IL-12R subunit beta-2; Short=IL-12R-beta-2; Short=IL-12RB2; Flags: Precursor;	3595	-
33248	Q13291	SLAMF1	RecName: Full=Signaling lymphocytic activation molecule; AltName: Full=CDw150; AltName: Full=IPO-3; AltName: Full=SLAM family member 1; AltName: CD_antigen=CD150; Flags: Precursor;	6504	-
17922	Q6IMN6	CAPRIN2	RecName: Full=Caprin-2; AltName: Full=C1q domain-containing protein 1; AltName: Full=Cytoplasmic activation/proliferation-associated protein 2; AltName: Full=Gastric cancer multidrug resistance-associated protein; AltName: Full=Protein EEG-1; AltName: Full=RNA granule protein 140;	65981	-
16301	P49761	CLK3	RecName: Full=Dual specificity protein kinase CLK3; EC=2.7.12.1; AltName: Full=CDC-like kinase 3;	1198	-
17920	Q6UN15	FIP1L1	RecName: Full=Pre-mRNA 3'-end-processing factor FIP1; Short=hFip1; AltName: Full=FIP1-like 1 protein; AltName: Full=Factor interacting with PAP; AltName: Full=Rearranged in hypereosinophilia;	81608	-
17921	Q6UVY6	MOXD1	RecName: Full=DBH-like monooxygenase protein 1; EC=1.14.17.-; AltName: Full=Monooxygenase X; Flags: Precursor;	26002	-
17926	Q9BYQ2	KRTAP9-4	RecName: Full=Keratin-associated protein 9-4; AltName: Full=Keratin-associated protein 9.4; AltName: Full=Ultrahigh sulfur keratin-associated protein 9.4;	85280	-
62145	Q9BZM4	ULBP3	RecName: Full=NKG2D ligand 3; Short=N2DL-3; Short=NKG2DL3; AltName: Full=ALCAN-gamma; AltName: Full=Retinoic acid early transcript 1N; Flags: Precursor;	79465	-
17924	Q5TAQ9	DCAF8	RecName: Full=DDB1- and CUL4-associated factor 8; AltName: Full=WD repeat-containing protein 42A;	50717	-
17925	Q5VWP2	FAM46C	RecName: Full=Protein FAM46C;	54855	-
32143	Q9P107	GMIP	RecName: Full=GEM-interacting protein; Short=GMIP;	51291	-
62639	P41180	CASR	RecName: Full=Extracellular calcium-sensing receptor; Short=CaSR; AltName: Full=Parathyroid cell calcium-sensing receptor 1; Short=PCaR1; Flags: Precursor;	846	-
13419	O43257	ZNHIT1	RecName: Full=Zinc finger HIT domain-containing protein 1; AltName: Full=Cyclin-G1-binding protein 1; AltName: Full=Zinc finger protein subfamily 4A member 1; AltName: Full=p18 Hamlet;	10467	-
32145	Q9UKL6	PCTP	RecName: Full=Phosphatidylcholine transfer protein; Short=PC-TP; AltName: Full=START domain-containing protein 2; Short=StARD2; AltName: Full=StAR-related lipid transfer protein 2;	58488	-
1913	P08670	VIM	RecName: Full=Vimentin;	7431	-
40000	Q9C0I1	MTMR12	RecName: Full=Myotubularin-related protein 12; AltName: Full=Phosphatidylinositol 3 phosphate 3-phosphatase adapter subunit; Short=3-PAP; Short=3-phosphatase adapter protein;	54545	-
40003	O14497	ARID1A	RecName: Full=AT-rich interactive domain-containing protein 1A; Short=ARID domain-containing protein 1A; AltName: Full=B120; AltName: Full=BRG1-associated factor 250; Short=BAF250; AltName: Full=BRG1-associated factor 250a; Short=BAF250A; AltName: Full=Osa homolog 1; Short=hOSA1; AltName: Full=SWI-like protein; AltName: Full=SWI/SNF complex protein p270; AltName: Full=SWI/SNF-related, matrix-asso…	8289	-
40004	Q99594	TEAD3	RecName: Full=Transcriptional enhancer factor TEF-5; AltName: Full=DTEF-1; AltName: Full=TEA domain family member 3; Short=TEAD-3;	7005	-
[truncated: 9,949 more rows]
