# Supplementary material for: Embracing the Dark Side: Computational Approaches to Unveil the Functionality of Genes Lacking Biological Annotation in Drug-Induced Liver Injury
Source: Front Genet. 2018 Nov 20;9:527. doi: 10.3389/fgene.2018.00527 (PMC6255978; doi:10.3389/fgene.2018.00527)
Supplement: DATA SHEETS S2 and S3 — Scripts (.R) used in all analyses conducted in this study as well as mapping to databases and IDs. [file Data_Sheet_2.ZIP › Suppl.Data3_P.1/TF_and_Pathway_enrichments_with_DoRothEA_and_PROGENy/resources/universeBP_Symbol_April2018.tsv]

A1BG
A2M
NAT1
NAT2
SERPINA3
AADAC
AAMP
AANAT
AARS
ABAT
ABCA1
ABCA2
ABCA3
ABCB7
ABCF1
ABCA4
ABL1
AOC1
ABL2
ABO
ABR
ACAA1
ACACA
ACACB
ACADL
ACADM
ACADS
ACADSB
ACADVL
ACAT1
ACAT2
ASIC2
ASIC1
ACHE
ACLY
ACO1
ACR
ACO2
ACOX1
ACP1
ACP2
ACP5
ACPP
ACRV1
ACTA1
ACTA2
ACTB
ACTC1
ACTG1
ACTG2
ACTN4
ACTL6A
ACTN1
ACTN2
ACTN3
ACVR1
ACVR1B
ACVR2A
ACVR2B
ACVRL1
ACY1
ACYP1
ACYP2
ADA
ADAM8
ADAM10
ADAR
ADARB1
ADARB2
ADCY1
ADCY2
ADCY3
ADCY5
ADCY6
ADCY7
ADCY8
ADCY9
ADCYAP1
ADCYAP1R1
ADD1
ADD2
ADD3
PLIN2
ADH1A
ADH1B
ADH1C
ADH4
ADH5
ADH6
ADH7
ADK
ADM
ADORA1
ADORA2A
ADORA2B
ADORA3
ADPRH
PARP1
PARP4
ADRA1D
ADRA1B
ADRA1A
ADRA2A
ADRA2B
ADRA2C
ADRB1
ADRB2
ADRB3
GRK2
GRK3
ADSL
ADSS
AP2A1
AP2A2
AP1B1
AP2B1
AP1G1
AEBP1
AES
CRISP1
AFM
AFP
AGA
ACAN
AGER
AGL
AGRP
JAG1
AGT
AGTR1
AGTR2
APLNR
AGXT
NR0B1
AHCY
AHR
AHSG
AIF1
CRYBG1
AK1
AK2
AK4
AKT1
AKT2
ALAD
ALAS1
ALAS2
ALB
ALCAM
ABCD1
ALDH1A1
ALDH2
ALDH3A1
ALDH1B1
ALDH1A3
ALDH3B1
ALDH3B2
ALDH9A1
ALDH3A2
ABCD2
ALDOA
ALDOB
ALDOC
AKR1B1
ALK
ALOX12
ALOX5
ALOX5AP
ALOX12B
ALOX15
ALOX15B
ALPI
ALPL
ALPP
ALPG
ALX3
AMBN
AMBP
AMD1
AMELX
AMELY
AMFR
AMH
AMHR2
AMPD1
AMPD2
AMPD3
AMPH
BIN1
AMT
AMY1A
AMY1B
AMY1C
AMY2A
AMY2B
ANG
ANGPT1
ANGPT2
ANK1
ANK2
ANK3
ANPEP
SLC25A4
SLC25A5
SLC25A6
ANXA1
ANXA2
ANXA2P2
ANXA3
ANXA4
ANXA5
ANXA6
ANXA7
ANXA11
ANXA13
AOAH
AOC2
AOX1
APAF1
NUDT2
APOF
APBA1
APBA2
APBB1
APBB2
APC
APCS
AIRE
APEH
APEX1
BIRC2
BIRC3
XIAP
BIRC5
APLP1
APLP2
APOA1
APOA2
APOA4
APOB
APOBEC1
APOC1
AQP8
APOC2
APOC3
APOC4
APOD
APOE
APOH
APP
APRT
KLK3
FAS
FASLG
SHROOM2
AQP1
AQP2
AQP3
AQP4
AQP5
AQP6
AQP7
AQP9
AR
ABCC6
ARAF
ARCN1
TRIM23
AREG
ARF1
ARF3
ARF4
ARL4D
ARF5
ARF6
ARG1
ARG2
RHOA
RHOB
RHOC
RND3
RHOG
ARHGAP1
ARHGAP4
ARHGAP5
ARHGAP6
ARHGDIA
ARHGDIB
ARHGDIG
RHOH
ARL1
PHOX2A
ARL2
ARL3
ARNT
ARNTL
ARR3
ARRB1
ARRB2
ARSA
ARSB
STS
ARSD
ARSE
ARSF
ART1
ART3
ART4
ARVCF
ASAH1
ASCL1
ASCL2
ASGR1
ASGR2
ASIP
ASL
ASMT
ASNA1
ASNS
ASPA
ASPH
ASS1
ASTN1
SERPINC1
ZFHX3
ATF1
ATF3
ATF4
ATIC
ATM
RERE
ATOH1
ATOX1
ATP1A1
ATP1A2
ATP1A3
ATP12A
ATP1A4
ATP1B1
ATP1B2
ATP1B3
FXYD2
ATP2A1
ATP2A2
ATP2A3
ATP2B1
ATP2B2
ATP2B3
ATP2B4
ATP4A
ATP4B
ATP5F1A
ALDH7A1
ATP5F1B
ATP5F1C
ATP5F1D
ATP5F1E
ATP5PB
ATP5MC1
ATP5MC2
ATP5MC3
ATP5ME
ATP5PF
ATP6V1A
ATP6V1B1
ATP6V1B2
ATP6V0C
ATP6V1C1
ATP6V1E1
ATP6V0B
ATP6V1G2
ATP6V0A1
ATP6AP1
ATP7A
ATP5PO
ATP7B
ATR
ATRX
KIF1A
AUH
AUP1
AVP
AVPR1A
AVPR1B
AVPR2
AXL
AZGP1
AZU1
B2M
BAAT
BACH1
BAD
BAG1
ADGRB1
ADGRB2
ADGRB3
BAK1
NKX3-2
BARD1
BAX
BBS1
BBS2
BBS4
BCAT1
BCAT2
BCHE
BCKDHA
BCKDHB
CCND1
BCL2
BCL2A1
BCL2L1
BCL2L2
BCL3
BCL6
BCL7A
BCL9
TNFRSF17
HCN2
OPN1SW
BCR
BCS1L
BDH1
BDKRB1
BDKRB2
BDNF
CFB
BFSP1
BGLAP
BGN
CEACAM1
BHMT
BICD1
BID
BIK
PRDM1
BLK
BLM
BLMH
CXCR5
BLVRA
BLVRB
BNC1
BMI1
BMP1
BMP2
BMP3
BMP4
BMP5
BMP6
BMP7
BMP8B
BMPR1A
BMPR1B
BMPR2
BMX
POLR3D
BNIP1
BNIP2
BNIP3
BNIP3L
BOK
DST
FOXL2
BPGM
BPHL
BPI
BRCA1
BRAF
BRCA2
BRDT
ZFP36L1
ZFP36L2
BRS3
BSG
BST1
BST2
BTC
BTD
KLF9
KLF5
BTF3
BTG1
BTK
BUB1
BUB1B
BYSL
TSPO
C1QBP
SERPING1
C1QA
C1QB
C1QC
C1R
C1S
C2
C3
C3AR1
C4A
C4B
C4BPA
C4BPB
CAPN5
C5
C5AR1
C6
C7
C8A
C8B
C8G
OSGIN2
C9
VPS51
MRPL49
ZNHIT2
MPPED2
MYRF
TMEM258
DAGLA
GAS8-AS1
FMNL1
LDLRAD4
PTTG1IP
C21orf2
TMEM50B
MPPED1
CA1
CA2
CA3
CA4
CA5A
CA6
CA7
CA8
CA9
CA12
CACNA1A
CACNA1B
CACNA1C
CACNA1D
CACNA1E
CACNA1F
CACNA1S
DDR1
CACNA2D1
CACNB1
CACNB2
CACNB3
CACNB4
CACNG1
SLC25A20
CAD
CALB1
CALB2
CALCA
CALCB
CALCR
CALD1
CALM1
CALM2
CALM3
CALR
CALU
CAMK4
CAMK2A
CAMK2B
CAMK2D
CAMK2G
CAMLG
CAMP
CANX
CAPG
CAPN1
CAPN2
CAPN3
CAPNS1
CAPN6
CAPS
CAPZA1
CAPZA2
CAST
CAPZB
CARS
CASP1
CASP2
CASP3
CASP4
CASP5
CASP6
CASP7
CASP8
CASP9
CASP10
CASQ1
CASQ2
CASR
CAT
CATR1
CAV1
CAV2
CAV3
RUNX2
RUNX1
RUNX1T1
CBFA2T3
RUNX3
CBFB
SERPINA6
CBL
CBLB
CBLN1
SERPINH1
CBR1
CBR3
CBS
CCIN
KYAT1
CCK
CCKAR
CCKBR
KRIT1
CCNA2
CCNB1
CCNC
CCND2
CCND3
CCNE1
CCNF
CCNG1
CCNG2
CCNH
CCNT1
CCNT2
CCT6A
CD1A
CD1B
CD1C
CD1D
CD1E
CD2
CD3D
CD3E
CD3G
CD247
CD4
CD5
CD5L
CD6
CD7
CD8A
CD8B
CD8B2
CD9
CD14
CD19
MS4A1
MS4A3
CD22
CD27
CD28
CD80
CD86
TNFRSF8
TNFSF8
CD33
SIGLEC6
CD34
CD36
SCARB1
SCARB2
CD37
CD38
ENTPD1
ENTPD2
ENTPD6
ENTPD3
ENTPD5
CD40
CD40LG
CD44
CD47
CD48
CD53
CD58
CD59
CD63
CD68
CD69
CD70
CD72
CD74
CD79A
CD79B
CD81
ADGRE5
CD151
CDA
CDK1
CDK11B
LRBA
CDC5L
SEPT7
CDC6
CDC20
CDC25A
CDC25B
CDC25C
CDC27
CDC34
CDC42
CDH1
CDH2
CDH3
CDH4
CDH5
CDH6
CDH7
CDH8
CDH9
CDH10
CDH11
CDH12
CDH13
CDH15
CDH16
CDH17
CDH18
CDK2
CDK3
CDK4
CDK5
CDK6
CDK7
CDK8
CDK9
CDKN1A
CDKN1B
CDKN1C
CDKN2A
CDKN2B
CDKN2C
CDKN2D
CDKN3
CDO1
CDS1
CDSN
CD52
CDX1
CDX2
CDX4
CLGN
CEACAM5
CEBPA
CEBPB
CEBPD
CEBPE
CEBPG
CEL
CENPA
CENPC
CENPE
CENPF
CES1
CETN1
CETN2
CETN3
CETP
CFL1
CFL2
CTSC
CFTR
CGA
CGB3
CEACAM3
CEACAM7
CEACAM8
CEACAM4
CHAD
RCBTB2
CHAT
RCC1
CHD1
CHD2
CHD3
CHD4
AKR1C4
CHEK1
FOXN3
CHGA
CHI3L1
CHI3L2
CHIT1
CHKA
CHKB
CHM
CHML
CHN1
CHN2
CHRM1
CHRM2
LYST
CHRM3
CHRM4
CHRM5
CHRNA1
CHRNA2
CHRNA3
CHRNA4
CHRNA5
CHRNA7
CHRNB1
CHRNB2
CHRNB3
CHRNB4
CHRND
CHRNE
CHRNG
CHUK
CIDEA
CKB
CIRBP
CISH
TBCB
CKM
CKMT1B
CKMT2
ERCC8
CKS1B
CKS2
AP2M1
AP1S1
AP2S1
AP3S1
CLC
CLCA1
CLCN1
CLCN2
CLCN3
CLCN4
CLCN5
CLCN6
CLCN7
CLCNKA
CLCNKB
CLU
CLIC1
CLIC2
CLK1
CLK2
CLK3
TPP1
CLN3
CLN5
CLNS1A
CLPS
CLPTM1
CLTA
CLTB
CLTC
CMA1
CCR1
CCR3
CCR4
CCR5
CCR6
CCR7
CCR8
ACKR2
CMKLR1
LTB4R
ABCC2
CNGB1
CNGA1
CNGA2
CNGA3
CNGA4
PLK3
CNN1
CNN2
CNN3
CNP
CNR1
CNR2
CNTF
CNTFR
CNTN1
COL1A1
COL1A2
COL2A1
COL3A1
COL4A1
COL4A2
COL4A3
COL4A4
COL4A5
COL4A6
COL5A1
COL5A2
COL6A1
COL6A2
COL6A3
COL7A1
COL8A1
COL8A2
COL9A1
COL9A2
COL9A3
COL10A1
COL11A1
COL11A2
COL12A1
COL13A1
COL15A1
COL16A1
COL17A1
COL19A1
COMP
COMT
COPA
COPB1
KLF6
SLC31A1
SLC31A2
CORT
MAP3K8
COX4I1
COX5B
COX6A1
COX6A2
COX6B1
COX6C
COX7A1
COX7A2
COX7A2P2
COX7B
COX7C
COX8A
COX10
COX11
COX15
CP
CPA1
CPA2
CPA3
CPB1
CPB2
CPD
CPE
CLDN4
CLDN3
CLDN7
CPM
CPN1
CPN2
CPOX
CPS1
CPT1A
CPT1B
CPT2
CR1
CR2
CRABP1
CRABP2
CRAT
CREB1
ATF2
CREBBP
ATF6B
CREBL2
CREM
CRH
CRHBP
CRHR1
CRHR2
CRIP1
CRIP2
CRK
CRKL
CRMP1
CRP
HAPLN1
CRX
CRY1
CRY2
CRYAA
CRYAB
CRYBA1
CRYBA2
CRYBA4
CRYBB1
CRYBB2
CRYBB3
CRYGA
CRYGB
CRYGC
CRYGD
CRYGS
CRYM
CRYZ
CS
MAPK14
CSE1L
CSF1
CSF1R
CSF2
CSF2RA
CSF2RB
CSF3
CSF3R
CSH1
CSHL1
CSK
CSN1S1
CSN2
CSN3
CSNK1A1
CSNK1D
CSNK1E
CSNK1G2
CSNK1G3
CSNK2A1
CSNK2A2
CSNK2B
VCAN
NCAN
CSPG4
CSRP1
CSRP2
SLC25A10
CST1
CST2
CST3
CST4
CST5
CST6
CSTA
CSTB
CSTF1
CSTF2
CSTF3
NKX2-5
CTBS
CTBP1
CTBP2
CTF1
CTGF
CTH
CTLA4
CTNNA1
CTNNA2
CTNS
CTNNB1
CTNND1
CTNND2
CTPS1
CTRB1
CTRL
CTSB
CTSD
CTSE
CTSG
CTSH
CTSK
CTSL
CTSV
CTSO
CTSS
CTSW
CTSZ
CUX1
CX3CR1
CXADR
TEX28
CYB5A
CYB561
CYBA
CYBB
CYC1
CYLC1
CYLC2
CYLD
CYP1A1
CYP1A2
CYP1B1
CYP2A6
CYP2A7
CYP3A7
CYP2A13
CYP2B6
CYP2C19
CYP2C8
CYP2C9
CYP2C18
CYP2D7
CYP2D6
CYP2E1
CYP2F1
CYP2J2
CYP3A4
CYP3A5
CYP4A11
CYP4B1
CYP7A1
CYP8B1
CYP11A1
CYP11B1
CYP11B2
CYP17A1
CYP19A1
CYP21A2
CYP24A1
CYP26A1
CYP27A1
CYP27B1
CYP51A1
DAB1
DAB2
DACH1
DAD1
CD55
DAG1
DGKA
DGKB
DGKG
DGKQ
DAO
DAP
DAPK1
DAPK3
DARS
DAXX
DAZ1
DAZL
BRINP1
DBH
DBI
DBN1
DBP
DBT
DCC
ECI1
DCK
DCN
DCTD
ACE
DCT
DCTN1
DCX
DDB1
DDB2
DDC
AKR1C1
AKR1C2
GADD45A
DDIT3
DDOST
DDT
DDX1
DDX3X
DDX5
DDX6
DMXL1
DHX8
DHX9
DDX10
DDX11
DHX15
DECR1
DEFA1
DEFA3
DEFA4
DEFA5
DEFA6
DEFB1
DEFB4A
DES
CFD
DFFA
DFFB
TIMM8A
GSDME
COCH
DGUOK
DHCR7
DHCR24
DHFR
DHODH
DHPS
CYB5R3
NQO1
DIAPH1
DIAPH2
SEPT1
DIO1
DIO2
DIO3
DKC1
DLAT
DLD
DLG1
DLG2
DLG3
DLG4
DLST
DLX1
DLX2
DLX3
DLX4
DLX5
DLX6
DMBT1
DMD
SARDH
DMP1
DNM1
DMPK
DMRT1
DMWD
DNA2
DNAH5
DNAH6
DNAH8
DNAH9
DNASE1
DNASE1L1
DNASE1L2
DNASE1L3
DNASE2
DYNC1H1
DYNC1I1
DYNC1I2
DYNC1LI2
DNM2
DNMT1
TRDMT1
DNMT3A
DNMT3B
DNTT
DOCK1
DOCK2
DOCK3
DOK1
DXO
DPAGT1
DPEP1
DPH1
DPH2
DPP4
DPP6
DPT
DPYD
DPYS
DPYSL2
DPYSL3
DR1
SLC26A3
DRD1
DRD2
DRD3
DRD4
DRD5
DRG2
ARID3A
DRP2
ATN1
DSC1
DSC2
DSC3
DSCAM
RCAN1
DSG1
DSG2
DSG3
TSC22D3
DSP
EPYC
DSPP
SLC26A2
DTNA
HBEGF
DTX1
DTYMK
ECM2
DUSP1
DUSP2
DUSP3
DUSP4
DUSP5
DUSP6
DUSP7
DUSP8
DUSP9
DUT
DVL1
DVL2
DVL3
DYRK1A
TOR1A
E2F1
E2F2
E2F3
E2F4
E2F5
E2F6
E4F1
EBF1
GPR183
ECE1
TYMP
ECH1
ECHS1
ECM1
ECT2
EDA
S1PR1
LPAR1
S1PR3
EDN1
EDN2
EDN3
EDNRA
EDNRB
PHC1
PHC2
EEF1A1
EEF1A2
EEF1B2
EEF1D
EEF1G
EEF2
EIF2D
EFNA1
EFNA2
EFNA3
EFNA4
EFNA5
EFNB1
EFNB2
EFNB3
EGF
CELSR3
CELSR2
MEGF6
MEGF8
MEGF9
EGFR
EGR1
EGR2
EGR3
EGR4
EHHADH
EIF1AX
EIF2S1
EIF2B1
EIF2S3
EPHA2
EIF4A1
EIF4A2
EIF4B
EIF4E
EIF4EBP1
EIF4EBP2
EIF4G1
EIF4G2
EIF5
EIF5A
CELA1
ELANE
SERPINB1
ELAVL2
ELAVL1
ELAVL3
ELAVL4
ELF1
ELF2
ELF3
ELF4
ELF5
ELK1
ELK3
ELK4
ELN
EML1
EMD
MARK2
EMP1
EMP2
EMP3
ADGRE1
EMX1
CTTN
EMX2
EN1
EN2
ENDOG
ENG
ENO1
ENO2
ENO3
ENPEP
ENSA
SLC29A1
EP300
EPAS1
EPB41
EPB41L1
EPB41L2
EPB42
DMTN
STOM
EPHA1
EPHA3
EPHA4
EPHA5
EPHA7
EPHA8
EPHB1
EPHB2
EPHB3
EPHB4
EPHB6
EPHX1
EPHX2
STX2
CLN8
EPO
EPOR
EPRS
EPS8
EPS15
NR2F6
ERBB2
ERBB3
ERBB4
ERCC1
ERCC2
EREG
EYA4
ERCC3
ERCC4
ERCC5
ERCC6
ERF
ERG
ERH
ERN1
ERV3-1
FBL
ESD
ESR1
ESR2
ESRRA
ESRRB
ESRRG
ETF1
ETFA
ETFB
ETFDH
ETS1
ETS2
ETV1
ETV2
ETV3
ETV4
ETV5
ETV6
EVC
MECOM
EVI2A
EVPL
EVX1
EWSR1
EXT1
EXT2
EXTL1
EXTL2
EXTL3
EYA1
EYA2
EYA3
EZH1
EZH2
F2
F2R
F2RL1
F2RL2
F3
F5
F7
F8
F9
F10
F11
F12
F13A1
F13B
FAAH
FABP4
FABP1
FABP2
FABP3
FABP5
FABP6
FABP7
FANCA
FANCC
FANCD2
FANCE
ACSL1
ACSL3
ACSL4
FAH
PTK2B
BPTF
FANCB
FANCF
FANCG
FAP
FBLN1
FARSA
FASN
FAT1
FAT2
FAU
FBLN2
FBN1
FBN2
EFEMP1
FBP1
FCAR
FCER1A
MS4A2
FCER1G
FCER2
FCGR1A
FCGR1B
FCGR2A
FCGR2B
FCGR3A
FCGR3B
FCGRT
FKTN
FCN1
FCN2
FDFT1
FDPS
FDX1
FDXR
FECH
FEN1
GPC4
FER
FES
FGA
FGB
FGD1
FGF1
FGF2
FGF3
FGF4
FGF5
FGF6
FGF7
FGF8
FGF9
FGF10
FGF11
FGF12
FGF13
FGF14
FGFR1
FGFR3
GPC5
FGFR2
FGFR4
FGG
FGR
FH
FHIT
FHL1
FHL2
FHL3
VEGFD
FKBP1A
FKBP1B
FKBP2
FKBP3
FKBP4
FKBP5
FOXG1
FOXF1
FOXF2
FOXC1
FOXD1
FOXD4
FOXI1
FOXL1
FOXE3
FOXJ1
FOXC2
FOXE1
FOXM1
FOXD2
FOXS1
FOXO1
FOXO3
FLG
FLI1
FLII
FLNA
FLNB
FLNC
FLOT2
FLT1
FLT3
FLT3LG
FLT4
FMO1
FMO2
FMO3
FMO4
FMO5
FMOD
FMR1
AFF2
FN1
FNTA
FNTB
FOLH1
FOLR1
FOLR2
FOLR3
FOS
FOSB
FOSL2
FPGS
FPR1
FPR2
FPR3
FXN
FRK
MTOR
FRG1
FRZB
FSHB
CENPI
FSHR
NR5A2
FTH1
FTL
ADAM2
NR5A1
FUCA1
FUCA2
GAST
FUS
FUT1
FUT2
FUT3
FUT4
FUT5
FUT6
FUT7
FUT8
KDSR
ACKR1
FYB1
FYN
FZD2
IFI6
G6PC
G6PD
SLC37A4
GAGE1
XRCC6
GAA
GAB1
GABBR1
GABPA
GABPB1
GABRA1
GABRA2
GABRA3
GABRA4
GABRA5
GABRA6
GABRB1
GABRB2
GABRB3
GABRD
GABRE
GABRG1
GABRG2
GABRG3
GABRP
GABRR1
GABRR2
GAD1
GAD2
GAGE2C
GAGE7
GAK
GALC
GALE
B4GALNT1
GALK1
GALK2
GALR1
GALNS
GALNT1
GALNT2
GALNT3
GALT
GAMT
GANC
GAP43
GAPDH
LRRC32
GARS
GART
GAS1
GAS2
GAS6
GAS8
GATA1
GATA2
GATA3
GATA4
GATA6
GATM
GBA
NIPSNAP2
GBE1
GBP1
GBP2
GBP3
GBX1
GBX2
GC
GCDH
GCG
GCGR
GCH1
GCHFR
GCK
GCKR
BLOC1S1
KAT2A
NR6A1
GCNT1
GCNT2
OPN1MW
GCSH
GDF1
GDF2
MSTN
GDF9
GDF10
GDI1
GDI2
GDNF
GEM
GFAP
GFER
GFI1
GFPT1
GFRA1
GFRA2
GFRA3
GGCX
GGT1
GGT3P
GGTA1P
B4GALT1
GGT7
GGT5
GH1
GH2
GHR
GHRH
GHRHR
GHSR
GIF
GIP
GIPR
GJA1
GJA3
GJA4
GJA5
GJA8
GJB1
GJB2
GJB3
GJB5
GK
GK2
GLA
GPC3
GLB1
GCLC
GCLM
GLDC
GLE1
GLG1
GLI1
GLI2
GLI3
GLI4
GLO1
GLP1R
GLRA1
GLRA2
GLRB
GLS
GLRX
GLUD1
GLUD2
GLUL
GM2A
GMDS
GMFB
GML
GMPR
GNA11
GNA12
GNA15
GNAI1
GNAI2
GNAI3
GNAL
GNAO1
GNAQ
GNAS
GNAT1
GNAT2
GNAZ
GNB1
GNB2
GNB3
GNG3
GNG4
GNG5
GNG7
GNG10
GNG11
GNGT1
GNGT2
GNL1
GNRH1
GNRH2
GNRHR
GNS
GOLGA1
GOLGA2
GOLGA3
GOLGA4
GOLGB1
GOT1
GOT2
SFN
GP1BA
GP1BB
GP2
GP5
GP9
GPC1
GPD1
GPD2
GPI
GPLD1
GPM6A
GPM6B
GPR1
CCR10
GPR3
GPR4
XCR1
GPR6
NPBWR1
NPBWR2
CXCR3
PRLHR
GPR12
UTS2R
GPR15
GPR17
GPR18
GPR19
GPR20
GPR21
GPR22
LPAR4
MCHR1
GPR25
GPR26
GPR27
GPER1
GPR31
GPR32
GPR32P1
GPR33
GPR34
GPR35
GPR37
MLNR
GPR39
FFAR1
FFAR3
GPR42
FFAR2
GRK4
GRK5
GRK6
MKNK2
GPS1
GPS2
GPT
GPX1
GPX2
GPX3
GPX4
GPX5
GPX7
GRB2
GRB7
GRB10
GRB14
RAPGEF1
GRIA1
GRIA2
GRIA3
GRIA4
GRID1
GRID2
GRN
GRIK1
GRIK2
GRIK3
GRIK4
GRIK5
GRIN1
GRIN2A
GRIN2B
GRIN2C
GRIN2D
GRINA
NR3C1
ARHGAP35
GRM1
GRM2
GRM3
GRM4
GRM5
GRM6
GRM7
GRM8
CXCL1
CXCL2
CXCL3
GRP
PDIA3
GRPR
GRSF1
GSC2
GSK3A
GSK3B
GSN
GSPT1
GSR
GSS
GSTA1
GSTA2
GSTA3
GSTA4
GSTM1
GSTM2
GSTM3
GSTM4
GSTM5
GSTP1
GSTT1
GSTZ1
MSH6
GTF2A1
GTF2A2
GTF2B
GTF2E1
GTF2E2
GTF2F1
GTF2F2
GTF2H1
GTF2H2
GTF2H3
GTF2H4
GTF2I
GTF3A
BRF1
GTF3C1
GTF3C2
GUCY1A2
[truncated: 14,986 more rows]
