# Supplementary material for: Embracing the Dark Side: Computational Approaches to Unveil the Functionality of Genes Lacking Biological Annotation in Drug-Induced Liver Injury
Source: Front Genet. 2018 Nov 20;9:527. doi: 10.3389/fgene.2018.00527 (PMC6255978; doi:10.3389/fgene.2018.00527)
Supplement: DATA SHEETS S2 and S3 — Scripts (.R) used in all analyses conducted in this study as well as mapping to databases and IDs. [file Data_Sheet_2.ZIP › Suppl.Data3_P.1/TF_and_Pathway_enrichments_with_DoRothEA_and_PROGENy/resources/All_TGGATEs_genes.tsv]

GeneID	acetaminophen	caffeine	chloramphenicol	chlorpheniramine	diclofenac	hydroxyzine	isoniazid	nimesulide	theophylline	valproic_acid	Symbol	description	type_of_gene	reactome	kegg	biocarta	msigdb	omnipath	pathcom	DEG	GOBP	GOMF	GOCC	sum	MostDILI	NoDILI	isdisease	pubtator	generifs
1	0	1	0	0	0	0	0	1	1	0	A1BG	alpha-1-B glycoprotein	protein-coding	1	0	0	1	0	1	1	1	0	1	4	1	2	1	0	1
10	0	0	0	0	0	0	0	1	1	1	NAT2	N-acetyltransferase 2	protein-coding	1	1	0	1	0	1	1	1	1	1	6	2	1	1	0	1
100	0	0	0	0	0	0	0	0	0	0	ADA	adenosine deaminase	protein-coding	1	1	0	1	1	1	0	1	1	1	7	0	0	1	0	1
1000	0	1	0	0	0	0	0	0	0	0	CDH2	cadherin 2	protein-coding	1	1	0	1	1	1	1	1	1	1	7	0	1	1	0	1
10000	0	0	0	0	0	0	0	0	0	0	AKT3	AKT serine/threonine kinase 3	protein-coding	1	1	0	1	1	1	0	1	1	1	7	0	0	1	0	1
100009676	0	0	0	0	0	0	0	0	0	0	ZBTB11-AS1	ZBTB11 antisense RNA 1	ncRNA	0	0	0	0	0	0	0	0	0	0	0	0	0	0	0	0
10001	0	0	0	0	0	0	0	1	0	0	MED6	mediator complex subunit 6	protein-coding	1	0	0	1	1	1	1	1	1	1	6	1	0	0	0	0
10002	0	0	0	0	0	0	0	0	0	0	NR2E3	nuclear receptor subfamily 2 group E member 3	protein-coding	1	0	0	1	1	1	0	1	1	1	6	0	0	1	0	1
10003	0	0	0	0	0	0	0	0	0	0	NAALAD2	N-acetylated alpha-linked acidic dipeptidase 2	protein-coding	1	0	0	0	0	1	0	1	1	1	4	0	0	1	0	1
10004	0	0	0	0	0	0	0	0	0	0	NAALADL1	N-acetylated alpha-linked acidic dipeptidase like 1	protein-coding	0	0	0	0	0	0	0	1	1	1	3	0	0	1	0	1
100048912	0	0	0	0	0	0	0	0	0	0	CDKN2B-AS1	CDKN2B antisense RNA 1	ncRNA	0	0	0	0	0	0	0	0	0	0	0	0	0	1	1	1
10005	0	0	0	0	0	0	0	0	0	0	ACOT8	acyl-CoA thioesterase 8	protein-coding	1	1	0	1	1	1	0	1	1	1	7	0	0	1	0	1
10006	0	0	0	0	0	0	0	0	0	0	ABI1	abl interactor 1	protein-coding	1	0	0	1	1	1	0	1	1	1	6	0	0	1	0	1
10007	0	1	0	0	0	1	1	1	1	0	GNPDA1	glucosamine-6-phosphate deaminase 1	protein-coding	1	1	0	1	0	1	1	1	1	1	6	2	3	1	0	1
10008	0	0	0	0	0	0	0	0	0	0	KCNE3	potassium voltage-gated channel subfamily E regulatory subunit 3	protein-coding	1	0	0	0	1	1	0	1	1	1	5	0	0	1	0	1
10009	0	0	0	0	0	0	0	0	0	0	ZBTB33	zinc finger and BTB domain containing 33	protein-coding	0	0	0	1	1	1	0	1	1	1	5	0	0	1	0	1
100093630	0	1	0	0	1	1	0	0	1	0	SNHG8	small nucleolar RNA host gene 8	ncRNA	0	0	0	0	0	0	1	0	0	0	0	1	3	0	1	0
100093698	0	0	0	0	0	0	0	0	0	0	GS1-600G8.3	unknown transcript	ncRNA	0	0	0	0	0	0	0	0	0	0	0	0	0	1	0	0
1001	0	0	0	0	0	0	0	0	0	0	CDH3	cadherin 3	protein-coding	1	1	0	1	1	1	0	1	1	1	7	0	0	1	0	1
10010	0	0	0	0	0	0	0	0	0	0	TANK	TRAF family member associated NFKB activator	protein-coding	1	1	1	1	1	1	0	1	1	1	8	0	0	1	0	1
100101467	0	0	0	0	0	0	0	0	0	0	ZSCAN30	zinc finger and SCAN domain containing 30	protein-coding	0	0	0	0	0	0	0	1	1	1	3	0	0	0	0	0
100101938	0	0	0	0	0	0	0	0	0	0	ANKRD26P3	ankyrin repeat domain 26 pseudogene 3	pseudo	0	0	0	0	0	0	0	0	0	0	0	0	0	0	0	0
10011	0	0	0	0	0	0	0	0	0	0	SRA1	steroid receptor RNA activator 1	protein-coding	0	0	1	1	1	1	0	1	1	1	6	0	0	1	0	1
100113407	0	1	0	0	0	0	1	0	1	1	TMEM170B	transmembrane protein 170B	protein-coding	0	0	0	0	0	0	1	0	0	1	1	2	2	0	0	0
100124700	0	0	0	0	0	0	0	0	0	0	HOTAIR	HOX transcript antisense RNA	ncRNA	0	0	0	0	0	0	0	0	0	0	0	0	0	1	1	1
100125288	0	0	0	0	0	0	0	0	0	0	ZGLP1	zinc finger, GATA-like protein 1	protein-coding	0	0	0	0	0	0	0	1	1	1	3	0	0	1	0	1
100126784	0	0	0	0	0	0	1	0	0	0	LOC100126784	uncharacterized LOC100126784	ncRNA	0	0	0	0	0	0	1	0	0	0	0	1	0	0	0	0
100126791	1	0	0	0	1	0	1	0	0	0	EGOT	eosinophil granule ontogeny transcript (non-protein coding)	ncRNA	0	0	0	0	0	0	1	0	0	0	0	3	0	0	1	1
100126793	0	0	0	0	0	0	0	0	0	0	GHRLOS	ghrelin opposite strand/antisense RNA	ncRNA	0	0	0	0	0	0	0	0	0	0	0	0	0	0	1	1
100127888	0	0	0	0	0	0	0	0	0	0	SLCO4A1-AS1	SLCO4A1 antisense RNA 1	ncRNA	0	0	0	0	0	0	0	0	0	0	0	0	0	0	0	0
100127983	0	0	0	0	0	0	0	0	0	0	C8orf88	chromosome 8 open reading frame 88	protein-coding	0	0	0	0	0	0	0	1	1	1	3	0	0	0	0	1
100128025	0	0	0	0	0	0	0	0	0	0	WWTR1-AS1	WWTR1 antisense RNA 1	ncRNA	0	0	0	0	0	0	0	0	0	0	0	0	0	0	0	0
100128071	0	0	0	0	0	0	0	0	0	0	FAM229A	family with sequence similarity 229 member A	protein-coding	0	0	0	0	0	0	0	0	0	0	0	0	0	0	0	0
100128098	0	0	0	0	0	0	0	0	0	0	ST8SIA6-AS1	ST8SIA6 antisense RNA 1	ncRNA	0	0	0	0	0	0	0	0	0	0	0	0	0	0	0	0
100128124	0	0	0	0	0	0	0	0	0	0	HGC6.3	uncharacterized LOC100128124	protein-coding	0	0	0	0	0	0	0	0	0	0	0	0	0	0	1	0
100128126	0	0	0	0	0	0	0	0	0	0	STAU2-AS1	STAU2 antisense RNA 1	ncRNA	0	0	0	0	0	0	0	0	0	0	0	0	0	0	0	0
100128139	0	0	0	0	0	0	0	0	0	0	LINC01233	long intergenic non-protein coding RNA 1233	ncRNA	0	0	0	0	0	0	0	0	0	0	0	0	0	0	0	0
100128164	0	0	0	0	0	0	0	0	0	0	LOC100128164	four and a half LIM domains 1 pseudogene	pseudo	0	0	0	0	0	0	0	0	0	0	0	0	0	0	0	0
100128176	0	0	0	0	0	0	0	0	0	0	UST-AS1	UST antisense RNA 1	ncRNA	0	0	0	0	0	0	0	0	0	0	0	0	0	0	0	0
100128191	1	0	0	0	0	0	0	0	0	0	TMPO-AS1	TMPO antisense RNA 1	ncRNA	0	0	0	0	0	0	1	0	0	0	0	1	0	0	1	0
100128239	0	0	0	0	0	0	0	0	0	0	LOC100128239	uncharacterized LOC100128239	ncRNA	0	0	0	0	0	0	0	0	0	0	0	0	0	0	0	0
100128252	0	1	0	0	0	0	0	0	1	1	ZNF667-AS1	ZNF667 antisense RNA 1 (head to head)	ncRNA	0	0	0	0	0	0	1	0	0	0	0	1	2	1	1	1
100128285	0	0	0	0	0	0	0	0	0	0	DNM1P35	dynamin 1 pseudogene 35	pseudo	0	0	0	0	0	0	0	0	0	0	0	0	0	0	0	0
100128288	0	0	0	0	0	0	0	0	0	0	LOC100128288	uncharacterized LOC100128288	ncRNA	0	0	0	0	0	0	0	0	0	0	0	0	0	0	0	0
100128292	0	0	0	0	0	0	0	0	0	0	DLG5-AS1	DLG5 antisense RNA 1	ncRNA	0	0	0	0	0	0	0	0	0	0	0	0	0	0	0	0
100128325	0	0	0	0	0	0	0	0	0	0	LOC100128325	uncharacterized LOC100128325	ncRNA	0	0	0	0	0	0	0	0	0	0	0	0	0	0	0	0
100128361	0	0	0	0	0	0	0	0	0	0	LOC100128361	uncharacterized LOC100128361	ncRNA	0	0	0	0	0	0	0	0	0	0	0	0	0	0	0	0
100128496	0	0	0	0	0	0	0	0	0	0	C20orf78	chromosome 20 open reading frame 78	protein-coding	0	0	0	0	0	0	0	0	0	0	0	0	0	0	0	0
100128511	0	0	0	0	0	0	0	0	0	0	NEBL-AS1	NEBL antisense RNA 1	ncRNA	0	0	0	0	0	0	0	0	0	0	0	0	0	0	0	0
100128554	0	0	0	0	0	0	0	0	0	0	LINC02347	long intergenic non-protein coding RNA 2347	ncRNA	0	0	0	0	0	0	0	0	0	0	0	0	0	0	0	0
100128590	0	0	0	0	0	0	0	0	0	0	SLC8A1-AS1	SLC8A1 antisense RNA 1	ncRNA	0	0	0	0	0	0	0	0	0	0	0	0	0	0	0	0
100128640	0	0	0	0	0	0	0	0	0	0	ACVR2B-AS1	ACVR2B antisense RNA 1	ncRNA	0	0	0	0	0	0	0	0	0	0	0	0	0	0	0	0
100128653	0	0	0	0	0	0	0	0	1	0	LOC100128653	uncharacterized LOC100128653	ncRNA	0	0	0	0	0	0	1	0	0	0	0	0	1	0	0	0
100128731	0	0	0	0	0	0	0	0	0	0	OST4	oligosaccharyltransferase complex subunit 4, non-catalytic	protein-coding	0	0	0	0	0	0	0	1	0	1	2	0	0	0	0	1
100128750	0	1	0	0	0	0	0	0	0	0	RBPMS-AS1	RBPMS antisense RNA 1	ncRNA	0	0	0	0	0	0	1	0	0	0	0	0	1	0	0	0
100128782	0	0	0	0	0	0	0	0	0	0	LINC00476	long intergenic non-protein coding RNA 476	ncRNA	0	0	0	0	0	0	0	0	0	0	0	0	0	0	1	0
100128788	0	0	0	0	0	0	0	0	0	0	SRRM2-AS1	SRRM2 antisense RNA 1	ncRNA	0	0	0	0	0	0	0	0	0	0	0	0	0	0	0	0
100128822	1	1	0	0	1	0	1	1	1	1	LINC01003	long intergenic non-protein coding RNA 1003	ncRNA	0	0	0	0	0	0	1	0	0	0	0	5	2	0	0	0
100128830	0	0	0	0	0	0	0	0	0	0	LINC01165	long intergenic non-protein coding RNA 1165	ncRNA	0	0	0	0	0	0	0	0	0	0	0	0	0	0	0	0
100128881	0	0	0	0	0	0	0	0	0	0	VPS9D1-AS1	VPS9D1 antisense RNA 1	ncRNA	0	0	0	0	0	0	0	0	0	0	0	0	0	1	1	1
100128893	1	1	0	0	0	0	0	0	1	1	GATA6-AS1	GATA6 antisense RNA 1 (head to head)	ncRNA	0	0	0	0	0	0	1	0	0	0	0	2	2	1	1	0
100128927	1	0	0	0	1	0	0	0	0	0	ZBTB42	zinc finger and BTB domain containing 42	protein-coding	0	0	0	0	0	0	1	1	1	1	3	2	0	1	0	1
100128946	0	0	0	0	0	0	0	0	0	0	LINC01310	long intergenic non-protein coding RNA 1310	ncRNA	0	0	0	0	0	0	0	0	0	0	0	0	0	0	0	0
100128977	0	0	0	0	0	0	0	0	0	0	MAPT-AS1	MAPT antisense RNA 1	ncRNA	0	0	0	0	0	0	0	0	0	0	0	0	0	0	1	1
100128993	0	0	0	0	0	0	0	0	0	0	LOC100128993	uncharacterized LOC100128993	ncRNA	0	0	0	0	0	0	0	0	0	0	0	0	0	0	0	0
100128998	0	0	0	0	0	0	0	0	0	0	C20orf181	chromosome 20 open reading frame 181	unknown	0	0	0	0	0	0	0	0	0	0	0	0	0	1	1	0
100129034	0	0	0	0	0	0	0	0	0	0	LOC100129034	uncharacterized LOC100129034	ncRNA	0	0	0	0	0	0	0	0	0	0	0	0	0	0	0	0
100129098	0	0	0	0	0	0	0	0	0	0	LOC100129098	translation initiation factor IF-2	protein-coding	0	0	0	0	0	0	0	0	0	0	0	0	0	0	0	0
100129128	0	0	0	0	0	0	0	0	0	0	KHDC1L	KH domain containing 1 like	protein-coding	0	0	0	0	0	0	0	0	0	0	0	0	0	0	0	0
100129175	0	0	0	0	0	0	0	0	0	0	LOC100129175	uncharacterized LOC100129175	ncRNA	0	0	0	0	0	0	0	0	0	0	0	0	0	0	0	0
100129195	0	0	0	0	0	0	0	0	0	0	ZSCAN16-AS1	ZSCAN16 antisense RNA 1	ncRNA	0	0	0	0	0	0	0	0	0	0	0	0	0	0	0	0
100129196	0	0	0	0	0	0	0	0	0	0	MATN1-AS1	MATN1 antisense RNA 1	ncRNA	0	0	0	0	0	0	0	0	0	0	0	0	0	0	0	0
100129250	0	0	0	0	0	0	1	0	0	0	SMIM27	small integral membrane protein 27	protein-coding	0	0	0	0	0	0	1	0	0	1	1	1	0	0	0	0
100129271	0	0	0	0	0	0	0	0	0	0	C1orf68	chromosome 1 open reading frame 68	protein-coding	0	0	0	0	0	0	0	1	1	1	3	0	0	1	0	1
100129361	0	0	0	0	0	0	0	0	0	0	SMIM10L1	small integral membrane protein 10 like 1	protein-coding	0	0	0	0	0	0	0	0	0	1	1	0	0	0	0	0
100129387	0	0	0	0	0	0	0	0	0	0	GABPB1-AS1	GABPB1 antisense RNA 1	ncRNA	0	0	0	0	0	0	0	0	0	0	0	0	0	0	0	1
100129427	0	0	0	0	0	0	0	0	0	0	DDC-AS1	DDC antisense RNA 1	ncRNA	0	0	0	0	0	0	0	0	0	0	0	0	0	0	0	0
100129455	0	0	0	0	0	0	0	0	0	0	LOC100129455	uncharacterized LOC100129455	ncRNA	0	0	0	0	0	0	0	0	0	0	0	0	0	0	0	0
100129460	0	0	0	0	0	0	0	0	0	0	DPY19L1P1	DPY19L1 pseudogene 1	pseudo	0	0	0	0	0	0	0	0	0	0	0	0	0	0	0	0
100129461	0	0	0	0	0	0	0	0	0	0	LYRM4-AS1	LYRM4 antisense RNA 1	ncRNA	0	0	0	0	0	0	0	0	0	0	0	0	0	0	0	0
100129482	0	0	0	0	0	0	0	0	0	0	ZNF37BP	zinc finger protein 37B, pseudogene	pseudo	0	0	0	0	0	0	0	0	0	0	0	0	0	0	1	0
100129503	0	0	0	0	0	0	0	0	0	0	LOC100129503	uncharacterized LOC100129503	ncRNA	0	0	0	0	0	0	0	0	0	0	0	0	0	0	0	0
100129550	0	1	0	0	0	0	0	0	0	0	LINC02035	long intergenic non-protein coding RNA 2035	ncRNA	0	0	0	0	0	0	1	0	0	0	0	0	1	0	0	0
100129597	0	0	0	0	0	0	0	0	0	0	LINC00462	long intergenic non-protein coding RNA 462	ncRNA	0	0	0	0	0	0	0	0	0	0	0	0	0	0	1	0
100129617	0	0	0	0	0	0	0	0	0	0	LOC100129617	uncharacterized LOC100129617	ncRNA	0	0	0	0	0	0	0	0	0	0	0	0	0	0	0	0
100129620	0	0	0	0	0	0	0	0	0	0	LOC100129620	uncharacterized LOC100129620	ncRNA	0	0	0	0	0	0	0	0	0	0	0	0	0	0	0	0
100129654	0	0	0	0	0	0	0	0	0	0	TCF24	transcription factor 24	protein-coding	0	0	0	0	0	0	0	1	1	1	3	0	0	0	0	0
100129662	0	0	0	0	0	0	0	0	0	0	FGF13-AS1	FGF13 antisense RNA 1	ncRNA	0	0	0	0	0	0	0	0	0	0	0	0	0	0	0	0
100129716	0	0	0	0	0	0	0	0	0	0	ARRDC3-AS1	ARRDC3 antisense RNA 1	ncRNA	0	0	0	0	0	0	0	0	0	0	0	0	0	0	0	0
100129722	0	0	0	0	0	0	0	0	0	0	STPG3-AS1	STPG3 antisense RNA 1	ncRNA	0	0	0	0	0	0	0	0	0	0	0	0	0	0	0	0
100129726	0	0	0	0	0	0	0	0	0	0	LINC01126	long intergenic non-protein coding RNA 1126	ncRNA	0	0	0	0	0	0	0	0	0	0	0	0	0	0	0	0
100129792	0	0	0	0	0	0	0	0	0	0	CCDC152	coiled-coil domain containing 152	protein-coding	0	0	0	0	0	0	0	0	0	0	0	0	0	0	1	0
100129794	0	0	0	0	0	0	0	0	0	0	SLC25A21-AS1	SLC25A21 antisense RNA 1	ncRNA	0	0	0	0	0	0	0	0	0	0	0	0	0	0	0	0
100129827	0	0	0	0	0	0	0	0	0	0	MRVI1-AS1	MRVI1 antisense RNA 1	ncRNA	0	0	0	0	0	0	0	0	0	0	0	0	0	0	0	0
100129845	0	0	0	0	0	0	0	0	0	0	PCOLCE-AS1	PCOLCE antisense RNA 1	ncRNA	0	0	0	0	0	0	0	0	0	0	0	0	0	0	0	0
100129858	0	0	0	0	0	0	0	0	0	0	SCOC-AS1	SCOC antisense RNA 1	ncRNA	0	0	0	0	0	0	0	0	0	0	0	0	0	0	1	0
100129917	1	0	0	0	0	0	0	0	0	0	LOC100129917	uncharacterized LOC100129917	ncRNA	0	0	0	0	0	0	1	0	0	0	0	1	0	0	0	0
100129935	0	0	0	0	0	0	0	0	0	0	LOC100129935	galectin 14 pseudogene	pseudo	0	0	0	0	0	0	0	0	0	0	0	0	0	0	0	0
100129961	1	0	0	0	0	0	0	0	0	0	CCNT2-AS1	CCNT2 antisense RNA 1	ncRNA	0	0	0	0	0	0	1	0	0	0	0	1	0	0	0	0
100129973	0	0	0	0	0	0	0	0	0	0	CERNA1	competing endogenous lncRNA 1 for miR-4707-5p and miR-4767	ncRNA	0	0	0	0	0	0	0	0	0	0	0	0	0	0	0	1
10013	0	0	0	0	0	0	0	0	0	0	HDAC6	histone deacetylase 6	protein-coding	1	0	1	1	1	1	0	1	1	1	7	0	0	1	0	1
100130155	0	0	0	0	0	0	0	0	0	0	MIR124-2HG	MIR124-2 host gene	ncRNA	0	0	0	0	0	0	0	0	0	0	0	0	0	0	1	1
100130249	0	0	0	0	0	0	0	0	0	0	PP2672	uncharacterized LOC100130249	ncRNA	0	0	0	0	0	0	0	0	0	0	0	0	0	0	0	0
100130264	0	0	0	0	0	0	0	0	0	0	LOC100130264	uncharacterized LOC100130264	ncRNA	0	0	0	0	0	0	0	0	0	0	0	0	0	0	0	0
100130275	0	0	0	0	0	0	0	0	0	0	TFAP2A-AS1	TFAP2A antisense RNA 1	ncRNA	0	0	0	0	0	0	0	0	0	0	0	0	0	0	0	0
100130331	0	0	0	0	0	0	0	0	0	0	LOC100130331	POTE ankyrin domain family, member F pseudogene	pseudo	0	0	0	0	0	0	0	0	0	0	0	0	0	0	0	0
100130357	0	0	0	0	0	0	0	0	0	0	LOC100130357	uncharacterized LOC100130357	protein-coding	0	0	0	0	0	0	0	0	0	0	0	0	0	0	0	0
100130418	0	0	0	0	0	0	0	0	0	0	CECR7	cat eye syndrome chromosome region, candidate 7 (non-protein coding)	ncRNA	0	0	0	0	0	0	0	0	0	0	0	0	0	1	1	1
100130449	0	0	0	0	0	0	0	0	0	0	LOC100130449	uncharacterized LOC100130449	protein-coding	0	0	0	0	0	0	0	0	0	0	0	0	0	0	0	0
100130452	0	0	0	0	0	0	0	0	0	0	LOC100130452	uncharacterized LOC100130452	ncRNA	0	0	0	0	0	0	0	0	0	0	0	0	0	0	0	0
100130460	0	0	0	0	0	0	0	0	0	0	CAND1.11	uncharacterized LOC100130460	ncRNA	0	0	0	0	0	0	0	0	0	0	0	0	0	0	0	0
100130476	0	0	0	0	0	0	0	0	0	0	LOC100130476	uncharacterized LOC100130476	ncRNA	0	0	0	0	0	0	0	0	0	0	0	0	0	0	0	1
100130519	0	0	0	0	0	0	0	0	0	0	TMEM221	transmembrane protein 221	protein-coding	0	0	0	0	0	0	0	0	0	1	1	0	0	0	0	0
100130522	0	0	0	0	0	0	0	0	0	0	PARD6G-AS1	PARD6G antisense RNA 1	ncRNA	0	0	0	0	0	0	0	0	0	0	0	0	0	0	1	1
100130548	0	0	0	0	0	0	0	0	0	0	LOC100130548	uncharacterized LOC100130548	ncRNA	0	0	0	0	0	0	0	0	0	0	0	0	0	0	0	0
100130557	0	0	0	0	0	0	0	0	0	0	NFYC-AS1	NFYC antisense RNA 1	ncRNA	0	0	0	0	0	0	0	0	0	0	0	0	0	0	1	0
100130581	0	0	0	0	0	0	0	0	0	0	LINC00910	long intergenic non-protein coding RNA 910	ncRNA	0	0	0	0	0	0	0	0	0	0	0	0	0	0	0	0
100130613	0	0	0	0	0	0	0	0	0	0	PRR32	proline rich 32	protein-coding	0	0	0	0	0	0	0	0	0	0	0	0	0	0	1	0
100130691	0	0	0	0	0	0	0	0	0	0	LOC100130691	uncharacterized LOC100130691	ncRNA	0	0	0	0	0	0	0	0	0	0	0	0	0	0	0	0
100130700	0	0	0	0	0	0	0	0	0	0	TP53TG3HP	TP53 target 3 family member H, pseudogene	pseudo	0	0	0	0	0	0	0	0	0	0	0	0	0	0	0	0
100130705	0	0	0	0	0	0	0	0	0	0	LOC100130705	uncharacterized LOC100130705	protein-coding	0	0	0	0	0	0	0	0	0	0	0	0	0	0	0	0
100130717	0	0	0	0	0	0	0	0	0	0	HDHD5-AS1	HDHD5 antisense RNA 1	ncRNA	0	0	0	0	0	0	0	0	0	0	0	0	0	0	0	0
100130733	0	0	0	0	0	0	0	0	0	0	LRRC70	leucine rich repeat containing 70	protein-coding	0	0	0	0	0	0	0	1	1	1	3	0	0	0	0	1
100130744	0	0	0	0	0	0	0	0	0	0	LOC100130744	uncharacterized LOC100130744	ncRNA	0	0	0	0	0	0	0	0	0	0	0	0	0	0	0	0
100130776	0	0	0	0	0	0	0	0	0	0	AGAP2-AS1	AGAP2 antisense RNA 1	ncRNA	0	0	0	0	0	0	0	0	0	0	0	0	0	0	1	1
100130855	0	0	0	0	0	0	0	0	0	0	USP3-AS1	USP3 antisense RNA 1	ncRNA	0	0	0	0	0	0	0	0	0	0	0	0	0	0	0	0
100130872	0	0	0	0	0	0	0	0	0	0	LOC100130872	uncharacterized LOC100130872	ncRNA	0	0	0	0	0	0	0	0	0	0	0	0	0	0	0	0
100130889	1	0	0	0	1	0	0	0	0	0	PSORS1C3	psoriasis susceptibility 1 candidate 3 (non-protein coding)	ncRNA	0	0	0	0	0	0	1	0	0	0	0	2	0	1	1	1
100130894	0	0	0	0	0	0	0	0	0	0	VAC14-AS1	VAC14 antisense RNA 1	ncRNA	0	0	0	0	0	0	0	0	0	0	0	0	0	0	0	0
100130933	1	0	0	0	0	0	1	0	0	1	SMIM6	small integral membrane protein 6	protein-coding	0	0	0	0	0	0	1	0	0	1	1	3	0	0	0	0
100130950	0	0	0	0	0	0	0	0	0	0	LOC100130950	uncharacterized LOC100130950	ncRNA	0	0	0	0	0	0	0	0	0	0	0	0	0	0	0	0
100130958	0	0	0	0	0	0	0	0	0	0	SYCE1L	synaptonemal complex central element protein 1 like	protein-coding	0	0	0	0	0	0	0	1	0	1	2	0	0	1	0	0
100130964	0	0	0	0	0	0	0	0	0	0	LOC100130964	ADAM metallopeptidase domain 3A-like	ncRNA	0	0	0	0	0	0	0	0	0	0	0	0	0	0	0	0
100130967	0	0	0	0	0	0	0	0	0	0	C6orf99	chromosome 6 open reading frame 99	protein-coding	0	0	0	0	0	0	0	0	0	0	0	0	0	0	0	0
100130987	0	0	0	0	0	0	0	0	0	0	LOC100130987	uncharacterized LOC100130987	ncRNA	0	0	0	0	0	0	0	0	0	0	0	0	0	0	0	0
100130992	0	0	0	0	0	0	0	0	0	0	LOC100130992	uncharacterized LOC100130992	ncRNA	0	0	0	0	0	0	0	0	0	0	0	0	0	0	0	0
100131017	0	0	0	0	0	0	0	1	0	0	ZNF316	zinc finger protein 316	protein-coding	0	0	0	0	0	0	1	1	1	1	3	1	0	0	0	0
100131067	0	0	0	0	0	0	0	0	1	1	CKMT2-AS1	CKMT2 antisense RNA 1	ncRNA	0	0	0	0	0	0	1	0	0	0	0	1	1	0	0	0
100131096	0	0	0	0	0	0	0	0	0	0	TNRC6C-AS1	TNRC6C antisense RNA 1	ncRNA	0	0	0	0	0	0	0	0	0	0	0	0	0	0	0	0
100131117	0	0	0	0	0	0	0	0	0	0	ZBTB20-AS1	ZBTB20 antisense RNA 1	ncRNA	0	0	0	0	0	0	0	0	0	0	0	0	0	0	0	0
100131138	0	0	0	0	0	0	0	0	0	0	LINC01405	long intergenic non-protein coding RNA 1405	ncRNA	0	0	0	0	0	0	0	0	0	0	0	0	0	0	1	0
100131187	1	0	0	0	0	0	0	0	0	1	TSTD1	thiosulfate sulfurtransferase like domain containing 1	protein-coding	1	0	0	0	0	1	1	1	1	1	4	2	0	1	0	1
100131211	0	0	0	0	0	0	0	0	0	0	NEMP2	nuclear envelope integral membrane protein 2	protein-coding	0	0	0	0	0	0	0	0	0	1	1	0	0	0	1	0
100131213	0	0	0	0	0	0	0	0	0	0	ZNF503-AS2	ZNF503 antisense RNA 2	ncRNA	0	0	0	0	0	0	0	0	0	0	0	0	0	0	1	0
100131303	0	0	0	0	0	0	0	0	0	0	DPEP2NB	DPEP2 neighbor	protein-coding	0	0	0	0	0	0	0	0	0	0	0	0	0	0	0	0
100131347	0	0	0	0	0	0	0	0	0	0	LOC100131347	RAD52 motif containing 1 pseudogene	pseudo	0	0	0	0	0	0	0	0	0	0	0	0	0	0	0	0
100131366	0	0	0	0	0	0	0	0	0	0	LINC00605	long intergenic non-protein coding RNA 605	ncRNA	0	0	0	0	0	0	0	0	0	0	0	0	0	0	0	0
100131434	0	0	0	0	0	0	0	0	0	0	LINC00893	long intergenic non-protein coding RNA 893	ncRNA	0	0	0	0	0	0	0	0	0	0	0	0	0	1	0	0
100131454	0	0	0	0	0	0	0	0	0	0	DBIL5P	diazepam binding inhibitor-like 5, pseudogene	pseudo	0	0	0	0	0	0	0	0	0	0	0	0	0	0	0	0
100131496	0	0	0	0	0	0	0	0	0	0	LOC100131496	uncharacterized LOC100131496	ncRNA	0	0	0	0	0	0	0	0	0	0	0	0	0	0	0	0
100131532	0	0	0	0	0	0	0	0	0	0	LOC100131532	uncharacterized LOC100131532	ncRNA	0	0	0	0	0	0	0	0	0	0	0	0	0	0	0	0
100131561	0	0	0	0	0	0	0	0	0	0	FKSG29	FKSG29	ncRNA	0	0	0	0	0	0	0	0	0	0	0	0	0	0	0	0
100131564	0	0	0	0	0	0	0	0	0	1	CCDC18-AS1	CCDC18 antisense RNA 1	ncRNA	0	0	0	0	0	0	1	0	0	0	0	1	0	0	0	0
100131655	0	0	0	0	0	0	0	0	0	0	ZNF236-DT	ZNF236 divergent transcript	ncRNA	0	0	0	0	0	0	0	0	0	0	0	0	0	0	0	0
100131691	0	0	0	0	0	0	0	0	0	0	MZF1-AS1	MZF1 antisense RNA 1	ncRNA	0	0	0	0	0	0	0	0	0	0	0	0	0	0	0	0
100131733	1	0	0	0	0	0	0	0	0	1	USP30-AS1	USP30 antisense RNA 1	ncRNA	0	0	0	0	0	0	1	0	0	0	0	2	0	0	0	0
100131755	0	0	0	0	0	0	0	0	0	0	ARMCX4	armadillo repeat containing X-linked 4	protein-coding	0	0	0	0	0	0	0	0	0	1	1	0	0	0	1	0
100131801	0	0	0	0	0	0	0	0	0	0	PET100	PET100 homolog	protein-coding	0	0	0	0	0	0	0	1	1	1	3	0	0	1	0	1
100131814	0	0	0	0	0	0	0	0	0	0	LINC00271	long intergenic non-protein coding RNA 271	ncRNA	0	0	0	0	0	0	0	0	0	0	0	0	0	1	1	1
100131816	0	0	0	0	0	0	0	0	0	0	UBE2DNL	ubiquitin conjugating enzyme E2 D N-terminal like (pseudogene)	pseudo	0	0	0	0	0	0	0	0	1	0	1	0	0	0	0	0
100131825	0	0	0	0	0	0	0	0	0	0	CADM3-AS1	CADM3 antisense RNA 1	ncRNA	0	0	0	0	0	0	0	0	0	0	0	0	0	0	1	1
100131998	0	0	0	0	0	0	0	0	0	0	RRN3P3	RRN3 homolog, RNA polymerase I transcription factor pseudogene 3	pseudo	0	0	0	0	0	0	0	0	0	0	0	0	0	0	0	0
100132074	0	0	0	0	0	0	0	0	0	0	FOXO6	forkhead box O6	protein-coding	0	0	0	0	1	1	0	1	1	1	4	0	0	1	0	1
100132078	0	0	0	0	0	0	0	0	0	0	LOC100132078	uncharacterized LOC100132078	ncRNA	0	0	0	0	0	0	0	0	0	0	0	0	0	0	0	0
100132341	0	0	0	0	0	0	0	0	0	0	CLUHP3	clustered mitochondria homolog pseudogene 3	pseudo	0	0	0	0	0	0	0	0	0	0	0	0	0	0	0	0
100132354	0	0	0	0	0	0	0	0	0	0	LINC01512	long intergenic non-protein coding RNA 1512	ncRNA	0	0	0	0	0	0	0	0	0	0	0	0	0	0	0	1
100132356	0	0	0	0	0	0	0	0	0	0	LOC100132356	uncharacterized LOC100132356	ncRNA	0	0	0	0	0	0	0	0	0	0	0	0	0	0	0	0
100132386	0	0	0	0	0	0	0	0	0	0	KRTAP4-9	keratin associated protein 4-9	protein-coding	1	0	0	0	0	0	0	1	0	1	3	0	0	0	0	0
100132464	0	0	0	0	0	0	0	0	0	0	FAM99B	family with sequence similarity 99 member B (non-protein coding)	ncRNA	0	0	0	0	0	0	0	0	0	0	0	0	0	0	0	0
100132476	0	0	0	0	0	0	0	0	0	0	KRTAP4-7	keratin associated protein 4-7	protein-coding	0	0	0	0	0	0	0	1	1	1	3	0	0	0	0	0
100132596	0	0	0	0	0	0	0	0	0	0	XGY2	XG pseudogene, Y-linked 2	pseudo	0	0	0	0	0	0	0	0	0	0	0	0	0	0	1	0
100132618	0	0	0	0	0	0	0	0	0	0	ZRANB2-AS1	ZRANB2 antisense RNA 1	ncRNA	0	0	0	0	0	0	0	0	0	0	0	0	0	0	0	0
100132677	0	0	0	0	0	0	0	0	0	0	BSN-DT	BSN divergent transcript	ncRNA	0	0	0	0	0	0	0	0	0	0	0	0	0	0	0	0
100132707	0	0	0	0	1	0	0	0	0	0	PAXIP1-AS2	PAXIP1 antisense RNA 2	ncRNA	0	0	0	0	0	0	1	0	0	0	0	1	0	0	0	0
100132735	0	0	0	0	0	0	0	0	0	0	FILNC1	FOXO induced long non-coding RNA 1	ncRNA	0	0	0	0	0	0	0	0	0	0	0	0	0	0	0	1
100132815	1	0	0	0	0	0	1	0	0	1	IPO5P1	importin 5 pseudogene 1	pseudo	0	0	0	0	0	0	1	0	0	0	0	3	0	0	0	0
100132891	0	0	0	0	0	0	0	0	0	0	MSC-AS1	MSC antisense RNA 1	ncRNA	0	0	0	0	0	0	0	0	0	0	0	0	0	0	0	0
100132911	0	0	0	0	0	0	0	0	0	0	DPH3P1	diphthamide biosynthesis 3 pseudogene 1	protein-coding	0	0	0	0	0	0	0	0	1	0	1	0	0	0	0	0
100132987	0	0	0	0	0	0	0	0	0	0	LINC00856	long intergenic non-protein coding RNA 856	ncRNA	0	0	0	0	0	0	0	0	0	0	0	0	0	0	0	1
100133205	0	0	0	0	0	0	0	0	0	0	LINC00240	long intergenic non-protein coding RNA 240	ncRNA	0	0	0	0	0	0	0	0	0	0	0	0	0	0	1	0
100133308	0	0	0	0	0	0	0	0	0	0	RSU1P2	Ras suppressor protein 1 pseudogene 2	pseudo	0	0	0	0	0	0	0	0	0	0	0	0	0	0	1	0
100133311	0	0	0	0	0	0	0	0	0	0	HOXA-AS3	HOXA cluster antisense RNA 3	ncRNA	0	0	0	0	0	0	0	0	0	0	0	0	0	0	1	0
100133461	0	0	0	0	0	0	0	0	0	0	LINC02171	long intergenic non-protein coding RNA 2171	ncRNA	0	0	0	0	0	0	0	0	0	0	0	0	0	0	0	0
100133612	0	0	0	0	0	0	0	0	0	0	LINC01134	long intergenic non-protein coding RNA 1134	ncRNA	0	0	0	0	0	0	0	0	0	0	0	0	0	0	0	0
100133941	0	1	0	0	0	0	0	0	1	1	CD24	CD24 molecule	protein-coding	1	0	0	1	1	1	1	1	1	1	6	1	2	1	0	1
100133985	0	0	0	0	0	0	0	0	0	0	LINC01816	long intergenic non-protein coding RNA 1816	ncRNA	0	0	0	0	0	0	0	0	0	0	0	0	0	0	0	0
100133991	0	0	0	0	0	0	0	0	0	0	MAP3K14-AS1	MAP3K14 antisense RNA 1	ncRNA	0	0	0	0	0	0	0	0	0	0	0	0	0	0	1	0
100134040	0	0	0	0	0	0	0	0	0	0	LOC100134040	uncharacterized LOC100134040	ncRNA	0	0	0	0	0	0	0	0	0	0	0	0	0	0	0	0
100134229	1	0	0	0	0	0	0	0	1	0	KDM7A-DT	KDM7A divergent transcript	ncRNA	0	0	0	0	0	0	1	0	0	0	0	1	1	0	1	0
100134259	0	0	0	0	0	0	0	0	0	0	LINC01119	long intergenic non-protein coding RNA 1119	ncRNA	0	0	0	0	0	0	0	0	0	0	0	0	0	0	0	0
100134368	0	0	0	0	0	0	0	0	0	0	LOC100134368	uncharacterized LOC100134368	ncRNA	0	0	0	0	0	0	0	0	0	0	0	0	0	0	0	0
100134713	0	0	0	0	0	0	0	0	0	0	NDUFB2-AS1	NDUFB2 antisense RNA 1	ncRNA	0	0	0	0	0	0	0	0	0	0	0	0	0	0	0	0
100137047	0	0	0	0	0	0	0	0	1	0	JMJD7	jumonji domain containing 7	protein-coding	0	0	0	0	0	1	1	0	1	0	1	0	1	0	0	1
10014	0	0	0	0	0	0	0	0	1	0	HDAC5	histone deacetylase 5	protein-coding	1	0	1	1	1	1	1	1	1	1	7	0	1	1	0	1
100141515	0	0	0	0	0	0	0	0	0	0	C17orf99	chromosome 17 open reading frame 99	protein-coding	0	0	0	0	0	0	0	0	0	1	1	0	0	0	1	1
100144596	0	0	0	0	0	0	0	0	0	0	LINC00029	long intergenic non-protein coding RNA 29	ncRNA	0	0	0	0	0	0	0	0	0	0	0	0	0	0	0	0
100144597	0	0	0	0	0	0	0	0	0	0	LINC01056	long intergenic non-protein coding RNA 1056	ncRNA	0	0	0	0	0	0	0	0	0	0	0	0	0	0	0	0
100144602	0	0	0	0	0	0	0	0	0	0	EPHA5-AS1	EPHA5 antisense RNA 1	ncRNA	0	0	0	0	0	0	0	0	0	0	0	0	0	0	0	0
100144603	0	0	0	0	0	0	0	0	0	0	CHKB-DT	CHKB divergent transcript	ncRNA	0	0	0	0	0	0	0	0	0	0	0	0	0	0	0	0
100144604	0	0	0	0	0	0	0	0	0	0	LINC00930	long intergenic non-protein coding RNA 930	ncRNA	0	0	0	0	0	0	0	0	0	0	0	0	0	0	0	0
100144748	0	0	0	0	0	0	0	0	0	0	KLLN	killin, p53 regulated DNA replication inhibitor	protein-coding	0	0	0	0	0	0	0	1	1	1	3	0	0	1	0	1
100147773	0	0	0	0	0	0	0	0	0	0	LOC100147773	uncharacterized LOC100147773	ncRNA	0	0	0	0	0	0	0	0	0	0	0	0	0	0	0	0
10015	0	0	0	0	0	0	0	0	0	0	PDCD6IP	programmed cell death 6 interacting protein	protein-coding	1	1	0	1	1	1	0	1	1	1	7	0	0	1	0	1
10016	0	0	0	0	0	0	0	1	1	0	PDCD6	programmed cell death 6	protein-coding	0	0	0	0	1	0	1	1	1	1	4	1	1	1	0	1
100169752	0	0	0	0	0	0	0	0	0	0	TEX36-AS1	TEX36 antisense RNA 1	ncRNA	0	0	0	0	0	0	0	0	0	0	0	0	0	0	0	0
100169890	0	0	0	0	0	0	0	0	0	0	PEG3-AS1	PEG3 antisense RNA 1	ncRNA	0	0	0	0	0	0	0	0	0	0	0	0	0	0	1	1
100169989	0	0	0	0	0	0	0	0	0	0	DBIL5P2	diazepam binding inhibitor-like 5 pseudogene 2	pseudo	0	0	0	0	0	0	0	0	0	0	0	0	0	1	1	0
10017	1	0	0	0	0	0	0	0	0	0	BCL2L10	BCL2 like 10	protein-coding	0	0	0	0	1	1	1	1	1	1	4	1	0	1	0	1
100170229	0	0	0	0	0	0	0	0	0	0	SRRM5	serine/arginine repetitive matrix 5	protein-coding	0	0	0	0	0	0	0	0	0	0	0	0	0	0	0	0
100170765	0	0	0	0	0	0	0	0	0	0	ERICH4	glutamate rich 4	protein-coding	0	0	0	0	0	0	0	0	0	0	0	0	0	0	0	0
100170841	1	0	0	0	1	0	0	0	0	1	EPOP	elongin BC and polycomb repressive complex 2 associated protein	protein-coding	0	0	0	0	0	0	1	1	1	1	3	3	0	0	0	0
10018	1	1	0	0	0	0	0	1	1	0	BCL2L11	BCL2 like 11	protein-coding	1	0	0	1	1	1	1	1	1	1	6	2	2	1	0	1
100188893	0	0	0	0	0	0	0	0	0	0	TOMM6	translocase of outer mitochondrial membrane 6	protein-coding	1	0	0	0	0	1	0	1	0	1	3	0	0	0	0	1
100188953	0	0	0	0	0	0	0	0	0	0	LINC00092	long intergenic non-protein coding RNA 92	ncRNA	0	0	0	0	0	0	0	0	0	0	0	0	0	0	1	1
100189589	0	0	0	0	0	0	0	0	0	0	DCTN1-AS1	DCTN1 antisense RNA 1	ncRNA	0	0	0	0	0	0	0	0	0	0	0	0	0	0	0	0
10019	0	0	0	0	0	0	1	0	1	0	SH2B3	SH2B adaptor protein 3	protein-coding	1	1	0	1	1	1	1	1	1	1	7	1	1	1	0	1
100190938	0	0	0	0	0	0	0	0	0	0	RAMP2-AS1	RAMP2 antisense RNA 1	ncRNA	0	0	0	0	0	0	0	0	0	0	0	0	0	0	0	0
100190939	0	1	0	0	0	0	0	0	1	0	TPT1-AS1	TPT1 antisense RNA 1	ncRNA	0	0	0	0	0	0	1	0	0	0	0	0	2	0	0	0
100192378	0	0	0	0	0	0	0	0	0	0	ZFHX4-AS1	ZFHX4 antisense RNA 1	ncRNA	0	0	0	0	0	0	0	0	0	0	0	0	0	0	0	0
100192379	0	0	0	0	0	0	0	0	0	0	PP12613	uncharacterized LOC100192379	ncRNA	0	0	0	0	0	0	0	0	0	0	0	0	0	0	0	0
100192386	0	0	0	0	0	0	0	0	0	0	FLJ16779	uncharacterized LOC100192386	ncRNA	0	0	0	0	0	0	0	0	0	0	0	0	0	0	0	0
1002	0	0	0	0	0	0	0	0	0	0	CDH4	cadherin 4	protein-coding	1	1	0	1	1	1	0	1	1	1	7	0	0	1	0	1
10020	0	0	0	0	0	0	0	0	0	0	GNE	glucosamine (UDP-N-acetyl)-2-epimerase/N-acetylmannosamine kinase	protein-coding	1	1	0	1	0	1	0	1	1	1	6	0	0	1	0	1
10021	0	0	0	0	0	0	0	0	0	0	HCN4	hyperpolarization activated cyclic nucleotide gated potassium channel 4	protein-coding	1	0	0	1	1	1	0	1	1	1	6	0	0	1	0	1
100216545	0	0	0	0	0	0	0	0	0	0	KMT2E-AS1	KMT2E antisense RNA 1	ncRNA	0	0	0	0	0	0	0	0	0	0	0	0	0	0	0	0
100216546	0	0	0	0	0	0	0	0	0	0	LINC01004	long intergenic non-protein coding RNA 1004	ncRNA	0	0	0	0	0	0	0	0	0	0	0	0	0	0	0	0
10022	0	0	0	0	0	0	0	0	0	0	INSL5	insulin like 5	protein-coding	1	0	0	1	1	1	0	1	1	1	6	0	0	0	0	1
10023	0	1	0	0	0	0	0	0	1	1	FRAT1	FRAT1, WNT signaling pathway regulator	protein-coding	1	1	1	1	1	1	1	1	1	1	8	1	2	1	0	1
10024	1	0	0	0	0	0	0	0	0	1	TROAP	trophinin associated protein	protein-coding	0	0	0	0	1	0	1	1	1	1	4	2	0	0	0	1
100240728	0	0	0	0	0	0	0	0	0	0	LOC100240728	uncharacterized LOC100240728	ncRNA	0	0	0	0	0	0	0	0	0	0	0	0	0	0	0	0
10025	0	0	0	0	0	0	0	0	0	1	MED16	mediator complex subunit 16	protein-coding	1	0	0	1	0	1	1	1	1	1	5	1	0	1	0	0
10026	0	0	0	0	0	0	0	1	0	1	PIGK	phosphatidylinositol glycan anchor biosynthesis class K	protein-coding	1	1	0	1	0	1	1	1	1	1	6	2	0	1	0	1
100268168	0	1	0	0	0	0	0	0	0	0	LOC100268168	uncharacterized LOC100268168	ncRNA	0	0	0	0	0	0	1	0	0	0	0	0	1	0	0	0
100270679	0	0	0	0	0	0	0	0	0	0	LINC01432	long intergenic non-protein coding RNA 1432	ncRNA	0	0	0	0	0	0	0	0	0	0	0	0	0	1	0	0
100270804	0	0	0	0	0	0	0	0	0	0	LOC100270804	uncharacterized LOC100270804	ncRNA	0	0	0	0	0	0	0	0	0	0	0	0	0	0	0	0
100271722	0	0	0	0	0	0	0	0	0	0	LINC00899	long intergenic non-protein coding RNA 899	ncRNA	0	0	0	0	0	0	0	0	0	0	0	0	0	0	0	0
100272147	0	0	0	0	0	0	0	0	0	0	CMC4	C-X9-C motif containing 4	protein-coding	1	0	0	0	1	1	0	1	0	1	4	0	0	1	0	0
100272217	0	0	0	0	0	0	0	0	0	0	LOC100272217	uncharacterized LOC100272217	ncRNA	0	0	0	0	0	0	0	0	0	0	0	0	0	0	0	0
100272228	0	0	0	0	0	0	0	0	0	0	LINC00894	long intergenic non-protein coding RNA 894	ncRNA	0	0	0	0	0	0	0	0	0	0	0	0	0	0	0	0
100286844	0	0	0	0	0	0	0	0	0	0	BCDIN3D-AS1	BCDIN3D antisense RNA 1	ncRNA	0	0	0	0	0	0	0	0	0	0	0	0	0	0	0	0
100286938	0	0	0	0	0	0	0	0	0	0	VPS13A-AS1	VPS13A antisense RNA 1	ncRNA	0	0	0	0	0	0	0	0	0	0	0	0	0	0	0	0
100287015	0	0	0	0	0	0	0	0	0	0	LOC100287015	uncharacterized LOC100287015	ncRNA	0	0	0	0	0	0	0	0	0	0	0	0	0	0	0	1
100287098	0	0	0	0	0	0	0	0	0	0	TONSL-AS1	TONSL antisense RNA 1	ncRNA	0	0	0	0	0	0	0	0	0	0	0	0	0	0	0	0
100287114	0	0	0	0	0	0	0	0	0	0	LINC00421	long intergenic non-protein coding RNA 421	ncRNA	0	0	0	0	0	0	0	0	0	0	0	0	0	0	0	0
100287177	1	0	0	0	0	0	0	0	0	0	EML2-AS1	EML2 antisense RNA 1	ncRNA	0	0	0	0	0	0	1	0	0	0	0	1	0	0	0	0
100287216	0	0	0	0	0	0	0	0	0	0	SH3RF3-AS1	SH3RF3 antisense RNA 1	ncRNA	0	0	0	0	0	0	0	0	0	0	0	0	0	0	0	0
100287227	0	0	0	0	0	0	0	0	0	0	TIPARP-AS1	TIPARP antisense RNA 1	ncRNA	0	0	0	0	0	0	0	0	0	0	0	0	0	0	0	0
100287290	0	0	0	0	0	0	0	0	0	0	LOC100287290	cytokine receptor CRL2	protein-coding	0	0	0	0	0	0	0	0	0	0	0	0	0	0	0	0
100287366	0	0	0	0	0	0	0	0	0	0	OSTM1-AS1	OSTM1 antisense RNA 1	ncRNA	0	0	0	0	0	0	0	0	0	0	0	0	0	0	0	0
100287387	0	0	0	0	0	0	0	0	0	0	LOC100287387	uncharacterized LOC100287387	protein-coding	0	0	0	0	0	0	0	0	0	0	0	0	0	0	0	0
100287482	1	0	0	0	0	0	0	0	0	0	SMKR1	small lysine rich protein 1	protein-coding	0	0	0	0	0	0	1	0	0	0	0	1	0	0	0	0
100287569	0	0	0	0	0	0	0	0	0	1	LINC00173	long intergenic non-protein coding RNA 173	ncRNA	0	0	0	0	0	0	1	0	0	0	0	1	0	0	1	0
100287616	0	0	0	0	0	0	0	0	0	0	LOXL1-AS1	LOXL1 antisense RNA 1	ncRNA	0	0	0	0	0	0	0	0	0	0	0	0	0	1	0	1
100287765	0	0	0	0	0	0	0	0	0	0	LINC00630	long intergenic non-protein coding RNA 630	ncRNA	0	0	0	0	0	0	0	0	0	0	0	0	0	0	1	0
100287808	0	0	0	0	0	0	0	0	0	0	LOC100287808	uncharacterized LOC100287808	ncRNA	0	0	0	0	0	0	0	0	0	0	0	0	0	0	0	0
100287814	0	0	0	0	0	0	0	0	0	0	LINC00582	long intergenic non-protein coding RNA 582	ncRNA	0	0	0	0	0	0	0	0	0	0	0	0	0	0	0	0
100287896	1	0	0	0	0	0	0	0	0	0	LOC100287896	uncharacterized LOC100287896	protein-coding	0	0	0	0	0	0	1	0	0	0	0	1	0	0	0	0
100287902	0	0	0	0	0	0	0	0	0	0	LGALS8-AS1	LGALS8 antisense RNA 1	ncRNA	0	0	0	0	0	0	0	0	0	0	0	0	0	0	0	0
100287932	0	0	0	0	0	0	0	0	0	0	TIMM23	translocase of inner mitochondrial membrane 23	protein-coding	1	0	0	0	0	1	0	1	1	1	4	0	0	1	0	1
100288079	0	0	0	0	0	0	0	0	0	0	GS1-279B7.1	microtubule associated protein 1 light chain 3 beta pseudogene	pseudo	0	0	0	0	0	0	0	0	0	0	0	0	0	0	0	0
100288122	0	0	0	0	0	0	0	0	0	0	LDLRAD4-AS1	LDLRAD4 antisense RNA 1	ncRNA	0	0	0	0	0	0	0	0	0	0	0	0	0	0	0	0
100288123	0	0	0	0	0	0	0	0	0	0	LOC100288123	uncharacterized LOC100288123	ncRNA	0	0	0	0	0	0	0	0	0	0	0	0	0	0	0	0
100288152	1	0	0	0	0	0	0	0	0	0	SLC9A3-AS1	SLC9A3 antisense RNA 1	ncRNA	0	0	0	0	0	0	1	0	0	0	0	1	0	0	0	1
100288198	1	0	0	0	0	0	0	0	0	0	HMGN3-AS1	HMGN3 antisense RNA 1	ncRNA	0	0	0	0	0	0	1	0	0	0	0	1	0	0	0	0
100288413	1	0	0	0	0	0	0	0	0	0	ERVMER34-1	endogenous retrovirus group MER34 member 1, envelope	protein-coding	0	0	0	0	0	0	1	0	0	1	1	1	0	0	0	0
100288432	0	0	0	0	0	0	0	0	0	0	IL10RB-DT	IL10RB divergent transcript	ncRNA	0	0	0	0	0	0	0	0	0	0	0	0	0	0	0	1
100288637	0	0	0	0	0	0	0	0	0	0	LOC100288637	OTU deubiquitinase 7A pseudogene	pseudo	0	0	0	0	0	0	0	0	0	0	0	0	0	0	0	0
100288730	0	0	0	0	0	0	0	0	0	0	PAN3-AS1	PAN3 antisense RNA 1	ncRNA	0	0	0	0	0	0	0	0	0	0	0	0	0	0	0	0
100288797	0	0	0	0	0	0	0	0	0	0	TMEM239	transmembrane protein 239	protein-coding	0	0	0	0	0	0	0	0	1	1	2	0	0	0	0	0
100288911	0	0	0	0	0	0	0	0	0	0	LOC100288911	uncharacterized LOC100288911	ncRNA	0	0	0	0	0	0	0	0	0	0	0	0	0	0	0	0
100289019	0	1	0	0	0	0	0	0	0	1	SLC25A25-AS1	SLC25A25 antisense RNA 1	ncRNA	0	0	0	0	0	0	1	0	0	0	0	1	1	1	0	1
100289092	0	0	0	0	0	0	0	0	0	0	ATP2A1-AS1	ATP2A1 antisense RNA 1	ncRNA	0	0	0	0	0	0	0	0	0	0	0	0	0	0	0	0
100289097	0	0	0	0	0	0	0	0	0	0	FRG1CP	FSHD region gene 1 family member C, pseudogene	pseudo	0	0	0	0	0	0	0	0	0	0	0	0	0	0	0	0
100289098	0	0	0	0	0	1	0	0	0	1	GS1-124K5.4	uncharacterized LOC100289098	ncRNA	0	0	0	0	0	0	1	0	0	0	0	1	1	0	0	0
100289187	0	0	0	0	0	0	0	0	0	0	TMEM225B	transmembrane protein 225B	protein-coding	0	0	0	0	0	0	0	1	0	1	2	0	0	0	0	0
100289230	0	0	0	0	0	0	1	0	1	0	LOC100289230	uncharacterized LOC100289230	ncRNA	0	0	0	0	0	0	1	0	0	0	0	1	1	0	0	0
100289255	0	0	0	0	0	0	0	0	0	0	TMEM238L	transmembrane protein 238 like	ncRNA	0	0	0	0	0	0	0	0	0	1	1	0	0	1	1	1
100289274	1	0	0	0	0	0	1	0	0	1	DNAJC3-DT	DNAJC3 divergent transcript	ncRNA	0	0	0	0	0	0	1	0	0	0	0	3	0	0	0	0
100289341	0	1	0	0	1	0	0	0	1	0	MAN1B1-DT	MAN1B1 divergent transcript	ncRNA	0	0	0	0	0	0	1	0	0	0	0	1	2	0	0	0
100289361	0	0	0	0	0	0	1	0	0	1	LOC100289361	uncharacterized LOC100289361	ncRNA	0	0	0	0	0	0	1	0	0	0	0	2	0	0	0	0
100289373	0	0	0	0	0	0	0	0	0	0	UBAC2-AS1	UBAC2 antisense RNA 1	ncRNA	0	0	0	0	0	0	0	0	0	0	0	0	0	0	0	0
100289410	1	0	0	0	0	0	0	0	1	0	MCF2L-AS1	MCF2L antisense RNA 1	ncRNA	0	0	0	0	0	0	1	0	0	0	0	1	1	0	0	0
100289495	0	0	0	0	0	0	0	0	0	1	LOC100289495	uncharacterized LOC100289495	ncRNA	0	0	0	0	0	0	1	0	0	0	0	1	0	0	0	0
100289509	0	0	0	0	0	0	0	0	0	0	KCNIP2-AS1	KCNIP2 antisense RNA 1	ncRNA	0	0	0	0	0	0	0	0	0	0	0	0	0	0	0	0
100289635	1	0	0	0	0	0	0	0	0	0	ZNF605	zinc finger protein 605	protein-coding	1	0	0	0	0	1	1	1	1	1	4	1	0	0	0	0
100289678	0	0	0	0	0	0	0	0	0	0	ZNF783	zinc finger family member 783	protein-coding	0	0	0	0	0	0	0	1	1	1	3	0	0	1	0	0
100292680	0	0	0	0	0	0	0	0	0	0	LINC00942	long intergenic non-protein coding RNA 942	ncRNA	0	0	0	0	0	0	0	0	0	0	0	0	0	0	1	1
100293516	0	0	0	0	1	0	0	0	1	0	ZNF587B	zinc finger protein 587B	protein-coding	0	0	0	0	0	0	1	1	1	1	3	1	1	1	0	0
100294362	0	0	0	0	0	0	0	0	0	0	LOC100294362	uncharacterized LOC100294362	ncRNA	0	0	0	0	0	0	0	0	0	0	0	0	0	0	0	0
100294720	0	0	0	0	0	0	0	0	0	0	NHEG1	neuroblastoma highly expressed 1	ncRNA	0	0	0	0	0	0	0	0	0	0	0	0	0	0	1	0
1003	0	0	0	0	0	0	0	0	0	0	CDH5	cadherin 5	protein-coding	1	1	0	1	1	1	0	1	1	1	7	0	0	1	0	1
100302650	1	1	0	0	0	0	1	0	1	1	BRE-AS1	BRE antisense RNA 1	ncRNA	0	0	0	0	0	0	1	0	0	0	0	3	2	0	1	0
100302691	0	0	0	0	0	0	0	0	0	0	LINC00184	long intergenic non-protein coding RNA 184	ncRNA	0	0	0	0	0	0	0	0	0	0	0	0	0	0	1	0
100302740	0	0	0	0	0	0	0	0	0	0	FAS-AS1	FAS antisense RNA 1	ncRNA	0	0	0	0	0	0	0	0	0	0	0	0	0	1	1	1
100303728	0	0	0	0	0	0	0	0	0	0	SLC25A5-AS1	SLC25A5 antisense RNA 1	ncRNA	0	0	0	0	0	0	0	0	0	0	0	0	0	0	0	0
100303755	0	0	0	0	0	0	0	0	0	0	PET117	PET117 homolog	protein-coding	0	0	0	0	0	0	0	1	0	1	2	0	0	1	0	1
100306951	0	1	0	0	0	0	0	0	1	0	PITPNA-AS1	PITPNA antisense RNA 1	ncRNA	0	0	0	0	0	0	1	0	0	0	0	0	2	0	0	0
100309464	0	0	0	0	0	0	0	0	0	0	OTX2-AS1	OTX2 antisense RNA 1 (head to head)	ncRNA	0	0	0	0	0	0	0	0	0	0	0	0	0	0	1	0
100316868	0	0	0	0	0	0	0	0	0	0	HOTTIP	HOXA distal transcript antisense RNA	ncRNA	0	0	0	0	0	0	0	0	0	0	0	0	0	1	1	1
100316904	0	0	0	0	0	0	0	0	0	0	SAP25	Sin3A associated protein 25	protein-coding	0	0	0	0	0	0	0	1	0	1	2	0	0	0	0	0
100329135	0	0	0	0	0	0	0	0	0	0	TRPC5OS	TRPC5 opposite strand	protein-coding	0	0	0	0	0	0	0	0	0	0	0	0	0	0	0	0
100359394	0	0	0	0	0	0	0	0	0	0	LINC00102	long intergenic non-protein coding RNA 102	ncRNA	0	0	0	0	0	0	0	0	0	0	0	0	0	0	0	0
10036	0	0	0	0	0	0	0	0	1	0	CHAF1A	chromatin assembly factor 1 subunit A	protein-coding	0	0	0	0	1	0	1	1	1	1	4	0	1	1	0	1
100379174	0	0	0	0	0	0	0	0	0	0	MACROD2-AS1	MACROD2 antisense RNA 1	ncRNA	0	0	0	0	0	0	0	0	0	0	0	0	0	1	1	0
100379224	0	0	0	0	0	0	0	0	0	0	LOC100379224	uncharacterized LOC100379224	ncRNA	0	0	0	0	0	0	0	0	0	0	0	0	0	0	0	0
100379661	0	0	0	0	0	0	0	0	0	0	GRIK1-AS2	GRIK1 antisense RNA 2	ncRNA	0	0	0	0	0	0	0	0	0	0	0	0	0	0	0	0
10038	0	1	0	0	0	0	0	0	1	0	PARP2	poly(ADP-ribose) polymerase 2	protein-coding	1	1	0	1	1	1	1	1	1	1	7	0	2	1	0	1
100381270	0	0	0	0	0	0	0	0	0	0	ZBED6	zinc finger BED-type containing 6	protein-coding	0	0	0	0	0	0	0	1	1	1	3	0	0	1	0	1
10039	1	0	0	0	0	0	1	0	0	1	PARP3	poly(ADP-ribose) polymerase family member 3	protein-coding	0	1	0	1	1	1	1	1	1	1	6	3	0	1	0	1
1004	0	0	0	0	0	0	0	0	0	0	CDH6	cadherin 6	protein-coding	1	0	0	1	0	1	0	1	1	1	5	0	0	1	0	1
10040	0	0	0	0	0	0	0	0	1	0	TOM1L1	target of myb1 like 1 membrane trafficking protein	protein-coding	0	0	0	0	1	0	1	1	1	1	4	0	1	1	0	1
10042	0	0	0	0	0	0	0	0	0	0	HMGXB4	HMG-box containing 4	protein-coding	0	0	0	0	0	0	0	1	1	1	3	0	0	1	0	1
100422212	0	0	0	0	0	0	0	0	0	0	LOC100422212	eukaryotic translation initiation factor 3 subunit J pseudogene	pseudo	0	0	0	0	0	0	0	0	0	0	0	0	0	0	0	0
100422737	0	0	0	0	0	0	0	0	0	0	LINC02532	long intergenic non-protein coding RNA 2532	ncRNA	0	0	0	0	0	0	0	0	0	0	0	0	0	0	0	0
10043	0	1	0	0	0	1	0	0	0	0	TOM1	target of myb1 membrane trafficking protein	protein-coding	1	0	0	1	0	1	1	1	1	1	5	0	2	1	0	1
10044	0	0	0	0	0	0	0	0	0	0	SH2D3C	SH2 domain containing 3C	protein-coding	0	0	0	0	1	1	0	1	1	1	4	0	0	1	0	1
10045	1	0	1	0	1	1	0	1	1	0	SH2D3A	SH2 domain containing 3A	protein-coding	0	0	0	0	1	0	1	1	1	1	4	3	3	1	0	1
10046	0	0	0	0	0	0	0	0	0	0	MAMLD1	mastermind like domain containing 1	protein-coding	1	0	0	1	0	1	0	1	0	1	4	0	0	1	0	1
10047	0	0	0	0	0	0	0	0	0	0	CST8	cystatin 8	protein-coding	0	0	0	1	0	0	0	1	1	1	4	0	0	1	0	1
10048	1	0	0	0	0	0	0	0	0	0	RANBP9	RAN binding protein 9	protein-coding	1	0	0	1	1	1	1	1	1	1	6	1	0	1	0	1
10049	0	1	0	0	0	0	0	1	1	0	DNAJB6	DnaJ heat shock protein family (Hsp40) member B6	protein-coding	1	0	0	0	0	1	1	1	1	1	4	1	2	1	0	1
100498859	0	0	0	0	0	0	0	0	0	0	LINC00881	long intergenic non-protein coding RNA 881	ncRNA	0	0	0	0	0	0	0	0	0	0	0	0	0	0	0	0
100499171	0	0	0	0	0	0	0	0	0	0	LINC00276	long intergenic non-protein coding RNA 276	ncRNA	0	0	0	0	0	0	0	0	0	0	0	0	0	0	1	0
100499177	0	1	0	0	1	1	1	1	1	0	THAP9-AS1	THAP9 antisense RNA 1	ncRNA	0	0	0	0	0	0	1	0	0	0	0	3	3	0	0	0
100499194	0	0	0	0	0	0	0	0	0	0	LOC100499194	uncharacterized LOC100499194	ncRNA	0	0	0	0	0	0	0	0	0	0	0	0	0	0	0	0
100499466	0	0	0	0	0	0	0	0	0	0	LINC00674	long intergenic non-protein coding RNA 674	ncRNA	0	0	0	0	0	0	0	0	0	0	0	0	0	0	0	0
100499467	0	0	0	0	0	0	0	0	0	0	LINC00673	long intergenic non-protein coding RNA 673	ncRNA	0	0	0	0	0	0	0	0	0	0	0	0	0	1	1	1
100499489	0	0	0	0	0	0	0	0	0	0	LOC100499489	uncharacterized LOC100499489	ncRNA	0	0	0	0	0	0	0	0	0	0	0	0	0	0	0	0
1005	0	0	0	0	0	0	0	0	0	0	CDH7	cadherin 7	protein-coding	1	0	0	1	0	1	0	1	1	1	5	0	0	1	0	1
10050	0	0	0	0	0	0	0	0	0	0	SLC17A4	solute carrier family 17 member 4	protein-coding	0	0	0	0	0	0	0	1	1	1	3	0	0	1	0	1
100500850	0	0	0	0	0	0	0	0	0	0	MIR3682	microRNA 3682	ncRNA	0	0	0	0	0	0	0	0	0	0	0	0	0	0	1	0
100505474	0	0	0	0	0	0	0	0	0	0	LINC01539	long intergenic non-protein coding RNA 1539	ncRNA	0	0	0	0	0	0	0	0	0	0	0	0	0	0	0	0
100505478	0	0	0	0	0	0	0	0	0	0	TEX48	testis expressed 48	protein-coding	0	0	0	0	0	0	0	0	0	0	0	0	0	0	0	1
100505483	0	0	0	0	1	0	0	0	0	1	PRKAG2-AS1	PRKAG2 antisense RNA 1	ncRNA	0	0	0	0	0	0	1	0	0	0	0	2	0	0	0	0
100505495	0	0	0	0	0	0	0	0	0	0	PCAT19	prostate cancer associated transcript 19 (non-protein coding)	ncRNA	0	0	0	0	0	0	0	0	0	0	0	0	0	0	0	0
100505498	0	0	0	0	0	0	0	0	0	0	LOC100505498	uncharacterized LOC100505498	ncRNA	0	0	0	0	0	0	0	0	0	0	0	0	0	0	0	0
100505501	0	0	0	0	0	0	0	0	0	0	LOC100505501	uncharacterized LOC100505501	ncRNA	0	0	0	0	0	0	0	0	0	0	0	0	0	0	0	0
100505515	0	0	0	0	0	0	0	0	0	0	LINC01723	long intergenic non-protein coding RNA 1723	ncRNA	0	0	0	0	0	0	0	0	0	0	0	0	0	0	0	0
100505518	0	0	0	0	0	0	0	0	0	0	EDNRB-AS1	EDNRB antisense RNA 1	ncRNA	0	0	0	0	0	0	0	0	0	0	0	0	0	0	0	0
100505534	0	0	0	0	0	0	0	0	0	0	LOC100505534	uncharacterized LOC100505534	ncRNA	0	0	0	0	0	0	0	0	0	0	0	0	0	0	0	0
100505536	0	0	0	0	0	0	0	0	0	0	ISM1-AS1	ISM1 antisense RNA 1	ncRNA	0	0	0	0	0	0	0	0	0	0	0	0	0	0	0	0
100505538	0	0	0	0	0	0	0	0	0	0	RBM26-AS1	RBM26 antisense RNA 1	ncRNA	0	0	0	0	0	0	0	0	0	0	0	0	0	0	0	0
100505540	0	0	0	0	0	0	0	0	0	0	SLIT1-AS1	SLIT1 antisense RNA 1	ncRNA	0	0	0	0	0	0	0	0	0	0	0	0	0	0	0	0
100505545	0	0	0	0	0	0	0	0	0	0	LINC01095	long intergenic non-protein coding RNA 1095	ncRNA	0	0	0	0	0	0	0	0	0	0	0	0	0	0	0	0
100505547	0	0	0	0	0	0	0	0	0	0	LINC01208	long intergenic non-protein coding RNA 1208	ncRNA	0	0	0	0	0	0	0	0	0	0	0	0	0	0	0	0
100505549	0	0	0	0	0	0	0	0	0	0	LOC100505549	uncharacterized LOC100505549	protein-coding	0	0	0	0	0	0	0	0	0	0	0	0	0	0	0	0
100505555	0	0	0	0	0	0	0	0	0	0	LOC100505555	uncharacterized LOC100505555	ncRNA	0	0	0	0	0	0	0	0	0	0	0	0	0	0	0	0
100505570	0	0	0	0	0	0	0	0	0	0	LOC100505570	uncharacterized LOC100505570	ncRNA	0	0	0	0	0	0	0	0	0	0	0	0	0	0	0	0
100505573	1	0	0	0	0	0	0	0	0	1	INAFM2	InaF motif containing 2	protein-coding	0	0	0	0	0	0	1	0	0	1	1	2	0	1	1	0
100505576	0	0	0	0	0	0	0	0	0	0	LINC00672	long intergenic non-protein coding RNA 672	ncRNA	0	0	0	0	0	0	0	0	0	1	1	0	0	0	0	1
100505583	0	0	0	0	0	0	0	0	0	0	LINC00838	long intergenic non-protein coding RNA 838	ncRNA	0	0	0	0	0	0	0	0	0	0	0	0	0	0	0	0
100505592	0	0	0	0	0	0	0	0	0	0	GAPLINC	gastric adenocarcinoma associated, positive CD44 regulator, long intergenic non-coding RNA	ncRNA	0	0	0	0	0	0	0	0	0	0	0	0	0	1	1	1
100505601	0	0	0	0	0	0	0	0	0	1	PARD3-AS1	PARD3 antisense RNA 1	ncRNA	0	0	0	0	0	0	1	0	0	0	0	1	0	0	0	0
100505609	0	0	0	0	0	0	0	0	0	0	LINC02053	long intergenic non-protein coding RNA 2053	ncRNA	0	0	0	0	0	0	0	0	0	0	0	0	0	0	0	0
100505616	0	1	0	0	0	0	0	0	1	1	SNHG21	small nucleolar RNA host gene 21	ncRNA	0	0	0	0	0	0	1	0	0	0	0	1	2	0	0	0
100505619	0	0	0	0	0	0	0	0	0	0	LINC00919	long intergenic non-protein coding RNA 919	ncRNA	0	0	0	0	0	0	0	0	0	0	0	0	0	0	0	0
100505622	0	0	0	0	0	0	0	0	0	0	LOC100505622	uncharacterized LOC100505622	ncRNA	0	0	0	0	0	0	0	0	0	0	0	0	0	0	0	0
100505624	0	0	0	0	0	0	0	0	0	0	GTF3C2-AS1	GTF3C2 antisense RNA 1	ncRNA	0	0	0	0	0	0	0	0	0	0	0	0	0	0	0	0
100505633	0	0	0	0	0	0	0	0	0	0	LINC01133	long intergenic non-protein coding RNA 1133	ncRNA	0	0	0	0	0	0	0	0	0	0	0	0	0	1	1	1
100505641	0	0	0	0	0	0	0	0	0	0	FGD5-AS1	FGD5 antisense RNA 1	ncRNA	0	0	0	0	0	0	0	0	0	0	0	0	0	0	0	0
100505658	0	0	0	0	0	0	0	0	0	0	LOC100505658	uncharacterized LOC100505658	ncRNA	0	0	0	0	0	0	0	0	0	0	0	0	0	0	0	0
100505659	0	0	0	0	0	0	0	0	0	0	LINC00967	long intergenic non-protein coding RNA 967	ncRNA	0	0	0	0	0	0	0	0	0	0	0	0	0	0	0	0
100505664	0	0	0	0	0	0	0	0	0	0	LOC100505664	uncharacterized LOC100505664	ncRNA	0	0	0	0	0	0	0	0	0	0	0	0	0	0	0	0
100505666	0	0	0	0	0	0	0	0	0	0	DCST1-AS1	DCST1 antisense RNA 1	ncRNA	0	0	0	0	0	0	0	0	0	0	0	0	0	0	0	0
100505676	0	0	0	0	0	0	0	0	0	0	RRS1-AS1	RRS1 antisense RNA 1 (head to head)	ncRNA	0	0	0	0	0	0	0	0	0	0	0	0	0	0	0	0
100505681	0	0	0	0	0	0	0	0	0	0	NAPA-AS1	NAPA antisense RNA 1	ncRNA	0	0	0	0	0	0	0	0	0	0	0	0	0	0	0	0
100505683	0	0	0	0	0	0	0	0	0	0	LINC01431	long intergenic non-protein coding RNA 1431	ncRNA	0	0	0	0	0	0	0	0	0	0	0	0	0	0	0	0
100505685	0	0	0	0	0	0	0	0	0	0	LOC100505685	uncharacterized LOC100505685	ncRNA	0	0	0	0	0	0	0	0	0	0	0	0	0	0	0	0
100505687	1	0	0	0	1	0	0	0	1	0	LINC00888	long intergenic non-protein coding RNA 888	ncRNA	0	0	0	0	0	0	1	0	0	0	0	2	1	0	0	0
100505696	0	0	0	0	0	0	0	0	0	0	SH3BP5-AS1	SH3BP5 antisense RNA 1	ncRNA	0	0	0	0	0	0	0	0	0	0	0	0	0	0	0	0
100505702	0	0	0	0	0	0	0	0	0	0	LINC01094	long intergenic non-protein coding RNA 1094	ncRNA	0	0	0	0	0	0	0	0	0	0	0	0	0	0	0	0
100505711	0	0	0	0	0	0	0	0	0	0	LOC100505711	uncharacterized LOC100505711	ncRNA	0	0	0	0	0	0	0	0	0	0	0	0	0	0	0	0
100505715	0	0	0	0	0	0	0	0	0	0	LOC100505715	uncharacterized LOC100505715	ncRNA	0	0	0	0	0	0	0	0	0	0	0	0	0	0	0	0
100505716	0	0	0	0	0	0	0	0	0	0	LOC100505716	uncharacterized LOC100505716	ncRNA	0	0	0	0	0	0	0	0	0	0	0	0	0	0	0	0
100505718	0	0	0	0	0	0	0	0	0	0	LINC01592	long intergenic non-protein coding RNA 1592	ncRNA	0	0	0	0	0	0	0	0	0	0	0	0	0	0	0	0
100505738	0	0	0	0	0	0	0	0	0	0	MIR4458HG	MIR4458 host gene	ncRNA	0	0	0	0	0	0	0	0	0	0	0	0	0	0	0	0
100505741	0	0	0	0	0	0	0	0	0	0	SPATA1	spermatogenesis associated 1	protein-coding	0	0	0	0	0	0	0	0	0	0	0	0	0	1	1	0
100505746	0	0	0	0	0	0	0	0	0	0	ITGB2-AS1	ITGB2 antisense RNA 1	ncRNA	0	0	0	0	0	0	0	0	0	0	0	0	0	0	0	0
100505761	0	0	0	0	0	0	0	0	0	0	RPARP-AS1	RPARP antisense RNA 1	ncRNA	0	0	0	0	0	0	0	0	0	0	0	0	0	0	0	0
100505768	0	0	0	0	0	0	0	0	0	0	LINC01364	long intergenic non-protein coding RNA 1364	ncRNA	0	0	0	0	0	0	0	0	0	0	0	0	0	0	0	0
100505774	0	0	0	0	0	0	0	0	0	0	LOC100505774	uncharacterized LOC100505774	ncRNA	0	0	0	0	0	0	0	0	0	0	0	0	0	0	0	0
100505776	0	0	0	0	0	0	0	0	0	0	LINC01541	long intergenic non-protein coding RNA 1541	ncRNA	0	0	0	0	0	0	0	0	0	0	0	0	0	0	0	0
100505782	0	0	0	0	0	0	0	0	0	0	LOC100505782	uncharacterized LOC100505782	ncRNA	0	0	0	0	0	0	0	0	0	0	0	0	0	0	0	0
100505783	0	1	0	0	1	0	0	0	0	1	OSER1-DT	OSER1 divergent transcript	ncRNA	0	0	0	0	0	0	1	0	0	0	0	2	1	0	0	0
100505797	0	0	0	0	0	0	0	0	0	0	LOC100505797	myosin heavy chain IB-like	ncRNA	0	0	0	0	0	0	0	0	0	0	0	0	0	0	0	0
100505806	0	0	0	0	0	0	0	0	0	1	SNHG18	small nucleolar RNA host gene 18	ncRNA	0	0	0	0	0	0	1	0	0	0	0	1	0	0	1	0
100505811	0	0	0	0	0	0	0	0	0	0	LINC02148	long intergenic non-protein coding RNA 2148	ncRNA	0	0	0	0	0	0	0	0	0	0	0	0	0	0	0	0
100505812	0	0	0	0	0	0	0	0	0	0	CARD8-AS1	CARD8 antisense RNA 1	ncRNA	0	0	0	0	0	0	0	0	0	0	0	0	0	0	0	0
100505824	0	0	0	0	0	0	0	0	0	0	LOC100505824	uncharacterized LOC100505824	ncRNA	0	0	0	0	0	0	0	0	0	0	0	0	0	0	0	0
100505826	0	0	0	0	0	0	0	0	0	0	STK4-AS1	STK4 antisense RNA 1 (head to head)	ncRNA	0	0	0	0	0	0	0	0	0	0	0	0	0	0	0	0
100505835	0	0	0	0	0	0	0	0	0	0	LINC01532	long intergenic non-protein coding RNA 1532	ncRNA	0	0	0	0	0	0	0	0	0	0	0	0	0	0	0	0
100505839	0	0	0	0	0	0	0	0	0	0	SH3PXD2A-AS1	SH3PXD2A antisense RNA 1	ncRNA	0	0	0	0	0	0	0	0	0	0	0	0	0	0	0	0
100505841	0	0	0	0	0	0	0	0	0	0	LOC100505841	zinc finger protein 474-like	protein-coding	0	0	0	0	0	0	0	0	0	0	0	0	0	0	0	0
100505851	0	0	0	0	0	0	0	0	0	0	LOC100505851	uncharacterized LOC100505851	ncRNA	0	0	0	0	0	0	0	0	0	0	0	0	0	0	0	0
100505853	0	0	0	0	0	0	0	0	0	0	LINC01898	long intergenic non-protein coding RNA 1898	ncRNA	0	0	0	0	0	0	0	0	0	0	0	0	0	0	0	0
100505854	1	1	0	0	0	0	0	0	1	0	APTR	Alu-mediated CDKN1A/p21 transcriptional regulator (non-protein coding)	ncRNA	0	0	0	0	0	0	1	0	0	0	0	1	2	0	1	1
100505865	0	0	0	0	0	0	0	0	0	0	LINC00920	long intergenic non-protein coding RNA 920	ncRNA	0	0	0	0	0	0	0	0	0	0	0	0	0	0	0	0
100505875	0	0	0	0	0	0	0	0	0	0	LINC01088	long intergenic non-protein coding RNA 1088	ncRNA	0	0	0	0	0	0	0	0	0	0	0	0	0	0	0	0
100505876	0	0	0	0	0	0	0	0	1	0	CEBPZOS	CEBPZ opposite strand	protein-coding	0	0	0	0	0	0	1	0	0	1	1	0	1	0	0	0
100505877	0	0	0	0	0	0	0	0	0	0	UBE2E2-AS1	UBE2E2 antisense RNA 1 (head to head)	ncRNA	0	0	0	0	0	0	0	0	0	0	0	0	0	0	0	0
100505878	0	0	0	0	0	0	0	0	0	0	LINC02059	long intergenic non-protein coding RNA 2059	ncRNA	0	0	0	0	0	0	0	0	0	0	0	0	0	0	0	0
100505879	0	0	0	0	0	0	0	0	0	0	KIF25-AS1	KIF25 antisense RNA 1	ncRNA	0	0	0	0	0	0	0	0	1	0	1	0	0	0	0	0
100505881	0	0	0	0	1	1	0	0	0	0	MAGI2-AS3	MAGI2 antisense RNA 3	ncRNA	0	0	0	0	0	0	1	0	0	0	0	1	1	0	0	0
100505890	0	0	0	0	0	0	0	0	0	0	SORCS3-AS1	SORCS3 antisense RNA 1	ncRNA	0	0	0	0	0	0	0	0	0	0	0	0	0	0	0	0
100505893	0	0	0	0	0	0	0	0	0	0	SLIT2-IT1	SLIT2 intronic transcript 1	ncRNA	0	0	0	0	0	0	0	0	0	0	0	0	0	0	0	0
100505894	0	0	0	0	0	0	0	0	0	0	TMEM161B-AS1	TMEM161B antisense RNA 1	ncRNA	0	0	0	0	0	0	0	0	0	0	0	0	0	0	0	0
100505912	0	0	0	0	0	0	0	0	0	0	LOC100505912	uncharacterized LOC100505912	ncRNA	0	0	0	0	0	0	0	0	0	0	0	0	0	0	0	0
100505918	0	0	0	0	0	0	0	0	0	0	LOC100505918	uncharacterized LOC100505918	ncRNA	0	0	0	0	0	0	0	0	0	0	0	0	0	0	0	0
100505920	0	0	0	0	0	0	0	0	0	0	LINC02036	long intergenic non-protein coding RNA 2036	ncRNA	0	0	0	0	0	0	0	0	0	0	0	0	0	0	0	0
100505929	0	0	0	0	0	0	0	0	0	0	LINC01549	long intergenic non-protein coding RNA 1549	ncRNA	0	0	0	0	0	0	0	0	0	0	0	0	0	0	1	0
100505933	0	0	0	0	0	0	0	0	0	0	ADD3-AS1	ADD3 antisense RNA 1	ncRNA	0	0	0	0	0	0	0	0	0	0	0	0	0	0	0	0
100505938	0	0	0	0	0	0	0	0	0	0	LOC100505938	uncharacterized LOC100505938	ncRNA	0	0	0	0	0	0	0	0	0	0	0	0	0	0	0	0
100505942	0	0	0	0	0	0	0	0	0	0	LOC100505942	uncharacterized LOC100505942	ncRNA	0	0	0	0	0	0	0	0	0	0	0	0	0	0	0	0
100505964	0	0	0	0	0	0	0	0	0	0	LINC01304	long intergenic non-protein coding RNA 1304	ncRNA	0	0	0	0	0	0	0	0	0	0	0	0	0	0	0	0
100505967	0	0	0	0	0	0	0	0	0	0	LINC00645	long intergenic non-protein coding RNA 645	ncRNA	0	0	0	0	0	0	0	0	0	0	0	0	0	0	1	0
100505975	0	0	0	0	0	0	0	0	0	1	ENO1-AS1	ENO1 antisense RNA 1	ncRNA	0	0	0	0	0	0	1	0	0	0	0	1	0	0	0	0
100505978	0	0	0	0	0	0	0	0	0	0	LOC100505978	uncharacterized LOC100505978	ncRNA	0	0	0	0	0	0	0	0	0	0	0	0	0	0	0	0
100505984	0	0	0	0	0	0	0	0	0	0	LINC02478	long intergenic non-protein coding RNA 2478	ncRNA	0	0	0	0	0	0	0	0	0	0	0	0	0	0	0	0
100505985	1	1	0	0	0	1	0	1	1	1	LOC100505985	uncharacterized LOC100505985	ncRNA	0	0	0	0	0	0	1	0	0	0	0	3	3	0	0	0
100505989	0	0	0	0	0	0	0	0	0	0	SMIM31	small integral membrane protein 31	protein-coding	0	0	0	0	0	0	0	0	0	0	0	0	0	0	1	0
100506012	0	0	0	0	0	0	0	0	0	0	PPP5D1	PPP5 tetratricopeptide repeat domain containing 1	protein-coding	0	0	0	0	0	0	0	0	0	0	0	0	0	0	0	0
100506013	0	0	0	0	0	0	0	0	0	0	APELA	apelin receptor early endogenous ligand	protein-coding	0	0	0	0	0	0	0	1	1	1	3	0	0	1	0	1
100506016	0	0	0	0	0	0	0	0	0	0	LOC100506016	uncharacterized LOC100506016	ncRNA	0	0	0	0	0	0	0	0	0	0	0	0	0	0	0	0
100506022	1	0	0	0	1	0	1	0	0	1	LOC100506022	uncharacterized LOC100506022	ncRNA	0	0	0	0	0	0	1	0	0	0	0	4	0	0	0	0
100506025	0	0	0	0	0	0	0	0	0	0	ISPD-AS1	ISPD antisense RNA 1	ncRNA	0	0	0	0	0	0	0	0	0	0	0	0	0	0	0	0
100506046	0	0	0	0	0	0	0	0	0	0	GAS5-AS1	GAS5 antisense RNA 1	ncRNA	0	0	0	0	0	0	0	0	0	0	0	0	0	0	1	0
100506047	0	0	0	0	0	0	0	0	0	0	LINC02580	long intergenic non-protein coding RNA 2580	ncRNA	0	0	0	0	0	0	0	0	0	0	0	0	0	0	0	0
100506049	0	0	0	0	0	0	0	0	0	0	LRRC72	leucine rich repeat containing 72	protein-coding	0	0	0	0	0	0	0	0	0	0	0	0	0	0	0	1
100506054	1	0	0	0	0	0	0	0	0	1	RNASEH1-AS1	RNASEH1 antisense RNA 1	ncRNA	0	0	0	0	0	0	1	0	0	0	0	2	0	0	0	0
100506068	0	0	0	0	0	0	0	0	0	0	DACT3-AS1	DACT3 antisense RNA 1	ncRNA	0	0	0	0	0	0	0	0	0	0	0	0	0	0	0	0
100506070	0	0	0	0	0	0	0	0	0	0	RBFADN	RBFA downstream neighbor (non-protein coding)	ncRNA	0	0	0	0	0	0	0	0	0	0	0	0	0	0	0	0
100506071	0	0	0	0	0	0	0	0	0	0	LOC100506071	uncharacterized LOC100506071	ncRNA	0	0	0	0	0	0	0	0	0	0	0	0	0	0	0	0
100506082	0	0	0	0	0	0	0	0	0	0	LOC100506082	uncharacterized LOC100506082	ncRNA	0	0	0	0	0	0	0	0	0	0	0	0	0	0	0	0
100506083	0	0	0	0	0	0	0	0	0	0	LOC100506083	uncharacterized LOC100506083	ncRNA	0	0	0	0	0	0	0	0	0	0	0	0	0	0	1	0
100506098	0	0	0	0	0	0	0	0	0	0	LOC100506098	uncharacterized LOC100506098	ncRNA	0	0	0	0	0	0	0	0	0	0	0	0	0	0	0	0
100506100	0	0	0	0	1	0	0	0	0	0	LOC100506100	uncharacterized LOC100506100	ncRNA	0	0	0	0	0	0	1	0	0	0	0	1	0	0	0	0
100506107	0	0	0	0	0	0	0	0	0	0	LINC02382	long intergenic non-protein coding RNA 2382	ncRNA	0	0	0	0	0	0	0	0	0	0	0	0	0	0	0	0
100506108	0	0	0	0	0	0	0	0	0	0	SIX3-AS1	SIX3 antisense RNA 1	ncRNA	0	0	0	0	0	0	0	0	0	0	0	0	0	0	0	0
100506113	0	0	0	0	0	0	0	0	0	0	LOC100506113	uncharacterized LOC100506113	ncRNA	0	0	0	0	0	0	0	0	0	0	0	0	0	0	0	0
100506115	0	0	0	0	0	0	0	0	0	0	SMIM25	small integral membrane protein 25	protein-coding	0	0	0	0	0	0	0	0	0	0	0	0	0	0	1	0
100506119	1	0	0	0	0	0	1	0	0	0	LINC01503	long intergenic non-protein coding RNA 1503	ncRNA	0	0	0	0	0	0	1	0	0	0	0	2	0	0	0	0
100506122	0	0	0	0	0	0	0	0	0	0	LINC02431	long intergenic non-protein coding RNA 2431	ncRNA	0	0	0	0	0	0	0	0	0	0	0	0	0	0	0	0
100506124	0	0	0	0	0	0	0	0	0	0	LOC100506124	uncharacterized LOC100506124	ncRNA	0	0	0	0	0	0	0	0	0	0	0	0	0	0	0	0
100506125	0	0	0	0	0	0	0	0	0	0	LOC100506125	uncharacterized LOC100506125	ncRNA	0	0	0	0	0	0	0	0	0	0	0	0	0	0	0	0
100506126	0	0	0	0	0	0	0	0	0	0	LINC00867	long intergenic non-protein coding RNA 867	ncRNA	0	0	0	0	0	0	0	0	0	0	0	0	0	0	0	0
100506127	0	0	0	0	0	0	0	0	0	0	GVQW3	GVQW motif containing 3	protein-coding	0	0	0	0	0	0	0	0	0	0	0	0	0	0	0	0
100506142	0	0	0	0	0	0	0	0	0	0	LOC100506142	uncharacterized LOC100506142	ncRNA	0	0	0	0	0	0	0	0	0	0	0	0	0	0	0	0
100506144	0	0	0	0	0	0	0	0	0	0	TMEM35B	transmembrane protein 35B	protein-coding	0	0	0	0	0	0	0	0	0	1	1	0	0	0	0	0
100506161	0	0	0	0	1	0	0	0	0	0	TAF1A-AS1	TAF1A antisense RNA 1	ncRNA	0	0	0	0	0	0	1	0	0	0	0	1	0	0	0	0
100506172	0	0	0	0	0	0	0	0	0	0	LINC01568	long intergenic non-protein coding RNA 1568	ncRNA	0	0	0	0	0	0	0	0	0	0	0	0	0	0	0	0
100506175	0	0	0	0	0	0	0	0	0	0	LOC100506175	uncharacterized LOC100506175	ncRNA	0	0	0	0	0	0	0	0	0	0	0	0	0	0	0	0
100506190	0	1	0	0	0	0	0	0	1	1	LINC00963	long intergenic non-protein coding RNA 963	ncRNA	0	0	0	0	0	0	1	0	0	0	0	1	2	1	1	1
100506195	0	0	0	0	0	0	0	0	0	0	LARGE-AS1	LARGE antisense RNA 1	ncRNA	0	0	0	0	0	0	0	0	0	0	0	0	0	0	1	0
100506207	0	0	0	0	0	0	0	0	0	0	LOC100506207	uncharacterized LOC100506207	ncRNA	0	0	0	0	0	0	0	0	0	0	0	0	0	0	0	0
100506211	1	0	0	0	0	0	1	0	0	0	MIR210HG	MIR210 host gene	ncRNA	0	0	0	0	0	0	1	0	0	0	0	2	0	0	1	0
100506215	0	0	0	0	0	0	0	0	0	0	PAXBP1-AS1	PAXBP1 antisense RNA 1	ncRNA	0	0	0	0	0	0	0	0	0	0	0	0	0	0	0	0
100506229	0	0	0	0	0	0	0	0	0	1	LINC01093	long intergenic non-protein coding RNA 1093	ncRNA	0	0	0	0	0	0	1	0	0	0	0	1	0	0	1	0
100506233	0	0	0	0	0	0	1	0	0	1	RAB30-AS1	RAB30 antisense RNA 1 (head to head)	ncRNA	0	0	0	0	0	0	1	0	0	0	0	2	0	0	0	0
100506236	0	0	0	0	0	0	0	0	0	0	LOC100506236	uncharacterized LOC100506236	ncRNA	0	0	0	0	0	0	0	0	0	0	0	0	0	0	0	0
100506237	0	0	0	0	0	0	0	0	0	0	NKX2-1-AS1	NKX2-1 antisense RNA 1	ncRNA	0	0	0	0	0	0	0	0	0	0	0	0	0	1	1	0
100506243	0	0	0	0	0	0	0	0	0	1	KRBOX1	KRAB box domain containing 1	protein-coding	0	0	0	0	0	0	1	1	1	1	3	1	0	0	0	0
100506271	0	0	0	0	0	0	0	0	0	0	LOC100506271	uncharacterized LOC100506271	ncRNA	0	0	0	0	0	0	0	0	0	0	0	0	0	0	0	0
100506272	0	0	0	0	0	0	0	0	0	0	LINC02492	long intergenic non-protein coding RNA 2492	ncRNA	0	0	0	0	0	0	0	0	0	0	0	0	0	0	0	0
100506274	0	0	0	0	0	0	0	0	0	0	LOC100506274	uncharacterized LOC100506274	ncRNA	0	0	0	0	0	0	0	0	0	0	0	0	0	0	0	0
100506282	0	0	0	0	0	0	0	0	0	0	LOC100506282	uncharacterized LOC100506282	ncRNA	0	0	0	0	0	0	0	0	0	0	0	0	0	0	0	0
100506286	0	0	0	0	0	0	0	0	0	0	TBC1D8-AS1	TBC1 domain family member 8 antisense RNA 1	ncRNA	0	0	0	0	0	0	0	0	0	0	0	0	0	0	0	0
100506289	0	0	0	0	0	0	0	0	0	0	LOC100506289	uncharacterized LOC100506289	ncRNA	0	0	0	0	0	0	0	0	0	0	0	0	0	0	0	0
100506299	1	0	0	0	0	0	0	0	1	0	ID2-AS1	ID2 antisense RNA 1	ncRNA	0	0	0	0	0	0	1	0	0	0	0	1	1	0	0	0
100506302	0	0	0	0	0	0	0	0	0	1	LOC100506302	uncharacterized LOC100506302	ncRNA	0	0	0	0	0	0	1	0	0	0	0	1	0	0	0	0
100506311	0	0	0	0	0	0	0	0	0	0	HOTAIRM1	HOXA transcript antisense RNA, myeloid-specific 1	ncRNA	0	0	0	0	0	0	0	0	0	0	0	0	0	1	1	1
100506314	1	0	0	0	1	0	1	0	0	1	GPRC5D-AS1	GPRC5D and HEBP1 antisense RNA 1	ncRNA	0	0	0	0	0	0	1	0	0	0	0	4	0	0	0	1
100506319	0	0	0	0	0	0	0	0	0	0	LINC01988	long intergenic non-protein coding RNA 1988	ncRNA	0	0	0	0	0	0	0	0	0	0	0	0	0	0	0	0
100506325	0	1	0	0	0	0	0	0	1	0	SP2-AS1	SP2 antisense RNA 1	ncRNA	0	0	0	0	0	0	1	0	0	0	0	0	2	0	0	0
100506343	0	0	0	0	0	0	0	0	0	0	INKA2-AS1	INKA2 antisense RNA 1	ncRNA	0	0	0	0	0	0	0	0	0	0	0	0	0	0	1	0
100506358	0	0	0	0	0	0	0	0	0	0	LOC100506358	uncharacterized LOC100506358	ncRNA	0	0	0	0	0	0	0	0	0	0	0	0	0	0	0	0
100506365	0	0	0	0	0	0	0	1	0	0	OTUD6B-AS1	OTUD6B antisense RNA 1 (head to head)	ncRNA	0	0	0	0	0	0	1	0	0	0	0	1	0	0	1	0
100506368	0	0	0	0	0	0	0	0	0	0	LOC100506368	uncharacterized LOC100506368	ncRNA	0	0	0	0	0	0	0	0	0	0	0	0	0	0	0	0
100506371	0	0	0	0	0	0	0	0	0	0	LINC02091	long intergenic non-protein coding RNA 2091	ncRNA	0	0	0	0	0	0	0	0	0	0	0	0	0	0	0	0
100506374	0	0	0	0	0	0	0	0	0	0	EDDM13	epididymal protein 13	protein-coding	0	0	0	0	0	0	0	0	0	0	0	0	0	0	0	0
100506380	0	0	0	0	0	0	0	0	0	0	LINC01006	long intergenic non-protein coding RNA 1006	ncRNA	0	0	0	0	0	0	0	0	0	1	1	0	0	0	1	0
100506385	0	0	0	0	0	0	0	0	0	0	LINC01426	long intergenic non-protein coding RNA 1426	ncRNA	0	0	0	0	0	0	0	0	0	0	0	0	0	0	1	1
100506388	0	0	0	0	0	0	0	0	0	0	LOC100506388	uncharacterized LOC100506388	protein-coding	0	0	0	0	0	0	0	0	0	0	0	0	0	0	0	0
100506403	0	0	0	0	0	0	0	0	0	0	LOC100506403	uncharacterized LOC100506403	ncRNA	0	0	0	0	0	0	0	0	0	0	0	0	0	0	0	0
100506405	0	0	0	0	0	0	0	0	0	0	LOC100506405	uncharacterized LOC100506405	ncRNA	0	0	0	0	0	0	0	0	0	0	0	0	0	0	0	0
100506406	0	0	0	0	0	0	0	0	0	0	LOC100506406	uncharacterized LOC100506406	ncRNA	0	0	0	0	0	0	0	0	0	0	0	0	0	0	0	0
100506409	0	0	0	0	0	0	0	0	0	0	ELOVL2-AS1	ELOVL2 antisense RNA 1	ncRNA	0	0	0	0	0	0	0	0	0	0	0	0	0	0	0	0
100506413	0	0	0	0	0	0	0	0	0	0	DOCK4-AS1	DOCK4 antisense RNA 1	ncRNA	0	0	0	0	0	0	0	0	0	0	0	0	0	0	0	0
100506421	0	0	0	0	0	0	0	0	0	0	LINC01158	long intergenic non-protein coding RNA 1158	ncRNA	0	0	0	0	0	0	0	0	0	0	0	0	0	1	1	0
100506428	0	0	0	0	0	0	0	0	0	0	CBR3-AS1	CBR3 antisense RNA 1	ncRNA	0	0	0	0	0	0	0	0	0	0	0	0	0	1	1	1
100506433	0	0	0	0	0	0	0	0	0	0	LINC00648	long intergenic non-protein coding RNA 648	ncRNA	0	0	0	0	0	0	0	0	0	0	0	0	0	0	0	0
100506436	0	0	0	0	0	0	0	0	0	0	SPAG5-AS1	SPAG5 antisense RNA 1	ncRNA	0	0	0	0	0	0	0	0	0	0	0	0	0	0	0	0
100506443	0	0	0	0	0	0	0	0	0	0	ITPKB-IT1	ITPKB intronic transcript 1	ncRNA	0	0	0	0	0	0	0	0	0	0	0	0	0	0	0	0
100506446	0	0	0	0	0	0	0	0	0	0	LOC100506446	uncharacterized LOC100506446	ncRNA	0	0	0	0	0	0	0	0	0	0	0	0	0	0	0	0
100506457	0	0	0	0	0	0	0	0	0	0	MIR3681HG	MIR3681 host gene	ncRNA	0	0	0	0	0	0	0	0	0	0	0	0	0	0	0	0
100506462	0	0	0	0	0	0	0	0	0	0	SRD5A3-AS1	SRD5A3 antisense RNA 1	ncRNA	0	0	0	0	0	0	0	0	0	0	0	0	0	0	0	0
100506465	0	0	0	0	0	0	0	0	0	0	LINC01234	long intergenic non-protein coding RNA 1234	ncRNA	0	0	0	0	0	0	0	0	0	0	0	0	0	0	1	0
100506469	0	0	0	0	0	0	0	0	0	0	TMEM147-AS1	TMEM147 antisense RNA 1	ncRNA	0	0	0	0	0	0	0	0	0	0	0	0	0	0	0	0
100506470	0	0	0	0	0	0	0	0	0	0	LINC01718	long intergenic non-protein coding RNA 1718	ncRNA	0	0	0	0	0	0	0	0	0	0	0	0	0	0	0	0
100506473	0	0	0	0	0	0	0	0	0	1	LOC100506473	uncharacterized LOC100506473	ncRNA	0	0	0	0	0	0	1	0	0	0	0	1	0	0	0	0
100506475	0	0	0	0	0	0	0	0	0	0	EGFLAM-AS2	EGFLAM antisense RNA 2	ncRNA	0	0	0	0	0	0	0	0	0	0	0	0	0	0	0	0
100506476	0	0	0	0	0	0	0	0	0	0	LOC100506476	uncharacterized LOC100506476	ncRNA	0	0	0	0	0	0	0	0	0	0	0	0	0	0	0	0
100506489	0	0	0	0	0	0	0	0	0	0	LOC100506489	uncharacterized LOC100506489	ncRNA	0	0	0	0	0	0	0	0	0	0	0	0	0	0	0	0
100506492	0	0	0	0	0	0	0	0	0	0	DSCAM-AS1	DSCAM antisense RNA 1	ncRNA	0	0	0	0	0	0	0	0	0	0	0	0	0	1	1	1
100506495	0	0	0	0	0	0	0	0	0	0	LIFR-AS1	LIFR antisense RNA 1	ncRNA	0	0	0	0	0	0	0	0	0	0	0	0	0	0	1	0
100506497	0	0	0	0	0	0	0	0	0	0	LOC100506497	uncharacterized LOC100506497	ncRNA	0	0	0	0	0	0	0	0	0	0	0	0	0	0	0	0
100506498	0	0	0	0	0	0	0	0	0	0	LINC02274	long intergenic non-protein coding RNA 2274	ncRNA	0	0	0	0	0	0	0	0	0	0	0	0	0	0	0	0
100506504	0	0	0	0	0	0	0	0	0	0	PRKCZ-AS1	PRKCZ antisense RNA 1	ncRNA	0	0	0	0	0	0	0	0	0	0	0	0	0	0	0	0
100506526	0	0	0	0	0	0	0	0	0	0	C5orf64-AS1	C5orf64 antisense RNA 1	ncRNA	0	0	0	0	0	0	0	0	0	0	0	0	0	0	0	0
100506527	0	0	0	0	0	0	0	0	0	0	LINC01007	long intergenic non-protein coding RNA 1007	ncRNA	0	0	0	0	0	0	0	0	0	0	0	0	0	0	0	0
100506530	0	0	0	0	0	0	0	0	0	0	LINC02349	long intergenic non-protein coding RNA 2349	ncRNA	0	0	0	0	0	0	0	0	0	0	0	0	0	0	0	0
100506540	0	0	0	0	0	0	0	0	0	0	SPTY2D1OS	SPTY2D1 opposite strand	protein-coding	0	0	0	0	0	0	0	0	0	1	1	0	0	0	0	0
100506542	0	0	0	0	0	0	0	0	0	0	LINC01082	long intergenic non-protein coding RNA 1082	ncRNA	0	0	0	0	0	0	0	0	0	0	0	0	0	1	1	0
100506548	0	1	0	0	0	0	0	0	1	0	LOC100506548	uncharacterized LOC100506548	ncRNA	0	0	0	0	0	0	1	0	0	0	0	0	2	0	0	0
100506555	0	0	0	0	0	0	0	0	0	0	NECTIN3-AS1	NECTIN3 antisense RNA 1	ncRNA	0	0	0	0	0	0	0	0	0	0	0	0	0	0	0	0
100506571	0	0	0	0	0	0	0	0	0	0	LOC100506571	uncharacterized LOC100506571	protein-coding	0	0	0	0	0	0	0	0	0	0	0	0	0	0	0	0
100506581	0	0	0	0	0	0	0	0	1	0	C16orf95	chromosome 16 open reading frame 95	protein-coding	0	0	0	0	0	0	1	0	0	0	0	0	1	1	1	0
100506585	0	0	0	0	0	0	0	0	0	0	LOC100506585	uncharacterized LOC100506585	ncRNA	0	0	0	0	0	0	0	0	0	0	0	0	0	0	0	0
100506599	0	0	0	0	0	0	0	0	0	0	PPP1R26-AS1	PPP1R26 antisense RNA 1	ncRNA	0	0	0	0	0	0	0	0	0	0	0	0	0	0	1	0
100506603	0	0	0	0	0	0	0	0	0	0	VASH1-AS1	VASH1 antisense RNA 1	ncRNA	0	0	0	0	0	0	0	0	0	0	0	0	0	0	0	0
100506606	0	0	0	0	0	0	0	0	0	0	LOC100506606	uncharacterized LOC100506606	ncRNA	0	0	0	0	0	0	0	0	0	0	0	0	0	0	0	0
100506621	0	0	0	0	0	0	0	0	0	0	LINC01279	long intergenic non-protein coding RNA 1279	ncRNA	0	0	0	0	0	0	0	0	0	0	0	0	0	0	0	0
100506622	0	0	0	0	0	0	0	0	0	0	LINC00540	long intergenic non-protein coding RNA 540	ncRNA	0	0	0	0	0	0	0	0	0	0	0	0	0	0	1	0
100506649	0	0	0	0	0	0	0	0	0	1	PXN-AS1	PXN antisense RNA 1	ncRNA	0	0	0	0	0	0	1	0	0	0	0	1	0	0	1	0
100506655	0	0	0	0	0	0	0	0	0	0	LCMT1-AS2	LCMT1 antisense RNA 2	ncRNA	0	0	0	0	0	0	0	0	0	0	0	0	0	0	0	0
100506660	0	0	0	0	0	0	0	0	0	0	DDX11-AS1	DDX11 antisense RNA 1	ncRNA	0	0	0	0	0	0	0	0	0	0	0	0	0	0	1	1
100506668	0	1	0	0	0	0	0	0	0	0	NRAV	negative regulator of antiviral response (non-protein coding)	ncRNA	0	0	0	0	0	0	1	0	0	0	0	0	1	0	1	0
100506675	0	0	0	0	0	0	0	0	0	0	LOC100506675	uncharacterized LOC100506675	ncRNA	0	0	0	0	0	0	0	0	0	0	0	0	0	0	0	0
100506677	0	0	0	0	0	0	0	0	0	0	AA06	uncharacterized LOC100506677	pseudo	0	0	0	0	0	0	0	0	0	0	0	0	0	0	0	0
100506679	0	0	0	0	0	0	0	0	0	0	LOC100506679	uncharacterized LOC100506679	ncRNA	0	0	0	0	0	0	0	0	0	0	0	0	0	0	0	0
100506680	0	0	0	0	0	0	0	0	0	0	SACS-AS1	SACS antisense RNA 1	ncRNA	0	0	0	0	0	0	0	0	0	0	0	0	0	0	0	0
100506681	0	0	0	0	0	0	0	0	0	0	JARID2-AS1	JARID2 antisense RNA 1	ncRNA	0	0	0	0	0	0	0	0	0	0	0	0	0	0	0	0
100506686	0	0	0	0	1	0	0	0	0	0	IQCH-AS1	IQCH antisense RNA 1	ncRNA	0	0	0	0	0	0	1	0	0	0	0	1	0	0	0	0
100506691	0	0	0	0	0	0	0	0	0	0	LOC100506691	uncharacterized LOC100506691	ncRNA	0	0	0	0	0	0	0	0	0	0	0	0	0	0	0	0
100506696	0	0	0	0	0	0	0	0	0	1	PCAT6	prostate cancer associated transcript 6 (non-protein coding)	ncRNA	0	0	0	0	0	0	1	0	0	0	0	1	0	0	1	1
100506697	0	0	0	0	0	0	0	0	0	0	LINC00327	long intergenic non-protein coding RNA 327	ncRNA	0	0	0	0	0	0	0	0	0	0	0	0	0	0	0	0
100506710	0	0	0	0	1	0	0	0	0	0	EBLN3P	endogenous Bornavirus-like nucleoprotein 3, pseudogene	pseudo	0	0	0	0	0	0	1	0	0	0	0	1	0	0	0	0
100506713	0	0	0	0	0	0	0	0	0	0	ALOX12-AS1	ALOX12 antisense RNA 1	ncRNA	0	0	0	0	0	0	0	0	0	0	0	0	0	0	0	0
100506714	0	1	0	0	1	0	0	0	0	0	NUP50-DT	NUP50 divergent transcript	ncRNA	0	0	0	0	0	0	1	0	0	0	0	1	1	0	0	1
100506724	0	0	0	0	0	0	0	0	0	0	LINC00901	long intergenic non-protein coding RNA 901	ncRNA	0	0	0	0	0	0	0	0	0	0	0	0	0	1	0	0
100506725	0	0	0	0	0	0	0	0	0	0	LOC100506725	uncharacterized LOC100506725	ncRNA	0	0	0	0	0	0	0	0	0	0	0	0	0	0	0	0
100506730	1	0	0	0	0	0	0	0	0	0	LOC100506730	uncharacterized LOC100506730	ncRNA	0	0	0	0	0	0	1	0	0	0	0	1	0	0	0	0
100506731	0	0	0	0	0	0	0	0	0	0	LOC100506731	uncharacterized LOC100506731	ncRNA	0	0	0	0	0	0	0	0	0	0	0	0	0	0	0	0
100506733	0	0	0	0	0	0	0	0	0	0	FAM170B-AS1	FAM170B antisense RNA 1	ncRNA	0	0	0	0	0	0	0	0	0	0	0	0	0	0	0	0
100506742	0	0	0	0	0	0	0	0	0	0	CASP12	caspase 12 (gene/pseudogene)	protein-coding	0	0	0	0	1	0	0	1	0	1	3	0	0	1	0	1
100506755	0	0	0	0	0	0	0	0	0	0	MIR497HG	mir-497-195 cluster host gene	ncRNA	0	0	0	0	0	0	0	0	0	0	0	0	0	0	0	0
100506757	0	0	0	0	0	0	0	0	0	0	LINC00629	long intergenic non-protein coding RNA 629	ncRNA	0	0	0	0	0	0	0	0	0	0	0	0	0	1	1	1
100506765	0	0	0	0	0	0	0	0	0	0	IGSF11-AS1	IGSF11 antisense RNA 1	ncRNA	0	0	0	0	0	0	0	0	0	0	0	0	0	0	0	0
100506769	0	0	0	0	0	0	0	0	0	0	C10orf71-AS1	C10orf71 antisense RNA 1	ncRNA	0	0	0	0	0	0	0	0	0	0	0	0	0	0	0	0
100506776	0	0	0	0	0	0	0	0	0	0	TRG-AS1	T cell receptor gamma locus antisense RNA 1	ncRNA	0	0	0	0	0	0	0	0	0	0	0	0	0	0	0	0
100506779	0	0	0	0	0	0	0	0	0	0	TSPOAP1-AS1	TSPOAP1 antisense RNA 1	ncRNA	0	0	0	0	0	0	0	0	0	0	0	0	0	0	1	0
100506783	0	0	0	0	0	0	0	0	0	0	HOXD-AS2	HOXD cluster antisense RNA 2	ncRNA	0	0	0	0	0	0	0	0	0	0	0	0	0	0	1	0
100506790	0	0	0	0	0	0	0	0	0	0	LOC100506790	uncharacterized LOC100506790	ncRNA	0	0	0	0	0	0	0	0	0	0	0	0	0	0	0	0
100506791	0	0	0	0	0	0	0	0	0	0	LINC01511	long intergenic non-protein coding RNA 1511	ncRNA	0	0	0	0	0	0	0	0	0	0	0	0	0	0	0	0
100506795	0	0	0	0	0	0	0	0	0	0	LINC01354	long intergenic non-protein coding RNA 1354	ncRNA	0	0	0	0	0	0	0	0	0	0	0	0	0	0	0	0
100506797	1	0	0	0	0	0	0	0	0	1	LOC100506797	uncharacterized LOC100506797	ncRNA	0	0	0	0	0	0	1	0	0	0	0	2	0	0	1	0
100506826	0	0	0	0	0	0	0	0	0	0	MYLK-AS1	MYLK antisense RNA 1	ncRNA	0	0	0	0	0	0	0	0	0	0	0	0	0	0	1	0
100506827	0	0	0	0	0	0	0	0	0	0	LINC02475	long intergenic non-protein coding RNA 2475	ncRNA	0	0	0	0	0	0	0	0	0	0	0	0	0	0	0	0
100506834	0	0	0	0	0	0	0	0	0	0	GAS1RR	GAS1 adjacent regulatory RNA	ncRNA	0	0	0	0	0	0	0	0	0	0	0	0	0	1	0	1
100506840	0	0	0	0	0	0	0	0	0	0	IQCF4	IQ motif containing F5 pseudogene	pseudo	0	0	0	0	0	0	0	0	0	0	0	0	0	0	0	0
100506844	1	0	0	0	1	0	0	0	0	1	LOC100506844	uncharacterized LOC100506844	ncRNA	0	0	0	0	0	0	1	0	0	0	0	3	0	0	0	0
100506851	0	0	0	0	0	0	0	0	0	0	LOC100506851	uncharacterized LOC100506851	ncRNA	0	0	0	0	0	0	0	0	0	0	0	0	0	0	0	0
100506858	0	0	0	0	0	0	0	0	0	0	LOC100506858	uncharacterized LOC100506858	ncRNA	0	0	0	0	0	0	0	0	0	0	0	0	0	0	0	0
100506860	1	0	0	0	1	0	1	1	1	0	LINC00513	long intergenic non-protein coding RNA 513	ncRNA	0	0	0	0	0	0	1	0	0	0	0	4	1	0	0	0
100506866	0	0	0	0	0	0	0	0	0	0	TTN-AS1	TTN antisense RNA 1	ncRNA	0	0	0	0	0	0	0	0	0	0	0	0	0	0	1	0
100506874	0	0	0	0	0	0	0	0	0	0	LINC00933	long intergenic non-protein coding RNA 933	ncRNA	0	0	0	0	0	0	0	0	0	0	0	0	0	0	0	0
100506895	0	0	0	0	0	0	0	0	0	0	LUARIS	lncRNA upregulator of antiviral response interferon signaling	ncRNA	0	0	0	0	0	0	0	0	0	0	0	0	0	0	1	0
100506898	0	0	0	0	0	0	0	0	0	0	MAGOH2P	mago homolog 2, pseudogene	pseudo	0	0	0	0	0	0	0	0	0	0	0	0	0	0	0	0
100506907	0	0	0	0	0	0	0	0	0	0	CCDC37-DT	CCDC37 divergent transcript	ncRNA	0	0	0	0	0	0	0	0	0	0	0	0	0	0	0	0
100506922	1	0	0	0	0	0	1	0	1	1	LOC100506922	uncharacterized LOC100506922	ncRNA	0	0	0	0	0	0	1	0	0	0	0	3	1	0	0	0
100506929	0	0	0	0	0	0	0	0	0	0	LOC100506929	uncharacterized LOC100506929	ncRNA	0	0	0	0	0	0	0	0	0	0	0	0	0	0	0	0
100506930	0	0	0	0	0	0	0	0	0	0	LINC00665	long intergenic non-protein coding RNA 665	ncRNA	0	0	0	0	0	0	0	0	0	0	0	0	0	0	1	0
100506963	1	1	0	0	1	0	1	0	1	0	ELOA-AS1	ELOA antisense RNA 1	ncRNA	0	0	0	0	0	0	1	0	0	0	0	3	2	0	0	0
100506974	0	0	0	0	0	0	0	0	0	0	LOC100506974	uncharacterized LOC100506974	ncRNA	0	0	0	0	0	0	0	0	0	0	0	0	0	0	0	0
100506994	0	0	0	0	0	0	0	0	0	0	PTPRG-AS1	PTPRG antisense RNA 1	ncRNA	0	0	0	0	0	0	0	0	0	0	0	0	0	0	1	0
100506999	0	0	0	0	0	0	0	0	0	0	LINC02318	long intergenic non-protein coding RNA 2318	ncRNA	0	0	0	0	0	0	0	0	0	0	0	0	0	0	0	0
100507006	0	0	0	0	0	0	0	0	0	0	LOC100507006	uncharacterized LOC100507006	ncRNA	0	0	0	0	0	0	0	0	0	0	0	0	0	0	0	0
100507008	1	0	0	0	1	0	0	0	1	1	LINC00844	long intergenic non-protein coding RNA 844	ncRNA	0	0	0	0	0	0	1	0	0	0	0	3	1	0	0	0
100507027	0	0	0	0	0	0	0	0	0	0	MRLN	myoregulin	protein-coding	0	0	0	0	0	0	0	1	1	1	3	0	0	0	0	1
100507034	0	0	0	0	0	0	0	0	0	0	PITRM1-AS1	PITRM1 antisense RNA 1	ncRNA	0	0	0	0	0	0	0	0	0	0	0	0	0	0	0	0
100507043	0	0	0	0	0	0	0	0	0	0	TUNAR	TCL1 upstream neural differentiation-associated RNA	ncRNA	0	0	0	0	0	0	0	0	0	1	1	0	0	1	1	1
100507050	0	0	0	0	0	0	0	0	0	0	TPBGL	trophoblast glycoprotein like	protein-coding	0	0	0	0	0	0	0	0	0	1	1	0	0	0	0	0
100507057	0	0	0	0	0	0	0	0	0	0	MELTF-AS1	MELTF antisense RNA 1	ncRNA	0	0	0	0	0	0	0	0	0	0	0	0	0	0	0	1
100507058	0	0	0	0	0	0	0	0	0	0	LINC00845	long intergenic non-protein coding RNA 845	ncRNA	0	0	0	0	0	0	0	0	0	0	0	0	0	0	0	0
100507059	0	0	0	0	0	0	0	0	0	0	LINC00703	long intergenic non-protein coding RNA 703	ncRNA	0	0	0	0	0	0	0	0	0	0	0	0	0	0	0	0
100507062	0	0	0	0	0	0	0	0	0	0	PSMD6-AS2	PSMD6 antisense RNA 2	ncRNA	0	0	0	0	0	0	0	0	0	0	0	0	0	0	0	0
100507064	0	0	0	0	0	0	0	0	0	0	TEX26-AS1	TEX26 antisense RNA 1	ncRNA	0	0	0	0	0	0	0	0	0	0	0	0	0	0	0	0
100507065	0	0	0	0	0	0	0	0	0	0	LOC100507065	uncharacterized LOC100507065	ncRNA	0	0	0	0	0	0	0	0	0	0	0	0	0	0	0	0
100507066	0	0	0	0	0	0	0	0	0	0	CLIP1-AS1	CLIP1 antisense RNA 1	ncRNA	0	0	0	0	0	0	0	0	0	0	0	0	0	0	0	0
100507086	0	0	0	0	0	0	0	0	0	0	DLG1-AS1	DLG1 antisense RNA 1	ncRNA	0	0	0	0	0	0	0	0	0	0	0	0	0	0	0	0
100507098	0	0	0	0	0	0	0	0	0	0	ADAMTS9-AS2	ADAMTS9 antisense RNA 2	ncRNA	0	0	0	0	0	0	0	0	0	0	0	0	0	1	0	0
100507099	0	0	0	0	0	0	0	0	0	0	FRY-AS1	FRY antisense RNA 1	ncRNA	0	0	0	0	0	0	0	0	0	0	0	0	0	0	0	0
100507114	0	0	0	0	0	0	0	0	0	0	LINC00445	long intergenic non-protein coding RNA 445	ncRNA	0	0	0	0	0	0	0	0	0	0	0	0	0	0	0	0
100507117	0	0	0	0	0	0	0	0	0	0	ASAP1-IT2	ASAP1 intronic transcript 2	ncRNA	0	0	0	0	0	0	0	0	0	0	0	0	0	0	0	0
100507135	0	0	0	0	0	0	0	0	0	0	SPART-AS1	SPART antisense RNA 1	ncRNA	0	0	0	0	0	0	0	0	0	0	0	0	0	0	0	0
100507140	0	0	0	0	0	0	0	0	0	0	LINC01792	long intergenic non-protein coding RNA 1792	ncRNA	0	0	0	0	0	0	0	0	0	0	0	0	0	0	0	0
100507143	0	0	0	0	0	0	0	0	0	0	LINC00708	long intergenic non-protein coding RNA 708	ncRNA	0	0	0	0	0	0	0	0	0	0	0	0	0	0	1	0
100507156	0	0	0	0	0	0	0	0	0	0	LOC100507156	uncharacterized LOC100507156	ncRNA	0	0	0	0	0	0	0	0	0	0	0	0	0	0	0	0
100507171	0	0	0	0	0	0	0	0	0	0	BOLA3-AS1	BOLA3 divergent transcript	ncRNA	0	0	0	0	0	0	0	0	0	0	0	0	0	0	0	0
100507173	0	0	0	0	0	0	0	0	0	0	LINC01012	long intergenic non-protein coding RNA 1012	ncRNA	0	0	0	0	0	0	0	0	0	0	0	0	0	0	0	0
100507194	0	0	0	0	0	0	0	0	0	0	LINC02525	long intergenic non-protein coding RNA 2525	ncRNA	0	0	0	0	0	0	0	0	0	0	0	0	0	0	0	0
100507201	0	0	0	0	0	0	0	0	0	0	LINC01815	long intergenic non-protein coding RNA 1815	ncRNA	0	0	0	0	0	0	0	0	0	0	0	0	0	0	0	0
100507203	1	0	0	0	1	0	1	0	0	0	SMLR1	small leucine rich protein 1	protein-coding	0	0	0	0	0	0	1	0	1	1	2	3	0	0	0	0
100507206	0	0	0	0	0	0	0	0	0	0	LINC00943	long intergenic non-protein coding RNA 943	ncRNA	0	0	0	0	0	0	0	0	0	0	0	0	0	0	0	0
100507217	0	1	0	0	0	0	0	1	1	0	LINC01578	long intergenic non-protein coding RNA 1578	ncRNA	0	0	0	0	0	0	1	0	0	0	0	1	2	0	0	0
100507218	0	0	0	0	0	0	0	0	0	0	RNF157-AS1	RNF157 antisense RNA 1	ncRNA	0	0	0	0	0	0	0	0	0	0	0	0	0	0	0	0
100507221	0	0	0	0	0	0	0	0	0	0	LOC100507221	uncharacterized LOC100507221	protein-coding	0	0	0	0	0	0	0	0	0	0	0	0	0	0	0	0
100507240	0	0	0	0	0	0	0	0	0	0	VWA8-AS1	VWA8 antisense RNA 1 (head to head)	ncRNA	0	0	0	0	0	0	0	0	0	0	0	0	0	0	0	0
100507244	0	0	0	0	0	0	0	0	0	0	MAMDC2-AS1	MAMDC2 antisense RNA 1	ncRNA	0	0	0	0	0	0	0	0	0	0	0	0	0	0	0	0
100507246	0	1	0	0	0	0	0	0	1	0	SNHG16	small nucleolar RNA host gene 16	ncRNA	0	0	0	0	0	0	1	0	0	0	0	0	2	1	1	1
100507250	0	0	0	0	0	0	0	0	0	0	LOC100507250	uncharacterized LOC100507250	ncRNA	0	0	0	0	0	0	0	0	0	0	0	0	0	0	0	0
100507254	0	0	0	0	0	0	0	0	0	0	LINC01013	long intergenic non-protein coding RNA 1013	ncRNA	0	0	0	0	0	0	0	0	0	0	0	0	0	0	1	0
100507257	0	0	0	0	0	0	0	0	0	0	MEG9	maternally expressed 9 (non-protein coding)	ncRNA	0	0	0	0	0	0	0	0	0	0	0	0	0	0	1	0
100507261	0	0	0	0	0	0	0	0	0	0	MIR670HG	MIR670 host gene	ncRNA	0	0	0	0	0	0	0	0	0	0	0	0	0	0	0	0
100507266	0	0	0	0	0	0	0	0	0	0	STX18-AS1	STX18 antisense RNA 1 (head to head)	ncRNA	0	0	0	0	0	0	0	0	0	0	0	0	0	0	0	0
100507267	0	0	0	0	0	0	0	0	0	0	LINC01187	long intergenic non-protein coding RNA 1187	ncRNA	0	0	0	0	0	0	0	0	0	0	0	0	0	0	0	0
100507274	0	0	0	0	0	0	0	0	0	0	LINC01210	long intergenic non-protein coding RNA 1210	ncRNA	0	0	0	0	0	0	0	0	0	0	0	0	0	0	1	0
100507277	0	0	0	0	0	0	0	0	0	0	LINC02314	long intergenic non-protein coding RNA 2314	ncRNA	0	0	0	0	0	0	0	0	0	0	0	0	0	0	0	0
100507283	0	0	0	0	0	0	0	0	0	0	LOC100507283	uncharacterized LOC100507283	ncRNA	0	0	0	0	0	0	0	0	0	0	0	0	0	0	0	0
100507290	0	0	0	0	0	0	0	0	0	0	ZNF865	zinc finger protein 865	protein-coding	0	0	0	0	0	0	0	1	1	1	3	0	0	0	0	0
100507297	0	0	0	0	0	0	0	0	0	1	TMEM44-AS1	TMEM44 antisense RNA 1	ncRNA	0	0	0	0	0	0	1	0	0	0	0	1	0	0	0	0
100507299	0	0	0	0	0	0	0	0	0	0	SMC5-AS1	SMC5 antisense RNA 1 (head to head)	ncRNA	0	0	0	0	0	0	0	0	0	0	0	0	0	0	0	0
100507300	0	0	0	0	0	0	0	0	0	0	ALKBH3-AS1	ALKBH3 antisense RNA 1	ncRNA	0	0	0	0	0	0	0	0	0	0	0	0	0	0	0	0
100507303	1	1	0	0	0	0	0	0	1	0	SNHG19	small nucleolar RNA host gene 19	ncRNA	0	0	0	0	0	0	1	0	0	0	0	1	2	0	0	0
100507316	0	0	0	0	0	0	0	0	1	1	MINCR	MYC-induced long non-coding RNA	ncRNA	0	0	0	0	0	0	1	0	0	0	0	1	1	0	1	1
100507321	0	0	0	0	0	0	0	0	0	0	ERVK13-1	endogenous retrovirus group K13 member 1	ncRNA	0	0	0	0	0	0	0	0	1	1	2	0	0	0	0	0
100507331	0	0	0	0	0	0	0	0	0	0	ZSWIM8-AS1	ZSWIM8 antisense RNA 1	ncRNA	0	0	0	0	0	0	0	0	0	0	0	0	0	0	0	0
100507336	0	0	0	0	0	0	0	0	0	0	LOC100507336	uncharacterized LOC100507336	ncRNA	0	0	0	0	0	0	0	0	0	0	0	0	0	0	0	0
100507351	0	0	0	0	0	0	0	0	0	0	LOC100507351	uncharacterized LOC100507351	ncRNA	0	0	0	0	0	0	0	0	0	0	0	0	0	0	0	0
100507362	0	0	0	0	0	0	0	0	0	0	LINC01015	long intergenic non-protein coding RNA 1015	ncRNA	0	0	0	0	0	0	0	0	0	0	0	0	0	0	0	0
100507384	0	0	0	0	0	0	0	0	0	0	LOC100507384	uncharacterized LOC100507384	ncRNA	0	0	0	0	0	0	0	0	0	0	0	0	0	0	0	0
100507388	0	0	0	0	0	0	0	0	0	0	LOC100507388	uncharacterized LOC100507388	ncRNA	0	0	0	0	0	0	0	0	0	0	0	0	0	0	0	0
100507389	1	1	0	0	1	0	1	0	1	1	LOC100507389	uncharacterized LOC100507389	ncRNA	0	0	0	0	0	0	1	0	0	0	0	4	2	0	0	0
100507391	0	0	0	0	0	0	0	0	0	0	LINC01968	long intergenic non-protein coding RNA 1968	ncRNA	0	0	0	0	0	0	0	0	0	0	0	0	0	0	0	0
100507392	0	0	0	0	0	0	0	0	0	0	SENCR	smooth muscle and endothelial cell enriched migration/differentiation-associated lncRNA	ncRNA	0	0	0	0	0	0	0	0	0	0	0	0	0	0	1	1
100507398	0	0	0	0	0	0	0	0	1	0	INTS6-AS1	INTS6 antisense RNA 1	ncRNA	0	0	0	0	0	0	1	0	0	0	0	0	1	0	0	0
100507403	0	0	0	0	0	0	0	0	0	0	LOC100507403	uncharacterized LOC100507403	ncRNA	0	0	0	0	0	0	0	0	0	0	0	0	0	0	0	0
100507410	1	0	0	0	1	0	1	0	1	0	C1QTNF1-AS1	C1QTNF1 antisense RNA 1	ncRNA	0	0	0	0	0	0	1	0	0	0	0	3	1	0	0	0
100507419	0	0	0	0	0	0	0	0	0	0	MMP25-AS1	MMP25 antisense RNA 1	ncRNA	0	0	0	0	0	0	0	0	0	0	0	0	0	0	0	0
100507421	0	0	0	0	0	0	0	0	0	0	TMEM178B	transmembrane protein 178B	protein-coding	0	0	0	0	0	0	0	0	0	1	1	0	0	0	1	1
100507423	0	0	0	0	0	0	0	0	0	0	MKNK1-AS1	MKNK1 antisense RNA 1	ncRNA	0	0	0	0	0	0	0	0	0	0	0	0	0	0	0	0
100507428	0	0	0	0	0	0	0	0	0	0	LINC00458	long intergenic non-protein coding RNA 458	ncRNA	0	0	0	0	0	0	0	0	0	0	0	0	0	0	0	0
100507431	0	0	0	0	0	0	0	0	0	0	LINC02551	long intergenic non-protein coding RNA 2551	ncRNA	0	0	0	0	0	0	0	0	0	0	0	0	0	0	0	0
100507433	0	0	0	0	0	0	0	0	0	0	ZNF571-AS1	ZNF571 antisense RNA 1	ncRNA	0	0	0	0	0	0	0	0	0	0	0	0	0	0	1	0
100507436	1	0	0	0	0	0	0	1	0	1	MICA	MHC class I polypeptide-related sequence A	protein-coding	1	1	0	1	1	1	1	1	1	1	7	3	0	1	0	1
100507443	0	0	0	0	0	0	0	0	0	0	LOC100507443	uncharacterized LOC100507443	ncRNA	0	0	0	0	0	0	0	0	0	0	0	0	0	0	0	0
100507459	0	1	0	0	0	0	1	0	0	0	NRSN2-AS1	NRSN2 antisense RNA 1	ncRNA	0	0	0	0	0	0	1	0	0	0	0	1	1	0	0	0
100507461	0	0	0	0	0	0	0	0	0	0	LINC02032	long intergenic non-protein coding RNA 2032	ncRNA	0	0	0	0	0	0	0	0	0	0	0	0	0	0	0	0
100507462	0	0	0	0	0	0	0	0	0	0	GVQW2	GVQW motif containing 2	protein-coding	0	0	0	0	0	0	0	0	0	0	0	0	0	0	0	0
100507463	1	0	0	0	0	0	0	0	0	1	PSMB8-AS1	PSMB8 antisense RNA 1 (head to head)	ncRNA	0	0	0	0	0	0	1	0	0	0	0	2	0	0	0	1
100507466	0	0	0	0	0	0	0	0	0	0	DPH6-DT	DPH6 divergent transcript	ncRNA	0	0	0	0	0	0	0	0	0	0	0	0	0	0	0	0
100507468	0	0	0	0	0	0	0	0	0	0	LOC100507468	uncharacterized LOC100507468	ncRNA	0	0	0	0	0	0	0	0	0	0	0	0	0	0	0	0
100507470	0	0	0	0	0	0	0	0	0	0	GRID1-AS1	GRID1 antisense RNA 1	ncRNA	0	0	0	0	0	0	0	0	0	0	0	0	0	0	0	0
100507475	0	0	0	0	0	0	0	0	0	1	IDH1-AS1	IDH1 antisense RNA 1	ncRNA	0	0	0	0	0	0	1	0	0	0	0	1	0	0	0	0
100507477	0	0	0	0	0	0	0	0	0	0	LOC100507477	uncharacterized LOC100507477	ncRNA	0	0	0	0	0	0	0	0	0	0	0	0	0	0	0	0
100507480	0	0	0	0	0	0	0	0	0	0	LOC100507480	uncharacterized LOC100507480	ncRNA	0	0	0	0	0	0	0	0	0	0	0	0	0	0	0	0
100507487	0	0	0	0	0	0	0	0	0	0	LOC100507487	uncharacterized LOC100507487	ncRNA	0	0	0	0	0	0	0	0	0	0	0	0	0	0	0	0
100507495	1	0	0	0	0	0	0	0	0	0	SDCBP2-AS1	SDCBP2 antisense RNA 1	ncRNA	0	0	0	0	0	0	1	0	0	0	0	1	0	0	0	0
100507501	0	0	0	0	0	0	0	0	1	0	LINC01569	long intergenic non-protein coding RNA 1569	ncRNA	0	0	0	0	0	0	1	0	0	0	0	0	1	0	1	0
100507506	0	0	0	0	0	0	0	0	0	0	LOC100507506	uncharacterized LOC100507506	ncRNA	0	0	0	0	0	0	0	0	0	0	0	0	0	0	0	0
100507507	0	0	0	0	0	0	0	0	0	0	LOC100507507	uncharacterized LOC100507507	protein-coding	0	0	0	0	0	0	0	0	0	0	0	0	0	0	0	0
100507513	0	0	0	0	0	0	0	0	0	0	LOC100507513	uncharacterized LOC100507513	ncRNA	0	0	0	0	0	0	0	0	0	0	0	0	0	0	0	0
100507524	0	0	0	0	0	0	0	0	0	0	ARHGEF26-AS1	ARHGEF26 antisense RNA 1	ncRNA	0	0	0	0	0	0	0	0	0	0	0	0	0	0	0	0
100507527	0	0	0	0	0	0	0	0	0	0	THEG5	testis highly expressed protein 5	protein-coding	0	0	0	0	0	0	0	0	0	0	0	0	0	0	0	0
100507530	0	0	0	0	0	0	0	0	0	0	MCPH1-AS1	MCPH1 antisense RNA 1	ncRNA	0	0	0	0	0	0	0	0	0	0	0	0	0	0	0	0
100507533	0	0	0	0	0	0	0	0	0	0	SOX21-AS1	SOX21 antisense divergent transcript 1	ncRNA	0	0	0	0	0	0	0	0	0	0	0	0	0	0	0	1
100507534	0	0	0	0	0	0	0	0	0	0	LINC02192	long intergenic non-protein coding RNA 2192	ncRNA	0	0	0	0	0	0	0	0	0	0	0	0	0	0	0	0
100507537	0	0	0	0	0	0	0	0	0	0	DWORF	DWARF open reading frame	protein-coding	0	0	0	0	0	0	0	1	1	1	3	0	0	0	0	0
100507540	0	0	0	0	0	0	0	0	0	0	LINC01504	long intergenic non-protein coding RNA 1504	ncRNA	0	0	0	0	0	0	0	0	0	0	0	0	0	0	1	0
100507547	0	0	0	0	0	0	0	0	0	0	LOC100507547	uncharacterized LOC100507547	ncRNA	0	0	0	0	0	0	0	0	0	0	0	0	0	0	0	0
100507557	0	0	0	0	0	0	0	0	0	0	LOC100507557	uncharacterized LOC100507557	ncRNA	0	0	0	0	0	0	0	0	0	0	0	0	0	0	0	0
100507560	0	0	0	0	0	0	0	0	0	0	LOC100507560	uncharacterized LOC100507560	ncRNA	0	0	0	0	0	0	0	0	0	0	0	0	0	0	0	0
100507562	0	0	0	0	0	0	0	0	0	0	LOC100507562	uncharacterized LOC100507562	ncRNA	0	0	0	0	0	0	0	0	0	0	0	0	0	0	0	0
100507564	1	0	0	0	0	0	0	0	0	0	LOC100507564	uncharacterized LOC100507564	ncRNA	0	0	0	0	0	0	1	0	0	0	0	1	0	0	0	0
100507567	1	1	0	0	0	0	0	0	0	1	RAB11B-AS1	RAB11B antisense RNA 1	ncRNA	0	0	0	0	0	0	1	0	0	0	0	2	1	0	0	0
100507584	0	0	0	0	0	0	0	0	0	0	LINC01016	long intergenic non-protein coding RNA 1016	ncRNA	0	0	0	0	0	0	0	0	0	0	0	0	0	1	1	0
100507599	0	0	0	0	1	0	0	0	0	1	LOC100507599	uncharacterized LOC100507599	ncRNA	0	0	0	0	0	0	1	0	0	0	0	2	0	0	0	0
100507600	0	0	0	0	0	0	0	0	0	0	LOC100507600	uncharacterized LOC100507600	ncRNA	0	0	0	0	0	0	0	0	0	0	0	0	0	0	0	0
100507602	0	0	0	0	0	0	0	0	0	0	TRIM52-AS1	TRIM52 antisense RNA 1 (head to head)	ncRNA	0	0	0	0	0	0	0	0	0	0	0	0	0	0	0	0
100507605	0	0	0	0	0	0	0	0	0	0	LINC00837	long intergenic non-protein coding RNA 837	ncRNA	0	0	0	0	0	0	0	0	0	0	0	0	0	0	1	0
100507616	0	0	0	0	0	0	0	0	0	0	LINC02397	long intergenic non-protein coding RNA 2397	ncRNA	0	0	0	0	0	0	0	0	0	0	0	0	0	0	0	0
100507629	0	0	0	0	0	0	0	0	0	0	LINC00658	long intergenic non-protein coding RNA 658	ncRNA	0	0	0	0	0	0	0	0	0	0	0	0	0	0	0	0
100507632	0	0	0	0	0	0	0	0	0	0	LINC00968	long intergenic non-protein coding RNA 968	ncRNA	0	0	0	0	0	0	0	0	0	0	0	0	0	0	1	0
100507634	0	0	0	0	0	0	0	0	0	0	LOC100507634	uncharacterized LOC100507634	ncRNA	0	0	0	0	0	0	0	0	0	0	0	0	0	0	0	0
100507642	0	0	0	0	0	0	0	0	0	0	LOC100507642	uncharacterized LOC100507642	ncRNA	0	0	0	0	0	0	0	0	0	0	0	0	0	0	0	0
100507650	0	0	0	0	0	0	0	0	0	0	RNF212B	ring finger protein 212B	protein-coding	0	0	0	0	0	0	0	1	1	1	3	0	0	0	0	0
100507670	0	0	0	0	0	0	0	0	0	0	LOC100507670	uncharacterized LOC100507670	ncRNA	0	0	0	0	0	0	0	0	0	0	0	0	0	0	0	0
100508631	0	0	0	0	0	0	0	0	0	0	LOC100508631	uncharacterized LOC100508631	ncRNA	0	0	0	0	0	0	0	0	0	0	0	0	0	0	0	0
10051	0	1	0	0	1	0	0	1	1	1	SMC4	structural maintenance of chromosomes 4	protein-coding	1	0	0	1	1	1	1	1	1	1	6	3	2	1	0	1
10052	0	0	0	0	0	0	0	0	0	0	GJC1	gap junction protein gamma 1	protein-coding	1	0	0	1	1	1	0	1	1	1	6	0	0	1	0	1
100526820	0	0	0	0	0	0	0	0	0	1	CAHM	colon adenocarcinoma hypermethylated (non-protein coding)	ncRNA	0	0	0	0	0	0	1	0	0	0	0	1	0	1	1	1
100527964	0	0	0	0	0	0	0	0	0	0	LHX4-AS1	LHX4 antisense RNA 1	ncRNA	0	0	0	0	0	0	0	0	0	0	0	0	0	0	0	0
100528062	1	0	0	0	1	0	0	0	0	0	ARMCX5-GPRASP2	ARMCX5-GPRASP2 readthrough	protein-coding	0	0	0	0	0	0	1	0	0	0	0	2	0	0	0	0
10053	0	0	0	0	0	0	0	0	0	0	AP1M2	adaptor related protein complex 1 subunit mu 2	protein-coding	1	1	0	1	1	1	0	1	1	1	7	0	0	1	0	1
100533106	0	1	0	0	0	0	0	0	1	0	ZHX1-C8orf76	ZHX1-C8orf76 readthrough	protein-coding	0	0	0	0	0	0	1	0	0	0	0	0	2	0	0	0
100533178	0	0	0	0	0	0	0	0	0	0	PRORY	proline rich, Y-linked	protein-coding	0	0	0	0	0	0	0	0	0	0	0	0	0	0	0	0
100533182	0	0	0	0	0	0	0	0	0	0	SEC24B-AS1	SEC24B antisense RNA 1	ncRNA	0	0	0	0	0	0	0	0	0	0	0	0	0	0	0	0
100533184	0	0	0	0	0	0	0	0	0	0	ARHGAP19-SLIT1	ARHGAP19-SLIT1 readthrough (NMD candidate)	ncRNA	0	0	0	0	0	0	0	0	0	0	0	0	0	0	0	0
10054	0	0	0	0	0	0	0	0	0	0	UBA2	ubiquitin like modifier activating enzyme 2	protein-coding	1	1	0	1	1	1	0	1	1	1	7	0	0	1	0	1
10055	0	1	0	0	0	0	0	0	0	0	SAE1	SUMO1 activating enzyme subunit 1	protein-coding	1	1	0	1	1	1	1	1	1	1	7	0	1	1	0	1
10056	0	1	0	0	0	0	0	0	1	0	FARSB	phenylalanyl-tRNA synthetase subunit beta	protein-coding	1	1	0	1	1	1	1	1	1	1	7	0	2	0	0	1
10057	0	0	0	0	0	0	0	0	0	0	ABCC5	ATP binding cassette subfamily C member 5	protein-coding	1	1	0	1	0	0	0	1	1	1	6	0	0	1	0	1
10058	0	0	0	0	0	0	0	1	0	0	ABCB6	ATP binding cassette subfamily B member 6 (Langereis blood group)	protein-coding	1	1	0	1	1	1	1	1	1	1	7	1	0	1	0	1
10059	0	0	0	0	0	0	0	0	0	0	DNM1L	dynamin 1 like	protein-coding	1	1	0	1	1	1	0	1	1	1	7	0	0	1	0	1
1006	0	0	0	0	0	0	0	0	0	0	CDH8	cadherin 8	protein-coding	1	0	0	1	0	1	0	1	1	1	5	0	0	1	0	1
10060	1	0	0	0	1	0	0	0	0	0	ABCC9	ATP binding cassette subfamily C member 9	protein-coding	1	1	0	1	1	1	1	1	1	1	7	2	0	1	0	1
10061	0	0	0	0	0	0	0	0	0	0	ABCF2	ATP binding cassette subfamily F member 2	protein-coding	0	0	0	0	1	0	0	1	1	1	4	0	0	1	0	1
100616668	0	0	0	0	0	0	0	0	0	0	TPTE2P5	transmembrane phosphoinositide 3-phosphatase and tensin homolog 2 pseudogene 5	pseudo	0	0	0	0	0	0	0	0	0	0	0	0	0	0	0	0
10062	1	0	0	0	0	0	0	0	1	0	NR1H3	nuclear receptor subfamily 1 group H member 3	protein-coding	1	1	1	1	1	1	1	1	1	1	8	1	1	1	0	1
100628307	0	0	0	0	0	0	0	0	0	0	DIO2-AS1	DIO2 antisense RNA 1	ncRNA	0	0	0	0	0	0	0	0	0	0	0	0	0	0	0	0
100628315	0	0	0	0	0	0	0	0	0	0	DNM3OS	DNM3 opposite strand/antisense RNA	ncRNA	0	0	0	0	0	0	0	0	0	0	0	0	0	1	1	0
100630918	0	0	0	0	0	0	0	0	0	0	PARTICL	promoter of MAT2A antisense radiation-induced circulating long non-coding RNA	ncRNA	0	0	0	0	0	0	0	0	0	0	0	0	0	1	1	1
100631378	0	0	0	0	0	0	0	0	0	0	LOC100631378	uncharacterized 100631378	ncRNA	0	0	0	0	0	0	0	0	0	0	0	0	0	0	0	0
100652740	0	0	0	0	0	0	0	0	0	0	PYCARD-AS1	PYCARD antisense RNA 1	ncRNA	0	0	0	0	0	0	0	0	0	0	0	0	0	0	0	0
100652768	0	0	0	0	0	0	0	0	0	0	LOC100652768	uncharacterized LOC100652768	ncRNA	0	0	0	0	0	0	0	0	0	0	0	0	0	0	0	0
100652770	0	0	0	0	0	0	0	0	0	0	DSG2-AS1	DSG2 antisense RNA 1	ncRNA	0	0	0	0	0	0	0	0	0	0	0	0	0	0	0	0
100652772	0	1	0	0	0	0	0	0	1	0	NNT-AS1	NNT antisense RNA 1	ncRNA	0	0	0	0	0	0	1	0	0	0	0	0	2	0	1	0
100652791	0	0	0	0	0	0	0	0	0	0	GS1-24F4.2	uncharacterized LOC100652791	ncRNA	0	0	0	0	0	0	0	0	0	0	0	0	0	0	0	0
100652824	0	0	0	0	0	0	0	0	0	0	KIAA2012	KIAA2012	protein-coding	0	0	0	0	0	0	0	0	0	0	0	0	0	0	0	0
100652853	0	0	0	0	0	0	0	0	0	0	LINC01023	long intergenic non-protein coding RNA 1023	ncRNA	0	0	0	0	0	0	0	0	0	0	0	0	0	0	0	0
100652856	0	0	0	0	0	0	0	0	0	0	LINC00408	long intergenic non-protein coding RNA 408	ncRNA	0	0	0	0	0	0	0	0	0	0	0	0	0	0	0	0
100652857	0	0	0	0	0	0	0	0	0	0	TMCO5B	transmembrane and coiled-coil domains 5B (pseudogene)	pseudo	0	0	0	0	0	0	0	0	0	1	1	0	0	0	0	1
100652911	0	0	0	0	0	0	0	0	0	0	LINC01838	long intergenic non-protein coding RNA 1838	ncRNA	0	0	0	0	0	0	0	0	0	0	0	0	0	0	0	0
100652929	0	0	0	0	0	0	0	0	0	0	LINC02078	long intergenic non-protein coding RNA 2078	ncRNA	0	0	0	0	0	0	0	0	0	0	0	0	0	0	0	0
100652931	0	0	0	0	0	0	0	0	0	0	LOC100652931	RNA binding motif protein, Y-linked, family 1, member A1 pseudogene	pseudo	0	0	0	0	0	0	0	0	0	0	0	0	0	0	0	0
100652999	0	0	0	0	0	0	0	0	0	0	LOC100652999	uncharacterized LOC100652999	ncRNA	0	0	0	0	0	0	0	0	0	0	0	0	0	0	0	0
100653233	0	0	0	0	0	0	0	0	0	0	LOC100653233	uncharacterized LOC100653233	ncRNA	0	0	0	0	0	0	0	0	0	0	0	0	0	0	0	0
10066	1	0	0	0	0	0	0	0	0	0	SCAMP2	secretory carrier membrane protein 2	protein-coding	0	0	0	1	0	1	1	1	1	1	4	1	0	1	0	1
10067	0	0	0	0	0	0	0	0	0	0	SCAMP3	secretory carrier membrane protein 3	protein-coding	0	0	0	0	1	0	0	1	1	1	4	0	0	1	0	1
10068	0	0	0	0	0	0	0	0	0	0	IL18BP	interleukin 18 binding protein	protein-coding	1	0	0	0	1	1	0	1	1	1	5	0	0	1	0	1
100689074	0	0	0	0	0	0	0	0	0	0	POU6F2-AS2	POU6F2 antisense RNA 2	ncRNA	0	0	0	0	0	0	0	0	0	0	0	0	0	0	0	1
10069	0	1	0	0	0	0	0	0	1	1	RWDD2B	RWD domain containing 2B	protein-coding	0	0	0	0	0	0	1	0	1	0	1	1	2	0	1	1
1007	0	0	0	0	0	0	0	0	0	0	CDH9	cadherin 9	protein-coding	1	0	0	1	0	1	0	1	1	1	5	0	0	1	0	1
10071	0	0	0	0	0	0	0	0	0	0	MUC12	mucin 12, cell surface associated	protein-coding	1	0	0	1	0	1	0	1	0	1	4	0	0	1	0	1
10072	0	0	0	0	0	0	0	0	0	1	DPP3	dipeptidyl peptidase 3	protein-coding	0	0	0	0	0	0	1	1	1	1	3	1	0	1	0	1
10073	0	0	0	0	0	0	0	0	0	1	SNUPN	snurportin 1	protein-coding	1	0	0	1	1	1	1	1	1	1	6	1	0	1	0	1
10075	0	0	0	0	0	0	0	0	0	0	HUWE1	HECT, UBA and WWE domain containing 1, E3 ubiquitin protein ligase	protein-coding	1	1	0	1	1	1	0	1	1	1	7	0	0	1	0	1
10076	0	0	0	0	0	0	0	0	0	0	PTPRU	protein tyrosine phosphatase, receptor type U	protein-coding	1	0	0	1	1	1	0	1	1	1	6	0	0	1	0	1
10077	0	0	0	0	0	0	0	0	0	0	TSPAN32	tetraspanin 32	protein-coding	0	0	0	0	0	0	0	1	0	1	2	0	0	1	0	1
10078	0	0	0	0	0	0	0	1	0	0	TSSC4	tumor suppressing subtransferable candidate 4	protein-coding	0	0	0	0	0	0	1	0	1	0	1	1	0	0	1	1
10079	0	1	0	0	1	1	0	0	1	0	ATP9A	ATPase phospholipid transporting 9A (putative)	protein-coding	1	0	0	1	0	1	1	1	1	1	5	1	3	0	0	1
1008	0	0	0	0	0	0	0	0	0	0	CDH10	cadherin 10	protein-coding	1	0	0	1	0	1	0	1	1	1	5	0	0	1	0	1
10081	0	0	0	0	0	0	0	0	0	0	PDCD7	programmed cell death 7	protein-coding	1	0	0	0	0	1	0	1	0	1	3	0	0	1	0	1
10082	0	0	0	0	0	0	1	0	1	0	GPC6	glypican 6	protein-coding	1	0	0	1	0	1	1	1	1	1	5	1	1	1	0	1
100820829	1	0	0	0	0	0	0	0	0	1	MYZAP	myocardial zonula adherens protein	protein-coding	0	0	0	0	0	0	1	1	1	1	3	2	0	1	0	0
10083	0	0	0	0	0	0	0	0	0	0	USH1C	USH1 protein network component harmonin	protein-coding	0	0	1	1	1	0	0	1	1	1	6	0	0	1	0	1
10084	0	1	0	0	0	0	1	0	1	1	PQBP1	polyglutamine binding protein 1	protein-coding	1	1	0	1	1	1	1	1	1	1	7	2	2	1	0	1
10085	0	0	0	0	0	0	0	0	0	0	EDIL3	EGF like repeats and discoidin domains 3	protein-coding	0	0	0	1	1	1	0	1	1	1	5	0	0	1	0	1
100852408	0	0	0	0	0	0	0	0	0	0	EGFLAM-AS4	EGFLAM antisense RNA 4	ncRNA	0	0	0	0	0	0	0	0	0	0	0	0	0	0	0	0
100852409	0	0	0	0	0	0	0	0	0	0	NEGR1-IT1	NEGR1 intronic transcript 1	ncRNA	0	0	0	0	0	0	0	0	0	0	0	0	0	0	0	0
100859921	0	0	0	0	0	0	0	0	0	0	LINC00536	long intergenic non-protein coding RNA 536	ncRNA	0	0	0	0	0	0	0	0	0	0	0	0	0	0	1	0
100859930	0	1	0	0	1	0	0	1	1	0	HEIH	hepatocellular carcinoma up-regulated EZH2-associated long non-coding RNA	ncRNA	0	0	0	0	0	0	1	0	0	0	0	2	2	1	1	0
10086	0	0	0	0	0	0	0	0	0	0	HHLA1	HERV-H LTR-associating 1	protein-coding	0	0	0	0	0	0	0	0	0	1	1	0	0	1	1	0
100861523	0	0	0	0	0	0	0	0	0	0	RPS6KA2-AS1	RPS6KA2 antisense RNA 1	ncRNA	0	0	0	0	0	0	0	0	0	0	0	0	0	0	0	0
100861541	0	0	0	0	0	0	0	0	0	0	DOCK9-DT	DOCK9 divergent transcript	ncRNA	0	0	0	0	0	0	0	0	0	0	0	0	0	0	0	0
100861552	0	0	0	0	0	0	0	0	0	0	LINC00558	long intergenic non-protein coding RNA 558	ncRNA	0	0	0	0	0	0	0	0	0	0	0	0	0	0	0	0
100861553	0	0	0	0	0	0	0	0	0	0	LINC00560	long intergenic non-protein coding RNA 560	ncRNA	0	0	0	0	0	0	0	0	0	0	0	0	0	0	0	0
100861554	0	0	0	0	0	0	0	0	0	0	LINC00563	long intergenic non-protein coding RNA 563	ncRNA	0	0	0	0	0	0	0	0	0	0	0	0	0	0	0	0
100861555	0	0	0	0	0	0	0	0	0	0	LINC00565	long intergenic non-protein coding RNA 565	ncRNA	0	0	0	0	0	0	0	0	0	0	0	0	0	0	0	0
100861573	0	0	0	0	0	0	0	0	0	0	LINC00572	long intergenic non-protein coding RNA 572	ncRNA	0	0	0	0	0	0	0	0	0	0	0	0	0	0	0	0
100862662	0	0	0	0	0	0	0	0	0	0	ALDH1L1-AS2	ALDH1L1 antisense RNA 2	ncRNA	0	0	0	0	0	0	0	0	0	0	0	0	0	0	0	0
100862671	1	0	0	0	0	0	0	0	1	0	TMEM265	transmembrane protein 265	protein-coding	0	0	0	0	0	0	1	1	0	1	2	1	1	0	0	0
100862679	0	0	0	0	0	0	0	0	0	0	NAALADL2-AS3	NAALADL2 antisense RNA 3	ncRNA	0	0	0	0	0	0	0	0	0	0	0	0	0	0	0	0
100862680	0	0	0	0	0	0	0	0	0	0	LINC00507	long intergenic non-protein coding RNA 507	ncRNA	0	0	0	0	0	0	0	0	0	0	0	0	0	0	1	0
100862704	0	0	0	0	0	0	0	0	0	0	RB1-DT	RB1 divergent transcript	ncRNA	0	0	0	0	0	0	0	0	0	0	0	0	0	0	1	1
10087	0	0	0	0	0	1	0	0	0	0	COL4A3BP	collagen type IV alpha 3 binding protein	protein-coding	1	0	0	1	1	1	1	1	1	1	6	0	1	1	0	1
100873769	0	0	0	0	0	0	0	0	0	0	RNU6-64P	RNA, U6 small nuclear 64, pseudogene	pseudo	0	0	0	0	0	0	0	0	0	0	0	0	0	0	0	0
100873930	0	0	0	0	0	0	0	0	0	0	DLG3-AS1	DLG3 antisense RNA 1	ncRNA	0	0	0	0	0	0	0	0	0	0	0	0	0	0	0	0
100873942	0	0	0	0	0	0	0	0	0	0	PHEX-AS1	PHEX antisense RNA 1	ncRNA	0	0	0	0	0	0	0	0	0	0	0	0	0	0	0	0
100873954	0	0	0	0	0	0	0	0	0	0	SNRK-AS1	SNRK antisense RNA 1	ncRNA	0	0	0	0	0	0	0	0	0	0	0	0	0	0	0	0
100873979	0	0	0	0	0	0	0	0	0	0	RBMS3-AS3	RBMS3 antisense RNA 3	ncRNA	0	0	0	0	0	0	0	0	0	0	0	0	0	0	0	0
100874012	0	0	0	0	0	0	0	0	0	0	NAV2-AS5	NAV2 antisense RNA 5	ncRNA	0	0	0	0	0	0	0	0	0	0	0	0	0	0	0	0
100874018	0	0	0	0	0	0	0	0	0	0	EPN2-AS1	EPN2 antisense RNA 1	ncRNA	0	0	0	0	0	0	0	0	0	0	0	0	0	0	0	0
100874021	0	0	0	0	0	0	0	0	0	0	MAGI2-AS2	MAGI2 antisense RNA 2	ncRNA	0	0	0	0	0	0	0	0	0	0	0	0	0	0	0	0
100874032	1	0	0	0	0	0	0	0	1	1	PRRT3-AS1	PRRT3 antisense RNA 1	ncRNA	0	0	0	0	0	0	1	0	0	0	0	2	1	0	0	0
100874034	0	0	0	0	0	0	0	0	0	0	UBXN7-AS1	UBXN7 antisense RNA 1	ncRNA	0	0	0	0	0	0	0	0	0	0	0	0	0	0	0	0
100874035	0	0	0	0	0	0	0	0	0	0	PLCH1-AS1	PLCH1 antisense RNA 1	ncRNA	0	0	0	0	0	0	0	0	0	0	0	0	0	0	0	0
100874038	0	0	0	0	0	0	0	0	0	0	CADM2-AS1	CADM2 antisense RNA 1	ncRNA	0	0	0	0	0	0	0	0	0	0	0	0	0	0	0	0
100874051	0	0	0	0	0	0	0	0	0	0	LZTS1-AS1	LZTS1 antisense RNA 1	ncRNA	0	0	0	0	0	0	0	0	0	0	0	0	0	0	0	0
100874063	0	0	0	0	0	0	0	0	0	0	CLYBL-AS2	CLYBL antisense RNA 2	ncRNA	0	0	0	0	0	0	0	0	0	0	0	0	0	0	0	0
100874074	0	0	0	0	0	0	0	0	0	0	DLEU7-AS1	DLEU7 antisense RNA 1	ncRNA	0	0	0	0	0	0	0	0	0	0	0	0	0	0	0	0
100874107	0	0	0	0	0	0	0	0	0	0	MTUS2-AS1	MTUS2 antisense RNA 1	ncRNA	0	0	0	0	0	0	0	0	0	0	0	0	0	0	0	0
100874143	0	0	0	0	0	0	0	0	0	0	LINC00358	long intergenic non-protein coding RNA 358	ncRNA	0	0	0	0	0	0	0	0	0	0	0	0	0	0	0	0
100874167	0	0	0	0	0	0	0	0	0	0	LINC00423	long intergenic non-protein coding RNA 423	ncRNA	0	0	0	0	0	0	0	0	0	0	0	0	0	0	0	0
100874178	0	0	0	0	0	0	0	0	0	0	LINC00454	long intergenic non-protein coding RNA 454	ncRNA	0	0	0	0	0	0	0	0	0	0	0	0	0	0	0	0
100874182	0	0	0	0	0	0	0	0	0	0	LINC00424	long intergenic non-protein coding RNA 424	ncRNA	0	0	0	0	0	0	0	0	0	0	0	0	0	0	0	0
100874187	0	0	0	0	0	0	0	0	0	0	LINC00559	long intergenic non-protein coding RNA 559	ncRNA	0	0	0	0	0	0	0	0	0	0	0	0	0	0	0	0
100874194	0	0	0	0	0	0	0	0	0	0	CLDN10-AS1	CLDN10 antisense RNA 1	ncRNA	0	0	0	0	0	0	0	0	0	0	0	0	0	0	0	0
100874195	0	0	0	0	0	0	0	0	0	0	DIAPH3-AS1	DIAPH3 antisense RNA 1	ncRNA	0	0	0	0	0	0	0	0	0	0	0	0	0	0	0	0
100874205	0	0	0	0	0	0	0	0	0	0	ATP11A-AS1	ATP11A antisense RNA 1	ncRNA	0	0	0	0	0	0	0	0	0	0	0	0	0	0	0	0
100874239	0	0	0	0	0	0	0	0	0	0	ARHGAP26-AS1	ARHGAP26 antisense RNA 1	ncRNA	0	0	0	0	0	0	0	0	0	0	0	0	0	0	0	0
100874241	0	0	0	0	0	0	0	0	0	0	STARD13-AS	STARD13 antisense RNA	ncRNA	0	0	0	0	0	0	0	0	0	0	0	0	0	0	0	0
100874243	0	0	0	0	0	0	0	0	0	0	PRICKLE2-AS3	PRICKLE2 antisense RNA 3	ncRNA	0	0	0	0	0	0	0	0	0	0	0	0	0	0	0	0
100874251	0	0	0	0	0	0	0	0	0	0	KIRREL3-AS2	KIRREL3 antisense RNA 2	ncRNA	0	0	0	0	0	0	0	0	0	0	0	0	0	0	0	0
100874253	0	0	0	0	0	0	0	0	0	0	LINC00853	long intergenic non-protein coding RNA 853	ncRNA	0	0	0	0	0	0	0	0	0	0	0	0	0	0	0	0
100874291	1	0	0	0	0	0	0	0	0	0	ALMS1-IT1	ALMS1 intronic transcript 1	ncRNA	0	0	0	0	0	0	1	0	0	0	0	1	0	0	0	0
100874309	0	0	0	0	0	0	0	0	0	0	EPN2-IT1	EPN2 intronic transcript 1	ncRNA	0	0	0	0	0	0	0	0	0	0	0	0	0	0	0	0
100874323	0	0	0	0	0	0	0	0	0	0	HOXA10-AS	HOXA10 antisense RNA	ncRNA	0	0	0	0	0	0	0	0	0	0	0	0	0	1	1	0
100874362	0	0	0	0	0	0	1	0	0	0	HOXB-AS1	HOXB cluster antisense RNA 1	ncRNA	0	0	0	0	0	0	1	0	0	0	0	1	0	0	0	0
100874365	0	0	0	0	0	0	0	0	0	0	HOXC-AS3	HOXC cluster antisense RNA 3	ncRNA	0	0	0	0	0	0	0	0	0	0	0	0	0	0	0	0
100874375	0	0	0	0	0	0	0	0	0	0	FAM155A-IT1	FAM155A intronic transcript 1	ncRNA	0	0	0	0	0	0	0	0	0	0	0	0	0	0	0	0
100885775	0	0	0	0	0	0	0	0	0	0	BANCR	BRAF-activated non-protein coding RNA	ncRNA	0	0	0	0	0	0	0	0	0	0	0	0	0	0	1	1
100885778	0	0	0	0	0	0	0	0	0	0	NALCN-AS1	NALCN antisense RNA 1	ncRNA	0	0	0	0	0	0	0	0	0	0	0	0	0	0	0	0
100885781	0	0	0	0	0	0	0	0	0	0	LINC00348	long intergenic non-protein coding RNA 348	ncRNA	0	0	0	0	0	0	0	0	0	0	0	0	0	0	0	0
100885798	0	0	0	0	0	0	0	0	0	0	LINC00210	long intergenic non-protein coding RNA 210	ncRNA	0	0	0	0	0	0	0	0	0	0	0	0	0	0	0	0
100885848	0	0	0	0	0	0	0	0	0	0	PTGES3L	prostaglandin E synthase 3 like	protein-coding	0	0	0	0	0	0	0	0	0	0	0	0	0	0	1	0
10089	0	0	0	0	0	0	0	0	0	0	KCNK7	potassium two pore domain channel subfamily K member 7	protein-coding	1	0	0	1	0	1	0	1	1	1	5	0	0	1	0	0
1009	0	0	0	0	0	0	0	0	0	0	CDH11	cadherin 11	protein-coding	1	0	0	1	0	1	0	1	1	1	5	0	0	1	0	1
10090	0	0	0	0	0	0	0	0	0	0	UST	uronyl 2-sulfotransferase	protein-coding	1	1	0	1	0	1	0	1	1	1	6	0	0	1	0	1
10092	0	0	0	0	0	0	0	0	0	0	ARPC5	actin related protein 2/3 complex subunit 5	protein-coding	1	1	1	1	1	1	0	1	1	1	8	0	0	1	0	1
10093	0	0	0	0	0	0	0	0	0	0	ARPC4	actin related protein 2/3 complex subunit 4	protein-coding	1	1	1	1	1	1	0	1	1	1	8	0	0	0	0	1
10095	0	0	0	0	0	0	0	0	1	0	ARPC1B	actin related protein 2/3 complex subunit 1B	protein-coding	1	1	1	1	1	1	1	1	1	1	8	0	1	1	0	1
10096	0	0	0	0	0	0	0	0	0	0	ACTR3	ARP3 actin related protein 3 homolog	protein-coding	1	0	1	1	1	1	0	1	1	1	7	0	0	1	0	1
10097	0	0	0	0	0	0	0	0	0	0	ACTR2	ARP2 actin related protein 2 homolog	protein-coding	1	0	1	1	1	1	0	1	1	1	7	0	0	1	0	1
10098	1	0	0	0	0	0	0	0	0	1	TSPAN5	tetraspanin 5	protein-coding	0	0	0	0	0	0	1	1	1	1	3	2	0	0	0	1
10099	0	0	0	0	0	0	0	0	0	0	TSPAN3	tetraspanin 3	protein-coding	0	0	0	0	1	0	0	1	0	1	3	0	0	1	0	1
100996246	0	0	0	0	0	0	0	0	0	0	LINC02361	long intergenic non-protein coding RNA 2361	ncRNA	0	0	0	0	0	0	0	0	0	0	0	0	0	0	0	0
100996251	0	0	0	0	0	0	0	0	0	0	LOC100996251	uncharacterized LOC100996251	ncRNA	0	0	0	0	0	0	0	0	0	0	0	0	0	0	0	0
100996279	0	0	0	0	0	0	0	0	0	0	LINC00269	long intergenic non-protein coding RNA 269	ncRNA	0	0	0	0	0	0	0	0	0	0	0	0	0	0	0	0
100996280	0	0	0	0	0	0	0	0	0	0	LINC00911	long intergenic non-protein coding RNA 911	ncRNA	0	0	0	0	0	0	0	0	0	0	0	0	0	0	0	0
100996286	0	0	0	0	0	0	0	0	0	0	LINC02273	long intergenic non-protein coding RNA 2273	ncRNA	0	0	0	0	0	0	0	0	0	0	0	0	0	0	0	0
100996295	0	0	0	0	0	0	0	0	0	0	DNAH17-AS1	DNAH17 antisense RNA 1	ncRNA	0	0	0	0	0	0	0	0	0	0	0	0	0	0	0	0
100996301	0	0	0	0	0	0	0	0	0	0	FOXD3-AS1	FOXD3 antisense RNA 1	ncRNA	0	0	0	0	0	0	0	0	0	0	0	0	0	0	1	0
100996307	0	0	0	0	0	0	0	0	0	0	LIPE-AS1	LIPE antisense RNA 1	ncRNA	0	0	0	0	0	0	0	0	0	0	0	0	0	0	1	0
100996342	0	0	0	0	0	0	0	0	0	0	LINC01664	long intergenic non-protein coding RNA 1664	ncRNA	0	0	0	0	0	0	0	0	0	0	0	0	0	0	0	0
100996345	0	0	0	0	0	0	0	0	0	0	LINC02140	long intergenic non-protein coding RNA 2140	ncRNA	0	0	0	0	0	0	0	0	0	0	0	0	0	0	0	0
100996419	1	0	0	0	0	0	0	0	0	0	LOC100996419	uncharacterized LOC100996419	ncRNA	0	0	0	0	0	0	1	0	0	0	0	1	0	0	0	0
100996425	0	0	0	0	0	0	0	0	0	0	LINC02170	long intergenic non-protein coding RNA 2170	ncRNA	0	0	0	0	0	0	0	0	0	0	0	0	0	0	0	0
100996455	0	0	0	0	0	0	0	0	0	0	LOC100996455	uncharacterized LOC100996455	ncRNA	0	0	0	0	0	0	0	0	0	0	0	0	0	0	0	0
100996485	0	0	0	0	0	0	0	0	0	0	C5orf66	chromosome 5 open reading frame 66	protein-coding	0	0	0	0	0	0	0	0	0	0	0	0	0	0	0	0
100996490	0	0	0	0	0	0	0	0	0	0	LINC01206	long intergenic non-protein coding RNA 1206	ncRNA	0	0	0	0	0	0	0	0	0	0	0	0	0	0	1	0
100996492	0	0	0	0	0	0	0	0	0	0	CTXND1	cortexin domain containing 1	protein-coding	0	0	0	0	0	0	0	0	0	1	1	0	0	0	1	0
100996511	0	0	0	0	0	0	0	0	0	0	LINC01355	long intergenic non-protein coding RNA 1355	ncRNA	0	0	0	0	0	0	0	0	0	0	0	0	0	0	0	0
100996539	0	0	0	0	0	0	0	0	0	1	ITPR1-DT	ITPR1 divergent transcript	ncRNA	0	0	0	0	0	0	1	0	0	0	0	1	0	0	0	0
100996570	0	0	0	0	0	0	0	0	0	0	NFIA-AS2	NFIA antisense RNA 2	ncRNA	0	0	0	0	0	0	0	0	0	0	0	0	0	0	1	0
100996579	0	1	0	0	0	0	0	0	0	1	LINC01806	long intergenic non-protein coding RNA 1806	ncRNA	0	0	0	0	0	0	1	0	0	0	0	1	1	0	0	0
100996583	0	0	0	0	0	0	0	0	0	0	LOC100996583	uncharacterized LOC100996583	ncRNA	0	0	0	0	0	0	0	0	0	0	0	0	0	0	0	0
100996590	0	0	0	0	0	0	0	0	0	0	LINC01505	long intergenic non-protein coding RNA 1505	ncRNA	0	0	0	0	0	0	0	0	0	0	0	0	0	0	0	0
100996597	0	0	0	0	0	0	0	0	0	0	LINC00690	long intergenic non-protein coding RNA 690	ncRNA	0	0	0	0	0	0	0	0	0	0	0	0	0	0	0	0
100996624	0	0	0	0	0	0	0	0	0	0	LINC01981	long intergenic non-protein coding RNA 1981	ncRNA	0	0	0	0	0	0	0	0	0	0	0	0	0	0	0	0
100996654	0	0	0	0	0	0	0	0	0	0	LOC100996654	uncharacterized LOC100996654	ncRNA	0	0	0	0	0	0	0	0	0	0	0	0	0	0	0	0
100996671	0	0	0	0	0	0	0	0	0	0	LOC100996671	uncharacterized LOC100996671	ncRNA	0	0	0	0	0	0	0	0	0	0	0	0	0	0	0	0
100996681	0	0	0	0	0	0	0	0	0	0	LOC100996681	uncharacterized LOC100996681	ncRNA	0	0	0	0	0	0	0	0	0	0	0	0	0	0	0	0
100996694	0	0	0	0	0	0	0	0	0	0	LINC02502	long intergenic non-protein coding RNA 2502	ncRNA	0	0	0	0	0	0	0	0	0	0	0	0	0	0	0	0
100996702	0	0	0	0	0	0	0	0	0	0	LINC01356	long intergenic non-protein coding RNA 1356	ncRNA	0	0	0	0	0	0	0	0	0	0	0	0	0	0	0	0
100996902	0	0	0	0	0	0	0	0	0	0	LINC01883	long intergenic non-protein coding RNA 1883	ncRNA	0	0	0	0	0	0	0	0	0	0	0	0	0	0	0	0
101	0	0	0	0	0	0	0	0	0	0	ADAM8	ADAM metallopeptidase domain 8	protein-coding	1	0	0	1	0	1	0	1	1	1	5	0	0	1	0	1
1010	0	0	0	0	0	0	0	0	0	0	CDH12	cadherin 12	protein-coding	1	0	0	1	0	1	0	1	1	1	5	0	0	1	0	1
10100	0	0	0	0	0	0	0	0	0	0	TSPAN2	tetraspanin 2	protein-coding	0	0	0	0	0	0	0	1	1	1	3	0	0	1	0	1
10101	0	0	0	0	0	0	0	0	0	0	NUBP2	nucleotide binding protein 2	protein-coding	1	0	0	0	0	1	0	1	1	1	4	0	0	1	0	1
10102	0	0	0	0	0	0	0	0	0	0	TSFM	Ts translation elongation factor, mitochondrial	protein-coding	1	0	0	0	0	1	0	1	1	1	4	0	0	1	0	1
10103	1	0	0	0	0	0	0	0	0	0	TSPAN1	tetraspanin 1	protein-coding	0	0	0	0	0	0	1	1	1	1	3	1	0	1	0	1
10105	0	1	0	0	0	0	0	0	1	0	PPIF	peptidylprolyl isomerase F	protein-coding	0	0	0	0	1	0	1	1	1	1	4	0	2	1	0	1
101055625	0	0	0	0	0	0	0	0	0	0	OVCH1-AS1	OVCH1 antisense RNA 1	ncRNA	0	0	0	0	0	0	0	0	0	0	0	0	0	0	0	0
101059948	0	0	0	0	0	0	0	0	0	0	LOC101059948	uncharacterized LOC101059948	ncRNA	0	0	0	0	0	0	0	0	0	0	0	0	0	0	0	0
10106	0	0	0	0	0	0	0	1	1	0	CTDSP2	CTD small phosphatase 2	protein-coding	1	0	0	1	1	1	1	1	1	1	6	1	1	1	0	1
101060004	0	0	0	0	0	0	0	0	0	0	LINC01523	long intergenic non-protein coding RNA 1523	ncRNA	0	0	0	0	0	0	0	0	0	0	0	0	0	0	0	0
101060019	0	0	0	0	0	0	0	0	0	0	LINC01799	long intergenic non-protein coding RNA 1799	ncRNA	0	0	0	0	0	0	0	0	0	0	0	0	0	0	0	0
101060091	0	0	0	0	0	0	0	0	0	0	LOC101060091	uncharacterized LOC101060091	ncRNA	0	0	0	0	0	0	0	0	0	0	0	0	0	0	0	0
101060179	0	0	0	0	0	0	0	0	0	0	LOC101060179	uncharacterized LOC101060179	protein-coding	0	0	0	0	0	0	0	0	0	0	0	0	0	0	0	0
101060200	0	0	0	0	0	0	0	0	0	0	ZNF891	zinc finger protein 891	protein-coding	0	0	0	0	0	0	0	1	1	1	3	0	0	0	0	0
101060264	1	0	0	0	0	0	0	0	0	0	FOXP4-AS1	FOXP4 antisense RNA 1	ncRNA	0	0	0	0	0	0	1	0	0	0	0	1	0	1	0	1
101060391	0	0	0	0	0	0	0	0	0	0	LOC101060391	uncharacterized LOC101060391	ncRNA	0	0	0	0	0	0	0	0	0	0	0	0	0	0	0	0
101060400	0	0	0	0	0	0	0	0	0	0	LOC101060400	translation initiation factor IF-2	ncRNA	0	0	0	0	0	0	0	0	0	0	0	0	0	0	0	0
101060544	0	0	0	0	0	0	0	0	0	0	LINC01563	long intergenic non-protein coding RNA 1563	ncRNA	0	0	0	0	0	0	0	0	0	0	0	0	0	0	0	0
101060553	0	0	0	0	0	0	0	0	0	0	LOC101060553	uncharacterized LOC101060553	ncRNA	0	0	0	0	0	0	0	0	0	0	0	0	0	0	0	0
10107	0	0	0	0	0	0	0	0	0	0	TRIM10	tripartite motif containing 10	protein-coding	1	0	0	0	0	0	0	1	1	1	4	0	0	1	0	1
10109	0	0	0	0	0	0	0	0	0	0	ARPC2	actin related protein 2/3 complex subunit 2	protein-coding	1	1	1	1	1	1	0	1	1	1	8	0	0	1	0	1
10110	1	0	0	0	1	0	1	0	1	0	SGK2	SGK2, serine/threonine kinase 2	protein-coding	1	0	0	0	1	1	1	1	1	1	5	3	1	1	0	1
10111	0	0	0	0	0	0	0	0	0	0	RAD50	RAD50 double strand break repair protein	protein-coding	1	1	1	1	1	1	0	1	1	1	8	0	0	1	0	1
10112	1	1	1	0	1	1	1	1	1	1	KIF20A	kinesin family member 20A	protein-coding	1	0	0	1	1	1	1	1	1	1	6	5	4	1	0	1
10113	0	0	0	0	0	0	0	0	0	0	PREB	prolactin regulatory element binding	protein-coding	1	0	0	1	1	1	0	1	1	1	6	0	0	0	0	1
10114	1	0	0	0	0	0	0	0	1	0	HIPK3	homeodomain interacting protein kinase 3	protein-coding	0	0	0	0	1	1	1	1	1	1	4	1	1	1	0	1
10116	0	1	0	0	0	0	0	1	1	0	FEM1B	fem-1 homolog B	protein-coding	1	0	0	0	0	1	1	1	1	1	4	1	2	1	0	1
10117	1	0	0	0	0	0	1	0	0	1	ENAM	enamelin	protein-coding	1	0	0	0	0	1	1	1	1	1	4	3	0	1	0	1
1012	0	0	0	0	0	0	0	0	0	0	CDH13	cadherin 13	protein-coding	1	0	0	1	0	1	0	1	1	1	5	0	0	1	0	1
10120	0	1	0	0	0	0	0	0	1	0	ACTR1B	ARP1 actin related protein 1 homolog B	protein-coding	1	0	0	1	0	1	1	1	1	1	5	0	2	1	0	1
10121	0	0	0	0	0	0	0	0	0	0	ACTR1A	ARP1 actin related protein 1 homolog A	protein-coding	1	0	0	1	1	1	0	1	1	1	6	0	0	1	0	1
10123	0	0	0	0	0	0	0	1	0	0	ARL4C	ADP ribosylation factor like GTPase 4C	protein-coding	0	0	0	0	0	1	1	1	1	1	3	1	0	1	0	1
10125	0	0	0	0	0	0	0	0	0	0	RASGRP1	RAS guanyl releasing protein 1	protein-coding	1	1	0	1	1	1	0	1	1	1	7	0	0	1	0	1
10126	0	0	0	0	0	0	0	0	0	0	DNAL4	dynein axonemal light chain 4	protein-coding	1	1	0	1	0	1	0	1	1	1	6	0	0	1	0	1
10127	0	0	0	0	1	0	0	0	0	0	ZNF263	zinc finger protein 263	protein-coding	1	0	0	1	0	1	1	1	1	1	5	1	0	0	0	1
10128	0	1	0	0	0	0	0	0	1	0	LRPPRC	leucine rich pentatricopeptide repeat containing	protein-coding	1	0	0	0	1	1	1	1	1	1	5	0	2	1	0	1
10129	1	1	0	0	0	0	0	1	1	1	FRY	FRY microtubule binding protein	protein-coding	0	0	0	0	0	0	1	1	1	1	3	3	2	1	0	1
1013	0	0	0	0	0	0	0	0	0	0	CDH15	cadherin 15	protein-coding	1	1	0	1	1	1	0	1	1	1	7	0	0	1	0	1
10130	0	0	0	0	0	0	0	0	0	0	PDIA6	protein disulfide isomerase family A member 6	protein-coding	1	0	0	1	1	1	0	1	1	1	6	0	0	1	0	1
10131	0	1	0	0	0	0	0	1	1	0	TRAP1	TNF receptor associated protein 1	protein-coding	1	0	0	0	1	1	1	1	1	1	5	1	2	1	0	1
10133	0	0	0	0	0	0	0	0	0	0	OPTN	optineurin	protein-coding	1	0	0	0	1	1	0	1	1	1	5	0	0	1	0	1
10134	0	0	0	0	0	0	0	0	0	0	BCAP31	B cell receptor associated protein 31	protein-coding	1	0	0	1	1	1	0	1	1	1	6	0	0	1	0	1
10135	1	0	0	0	0	0	0	1	0	0	NAMPT	nicotinamide phosphoribosyltransferase	protein-coding	1	1	0	1	1	1	1	1	1	1	7	2	0	1	0	1
10136	0	0	0	0	0	0	0	0	0	0	CELA3A	chymotrypsin like elastase family member 3A	protein-coding	0	0	0	1	0	0	0	1	1	1	4	0	0	0	0	1
10137	0	1	0	0	1	0	0	1	1	0	RBM12	RNA binding motif protein 12	protein-coding	0	0	0	0	0	0	1	0	1	1	2	2	2	1	1	1
10138	0	0	0	0	0	0	0	0	0	0	YAF2	YY1 associated factor 2	protein-coding	1	0	0	0	0	1	0	1	1	1	4	0	0	0	0	1
10139	0	0	0	0	0	0	0	0	0	0	ARFRP1	ADP ribosylation factor related protein 1	protein-coding	1	0	0	0	0	1	0	1	1	1	4	0	0	1	0	1
1014	0	0	0	0	0	0	0	0	0	0	CDH16	cadherin 16	protein-coding	0	0	0	0	0	1	0	1	1	1	3	0	0	1	0	1
10140	0	0	0	0	0	0	0	0	0	1	TOB1	transducer of ERBB2, 1	protein-coding	0	0	1	1	1	0	1	1	1	1	6	1	0	1	0	1
10141	0	0	0	0	0	0	0	0	0	0	LINC01587	long intergenic non-protein coding RNA 1587	ncRNA	0	0	0	0	0	0	0	1	0	0	1	0	0	1	0	1
101410533	0	0	0	0	0	0	0	0	0	1	YTHDF3-AS1	YTHDF3 antisense RNA 1 (head to head)	ncRNA	0	0	0	0	0	0	1	0	0	0	0	1	0	0	0	0
101410535	0	0	0	0	1	0	0	0	0	0	LAMTOR5-AS1	LAMTOR5 antisense RNA 1	ncRNA	0	0	0	0	0	0	1	0	0	0	0	1	0	0	0	0
101410538	0	0	0	0	0	0	0	0	0	0	MMP24OS	MMP24 opposite strand	protein-coding	0	0	0	0	0	0	0	0	0	0	0	0	0	0	0	0
10142	0	0	0	0	0	0	0	0	0	1	AKAP9	A-kinase anchoring protein 9	protein-coding	1	0	1	1	1	1	1	1	1	1	7	1	0	1	0	1
10143	0	0	0	0	0	0	0	0	0	0	CLEC3A	C-type lectin domain family 3 member A	protein-coding	0	0	0	1	0	0	0	1	1	1	4	0	0	1	0	1
10144	1	0	0	0	1	0	1	0	0	1	FAM13A	family with sequence similarity 13 member A	protein-coding	1	0	0	1	0	1	1	1	1	1	5	4	0	1	0	1
10146	0	1	0	0	0	0	0	0	1	0	G3BP1	G3BP stress granule assembly factor 1	protein-coding	0	0	0	0	1	0	1	1	1	1	4	0	2	1	0	1
10147	0	0	0	0	0	0	0	0	0	0	SUGP2	SURP and G-patch domain containing 2	protein-coding	0	0	0	0	1	0	0	1	1	1	4	0	0	0	0	0
10148	0	0	0	0	0	0	0	0	0	0	EBI3	Epstein-Barr virus induced 3	protein-coding	1	0	0	1	1	1	0	1	1	1	6	0	0	1	0	1
10149	1	1	0	0	1	0	1	0	1	0	ADGRG2	adhesion G protein-coupled receptor G2	protein-coding	0	0	0	0	0	0	1	1	1	1	3	3	2	1	0	1
1015	0	0	0	0	0	0	0	0	0	0	CDH17	cadherin 17	protein-coding	1	0	0	0	0	1	0	1	1	1	4	0	0	1	0	1
10150	0	0	0	0	0	0	0	0	0	0	MBNL2	muscleblind like splicing regulator 2	protein-coding	0	0	0	0	0	0	0	1	1	1	3	0	0	1	0	1
10151	0	0	0	0	0	0	0	0	0	0	HNRNPA3P1	heterogeneous nuclear ribonucleoprotein A3 pseudogene 1	pseudo	0	0	0	0	0	0	0	0	0	0	0	0	0	1	1	1
10152	0	0	0	0	0	0	0	0	0	1	ABI2	abl interactor 2	protein-coding	1	1	1	1	1	1	1	1	1	1	8	1	0	1	0	1
10153	0	0	0	0	0	0	0	0	0	0	CEBPZ	CCAAT enhancer binding protein zeta	protein-coding	0	0	0	1	1	1	0	1	1	1	5	0	0	1	0	1
10154	0	0	0	0	0	0	0	0	0	1	PLXNC1	plexin C1	protein-coding	1	1	0	1	1	1	1	1	1	1	7	1	0	1	0	1
10155	1	0	0	0	0	0	0	0	0	0	TRIM28	tripartite motif containing 28	protein-coding	1	0	0	1	1	1	1	1	1	1	6	1	0	1	0	1
101559451	0	0	0	0	0	0	0	0	0	0	LOC101559451	uncharacterized LOC101559451	ncRNA	0	0	0	0	0	0	0	0	0	0	0	0	0	0	0	0
10157	0	0	0	0	0	0	0	0	0	1	AASS	aminoadipate-semialdehyde synthase	protein-coding	1	1	0	1	0	1	1	1	1	1	6	1	0	1	0	1
10158	1	1	1	0	1	0	1	1	1	1	PDZK1IP1	PDZK1 interacting protein 1	protein-coding	0	0	0	0	0	0	1	0	0	1	1	5	3	1	1	1
10159	0	0	0	0	0	0	0	0	0	0	ATP6AP2	ATPase H+ transporting accessory protein 2	protein-coding	1	0	0	1	1	1	0	1	1	1	6	0	0	1	0	1
101593348	0	0	0	0	0	0	0	0	0	0	LOC101593348	uncharacterized LOC101593348	ncRNA	0	0	0	0	0	0	0	0	0	0	0	0	0	0	0	0
1016	0	0	0	0	0	0	0	0	0	0	CDH18	cadherin 18	protein-coding	1	0	0	1	0	1	0	1	1	1	5	0	0	1	0	1
10160	1	1	0	0	0	0	0	1	1	0	FARP1	FERM, ARH/RhoGEF and pleckstrin domain protein 1	protein-coding	0	0	0	1	0	1	1	1	1	1	4	2	2	1	0	1
10161	0	0	0	0	0	0	0	0	0	0	LPAR6	lysophosphatidic acid receptor 6	protein-coding	1	1	0	1	1	1	0	1	1	1	7	0	0	1	0	1
10162	0	1	0	0	0	0	0	0	1	1	LPCAT3	lysophosphatidylcholine acyltransferase 3	protein-coding	1	1	0	1	0	1	1	1	1	1	6	1	2	1	0	1
10163	0	1	0	0	0	0	0	0	1	0	WASF2	WAS protein family member 2	protein-coding	1	1	1	1	1	1	1	1	1	1	8	0	2	1	0	1
10164	0	0	0	0	0	0	0	0	0	0	CHST4	carbohydrate sulfotransferase 4	protein-coding	1	1	0	1	0	1	0	1	1	1	6	0	0	1	0	1
10165	0	0	0	0	0	0	0	0	0	0	SLC25A13	solute carrier family 25 member 13	protein-coding	1	0	0	1	0	1	0	1	1	1	5	0	0	1	0	1
10166	0	1	0	0	0	0	0	0	1	1	SLC25A15	solute carrier family 25 member 15	protein-coding	1	0	0	1	0	1	1	1	1	1	5	1	2	1	0	1
101669762	0	0	0	0	0	0	0	0	0	0	BLACAT1	bladder cancer associated transcript 1 (non-protein coding)	ncRNA	0	0	0	0	0	0	0	0	0	0	0	0	0	0	1	1
101669764	0	0	0	0	0	0	0	0	0	0	GPR1-AS	GPR1 antisense RNA	ncRNA	0	0	0	0	0	0	0	0	0	0	0	0	0	0	1	1
10168	0	0	0	0	0	0	0	0	0	0	ZNF197	zinc finger protein 197	protein-coding	1	0	0	1	1	1	0	1	1	1	6	0	0	1	0	1
10169	0	0	0	0	0	0	0	0	0	0	SERF2	small EDRK-rich factor 2	protein-coding	0	0	0	0	0	0	0	0	0	1	1	0	0	0	1	1
1017	1	0	0	0	1	1	0	1	0	0	CDK2	cyclin dependent kinase 2	protein-coding	1	1	1	1	1	1	1	1	1	1	8	3	1	1	0	1
10170	1	1	0	0	1	1	1	1	1	0	DHRS9	dehydrogenase/reductase 9	protein-coding	1	1	0	1	0	1	1	1	1	1	6	4	3	1	0	1
10171	0	1	0	0	0	0	0	0	1	0	RCL1	RNA terminal phosphate cyclase like 1	protein-coding	1	0	0	0	0	1	1	1	1	1	4	0	2	1	0	1
10172	0	0	0	0	0	0	0	0	0	0	ZNF256	zinc finger protein 256	protein-coding	1	0	0	1	0	1	0	1	1	1	5	0	0	0	0	1
10174	1	0	0	0	0	0	0	0	0	0	SORBS3	sorbin and SH3 domain containing 3	protein-coding	1	0	0	1	1	1	1	1	1	1	6	1	0	1	0	1
10175	0	0	0	0	0	0	0	0	0	0	CNIH1	cornichon family AMPA receptor auxiliary protein 1	protein-coding	1	0	0	0	0	1	0	1	0	1	3	0	0	0	0	1
101752400	0	0	0	0	0	0	0	0	0	0	CAPN10-DT	CAPN10 divergent transcript	ncRNA	0	0	0	0	0	0	0	0	0	0	0	0	0	0	0	0
10178	0	0	0	0	0	0	0	0	0	0	TENM1	teneurin transmembrane protein 1	protein-coding	0	0	0	0	0	0	0	1	1	1	3	0	0	1	0	1
10179	1	0	0	0	0	0	0	0	0	0	RBM7	RNA binding motif protein 7	protein-coding	0	0	0	0	0	0	1	1	1	1	3	1	0	1	0	1
10180	1	0	0	0	0	0	0	0	0	0	RBM6	RNA binding motif protein 6	protein-coding	0	0	0	0	0	0	1	1	1	1	3	1	0	1	0	1
101805491	0	0	0	0	0	0	0	0	0	0	LINC02583	long intergenic non-protein coding RNA 2583	ncRNA	0	0	0	0	0	0	0	0	0	0	0	0	0	0	0	0
10181	0	0	0	0	0	0	0	0	0	0	RBM5	RNA binding motif protein 5	protein-coding	1	0	0	1	0	1	0	1	1	1	5	0	0	1	0	1
10184	0	0	0	0	0	1	0	0	1	0	LHFPL2	LHFPL tetraspan subfamily member 2	protein-coding	1	0	0	0	0	0	1	1	0	1	3	0	2	1	0	1
10186	1	0	0	0	0	0	0	0	0	0	LHFPL6	LHFPL tetraspan subfamily member 6	protein-coding	0	0	0	0	0	0	1	0	0	1	1	1	0	1	1	1
10188	0	0	0	0	0	0	0	0	0	0	TNK2	tyrosine kinase non receptor 2	protein-coding	0	0	0	1	1	1	0	1	1	1	5	0	0	1	0	1
10189	1	1	0	0	0	0	0	0	1	1	ALYREF	Aly/REF export factor	protein-coding	1	1	0	1	1	1	1	1	1	1	7	2	2	1	0	1
1019	0	1	0	0	0	0	0	0	1	0	CDK4	cyclin dependent kinase 4	protein-coding	1	1	1	1	1	1	1	1	1	1	8	0	2	1	0	1
10190	0	1	0	0	0	0	0	1	1	1	TXNDC9	thioredoxin domain containing 9	protein-coding	0	0	0	0	0	0	1	1	1	1	3	2	2	0	0	1
101926887	0	0	0	0	0	0	0	0	0	1	LOC101926887	uncharacterized LOC101926887	ncRNA	0	0	0	0	0	0	1	0	0	0	0	1	0	0	0	0
101926888	0	0	0	0	0	0	0	1	0	1	RALY-AS1	RALY antisense RNA 1	ncRNA	0	0	0	0	0	0	1	0	0	0	0	2	0	0	0	0
101926890	0	0	0	0	0	0	0	0	0	0	DAB1-AS1	DAB1 antisense RNA 1	ncRNA	0	0	0	0	0	0	0	0	0	0	0	0	0	0	0	0
101926892	0	0	0	0	0	0	0	0	0	0	LOC101926892	uncharacterized LOC101926892	ncRNA	0	0	0	0	0	0	0	0	0	0	0	0	0	0	0	0
101926903	0	0	0	0	0	0	0	0	0	0	LSAMP-AS1	LSAMP antisense RNA 1	ncRNA	0	0	0	0	0	0	0	0	0	0	0	0	0	0	0	0
101926906	0	0	0	0	0	0	0	0	0	0	SLC16A12-AS1	SLC16A12 antisense RNA 1	ncRNA	0	0	0	0	0	0	0	0	0	0	0	0	0	0	0	0
101926907	0	0	0	0	0	0	0	0	0	0	LOC101926907	uncharacterized LOC101926907	ncRNA	0	0	0	0	0	0	0	0	0	0	0	0	0	0	0	0
101926913	0	0	0	0	0	0	0	0	0	0	LOC101926913	uncharacterized LOC101926913	ncRNA	0	0	0	0	0	0	0	0	0	0	0	0	0	0	0	0
101926928	0	0	0	0	0	0	0	0	0	0	CRAT37	cervical cancer-associated transcript 37	ncRNA	0	0	0	0	0	0	0	0	0	0	0	0	0	0	0	0
101926934	0	0	0	0	0	0	0	0	0	0	LOC101926934	uncharacterized LOC101926934	ncRNA	0	0	0	0	0	0	0	0	0	0	0	0	0	0	0	0
101926942	0	0	0	0	0	0	0	0	0	0	LOC101926942	uncharacterized LOC101926942	ncRNA	0	0	0	0	0	0	0	0	0	0	0	0	0	0	0	0
101926944	1	1	0	0	0	0	0	0	0	0	LOC101926944	uncharacterized LOC101926944	ncRNA	0	0	0	0	0	0	1	0	0	0	0	1	1	0	0	0
101926948	0	0	0	0	0	0	0	0	0	0	LOC101926948	uncharacterized LOC101926948	ncRNA	0	0	0	0	0	0	0	0	0	0	0	0	0	0	0	0
101926951	0	0	0	0	0	0	0	0	0	0	LINC02339	long intergenic non-protein coding RNA 2339	ncRNA	0	0	0	0	0	0	0	0	0	0	0	0	0	0	0	0
101926959	0	0	0	0	0	0	0	0	0	0	LOC101926959	uncharacterized LOC101926959	ncRNA	0	0	0	0	0	0	0	0	0	0	0	0	0	0	0	0
101926960	0	0	0	0	0	0	0	0	0	0	LOC101926960	uncharacterized LOC101926960	ncRNA	0	0	0	0	0	0	0	0	0	0	0	0	0	0	0	0
101926962	0	0	0	0	0	0	0	0	0	0	LOC101926962	uncharacterized LOC101926962	ncRNA	0	0	0	0	0	0	0	0	0	0	0	0	0	0	0	0
101926963	0	0	0	0	0	0	0	0	0	0	LOC101926963	uncharacterized LOC101926963	ncRNA	0	0	0	0	0	0	0	0	0	0	0	0	0	0	0	0
101926967	0	0	0	0	0	0	0	0	0	0	LOC101926967	uncharacterized LOC101926967	ncRNA	0	0	0	0	0	0	0	0	0	0	0	0	0	0	0	0
101926975	0	0	0	0	0	0	0	0	0	0	LINC01844	long intergenic non-protein coding RNA 1844	ncRNA	0	0	0	0	0	0	0	0	0	0	0	0	0	0	0	0
101926978	0	0	0	0	0	0	0	0	0	0	LINC01111	long intergenic non-protein coding RNA 1111	ncRNA	0	0	0	0	0	0	0	0	0	0	0	0	0	0	0	0
101926987	0	0	0	0	0	0	0	0	0	0	DLGAP4-AS1	DLGAP4 antisense RNA 1	ncRNA	0	0	0	0	0	0	0	0	0	0	0	0	0	0	0	0
101926996	0	0	0	0	0	0	0	0	0	0	RUNDC3A-AS1	RUNDC3A antisense RNA 1	ncRNA	0	0	0	0	0	0	0	0	0	0	0	0	0	0	0	0
101927003	0	0	0	0	0	0	0	0	0	0	PKIA-AS1	PKIA antisense RNA 1	ncRNA	0	0	0	0	0	0	0	0	0	0	0	0	0	0	0	0
101927007	0	0	0	0	0	0	0	0	0	0	LINC01365	long intergenic non-protein coding RNA 1365	ncRNA	0	0	0	0	0	0	0	0	0	0	0	0	0	0	0	0
101927017	0	0	0	0	0	0	0	0	0	0	LINC01180	long intergenic non-protein coding RNA 1180	ncRNA	0	0	0	0	0	0	0	0	0	0	0	0	0	0	0	0
101927018	0	0	0	0	0	0	0	0	0	0	LOC101927018	uncharacterized LOC101927018	ncRNA	0	0	0	0	0	0	0	0	0	0	0	0	0	0	0	0
101927020	0	0	0	0	0	0	0	0	0	0	LOC101927020	uncharacterized LOC101927020	ncRNA	0	0	0	0	0	0	0	0	0	0	0	0	0	0	0	0
101927021	0	0	0	0	0	0	0	0	0	0	LOC101927021	uncharacterized LOC101927021	ncRNA	0	0	0	0	0	0	0	0	0	0	0	0	0	0	0	0
101927027	0	0	0	0	0	0	0	0	0	0	LOC101927027	uncharacterized LOC101927027	ncRNA	0	0	0	0	0	0	0	0	0	0	0	0	0	0	0	0
101927034	0	0	0	0	0	0	0	0	0	0	ROR1-AS1	ROR1 antisense RNA 1	ncRNA	0	0	0	0	0	0	0	0	0	0	0	0	0	0	0	0
101927038	0	0	0	0	0	0	0	0	0	0	LINC02400	long intergenic non-protein coding RNA 2400	ncRNA	0	0	0	0	0	0	0	0	0	0	0	0	0	0	0	0
101927040	0	0	0	0	0	0	0	0	0	0	LOC101927040	uncharacterized LOC101927040	ncRNA	0	0	0	0	0	0	0	0	0	0	0	0	0	0	0	0
101927043	0	0	0	0	0	0	0	0	0	0	LOC101927043	uncharacterized LOC101927043	ncRNA	0	0	0	0	0	0	0	0	0	0	0	0	0	0	0	0
101927051	0	0	0	0	0	0	0	0	0	0	LOC101927051	uncharacterized LOC101927051	ncRNA	0	0	0	0	0	0	0	0	0	0	0	0	0	0	0	0
101927057	0	0	0	0	0	0	0	0	0	0	LOC101927057	uncharacterized LOC101927057	ncRNA	0	0	0	0	0	0	0	0	0	0	0	0	0	0	0	0
101927058	0	0	0	0	0	0	0	0	0	0	LINC02402	long intergenic non-protein coding RNA 2402	ncRNA	0	0	0	0	0	0	0	0	0	0	0	0	0	0	0	0
101927059	0	0	0	0	0	0	0	0	0	0	LINC01957	long intergenic non-protein coding RNA 1957	ncRNA	0	0	0	0	0	0	0	0	0	0	0	0	0	0	0	0
101927066	0	0	0	0	0	0	0	0	0	0	LOC101927066	uncharacterized LOC101927066	ncRNA	0	0	0	0	0	0	0	0	0	0	0	0	0	0	0	0
101927067	1	0	0	0	0	0	1	0	0	0	LINC01607	long intergenic non-protein coding RNA 1607	ncRNA	0	0	0	0	0	0	1	0	0	0	0	2	0	0	0	0
101927069	0	0	0	0	0	0	0	0	0	0	LOC101927069	uncharacterized LOC101927069	ncRNA	0	0	0	0	0	0	0	0	0	0	0	0	0	0	0	0
101927074	0	0	0	0	0	0	0	0	0	0	LINC00682	long intergenic non-protein coding RNA 682	ncRNA	0	0	0	0	0	0	0	0	0	0	0	0	0	0	1	1
101927075	0	0	0	0	0	0	0	0	0	0	FGF10-AS1	FGF10 antisense RNA 1	ncRNA	0	0	0	0	0	0	0	0	0	0	0	0	0	0	0	0
101927081	0	0	0	0	0	0	0	0	0	0	MIR4307HG	MIR4307 host gene	ncRNA	0	0	0	0	0	0	0	0	0	0	0	0	0	0	0	0
101927089	0	0	0	0	0	0	0	0	0	0	LOC101927089	uncharacterized LOC101927089	ncRNA	0	0	0	0	0	0	0	0	0	0	0	0	0	0	0	0
101927093	0	0	0	0	0	0	0	0	0	0	LOC101927093	uncharacterized LOC101927093	ncRNA	0	0	0	0	0	0	0	0	0	0	0	0	0	0	0	0
101927096	0	0	0	0	0	0	0	0	0	0	CLMAT3	colorectal liver metastasis associated transcript 3	ncRNA	0	0	0	0	0	0	0	0	0	0	0	0	0	0	0	0
101927098	0	0	0	0	0	0	0	0	0	0	LOC101927098	uncharacterized LOC101927098	ncRNA	0	0	0	0	0	0	0	0	0	0	0	0	0	0	0	0
101927111	0	0	0	0	0	0	0	0	0	0	SUCLG2-AS1	SUCLG2 antisense RNA 1 (head to head)	ncRNA	0	0	0	0	0	0	0	0	0	0	0	0	0	0	0	0
101927112	0	0	0	0	0	0	0	0	0	0	LINC01581	long intergenic non-protein coding RNA 1581	ncRNA	0	0	0	0	0	0	0	0	0	0	0	0	0	0	0	0
101927115	0	0	0	0	0	0	0	0	0	0	LINC01933	long intergenic non-protein coding RNA 1933	ncRNA	0	0	0	0	0	0	0	0	0	0	0	0	0	0	0	0
101927117	0	0	0	0	0	0	0	0	0	0	PLCG1-AS1	PLCG1 antisense RNA 1	ncRNA	0	0	0	0	0	0	0	0	0	0	0	0	0	0	0	0
101927123	0	0	0	0	0	0	0	0	0	0	LINC02016	long intergenic non-protein coding RNA 2016	ncRNA	0	0	0	0	0	0	0	0	0	0	0	0	0	0	0	0
101927124	0	0	0	0	0	0	0	0	0	0	LOC101927124	uncharacterized LOC101927124	ncRNA	0	0	0	0	0	0	0	0	0	0	0	0	0	0	0	0
101927125	0	0	0	0	0	0	0	0	0	0	ELFN1-AS1	ELFN1 antisense RNA 1	ncRNA	0	0	0	0	0	0	0	0	0	0	0	0	0	1	0	0
101927129	0	0	0	0	0	0	0	0	0	0	LINC01580	long intergenic non-protein coding RNA 1580	ncRNA	0	0	0	0	0	0	0	0	0	0	0	0	0	0	0	0
101927131	0	0	0	0	0	0	0	0	0	0	LOC101927131	uncharacterized LOC101927131	ncRNA	0	0	0	0	0	0	0	0	0	0	0	0	0	0	0	0
101927138	0	0	0	0	0	0	0	0	0	0	LOC101927138	uncharacterized LOC101927138	ncRNA	0	0	0	0	0	0	0	0	0	0	0	0	0	0	0	0
101927143	0	0	0	0	0	0	0	0	0	0	LOC101927143	uncharacterized LOC101927143	ncRNA	0	0	0	0	0	0	0	0	0	0	0	0	0	0	0	0
101927150	0	0	0	0	0	0	0	0	0	0	L3MBTL4-AS1	L3MBTL4 antisense RNA 1	ncRNA	0	0	0	0	0	0	0	0	0	0	0	0	0	0	0	0
101927151	0	0	0	0	0	0	0	0	0	0	LOC101927151	uncharacterized LOC101927151	ncRNA	0	0	0	0	0	0	0	0	0	0	0	0	0	0	0	0
101927152	0	0	0	0	0	0	0	0	0	0	SAMMSON	survival associated mitochondrial melanoma specific oncogenic non-coding RNA	ncRNA	0	0	0	0	0	0	0	0	0	0	0	0	0	1	1	1
101927157	0	0	0	0	0	0	0	0	0	0	LOC101927157	uncharacterized LOC101927157	ncRNA	0	0	0	0	0	0	0	0	0	0	0	0	0	0	0	0
101927159	0	0	0	0	0	0	0	0	0	0	LOC101927159	uncharacterized LOC101927159	ncRNA	0	0	0	0	0	0	0	0	0	0	0	0	0	0	0	0
101927164	0	0	0	0	0	0	0	0	0	0	LOC101927164	uncharacterized LOC101927164	ncRNA	0	0	0	0	0	0	0	0	0	0	0	0	0	0	0	0
101927165	0	0	0	0	0	0	0	0	0	0	LINC01813	long intergenic non-protein coding RNA 1813	ncRNA	0	0	0	0	0	0	0	0	0	0	0	0	0	0	0	0
101927166	0	0	0	0	0	0	0	0	0	0	LOC101927166	uncharacterized LOC101927166	ncRNA	0	0	0	0	0	0	0	0	0	0	0	0	0	0	0	0
101927176	0	0	0	0	0	0	0	0	0	0	LINC01069	long intergenic non-protein coding RNA 1069	ncRNA	0	0	0	0	0	0	0	0	0	0	0	0	0	0	0	0
101927193	0	0	0	0	0	0	0	0	0	0	CHL1-AS1	CHL1 antisense RNA 1	ncRNA	0	0	0	0	0	0	0	0	0	0	0	0	0	0	0	0
101927195	0	0	0	0	0	0	0	0	0	0	LINC00382	long intergenic non-protein coding RNA 382	ncRNA	0	0	0	0	0	0	0	0	0	0	0	0	0	0	0	0
101927196	0	0	0	0	0	0	0	0	0	0	LOC101927196	uncharacterized LOC101927196	ncRNA	0	0	0	0	0	0	0	0	0	0	0	0	0	0	0	0
101927204	0	0	0	0	0	0	0	0	0	0	FAM111A-DT	FAM111A divergent transcript	ncRNA	0	0	0	0	0	0	0	0	0	0	0	0	0	0	0	0
101927211	0	0	0	0	0	0	0	0	0	0	ZNF451-AS1	ZNF451 regulatory antisense RNA 1	ncRNA	0	0	0	0	0	0	0	0	0	0	0	0	0	0	0	0
101927219	0	0	0	0	0	0	0	0	0	0	HNF4A-AS1	HNF4A antisense RNA 1	ncRNA	0	0	0	0	0	0	0	0	0	0	0	0	0	0	0	0
101927220	0	0	0	0	0	0	0	0	0	0	DEPDC1-AS1	DEPDC1 antisense RNA 1	ncRNA	0	0	0	0	0	0	0	0	0	0	0	0	0	0	0	0
101927224	0	0	0	0	0	0	0	0	0	0	LINC01049	long intergenic non-protein coding RNA 1049	ncRNA	0	0	0	0	0	0	0	0	0	0	0	0	0	0	0	0
101927228	0	0	0	0	0	0	0	0	0	0	LINC02179	long intergenic non-protein coding RNA 2179	ncRNA	0	0	0	0	0	0	0	0	0	0	0	0	0	0	0	0
101927237	0	0	0	0	0	0	0	0	0	0	LOC101927237	uncharacterized LOC101927237	ncRNA	0	0	0	0	0	0	0	0	0	0	0	0	0	0	0	0
101927244	0	0	0	0	0	0	0	0	0	0	LINC01788	long intergenic non-protein coding RNA 1788	ncRNA	0	0	0	0	0	0	0	0	0	0	0	0	0	0	0	0
101927247	0	0	0	0	0	0	0	0	0	0	LOC101927247	uncharacterized LOC101927247	ncRNA	0	0	0	0	0	0	0	0	0	0	0	0	0	0	0	0
101927248	0	0	0	0	0	0	0	0	0	0	LOC101927248	uncharacterized LOC101927248	ncRNA	0	0	0	0	0	0	0	0	0	0	0	0	0	0	0	0
101927249	0	0	0	0	0	0	0	0	0	0	PDZRN3-AS1	PDZRN3 antisense RNA 1	ncRNA	0	0	0	0	0	0	0	0	0	0	0	0	0	0	0	0
101927253	0	0	0	0	0	0	0	0	0	1	LOC101927253	uncharacterized LOC101927253	ncRNA	0	0	0	0	0	0	1	0	0	0	0	1	0	0	0	0
101927256	0	0	0	0	0	0	0	0	0	0	LOC101927256	uncharacterized LOC101927256	ncRNA	0	0	0	0	0	0	0	0	0	0	0	0	0	0	0	0
101927257	0	0	0	0	0	0	0	0	0	0	LOC101927257	uncharacterized LOC101927257	ncRNA	0	0	0	0	0	0	0	0	0	0	0	0	0	0	0	0
101927263	0	0	0	0	0	0	0	0	0	0	LOC101927263	uncharacterized LOC101927263	ncRNA	0	0	0	0	0	0	0	0	0	0	0	0	0	0	0	0
101927272	0	0	0	0	0	0	0	0	0	0	LOC101927272	uncharacterized LOC101927272	ncRNA	0	0	0	0	0	0	0	0	0	0	0	0	0	0	0	0
101927273	0	0	0	0	0	0	0	0	0	0	LINC01416	long intergenic non-protein coding RNA 1416	ncRNA	0	0	0	0	0	0	0	0	0	0	0	0	0	0	0	0
101927274	0	0	0	0	0	0	0	0	0	0	LINC02071	long intergenic non-protein coding RNA 2071	ncRNA	0	0	0	0	0	0	0	0	0	0	0	0	0	0	0	0
101927275	0	0	0	0	0	0	0	0	0	0	NDUFV2-AS1	NDUFV2 antisense RNA 1	ncRNA	0	0	0	0	0	0	0	0	0	0	0	0	0	0	0	0
101927278	0	1	0	0	0	0	0	0	0	0	LOC101927278	uncharacterized LOC101927278	ncRNA	0	0	0	0	0	0	1	0	0	0	0	0	1	0	0	0
101927279	0	1	0	0	0	0	1	1	1	1	EP300-AS1	EP300 antisense RNA 1	ncRNA	0	0	0	0	0	0	1	0	0	0	0	3	2	0	0	0
101927282	0	0	0	0	0	0	0	0	0	0	LINC02466	long intergenic non-protein coding RNA 2466	ncRNA	0	0	0	0	0	0	0	0	0	0	0	0	0	0	0	0
101927286	0	0	0	0	0	0	0	0	0	0	LINC02254	long intergenic non-protein coding RNA 2254	ncRNA	0	0	0	0	0	0	0	0	0	0	0	0	0	0	0	0
101927292	0	0	0	0	0	0	0	0	0	0	LINC02395	long intergenic non-protein coding RNA 2395	ncRNA	0	0	0	0	0	0	0	0	0	0	0	0	0	0	0	0
101927295	0	0	0	0	0	0	0	0	0	0	LINC01360	long intergenic non-protein coding RNA 1360	ncRNA	0	0	0	0	0	0	0	0	0	0	0	0	0	0	0	0
101927310	0	0	0	0	0	0	0	0	0	0	LOC101927310	uncharacterized LOC101927310	ncRNA	0	0	0	0	0	0	0	0	0	0	0	0	0	0	0	0
101927314	0	0	0	0	0	0	0	0	0	0	LOC101927314	uncharacterized LOC101927314	ncRNA	0	0	0	0	0	0	0	0	0	0	0	0	0	0	0	0
101927320	0	0	0	0	0	0	0	0	0	0	ERICH3-AS1	ERICH3 antisense RNA 1	ncRNA	0	0	0	0	0	0	0	0	0	0	0	0	0	0	0	0
101927330	1	0	0	0	1	0	0	0	0	0	LOC101927330	uncharacterized LOC101927330	ncRNA	0	0	0	0	0	0	1	0	0	0	0	2	0	0	0	0
101927331	0	0	0	1	0	1	0	0	1	1	LINC01831	long intergenic non-protein coding RNA 1831	ncRNA	0	0	0	0	0	0	1	0	0	0	0	1	3	0	0	0
101927342	0	0	0	0	0	0	0	0	0	0	LOC101927342	uncharacterized LOC101927342	ncRNA	0	0	0	0	0	0	0	0	0	0	0	0	0	0	0	0
101927346	0	0	0	0	0	0	0	0	0	0	LINC02047	long intergenic non-protein coding RNA 2047	ncRNA	0	0	0	0	0	0	0	0	0	0	0	0	0	0	0	0
101927348	0	0	0	0	0	0	0	0	0	0	LINC02186	long intergenic non-protein coding RNA 2186	ncRNA	0	0	0	0	0	0	0	0	0	0	0	0	0	0	0	0
101927358	0	0	0	0	0	0	0	0	0	0	LOC101927358	uncharacterized LOC101927358	ncRNA	0	0	0	0	0	0	0	0	0	0	0	0	0	0	0	0
101927360	0	0	0	0	0	0	0	0	0	0	LINC01103	long intergenic non-protein coding RNA 1103	ncRNA	0	0	0	0	0	0	0	0	0	0	0	0	0	0	0	0
101927362	0	0	0	0	0	0	0	0	0	0	LINC01875	long intergenic non-protein coding RNA 1875	ncRNA	0	0	0	0	0	0	0	0	0	0	0	0	0	0	0	0
101927363	0	0	0	0	0	0	0	0	0	0	LINC02353	long intergenic non-protein coding RNA 2353	ncRNA	0	0	0	0	0	0	0	0	0	0	0	0	0	0	0	0
101927377	0	0	0	0	0	0	0	0	0	0	LOC101927377	uncharacterized LOC101927377	ncRNA	0	0	0	0	0	0	0	0	0	0	0	0	0	0	0	0
101927379	0	0	0	0	0	0	0	0	0	0	LINC02201	long intergenic non-protein coding RNA 2201	ncRNA	0	0	0	0	0	0	0	0	0	0	0	0	0	0	0	0
101927391	1	0	0	0	0	0	1	0	0	0	LOC101927391	uncharacterized LOC101927391	ncRNA	0	0	0	0	0	0	1	0	0	0	0	2	0	0	0	0
101927396	0	0	0	0	0	0	0	0	0	0	LINC01514	long intergenic non-protein coding RNA 1514	ncRNA	0	0	0	0	0	0	0	0	0	0	0	0	0	0	0	0
101927402	0	0	0	0	0	0	0	0	0	0	LOC101927402	uncharacterized LOC101927402	ncRNA	0	0	0	0	0	0	0	0	0	0	0	0	0	0	0	0
101927406	0	0	0	0	0	0	0	0	0	0	LINC01821	long intergenic non-protein coding RNA 1821	ncRNA	0	0	0	0	0	0	0	0	0	0	0	0	0	0	0	0
101927410	0	0	0	0	0	0	0	0	0	0	LOC101927410	uncharacterized LOC101927410	ncRNA	0	0	0	0	0	0	0	0	0	0	0	0	0	0	0	0
101927411	0	0	0	0	0	0	0	0	0	0	LINC01782	long intergenic non-protein coding RNA 1782	ncRNA	0	0	0	0	0	0	0	0	0	0	0	0	0	0	0	0
101927416	0	0	0	0	0	0	0	0	0	0	SRGAP3-AS2	SRGAP3 antisense RNA 2	ncRNA	0	0	0	0	0	0	0	0	0	0	0	0	0	0	0	0
101927417	0	0	0	0	0	0	0	0	0	0	LOC101927417	uncharacterized LOC101927417	ncRNA	0	0	0	0	0	0	0	0	0	0	0	0	0	0	0	0
101927420	0	0	0	0	0	0	0	0	0	1	LOC101927420	uncharacterized LOC101927420	ncRNA	0	0	0	0	0	0	1	0	0	0	0	1	0	0	0	0
101927422	0	0	0	0	0	0	0	0	0	0	GNA14-AS1	GNA14 antisense RNA 1	ncRNA	0	0	0	0	0	0	0	0	0	0	0	0	0	0	0	0
101927432	0	0	0	0	0	0	0	0	0	0	LOC101927432	uncharacterized LOC101927432	ncRNA	0	0	0	0	0	0	0	0	0	0	0	0	0	0	0	0
101927433	0	0	0	0	0	0	0	0	0	0	LINC01255	long intergenic non-protein coding RNA 1255	ncRNA	0	0	0	0	0	0	0	0	0	0	0	0	0	0	0	0
101927438	0	0	0	0	0	0	0	0	0	0	LINC01800	long intergenic non-protein coding RNA 1800	ncRNA	0	0	0	0	0	0	0	0	0	0	0	0	0	0	0	0
101927446	0	0	0	0	0	0	0	0	0	0	LOC101927446	uncharacterized LOC101927446	ncRNA	0	0	0	0	0	0	0	0	0	0	0	0	0	0	0	0
101927447	0	0	0	0	0	0	0	0	0	0	LOC101927447	uncharacterized LOC101927447	ncRNA	0	0	0	0	0	0	0	0	0	0	0	0	0	0	0	0
101927449	0	0	0	0	0	0	0	0	0	0	LINC01282	long intergenic non-protein coding RNA 1282	ncRNA	0	0	0	0	0	0	0	0	0	0	0	0	0	0	0	0
101927450	0	0	0	0	0	0	0	0	0	0	LOC101927450	uncharacterized LOC101927450	ncRNA	0	0	0	0	0	0	0	0	0	0	0	0	0	0	0	0
101927451	0	0	0	0	0	0	0	0	0	0	LOC101927451	uncharacterized LOC101927451	ncRNA	0	0	0	0	0	0	0	0	0	0	0	0	0	0	0	0
101927455	0	0	0	0	0	0	0	0	0	0	TMEM108-AS1	TMEM108 antisense RNA 1	ncRNA	0	0	0	0	0	0	0	0	0	0	0	0	0	0	0	0
101927460	0	0	0	0	0	0	0	0	0	0	LINC02240	long intergenic non-protein coding RNA 2240	ncRNA	0	0	0	0	0	0	0	0	0	0	0	0	0	0	0	0
101927467	0	0	0	0	0	0	0	0	0	0	LOC101927467	uncharacterized LOC101927467	ncRNA	0	0	0	0	0	0	0	0	0	0	0	0	0	0	0	0
101927478	0	0	0	0	0	0	0	0	0	0	LOC101927478	uncharacterized LOC101927478	ncRNA	0	0	0	0	0	0	0	0	0	0	0	0	0	0	0	0
101927479	1	0	0	0	0	0	0	0	0	0	LOC101927479	uncharacterized LOC101927479	ncRNA	0	0	0	0	0	0	1	0	0	0	0	1	0	0	0	0
101927482	0	0	0	0	0	0	0	0	0	0	LOC101927482	uncharacterized LOC101927482	ncRNA	0	0	0	0	0	0	0	0	0	0	0	0	0	0	0	0
101927490	0	0	0	0	0	0	0	0	0	0	LOC101927490	uncharacterized LOC101927490	ncRNA	0	0	0	0	0	0	0	0	0	0	0	0	0	0	0	0
101927494	0	0	0	0	0	0	0	0	0	0	LINC02070	long intergenic non-protein coding RNA 2070	ncRNA	0	0	0	0	0	0	0	0	0	0	0	0	0	0	0	0
101927495	0	0	0	0	0	0	0	0	0	0	LOC101927495	uncharacterized LOC101927495	ncRNA	0	0	0	0	0	0	0	0	0	0	0	0	0	0	0	0
101927498	0	0	0	0	0	0	0	0	0	0	LINC01361	long intergenic non-protein coding RNA 1361	ncRNA	0	0	0	0	0	0	0	0	0	0	0	0	0	0	0	0
101927499	0	0	0	0	0	0	0	0	0	0	LOC101927499	uncharacterized LOC101927499	ncRNA	0	0	0	0	0	0	0	0	0	0	0	0	0	0	0	0
101927502	0	0	0	0	0	0	0	0	0	0	LOC101927502	uncharacterized LOC101927502	ncRNA	0	0	0	0	0	0	0	0	0	0	0	0	0	0	0	0
101927503	0	0	0	0	0	0	0	0	0	0	LOC101927503	uncharacterized LOC101927503	protein-coding	0	0	0	0	0	0	0	0	0	0	0	0	0	0	0	0
101927513	0	0	0	0	0	0	0	0	0	0	LOC101927513	uncharacterized LOC101927513	ncRNA	0	0	0	0	0	0	0	0	0	0	0	0	0	0	0	0
101927523	0	0	0	0	0	0	0	0	0	0	LOC101927523	uncharacterized LOC101927523	ncRNA	0	0	0	0	0	0	0	0	0	0	0	0	0	0	0	0
101927526	0	0	0	0	0	0	0	0	0	0	LINC01656	long intergenic non-protein coding RNA 1656	ncRNA	0	0	0	0	0	0	0	0	0	0	0	0	0	0	0	0
101927528	0	0	0	0	0	0	0	0	0	0	LINC01204	long intergenic non-protein coding RNA 1204	ncRNA	0	0	0	0	0	0	0	0	0	0	0	0	0	0	0	0
101927531	0	0	0	0	0	0	0	0	0	0	LOC101927531	uncharacterized LOC101927531	ncRNA	0	0	0	0	0	0	0	0	0	0	0	0	0	0	0	0
101927534	0	0	0	0	0	0	0	0	0	0	LOC101927534	uncharacterized LOC101927534	ncRNA	0	0	0	0	0	0	0	0	0	0	0	0	0	0	0	0
101927539	0	0	0	0	0	0	0	0	0	0	LOC101927539	uncharacterized LOC101927539	ncRNA	0	0	0	0	0	0	0	0	0	0	0	0	0	0	0	0
101927543	0	0	0	0	0	0	0	0	0	0	LOC101927543	uncharacterized LOC101927543	ncRNA	0	0	0	0	0	0	0	0	0	0	0	0	0	0	0	0
101927547	0	0	0	0	0	0	0	0	0	0	ANKRD44-IT1	ANKRD44 intronic transcript 1	ncRNA	0	0	0	0	0	0	0	0	0	0	0	0	0	0	0	0
101927550	0	0	0	0	0	0	0	0	0	0	LOC101927550	uncharacterized LOC101927550	ncRNA	0	0	0	0	0	0	0	0	0	0	0	0	0	0	0	0
101927553	0	0	0	0	0	0	0	0	0	0	LINC01737	long intergenic non-protein coding RNA 1737	ncRNA	0	0	0	0	0	0	0	0	0	0	0	0	0	0	0	0
101927565	0	0	0	0	0	0	0	0	0	0	LINC01267	long intergenic non-protein coding RNA 1267	ncRNA	0	0	0	0	0	0	0	0	0	0	0	0	0	0	0	0
101927574	0	0	0	0	0	0	0	0	0	0	LINC01186	long intergenic non-protein coding RNA 1186	ncRNA	0	0	0	0	0	0	0	0	0	0	0	0	0	0	1	1
101927581	0	0	0	0	0	0	0	0	0	0	CCDC182	coiled-coil domain containing 182	protein-coding	0	0	0	0	0	0	0	1	0	0	1	0	0	0	0	0
101927586	0	0	0	0	0	0	0	0	0	1	LINC01271	long intergenic non-protein coding RNA 1271	ncRNA	0	0	0	0	0	0	1	0	0	0	0	1	0	0	0	0
101927587	0	0	0	0	0	0	0	0	0	0	LINC01725	long intergenic non-protein coding RNA 1725	ncRNA	0	0	0	0	0	0	0	0	0	0	0	0	0	0	0	0
101927588	0	0	0	0	0	0	0	0	0	0	LOC101927588	uncharacterized LOC101927588	ncRNA	0	0	0	0	0	0	0	0	0	0	0	0	0	0	0	0
101927591	0	0	0	0	0	0	0	0	0	0	DPP10-AS3	DPP10 antisense RNA 3	ncRNA	0	0	0	0	0	0	0	0	0	0	0	0	0	0	0	0
101927592	0	0	0	0	0	0	0	0	0	0	LINC02405	long intergenic non-protein coding RNA 2405	ncRNA	0	0	0	0	0	0	0	0	0	0	0	0	0	0	0	0
101927597	0	0	0	0	0	0	0	1	0	0	NCK1-DT	NCK1 divergent transcript	ncRNA	0	0	0	0	0	0	1	0	0	0	0	1	0	0	0	0
101927599	0	1	0	0	0	0	0	0	1	0	ZNF529-AS1	ZNF529 antisense RNA 1	ncRNA	0	0	0	0	0	0	1	0	0	0	0	0	2	0	0	0
101927603	0	0	0	0	0	0	0	0	0	0	LOC101927603	uncharacterized LOC101927603	ncRNA	0	0	0	0	0	0	0	0	0	0	0	0	0	0	0	0
101927604	0	0	0	0	0	0	0	0	0	0	LOC101927604	uncharacterized LOC101927604	ncRNA	0	0	0	0	0	0	0	0	0	0	0	0	0	0	0	0
101927606	0	0	0	0	0	0	0	0	0	0	LINC01922	long intergenic non-protein coding RNA 1922	ncRNA	0	0	0	0	0	0	0	0	0	0	0	0	0	0	0	0
101927608	0	0	0	0	0	0	0	0	0	0	LOC101927608	uncharacterized LOC101927608	ncRNA	0	0	0	0	0	0	0	0	0	0	0	0	0	0	0	0
101927609	0	0	0	0	0	0	0	0	0	0	LOC101927609	uncharacterized LOC101927609	ncRNA	0	0	0	0	0	0	0	0	0	0	0	0	0	0	0	0
101927610	0	0	0	0	0	0	0	0	0	0	LOC101927610	uncharacterized LOC101927610	ncRNA	0	0	0	0	0	0	0	0	0	0	0	0	0	0	0	0
101927616	0	0	0	0	0	0	0	0	0	0	LINC02375	long intergenic non-protein coding RNA 2375	ncRNA	0	0	0	0	0	0	0	0	0	0	0	0	0	0	0	0
101927623	0	0	0	0	0	0	0	0	0	0	LOC101927623	uncharacterized LOC101927623	ncRNA	0	0	0	0	0	0	0	0	0	0	0	0	0	0	0	0
101927636	0	0	0	0	0	0	0	0	0	0	LOC101927636	uncharacterized LOC101927636	ncRNA	0	0	0	0	0	0	0	0	0	0	0	0	0	0	0	0
101927640	0	0	0	0	0	0	0	0	0	0	LOC101927640	uncharacterized LOC101927640	ncRNA	0	0	0	0	0	0	0	0	0	0	0	0	0	0	0	0
101927641	0	0	0	0	0	0	0	0	0	0	LINC01877	long intergenic non-protein coding RNA 1877	ncRNA	0	0	0	0	0	0	0	0	0	0	0	0	0	0	0	0
101927647	0	0	0	0	0	0	0	0	0	0	LOC101927647	uncharacterized LOC101927647	ncRNA	0	0	0	0	0	0	0	0	0	0	0	0	0	0	0	0
101927650	0	0	0	0	0	0	0	0	0	0	LINC02126	long intergenic non-protein coding RNA 2126	ncRNA	0	0	0	0	0	0	0	0	0	0	0	0	0	0	0	0
101927651	0	0	0	0	0	0	0	0	0	0	LINC01927	long intergenic non-protein coding RNA 1927	ncRNA	0	0	0	0	0	0	0	0	0	0	0	0	0	0	0	0
101927657	0	0	0	0	0	0	0	0	0	0	LOC101927657	uncharacterized LOC101927657	ncRNA	0	0	0	0	0	0	0	0	0	0	0	0	0	0	0	0
101927659	0	0	0	0	0	0	0	0	0	0	SMAD1-AS2	SMAD1 antisense RNA 2	ncRNA	0	0	0	0	0	0	0	0	0	0	0	0	0	0	0	0
101927668	0	0	0	0	0	0	0	0	0	0	LOC101927668	uncharacterized LOC101927668	ncRNA	0	0	0	0	0	0	0	0	0	0	0	0	0	0	0	0
101927682	0	0	0	0	0	0	0	0	0	0	CD81-AS1	CD81 antisense RNA 1	ncRNA	0	0	0	0	0	0	0	0	0	0	0	0	0	0	0	0
101927690	0	0	0	0	0	0	0	0	0	0	LOC101927690	uncharacterized LOC101927690	ncRNA	0	0	0	0	0	0	0	0	0	0	0	0	0	0	0	0
101927701	0	0	0	0	0	0	0	0	0	0	LINC01812	long intergenic non-protein coding RNA 1812	ncRNA	0	0	0	0	0	0	0	0	0	0	0	0	0	0	0	0
101927702	0	0	0	0	0	0	0	0	0	0	LOC101927702	uncharacterized LOC101927702	ncRNA	0	0	0	0	0	0	0	0	0	0	0	0	0	0	0	0
101927703	0	0	0	0	0	0	0	0	0	0	FOXCUT	FOXC1 upstream transcript (non-protein coding)	ncRNA	0	0	0	0	0	0	0	0	0	0	0	0	0	0	1	1
101927709	0	0	0	0	0	0	0	0	0	0	LOC101927709	uncharacterized LOC101927709	ncRNA	0	0	0	0	0	0	0	0	0	0	0	0	0	0	0	0
101927715	0	0	0	0	0	0	0	0	0	0	LINC01029	long intergenic non-protein coding RNA 1029	ncRNA	0	0	0	0	0	0	0	0	0	0	0	0	0	0	1	0
101927720	0	0	0	0	0	0	0	0	1	0	ZNF793-AS1	ZNF793 antisense RNA 1 (head to head)	ncRNA	0	0	0	0	0	0	1	0	0	0	0	0	1	0	0	0
101927722	0	0	0	0	0	0	0	0	0	0	LINC01644	long intergenic non-protein coding RNA 1644	ncRNA	0	0	0	0	0	0	0	0	0	0	0	0	0	0	0	0
101927723	0	0	0	0	0	0	0	0	0	0	LOC101927723	uncharacterized LOC101927723	ncRNA	0	0	0	0	0	0	0	0	0	0	0	0	0	0	0	0
101927735	0	0	0	0	0	0	0	0	0	0	TMEM132D-AS2	TMEM132D antisense RNA 2	ncRNA	0	0	0	0	0	0	0	0	0	0	0	0	0	0	0	0
101927746	0	0	0	0	0	0	0	0	0	0	LOC101927746	uncharacterized LOC101927746	ncRNA	0	0	0	0	0	0	0	0	0	0	0	0	0	0	0	0
101927752	0	0	0	0	0	0	0	0	0	1	LOC101927752	uncharacterized LOC101927752	ncRNA	0	0	0	0	0	0	1	0	0	0	0	1	0	0	0	0
101927759	0	0	0	0	0	0	0	0	0	0	LOC101927759	uncharacterized LOC101927759	ncRNA	0	0	0	0	0	0	0	0	0	0	0	0	0	0	0	0
101927760	0	0	0	0	0	0	0	0	0	0	LOC101927760	uncharacterized LOC101927760	ncRNA	0	0	0	0	0	0	0	0	0	0	0	0	0	0	0	0
101927766	0	0	0	0	0	0	0	0	0	0	LINC01847	long intergenic non-protein coding RNA 1847	ncRNA	0	0	0	0	0	0	0	0	0	0	0	0	0	0	0	0
101927769	0	0	0	0	0	0	0	0	0	0	LOC101927769	uncharacterized LOC101927769	ncRNA	0	0	0	0	0	0	0	0	0	0	0	0	0	0	0	0
101927770	0	0	0	0	0	0	0	0	0	0	LOC101927770	uncharacterized LOC101927770	ncRNA	0	0	0	0	0	0	0	0	0	0	0	0	0	0	0	0
101927774	0	0	0	0	0	0	0	0	0	0	LINC00824	long intergenic non-protein coding RNA 824	ncRNA	0	0	0	0	0	0	0	0	0	0	0	0	0	0	1	0
101927787	0	0	0	0	0	0	0	0	0	0	LOC101927787	uncharacterized LOC101927787	ncRNA	0	0	0	0	0	0	0	0	0	0	0	0	0	0	0	0
101927790	0	0	0	0	0	0	0	0	0	0	LOC101927790	uncharacterized LOC101927790	ncRNA	0	0	0	0	0	0	0	0	0	0	0	0	0	0	0	0
101927797	0	0	0	0	0	0	0	0	0	0	MIR548XHG	MIR548X host gene	ncRNA	0	0	0	0	0	0	0	0	0	0	0	0	0	0	0	0
101927798	0	0	0	0	0	0	0	0	0	0	LOC101927798	uncharacterized LOC101927798	ncRNA	0	0	0	0	0	0	0	0	0	0	0	0	0	0	0	0
101927808	0	0	0	0	0	0	0	0	0	0	CLSTN2-AS1	CLSTN2 antisense RNA 1	ncRNA	0	0	0	0	0	0	0	0	0	0	0	0	0	0	0	0
101927809	1	0	0	0	0	0	0	0	0	0	LOC101927809	uncharacterized LOC101927809	ncRNA	0	0	0	0	0	0	1	0	0	0	0	1	0	0	0	0
101927811	0	0	0	0	0	0	0	0	0	0	LOC101927811	uncharacterized LOC101927811	ncRNA	0	0	0	0	0	0	0	0	0	0	0	0	0	0	0	0
101927813	0	0	0	0	0	0	0	0	0	0	HMMR-AS1	HMMR antisense RNA 1	ncRNA	0	0	0	0	0	0	0	0	0	0	0	0	0	0	1	0
101927814	0	0	0	0	0	0	0	0	0	0	LOC101927814	uncharacterized LOC101927814	ncRNA	0	0	0	0	0	0	0	0	0	0	0	0	0	0	0	0
101927815	0	0	0	0	0	0	0	0	0	0	LOC101927815	uncharacterized LOC101927815	ncRNA	0	0	0	0	0	0	0	0	0	0	0	0	0	0	0	0
101927821	0	0	0	0	0	0	0	0	0	0	LINC01425	long intergenic non-protein coding RNA 1425	ncRNA	0	0	0	0	0	0	0	0	0	0	0	0	0	0	0	0
101927824	0	0	0	0	0	0	0	0	0	0	LOC101927824	translation initiation factor IF-2-like	protein-coding	0	0	0	0	0	0	0	0	0	0	0	0	0	0	0	0
101927828	0	0	0	0	0	0	0	0	0	0	OVOL1-AS1	OVOL1 antisense RNA 1	ncRNA	0	0	0	0	0	0	0	0	0	0	0	0	0	0	0	0
101927829	0	0	0	0	0	0	0	0	0	0	LOC101927829	uncharacterized LOC101927829	ncRNA	0	0	0	0	0	0	0	0	0	0	0	0	0	0	0	0
101927839	0	0	0	0	0	0	0	0	0	0	LOC101927839	uncharacterized LOC101927839	ncRNA	0	0	0	0	0	0	0	0	0	0	0	0	0	0	0	0
101927843	0	0	0	0	0	0	0	0	0	0	LINC01687	long intergenic non-protein coding RNA 1687	ncRNA	0	0	0	0	0	0	0	0	0	0	0	0	0	0	0	0
101927849	0	0	0	0	0	0	0	0	0	0	LINC02355	long intergenic non-protein coding RNA 2355	ncRNA	0	0	0	0	0	0	0	0	0	0	0	0	0	0	0	0
101927861	0	0	0	0	0	0	0	0	0	0	LINC01293	long intergenic non-protein coding RNA 1293	ncRNA	0	0	0	0	0	0	0	0	0	0	0	0	0	0	0	0
101927869	0	0	0	0	0	0	0	0	0	0	LINC01689	long intergenic non-protein coding RNA 1689	ncRNA	0	0	0	0	0	0	0	0	0	0	0	0	0	0	0	0
101927870	0	0	0	0	0	0	0	0	0	0	LOC101927870	uncharacterized LOC101927870	ncRNA	0	0	0	0	0	0	0	0	0	0	0	0	0	0	0	0
101927876	0	0	0	0	0	0	0	0	0	0	LINC01654	long intergenic non-protein coding RNA 1654	ncRNA	0	0	0	0	0	0	0	0	0	0	0	0	0	0	0	0
101927877	0	0	0	0	0	0	0	0	0	0	LOC101927877	uncharacterized LOC101927877	ncRNA	0	0	0	0	0	0	0	0	0	0	0	0	0	0	0	0
101927884	0	0	0	0	0	0	0	0	0	0	LOC101927884	uncharacterized LOC101927884	ncRNA	0	0	0	0	0	0	0	0	0	0	0	0	0	0	0	0
101927886	0	0	0	0	0	0	0	0	0	0	GBAT2	glioblastoma multiforme-associated transcript 2	ncRNA	0	0	0	0	0	0	0	0	0	0	0	0	0	0	0	0
101927889	0	0	0	0	0	0	0	0	0	0	LINC01153	long intergenic non-protein coding RNA 1153	ncRNA	0	0	0	0	0	0	0	0	0	0	0	0	0	0	0	0
101927900	0	0	0	0	0	0	0	0	0	0	LINC01477	long intergenic non-protein coding RNA 1477	ncRNA	0	0	0	0	0	0	0	0	0	0	0	0	0	0	0	0
101927901	0	0	0	0	0	0	0	0	0	0	LINC02421	long intergenic non-protein coding RNA 2421	ncRNA	0	0	0	0	0	0	0	0	0	0	0	0	0	0	0	0
101927907	0	0	0	0	0	0	0	0	0	0	LOC101927907	uncharacterized LOC101927907	ncRNA	0	0	0	0	0	0	0	0	0	0	0	0	0	0	0	0
101927914	0	0	0	0	0	0	0	0	0	0	LOC101927914	uncharacterized LOC101927914	ncRNA	0	0	0	0	0	0	0	0	0	0	0	0	0	0	0	0
101927934	1	1	0	0	1	0	1	0	1	1	LINC01843	long intergenic non-protein coding RNA 1843	ncRNA	0	0	0	0	0	0	1	0	0	0	0	4	2	0	0	0
101927943	0	0	0	0	0	0	0	0	0	0	LOC101927943	uncharacterized LOC101927943	ncRNA	0	0	0	0	0	0	0	0	0	0	0	0	0	0	0	0
101927944	0	0	0	0	0	0	0	0	0	0	FAM53B-AS1	FAM53B antisense RNA 1	ncRNA	0	0	0	0	0	0	0	0	0	0	0	0	0	0	0	0
101927948	0	0	0	0	0	0	0	0	0	0	LOC101927948	uncharacterized LOC101927948	ncRNA	0	0	0	0	0	0	0	0	0	0	0	0	0	0	0	0
101927950	0	0	0	0	0	0	0	0	0	0	LOC101927950	uncharacterized LOC101927950	ncRNA	0	0	0	0	0	0	0	0	0	0	0	0	0	0	0	0
101927953	0	0	0	0	0	0	0	0	0	0	C5orf66-AS1	C5orf66 antisense RNA 1	ncRNA	0	0	0	0	0	0	0	0	0	0	0	0	0	0	1	1
101927972	1	0	0	0	0	0	0	0	0	1	LOC101927972	uncharacterized LOC101927972	ncRNA	0	0	0	0	0	0	1	0	0	0	0	2	0	0	0	0
101927974	1	0	0	0	1	0	0	0	0	0	LOC101927974	uncharacterized LOC101927974	ncRNA	0	0	0	0	0	0	1	0	0	0	0	2	0	0	0	0
101927980	0	0	0	0	0	0	0	0	0	0	SLC14A2-AS1	SLC14A2 antisense RNA 1	ncRNA	0	0	0	0	0	0	0	0	0	0	0	0	0	0	0	0
101927990	0	0	0	0	0	0	0	0	0	0	TRDN-AS1	TRDN antisense RNA 1	ncRNA	0	0	0	0	0	0	0	0	0	0	0	0	0	0	0	0
101927992	0	0	0	0	0	0	0	0	0	0	LINC01213	long intergenic non-protein coding RNA 1213	ncRNA	0	0	0	0	0	0	0	0	0	0	0	0	0	0	1	0
101927994	0	0	0	0	0	0	0	0	0	0	LINC01087	long intergenic non-protein coding RNA 1087	ncRNA	0	0	0	0	0	0	0	0	0	0	0	0	0	0	0	0
101928000	0	0	0	0	0	0	0	0	0	0	LOC101928000	uncharacterized LOC101928000	ncRNA	0	0	0	0	0	0	0	0	0	0	0	0	0	0	0	0
101928001	0	0	0	0	0	0	0	0	0	0	PRKCA-AS1	PRKCA antisense RNA 1	ncRNA	0	0	0	0	0	0	0	0	0	0	0	0	0	0	0	0
101928002	0	0	0	0	0	0	0	0	0	0	LOC101928002	uncharacterized LOC101928002	ncRNA	0	0	0	0	0	0	0	0	0	0	0	0	0	0	0	0
101928009	0	0	0	0	0	0	0	0	0	0	LOC101928009	uncharacterized LOC101928009	ncRNA	0	0	0	0	0	0	0	0	0	0	0	0	0	0	0	0
101928012	0	0	0	0	0	0	0	0	0	0	LOC101928012	uncharacterized LOC101928012	ncRNA	0	0	0	0	0	0	0	0	0	0	0	0	0	0	0	0
101928014	0	0	0	0	0	0	0	0	0	0	LOC101928014	uncharacterized LOC101928014	ncRNA	0	0	0	0	0	0	0	0	0	0	0	0	0	0	0	0
101928017	0	0	0	0	0	0	0	0	0	0	UBXN10-AS1	UBXN10 antisense RNA 1	ncRNA	0	0	0	0	0	0	0	0	0	0	0	0	0	0	0	0
101928020	0	0	0	0	0	0	0	0	0	0	LOC101928020	uncharacterized LOC101928020	ncRNA	0	0	0	0	0	0	0	0	0	0	0	0	0	0	0	0
101928022	0	0	0	0	0	0	0	0	0	0	LINC01214	long intergenic non-protein coding RNA 1214	ncRNA	0	0	0	0	0	0	0	0	0	0	0	0	0	0	0	0
101928031	0	0	0	0	0	0	0	0	0	0	LINC01809	long intergenic non-protein coding RNA 1809	ncRNA	0	0	0	0	0	0	0	0	0	0	0	0	0	0	0	0
101928035	0	0	0	0	0	0	0	0	0	0	LOC101928035	uncharacterized LOC101928035	ncRNA	0	0	0	0	0	0	0	0	0	0	0	0	0	0	0	0
101928040	0	0	0	0	0	0	0	0	0	0	BARX1-DT	BARX1 divergent transcript	ncRNA	0	0	0	0	0	0	0	0	0	0	0	0	0	0	0	0
101928043	0	0	0	0	0	0	0	0	0	0	LINC01635	long intergenic non-protein coding RNA 1635	ncRNA	0	0	0	0	0	0	0	0	0	0	0	0	0	0	0	0
101928045	0	0	0	0	0	0	0	0	0	0	LOC101928045	uncharacterized LOC101928045	ncRNA	0	0	0	0	0	0	0	0	0	0	0	0	0	0	0	0
101928047	0	0	0	0	0	0	0	0	0	0	LOC101928047	uncharacterized LOC101928047	ncRNA	0	0	0	0	0	0	0	0	0	0	0	0	0	0	0	0
101928052	0	0	0	0	0	0	0	0	0	0	LOC101928052	uncharacterized LOC101928052	ncRNA	0	0	0	0	0	0	0	0	0	0	0	0	0	0	0	0
101928068	0	0	0	0	0	0	0	0	0	0	LOC101928068	uncharacterized LOC101928068	ncRNA	0	0	0	0	0	0	0	0	0	0	0	0	0	0	0	0
101928069	0	0	0	0	0	0	0	0	0	0	LOC101928069	uncharacterized LOC101928069	ncRNA	0	0	0	0	0	0	0	0	0	0	0	0	0	0	0	0
101928076	0	0	0	0	0	0	0	0	0	1	LOC101928076	uncharacterized LOC101928076	ncRNA	0	0	0	0	0	0	1	0	0	0	0	1	0	0	0	0
101928079	0	0	0	0	0	0	0	0	0	0	SLC44A3-AS1	SLC44A3 antisense RNA 1	ncRNA	0	0	0	0	0	0	0	0	0	0	0	0	0	0	0	0
101928087	0	0	0	0	0	0	0	0	0	0	LOC101928087	uncharacterized LOC101928087	ncRNA	0	0	0	0	0	0	0	0	0	0	0	0	0	0	0	0
101928098	0	0	0	0	0	0	0	0	0	0	LOC101928098	uncharacterized LOC101928098	ncRNA	0	0	0	0	0	0	0	0	0	0	0	0	0	0	0	0
101928099	0	0	0	0	0	0	0	0	0	1	PCAT7	prostate cancer associated transcript 7 (non-protein coding)	ncRNA	0	0	0	0	0	0	1	0	0	0	0	1	0	0	1	1
101928100	0	0	0	0	0	0	0	0	0	0	LOC101928100	uncharacterized LOC101928100	ncRNA	0	0	0	0	0	0	0	0	0	0	0	0	0	0	0	0
101928101	1	0	0	0	0	0	0	0	0	0	IL6R-AS1	IL6R antisense RNA 1	ncRNA	0	0	0	0	0	0	1	0	0	0	0	1	0	0	0	0
101928104	0	0	0	0	0	0	0	0	0	0	LINC01482	long intergenic non-protein coding RNA 1482	ncRNA	0	0	0	0	0	0	0	0	0	0	0	0	0	0	0	0
101928107	0	0	0	0	0	0	0	0	0	0	LOC101928107	uncharacterized LOC101928107	ncRNA	0	0	0	0	0	0	0	0	0	0	0	0	0	0	0	0
101928111	0	0	0	0	0	0	0	0	0	0	LOC101928111	uncharacterized LOC101928111	ncRNA	0	0	0	0	0	0	0	0	0	0	0	0	0	0	0	0
101928120	0	0	0	0	0	0	0	0	0	0	LOC101928120	uncharacterized LOC101928120	protein-coding	0	0	0	0	0	0	0	0	0	0	0	0	0	0	0	0
101928123	0	0	0	0	0	0	0	0	0	0	LOC101928123	uncharacterized LOC101928123	ncRNA	0	0	0	0	0	0	0	0	0	0	0	0	0	0	0	0
101928132	0	0	0	0	0	0	0	0	0	0	LOC101928132	uncharacterized LOC101928132	ncRNA	0	0	0	0	0	0	0	0	0	0	0	0	0	0	0	0
101928134	0	0	0	0	0	0	0	0	0	0	LOC101928134	uncharacterized LOC101928134	ncRNA	0	0	0	0	0	0	0	0	0	0	0	0	0	0	0	0
101928135	0	0	0	0	0	0	0	0	0	0	LOC101928135	uncharacterized LOC101928135	ncRNA	0	0	0	0	0	0	0	0	0	0	0	0	0	0	0	0
101928140	0	0	0	0	0	0	0	0	0	0	LOC101928140	uncharacterized LOC101928140	ncRNA	0	0	0	0	0	0	0	0	0	0	0	0	0	0	0	0
101928144	0	0	0	0	0	0	0	0	0	0	LOC101928144	uncharacterized LOC101928144	ncRNA	0	0	0	0	0	0	0	0	0	0	0	0	0	0	0	0
101928158	1	0	0	0	1	0	0	0	1	1	LAMA5-AS1	LAMA5 antisense RNA 1	ncRNA	0	0	0	0	0	0	1	0	0	0	0	3	1	0	0	0
101928160	0	0	0	0	0	0	0	0	0	0	LOC101928160	uncharacterized LOC101928160	ncRNA	0	0	0	0	0	0	0	0	0	0	0	0	0	0	0	0
101928162	0	0	0	0	0	0	0	0	0	0	LINC02366	long intergenic non-protein coding RNA 2366	ncRNA	0	0	0	0	0	0	0	0	0	0	0	0	0	0	0	0
101928165	0	0	0	0	0	0	0	0	0	0	CASC17	cancer susceptibility 17 (non-protein coding)	ncRNA	0	0	0	0	0	0	0	0	0	0	0	0	0	0	0	0
101928167	0	0	0	0	0	0	0	0	0	0	LINC01917	long intergenic non-protein coding RNA 1917	ncRNA	0	0	0	0	0	0	0	0	0	0	0	0	0	0	0	0
101928173	0	0	0	0	0	0	0	0	0	0	LINC01943	long intergenic non-protein coding RNA 1943	ncRNA	0	0	0	0	0	0	0	0	0	0	0	0	0	0	0	0
101928185	0	0	0	0	0	0	0	0	0	0	LOC101928185	uncharacterized LOC101928185	ncRNA	0	0	0	0	0	0	0	0	0	0	0	0	0	0	0	0
101928188	0	0	0	0	0	0	0	0	0	0	LOC101928188	uncharacterized LOC101928188	ncRNA	0	0	0	0	0	0	0	0	0	0	0	0	0	0	0	0
101928190	0	0	0	0	0	0	0	0	0	0	LINC01487	long intergenic non-protein coding RNA 1487	ncRNA	0	0	0	0	0	0	0	0	0	0	0	0	0	0	0	0
101928191	0	0	0	0	0	0	0	0	0	0	LOC101928191	uncharacterized LOC101928191	ncRNA	0	0	0	0	0	0	0	0	0	0	0	0	0	0	0	0
101928196	0	0	0	0	0	0	0	0	0	0	LOC101928196	uncharacterized LOC101928196	ncRNA	0	0	0	0	0	0	0	0	0	0	0	0	0	0	0	0
101928201	0	0	0	0	0	0	0	0	0	0	LOC101928201	uncharacterized LOC101928201	ncRNA	0	0	0	0	0	0	0	0	0	0	0	0	0	0	0	0
101928205	0	0	0	0	0	0	0	0	0	0	LINC02097	long intergenic non-protein coding RNA 2097	ncRNA	0	0	0	0	0	0	0	0	0	0	0	0	0	0	0	0
101928211	0	0	0	0	0	0	0	0	0	0	LOC101928211	uncharacterized LOC101928211	ncRNA	0	0	0	0	0	0	0	0	0	0	0	0	0	0	0	0
101928222	0	0	0	0	0	0	0	0	0	0	LOC101928222	uncharacterized LOC101928222	ncRNA	0	0	0	0	0	0	0	0	0	0	0	0	0	0	0	0
101928227	0	0	0	0	0	0	0	0	0	0	LINC02345	long intergenic non-protein coding RNA 2345	ncRNA	0	0	0	0	0	0	0	0	0	0	0	0	0	0	0	0
101928230	0	0	0	0	0	0	0	0	0	0	LOC101928230	uncharacterized LOC101928230	ncRNA	0	0	0	0	0	0	0	0	0	0	0	0	0	0	0	0
101928238	0	0	0	0	0	0	0	0	0	0	ZNF426-DT	ZNF426 divergent transcript	ncRNA	0	0	0	0	0	0	0	0	0	0	0	0	0	0	0	0
101928243	0	0	0	0	0	0	0	0	0	1	DARS-AS1	DARS antisense RNA 1	ncRNA	0	0	0	0	0	0	1	0	0	0	0	1	0	0	1	0
101928251	0	0	0	0	0	0	0	0	0	0	LOC101928251	uncharacterized LOC101928251	ncRNA	0	0	0	0	0	0	0	0	0	0	0	0	0	0	0	0
101928255	0	0	0	0	0	0	0	0	0	0	LOC101928255	uncharacterized LOC101928255	ncRNA	0	0	0	0	0	0	0	0	0	0	0	0	0	0	0	0
101928259	0	0	0	0	0	0	0	0	0	0	PHKA1-AS1	PHKA1 antisense RNA 1	ncRNA	0	0	0	0	0	0	0	0	0	0	0	0	0	0	0	0
101928269	0	0	0	0	0	0	0	0	0	0	LOC101928269	uncharacterized LOC101928269	ncRNA	0	0	0	0	0	0	0	0	0	0	0	0	0	0	0	0
101928271	0	0	0	0	0	0	0	0	0	0	LOC101928271	uncharacterized LOC101928271	ncRNA	0	0	0	0	0	0	0	0	0	0	0	0	0	0	0	0
101928273	0	0	0	0	0	0	0	0	0	0	LOC101928273	uncharacterized LOC101928273	ncRNA	0	0	0	0	0	0	0	0	0	0	0	0	0	0	0	0
101928276	0	0	0	0	0	0	0	0	0	0	LINC01227	long intergenic non-protein coding RNA 1227	ncRNA	0	0	0	0	0	0	0	0	0	0	0	0	0	0	0	0
101928277	0	0	0	0	0	0	0	0	0	0	LOC101928277	uncharacterized LOC101928277	ncRNA	0	0	0	0	0	0	0	0	0	0	0	0	0	0	0	0
101928280	0	0	0	0	0	0	0	0	0	0	LINC02549	long intergenic non-protein coding RNA 2549	ncRNA	0	0	0	0	0	0	0	0	0	0	0	0	0	0	0	0
101928283	0	0	0	0	0	0	0	0	0	0	LOC101928283	uncharacterized LOC101928283	ncRNA	0	0	0	0	0	0	0	0	0	0	0	0	0	0	0	0
101928284	0	0	0	0	0	0	0	0	0	0	LOC101928284	uncharacterized LOC101928284	ncRNA	0	0	0	0	0	0	0	0	0	0	0	0	0	0	0	0
101928288	0	0	0	0	0	0	0	0	0	0	LINC02504	long intergenic non-protein coding RNA 2504	ncRNA	0	0	0	0	0	0	0	0	0	0	0	0	0	0	0	0
101928298	0	0	0	0	0	0	0	0	0	0	LOC101928298	uncharacterized LOC101928298	ncRNA	0	0	0	0	0	0	0	0	0	0	0	0	0	0	0	0
101928303	1	0	0	0	0	0	1	0	0	1	LOC101928303	uncharacterized LOC101928303	ncRNA	0	0	0	0	0	0	1	0	0	0	0	3	0	0	0	0
101928304	0	0	0	0	0	0	0	0	0	0	LOC101928304	uncharacterized LOC101928304	ncRNA	0	0	0	0	0	0	0	0	0	0	0	0	0	0	0	0
101928306	0	0	0	0	0	0	0	0	0	0	LOC101928306	uncharacterized LOC101928306	ncRNA	0	0	0	0	0	0	0	0	0	0	0	0	0	0	0	0
101928307	0	0	0	0	0	0	0	0	0	0	LOC101928307	uncharacterized LOC101928307	ncRNA	0	0	0	0	0	0	0	0	0	0	0	0	0	0	0	0
101928309	0	0	0	0	0	0	0	0	0	0	LINC02530	long intergenic non-protein coding RNA 2530	ncRNA	0	0	0	0	0	0	0	0	0	0	0	0	0	0	0	0
101928314	0	0	0	0	0	0	0	0	0	0	LOC101928314	uncharacterized LOC101928314	ncRNA	0	0	0	0	0	0	0	0	0	0	0	0	0	0	0	0
101928323	0	0	0	0	0	0	0	0	0	0	LOC101928323	uncharacterized LOC101928323	ncRNA	0	0	0	0	0	0	0	0	0	0	0	0	0	0	0	0
101928324	0	0	0	0	0	0	0	0	0	0	LOC101928324	uncharacterized LOC101928324	ncRNA	0	0	0	0	0	0	0	0	0	0	0	0	0	0	0	0
101928326	0	0	0	0	0	0	0	0	0	0	LOC101928326	uncharacterized LOC101928326	ncRNA	0	0	0	0	0	0	0	0	0	0	0	0	0	0	0	0
101928327	0	0	0	0	0	0	0	0	0	0	LINC01921	long intergenic non-protein coding RNA 1921	ncRNA	0	0	0	0	0	0	0	0	0	0	0	0	0	0	0	0
101928333	0	0	0	0	0	0	0	0	0	0	LOC101928333	uncharacterized LOC101928333	ncRNA	0	0	0	0	0	0	0	0	0	0	0	0	0	0	0	0
101928335	0	0	0	0	0	0	0	0	0	0	LOC101928335	uncharacterized LOC101928335	ncRNA	0	0	0	0	0	0	0	0	0	0	0	0	0	0	0	0
101928343	0	0	0	0	0	0	0	0	0	0	LOC101928343	uncharacterized LOC101928343	protein-coding	0	0	0	0	0	0	0	0	0	0	0	0	0	0	0	0
101928361	0	0	0	0	0	0	0	0	0	0	LOC101928361	uncharacterized LOC101928361	ncRNA	0	0	0	0	0	0	0	0	0	0	0	0	0	0	0	0
101928370	0	0	1	0	0	0	0	0	0	0	LOC101928370	uncharacterized LOC101928370	ncRNA	0	0	0	0	0	0	1	0	0	0	0	0	1	0	0	0
101928371	0	0	0	0	0	0	0	0	0	0	LOC101928371	uncharacterized LOC101928371	ncRNA	0	0	0	0	0	0	0	0	0	0	0	0	0	0	0	0
101928376	0	0	0	0	0	0	0	0	0	0	IL12A-AS1	IL12A antisense RNA 1	ncRNA	0	0	0	0	0	0	0	0	0	0	0	0	0	1	1	1
101928386	0	0	0	0	0	0	0	0	0	0	LOC101928386	uncharacterized LOC101928386	ncRNA	0	0	0	0	0	0	0	0	0	0	0	0	0	0	0	0
101928388	0	0	0	0	0	0	0	0	0	0	PLA2G4E-AS1	PLA2G4E antisense RNA 1	ncRNA	0	0	0	0	0	0	0	0	0	0	0	0	0	0	0	0
101928389	0	0	0	0	0	0	0	0	0	0	LOC101928389	uncharacterized LOC101928389	ncRNA	0	0	0	0	0	0	0	0	0	0	0	0	0	0	0	0
101928399	0	0	0	0	0	0	0	0	0	0	LINC01679	long intergenic non-protein coding RNA 1679	ncRNA	0	0	0	0	0	0	0	0	0	0	0	0	0	0	0	0
101928401	0	0	0	0	0	0	0	0	0	0	LOC101928401	uncharacterized LOC101928401	ncRNA	0	0	0	0	0	0	0	0	0	0	0	0	0	0	0	0
101928403	0	0	0	0	0	0	0	0	0	1	LOC101928403	uncharacterized LOC101928403	ncRNA	0	0	0	0	0	0	1	0	0	0	0	1	0	0	0	0
101928405	0	0	0	0	0	0	0	0	0	0	LINC02023	long intergenic non-protein coding RNA 2023	ncRNA	0	0	0	0	0	0	0	0	0	0	0	0	0	0	0	0
101928409	0	0	0	0	0	0	0	0	0	0	LOC101928409	uncharacterized LOC101928409	ncRNA	0	0	0	0	0	0	0	0	0	0	0	0	0	0	0	0
101928418	0	0	0	0	0	0	0	0	0	0	LOC101928418	uncharacterized LOC101928418	ncRNA	0	0	0	0	0	0	0	0	0	0	0	0	0	0	0	0
101928419	1	0	0	0	1	0	1	0	0	0	LOC101928419	uncharacterized LOC101928419	ncRNA	0	0	0	0	0	0	1	0	0	0	0	3	0	0	0	0
101928424	1	0	0	0	0	0	0	0	0	1	LOC101928424	uncharacterized LOC101928424	ncRNA	0	0	0	0	0	0	1	0	0	0	0	2	0	0	0	0
101928429	0	0	0	0	0	0	0	0	0	0	LOC101928429	uncharacterized LOC101928429	ncRNA	0	0	0	0	0	0	0	0	0	0	0	0	0	0	0	0
101928433	0	0	0	0	0	0	0	0	0	1	LOC101928433	uncharacterized LOC101928433	ncRNA	0	0	0	0	0	0	1	0	0	0	0	1	0	0	0	0
101928435	0	0	0	0	0	0	0	0	0	0	LINC01700	long intergenic non-protein coding RNA 1700	ncRNA	0	0	0	0	0	0	0	0	0	0	0	0	0	0	0	0
101928443	0	0	0	0	0	0	0	0	0	0	LOC101928443	uncharacterized LOC101928443	ncRNA	0	0	0	0	0	0	0	0	0	0	0	0	0	0	0	0
101928446	0	0	0	0	0	0	0	0	0	0	LOC101928446	uncharacterized LOC101928446	ncRNA	0	0	0	0	0	0	0	0	0	0	0	0	0	0	0	0
101928449	0	0	0	0	0	0	0	0	0	0	LINC02426	long intergenic non-protein coding RNA 2426	ncRNA	0	0	0	0	0	0	0	0	0	0	0	0	0	0	0	0
101928460	0	0	0	0	0	0	0	0	0	0	LINC01756	long intergenic non-protein coding RNA 1756	ncRNA	0	0	0	0	0	0	0	0	0	0	0	0	0	0	0	0
101928461	0	0	0	0	0	0	0	0	0	0	LOC101928461	uncharacterized LOC101928461	ncRNA	0	0	0	0	0	0	0	0	0	0	0	0	0	0	0	0
101928464	1	0	0	0	0	0	0	0	0	0	ZNF433-AS1	ZNF433 and ZNF878 antisense RNA 1	ncRNA	0	0	0	0	0	0	1	0	0	0	0	1	0	0	0	0
101928475	0	0	0	0	0	0	0	0	0	0	LOC101928475	uncharacterized LOC101928475	ncRNA	0	0	0	0	0	0	0	0	0	0	0	0	0	0	0	0
101928476	0	0	0	0	0	0	0	0	0	0	LINC01676	long intergenic non-protein coding RNA 1676	ncRNA	0	0	0	0	0	0	0	0	0	0	0	0	0	0	0	0
101928483	0	0	0	0	0	0	0	0	0	0	NALT1	NOTCH1 associated lncRNA in T cell acute lymphoblastic leukemia 1	ncRNA	0	0	0	0	0	0	0	0	0	0	0	0	0	1	1	1
101928491	0	0	0	0	0	0	0	0	0	0	LOC101928491	uncharacterized LOC101928491	ncRNA	0	0	0	0	0	0	0	0	0	0	0	0	0	0	0	0
101928495	0	0	0	0	0	0	0	0	0	0	LOC101928495	uncharacterized LOC101928495	ncRNA	0	0	0	0	0	0	0	0	0	0	0	0	0	0	0	0
101928496	0	0	0	0	0	0	0	0	0	0	LINC01492	long intergenic non-protein coding RNA 1492	ncRNA	0	0	0	0	0	0	0	0	0	0	0	0	0	0	0	0
101928504	1	0	0	0	0	0	0	0	0	0	LOC101928504	uncharacterized LOC101928504	ncRNA	0	0	0	0	0	0	1	0	0	0	0	1	0	0	0	0
101928505	1	1	1	0	1	1	0	0	1	1	LOC101928505	uncharacterized LOC101928505	ncRNA	0	0	0	0	0	0	1	0	0	0	0	3	4	0	0	0
101928510	0	0	0	0	0	0	0	0	0	0	LOC101928510	uncharacterized LOC101928510	ncRNA	0	0	0	0	0	0	0	0	0	0	0	0	0	0	0	0
101928513	0	0	0	0	0	0	0	0	0	1	CATIP-AS1	CATIP antisense RNA 1	ncRNA	0	0	0	0	0	0	1	0	0	0	0	1	0	0	0	0
101928516	0	0	0	0	0	0	0	0	0	0	LOC101928516	uncharacterized LOC101928516	ncRNA	0	0	0	0	0	0	0	0	0	0	0	0	0	0	0	0
101928519	0	0	0	0	0	0	0	0	0	0	LOC101928519	uncharacterized LOC101928519	ncRNA	0	0	0	0	0	0	0	0	0	0	0	0	0	0	0	0
101928521	0	0	0	0	0	0	0	0	0	0	LOC101928521	uncharacterized LOC101928521	ncRNA	0	0	0	0	0	0	0	0	0	0	0	0	0	0	0	0
101928524	0	0	0	0	0	0	0	0	0	0	LOC101928524	uncharacterized LOC101928524	ncRNA	0	0	0	0	0	0	0	0	0	0	0	0	0	0	0	0
101928525	0	0	0	0	0	0	0	0	0	0	LOC101928525	uncharacterized LOC101928525	ncRNA	0	0	0	0	0	0	0	0	0	0	0	0	0	0	0	0
101928526	0	0	0	0	0	0	0	0	0	0	LOC101928526	uncharacterized LOC101928526	ncRNA	0	0	0	0	0	0	0	0	0	0	0	0	0	0	0	0
101928535	0	0	0	0	0	0	0	0	0	0	LOC101928535	uncharacterized LOC101928535	ncRNA	0	0	0	0	0	0	0	0	0	0	0	0	0	0	0	0
101928537	0	0	0	0	0	0	0	0	0	0	LINC01494	long intergenic non-protein coding RNA 1494	ncRNA	0	0	0	0	0	0	0	0	0	0	0	0	0	0	0	0
101928539	0	0	0	0	0	0	0	0	0	0	LINC02225	long intergenic non-protein coding RNA 2225	ncRNA	0	0	0	0	0	0	0	0	0	0	0	0	0	0	0	0
101928551	0	0	0	0	0	0	0	0	0	0	LOC101928551	uncharacterized LOC101928551	ncRNA	0	0	0	0	0	0	0	0	0	0	0	0	0	0	0	0
101928553	0	0	0	0	0	0	0	0	0	0	LOC101928553	uncharacterized LOC101928553	ncRNA	0	0	0	0	0	0	0	0	0	0	0	0	0	0	0	0
101928554	0	0	0	0	0	0	0	0	0	0	LOC101928554	uncharacterized LOC101928554	ncRNA	0	0	0	0	0	0	0	0	0	0	0	0	0	0	0	0
101928555	0	0	0	0	0	0	0	0	0	0	LINC01537	long intergenic non-protein coding RNA 1537	ncRNA	0	0	0	0	0	0	0	0	0	0	0	0	0	0	0	0
101928557	0	0	0	0	0	0	0	0	0	0	LOC101928557	uncharacterized LOC101928557	ncRNA	0	0	0	0	0	0	0	0	0	0	0	0	0	0	0	0
101928559	0	0	0	0	0	0	0	0	0	0	LINC01467	long intergenic non-protein coding RNA 1467	ncRNA	0	0	0	0	0	0	0	0	0	0	0	0	0	0	0	0
101928565	1	0	0	0	0	0	0	0	0	0	LOC101928565	uncharacterized LOC101928565	ncRNA	0	0	0	0	0	0	1	0	0	0	0	1	0	0	0	0
101928571	0	0	0	0	0	0	0	0	0	0	ZNF649-AS1	ZNF649 antisense RNA 1	ncRNA	0	0	0	0	0	0	0	0	0	0	0	0	0	0	0	0
101928578	0	0	0	0	0	0	0	0	0	0	RAP2C-AS1	RAP2C antisense RNA 1	ncRNA	0	0	0	0	0	0	0	0	0	0	0	0	0	0	0	0
101928580	0	0	0	0	0	0	0	0	0	0	P4HA3-AS1	P4HA3 antisense RNA 1	ncRNA	0	0	0	0	0	0	0	0	0	0	0	0	0	0	0	0
101928583	0	0	0	0	0	0	0	0	0	0	LOC101928583	uncharacterized LOC101928583	ncRNA	0	0	0	0	0	0	0	0	0	0	0	0	0	0	0	0
101928590	0	0	0	0	0	0	0	0	0	0	LOC101928590	uncharacterized LOC101928590	ncRNA	0	0	0	0	0	0	0	0	0	0	0	0	0	0	0	0
101928595	0	0	0	0	0	0	0	0	0	0	LOC101928595	uncharacterized LOC101928595	ncRNA	0	0	0	0	0	0	0	0	0	0	0	0	0	0	0	0
101928597	0	0	0	0	0	0	0	0	0	0	LOC101928597	uncharacterized LOC101928597	ncRNA	0	0	0	0	0	0	0	0	0	0	0	0	0	0	0	0
101928602	0	0	0	0	0	0	0	0	0	0	LINC01775	long intergenic non-protein coding RNA 1775	ncRNA	0	0	0	0	0	0	0	0	0	0	0	0	0	0	0	0
101928604	0	0	0	0	0	0	0	0	0	0	ZBTB46-AS1	ZBTB46 antisense RNA 1	ncRNA	0	0	0	0	0	0	0	0	0	0	0	0	0	0	0	0
101928612	0	0	0	0	0	0	0	0	0	0	HSPC324	uncharacterized LOC101928612	ncRNA	0	0	0	0	0	0	0	0	0	0	0	0	0	0	0	0
101928614	0	0	0	0	0	0	0	0	0	0	LINC02189	long intergenic non-protein coding RNA 2189	ncRNA	0	0	0	0	0	0	0	0	0	0	0	0	0	0	0	0
101928616	0	0	0	0	0	0	0	0	0	0	LINC00354	long intergenic non-protein coding RNA 354	ncRNA	0	0	0	0	0	0	0	0	0	0	0	0	0	0	0	0
101928618	0	0	0	0	0	0	0	0	0	0	LOC101928618	uncharacterized LOC101928618	ncRNA	0	0	0	0	0	0	0	0	0	0	0	0	0	0	0	0
101928622	0	0	0	0	0	0	0	0	0	0	LOC101928622	uncharacterized LOC101928622	ncRNA	0	0	0	0	0	0	0	0	0	0	0	0	0	0	0	0
101928635	0	0	0	0	0	0	0	0	0	0	LOC101928635	uncharacterized LOC101928635	protein-coding	0	0	0	0	0	0	0	0	0	0	0	0	0	0	0	0
101928646	0	0	0	0	0	0	0	0	0	0	ARNTL2-AS1	ARNTL2 antisense RNA 1	ncRNA	0	0	0	0	0	0	0	0	0	0	0	0	0	0	0	0
101928649	0	1	0	0	0	0	0	0	1	0	CTC-338M12.4	uncharacterized LOC101928649	ncRNA	0	0	0	0	0	0	1	0	0	0	0	0	2	0	0	0
101928651	0	0	0	0	0	0	0	0	0	0	LOC101928651	uncharacterized LOC101928651	ncRNA	0	0	0	0	0	0	0	0	0	0	0	0	0	0	0	0
101928658	0	0	0	0	0	0	0	0	0	0	LOC101928658	uncharacterized LOC101928658	ncRNA	0	0	0	0	0	0	0	0	0	0	0	0	0	0	0	0
101928661	0	0	0	0	0	0	0	0	0	0	LOC101928661	uncharacterized LOC101928661	ncRNA	0	0	0	0	0	0	0	0	0	0	0	0	0	0	0	0
101928663	0	0	0	0	0	0	0	0	0	0	LOC101928663	uncharacterized LOC101928663	ncRNA	0	0	0	0	0	0	0	0	0	0	0	0	0	0	0	0
101928673	0	0	0	0	0	0	0	0	0	0	LOC101928673	uncharacterized LOC101928673	ncRNA	0	0	0	0	0	0	0	0	0	0	0	0	0	0	0	0
101928682	0	0	0	0	0	0	0	0	0	0	LOC101928682	uncharacterized LOC101928682	ncRNA	0	0	0	0	0	0	0	0	0	0	0	0	0	0	0	0
101928684	0	0	0	0	0	0	0	0	0	0	LINC01209	long intergenic non-protein coding RNA 1209	ncRNA	0	0	0	0	0	0	0	0	0	0	0	0	0	0	0	0
101928687	0	0	0	0	0	0	0	0	0	0	LINC01468	long intergenic non-protein coding RNA 1468	ncRNA	0	0	0	0	0	0	0	0	0	0	0	0	0	0	1	0
101928689	0	0	0	0	0	0	0	0	0	1	LINC01424	long intergenic non-protein coding RNA 1424	ncRNA	0	0	0	0	0	0	1	0	0	0	0	1	0	0	0	0
101928694	0	0	0	0	0	0	0	0	0	0	LIPC-AS1	LIPC antisense RNA 1	ncRNA	0	0	0	0	0	0	0	0	0	0	0	0	0	0	0	0
101928697	0	0	0	0	0	0	0	0	0	0	LOC101928697	uncharacterized LOC101928697	ncRNA	0	0	0	0	0	0	0	0	0	0	0	0	0	0	0	0
101928700	0	0	0	0	0	0	0	0	0	0	LOC101928700	uncharacterized LOC101928700	ncRNA	0	0	0	0	0	0	0	0	0	0	0	0	0	0	0	0
101928707	0	0	0	0	0	0	0	0	0	0	LOC101928707	uncharacterized LOC101928707	ncRNA	0	0	0	0	0	0	0	0	0	0	0	0	0	0	0	0
101928708	0	0	0	0	0	0	0	0	0	0	LOC101928708	uncharacterized LOC101928708	ncRNA	0	0	0	0	0	0	0	0	0	0	0	0	0	0	0	0
101928710	0	0	0	0	0	0	0	0	0	0	LINC02081	long intergenic non-protein coding RNA 2081	ncRNA	0	0	0	0	0	0	0	0	0	0	0	0	0	0	0	0
101928716	0	0	0	0	0	1	0	0	0	0	LOC101928716	uncharacterized LOC101928716	ncRNA	0	0	0	0	0	0	1	0	0	0	0	0	1	0	0	0
101928725	0	0	0	0	0	0	0	0	0	0	LOC101928725	uncharacterized LOC101928725	ncRNA	0	0	0	0	0	0	0	0	0	0	0	0	0	0	0	0
101928728	1	0	0	0	0	0	0	0	0	0	LOC101928728	uncharacterized LOC101928728	ncRNA	0	0	0	0	0	0	1	0	0	0	0	1	0	0	0	0
101928730	0	0	0	0	0	0	0	0	0	0	LOC101928730	uncharacterized LOC101928730	ncRNA	0	0	0	0	0	0	0	0	0	0	0	0	0	0	0	0
101928731	0	0	0	0	0	0	0	0	0	0	LOC101928731	uncharacterized LOC101928731	ncRNA	0	0	0	0	0	0	0	0	0	0	0	0	0	0	0	0
101928739	0	0	0	0	0	0	0	0	0	0	LOC101928739	uncharacterized LOC101928739	ncRNA	0	0	0	0	0	0	0	0	0	0	0	0	0	0	0	0
101928741	0	0	0	0	0	0	0	0	0	0	LINC02065	long intergenic non-protein coding RNA 2065	ncRNA	0	0	0	0	0	0	0	0	0	0	0	0	0	0	0	0
101928748	0	0	0	0	0	0	0	0	0	0	LOC101928748	uncharacterized LOC101928748	ncRNA	0	0	0	0	0	0	0	0	0	0	0	0	0	0	0	0
101928751	0	0	0	0	0	0	0	0	0	0	LINC01657	long intergenic non-protein coding RNA 1657	ncRNA	0	0	0	0	0	0	0	0	0	0	0	0	0	0	0	0
101928760	0	0	0	0	0	0	0	0	0	0	LOC101928760	uncharacterized LOC101928760	ncRNA	0	0	0	0	0	0	0	0	0	0	0	0	0	0	0	0
101928762	0	0	0	0	0	0	0	0	0	0	LOC101928762	uncharacterized LOC101928762	ncRNA	0	0	0	0	0	0	0	0	0	0	0	0	0	0	0	0
101928770	0	0	0	0	0	0	0	0	0	0	LINC01526	long intergenic non-protein coding RNA 1526	ncRNA	0	0	0	0	0	0	0	0	0	0	0	0	0	0	1	0
101928773	0	0	0	0	0	0	0	0	0	0	LINC01449	long intergenic non-protein coding RNA 1449	ncRNA	0	0	0	0	0	0	0	0	0	0	0	0	0	0	0	0
101928778	0	0	0	0	0	0	0	0	0	0	LINC01741	long intergenic non-protein coding RNA 1741	ncRNA	0	0	0	0	0	0	0	0	0	0	0	0	0	0	0	0
101928781	0	0	0	0	0	0	0	0	0	0	TMEM26-AS1	TMEM26 antisense RNA 1	ncRNA	0	0	0	0	0	0	0	0	0	0	0	0	0	0	0	0
101928784	0	0	0	0	0	0	0	0	0	0	RORA-AS1	RORA antisense RNA 1	ncRNA	0	0	0	0	0	0	0	0	0	0	0	0	0	0	0	0
101928790	0	0	0	0	0	0	0	0	0	0	PEX5L-AS2	PEX5L antisense RNA 2	ncRNA	0	0	0	0	0	0	0	0	0	0	0	0	0	0	0	0
101928795	0	0	0	0	0	0	0	0	0	0	LINC01448	long intergenic non-protein coding RNA 1448	ncRNA	0	0	0	0	0	0	0	0	0	0	0	0	0	0	0	0
101928797	0	0	0	0	0	0	0	0	0	0	LOC101928797	uncharacterized LOC101928797	ncRNA	0	0	0	0	0	0	0	0	0	0	0	0	0	0	0	0
101928809	0	0	0	0	0	0	0	0	0	0	LOC101928809	uncharacterized LOC101928809	ncRNA	0	0	0	0	0	0	0	0	0	0	0	0	0	0	0	0
101928813	0	0	0	0	0	0	0	0	0	0	LOC101928813	uncharacterized LOC101928813	ncRNA	0	0	0	0	0	0	0	0	0	0	0	0	0	0	0	0
101928817	0	0	0	0	0	0	0	0	0	0	LOC101928817	uncharacterized LOC101928817	ncRNA	0	0	0	0	0	0	0	0	0	0	0	0	0	0	0	0
101928820	0	0	0	0	0	0	0	1	0	0	LINC02535	long intergenic non-protein coding RNA 2535	ncRNA	0	0	0	0	0	0	1	0	0	0	0	1	0	0	0	0
101928823	0	0	0	0	0	0	0	0	0	0	LOC101928823	uncharacterized LOC101928823	ncRNA	0	0	0	0	0	0	0	0	0	0	0	0	0	0	0	0
101928833	0	0	0	0	0	0	0	0	0	0	LOC101928833	uncharacterized LOC101928833	ncRNA	0	0	0	0	0	0	0	0	0	0	0	0	0	0	0	0
101928834	0	0	0	0	0	0	0	0	0	0	LOC101928834	uncharacterized LOC101928834	ncRNA	0	0	0	0	0	0	0	0	0	0	0	0	0	0	0	0
101928837	0	0	0	0	0	0	0	0	0	1	LOC101928837	uncharacterized LOC101928837	ncRNA	0	0	0	0	0	0	1	0	0	0	0	1	0	0	0	0
101928841	0	0	0	0	0	0	0	0	0	0	LOC101928841	collagen alpha-1(II) chain-like	protein-coding	0	0	0	0	0	0	0	0	0	0	0	0	0	0	0	0
101928844	0	0	0	0	0	0	0	0	0	0	LOC101928844	uncharacterized LOC101928844	ncRNA	0	0	0	0	0	0	0	0	0	0	0	0	0	0	0	0
101928845	0	0	0	0	0	0	0	0	0	0	LINC01842	long intergenic non-protein coding RNA 1842	ncRNA	0	0	0	0	0	0	0	0	0	0	0	0	0	0	0	0
101928846	0	0	0	0	0	0	0	0	0	0	HIPK1-AS1	HIPK1 antisense RNA 1	ncRNA	0	0	0	0	0	0	0	0	0	0	0	0	0	0	0	0
101928847	0	0	0	0	0	0	0	0	0	0	LOC101928847	uncharacterized LOC101928847	ncRNA	0	0	0	0	0	0	0	0	0	0	0	0	0	0	0	0
101928850	0	0	0	0	0	0	0	0	0	0	LOC101928850	uncharacterized LOC101928850	ncRNA	0	0	0	0	0	0	0	0	0	0	0	0	0	0	0	0
101928851	0	0	0	0	0	0	0	0	0	0	LINC02380	long intergenic non-protein coding RNA 2380	ncRNA	0	0	0	0	0	0	0	0	0	0	0	0	0	0	0	0
101928857	0	0	0	0	0	0	0	0	0	0	CTD-3080P12.3	uncharacterized LOC101928857	ncRNA	0	0	0	0	0	0	0	0	0	0	0	0	0	0	0	0
101928858	0	0	0	0	0	0	0	0	0	0	LOC101928858	uncharacterized LOC101928858	ncRNA	0	0	0	0	0	0	0	0	0	0	0	0	0	0	0	0
101928865	0	0	0	0	0	0	0	0	0	0	LOC101928865	uncharacterized LOC101928865	ncRNA	0	0	0	0	0	0	0	0	0	0	0	0	0	0	0	0
101928869	0	0	0	0	0	0	0	0	0	0	GABRG3-AS1	GABRG3 antisense RNA 1	ncRNA	0	0	0	0	0	0	0	0	0	0	0	0	0	0	0	0
101928881	0	0	0	0	0	0	0	0	0	0	LOC101928881	uncharacterized LOC101928881	ncRNA	0	0	0	0	0	0	0	0	0	0	0	0	0	0	0	0
101928886	0	0	0	0	0	0	0	0	0	0	LINC01864	long intergenic non-protein coding RNA 1864	ncRNA	0	0	0	0	0	0	0	0	0	0	0	0	0	0	0	0
101928893	0	0	0	0	0	0	0	0	0	0	LOC101928893	uncharacterized LOC101928893	ncRNA	0	0	0	0	0	0	0	0	0	0	0	0	0	0	0	0
101928894	0	0	0	0	0	0	0	0	0	0	LOC101928894	uncharacterized LOC101928894	ncRNA	0	0	0	0	0	0	0	0	0	0	0	0	0	0	0	0
101928896	0	0	0	0	0	0	0	0	0	0	LOC101928896	uncharacterized LOC101928896	ncRNA	0	0	0	0	0	0	0	0	0	0	0	0	0	0	0	0
101928902	0	0	0	0	0	0	0	0	0	0	LOC101928902	uncharacterized LOC101928902	ncRNA	0	0	0	0	0	0	0	0	0	0	0	0	0	0	0	0
101928907	0	0	0	0	0	0	0	0	0	0	LOC101928907	uncharacterized LOC101928907	ncRNA	0	0	0	0	0	0	0	0	0	0	0	0	0	0	0	0
101928909	0	0	0	0	0	0	0	0	0	0	LOC101928909	uncharacterized LOC101928909	ncRNA	0	0	0	0	0	0	0	0	0	0	0	0	0	0	0	0
101928922	0	0	0	0	0	0	0	0	0	0	LINC00463	long intergenic non-protein coding RNA 463	ncRNA	0	0	0	0	0	0	0	0	0	0	0	0	0	0	0	0
101928937	0	0	0	0	0	0	0	0	0	0	LOC101928937	uncharacterized LOC101928937	ncRNA	0	0	0	0	0	0	0	0	0	0	0	0	0	0	0	0
101928940	0	0	0	0	0	0	0	0	0	0	LOC101928940	uncharacterized LOC101928940	ncRNA	0	0	0	0	0	0	0	0	0	0	0	0	0	0	0	0
101928961	0	0	0	0	0	0	0	0	0	0	LOC101928961	uncharacterized LOC101928961	ncRNA	0	0	0	0	0	0	0	0	0	0	0	0	0	0	0	0
101928973	0	0	0	0	0	0	0	0	0	0	LINC01732	long intergenic non-protein coding RNA 1732	ncRNA	0	0	0	0	0	0	0	0	0	0	0	0	0	0	0	0
101928978	0	0	0	0	0	0	0	0	0	0	LOC101928978	uncharacterized LOC101928978	ncRNA	0	0	0	0	0	0	0	0	0	0	0	0	0	0	0	0
101928985	0	0	0	0	0	0	0	0	0	0	LOC101928985	uncharacterized LOC101928985	ncRNA	0	0	0	0	0	0	0	0	0	0	0	0	0	0	0	0
101928988	0	0	0	0	0	0	0	0	0	0	LOC101928988	uncharacterized LOC101928988	ncRNA	0	0	0	0	0	0	0	0	0	0	0	0	0	0	0	0
101928989	0	0	0	0	0	0	0	0	0	0	MIR4300HG	MIR4300 host gene	ncRNA	0	0	0	0	0	0	0	0	0	0	0	0	0	0	1	0
101928999	0	0	0	0	0	0	0	0	0	0	IQCF5-AS1	IQCF5 antisense RNA 1	ncRNA	0	0	0	0	0	0	0	0	0	0	0	0	0	0	0	0
101929002	0	0	0	0	0	0	0	0	0	0	LINC02287	long intergenic non-protein coding RNA 2287	ncRNA	0	0	0	0	0	0	0	0	0	0	0	0	0	0	0	0
101929004	0	0	0	0	0	0	0	0	0	0	LOC101929004	uncharacterized LOC101929004	ncRNA	0	0	0	0	0	0	0	0	0	0	0	0	0	0	0	0
101929007	0	0	0	0	0	0	0	0	0	0	LOC101929007	WAS/WASL-interacting protein family member 1	ncRNA	0	0	0	0	0	0	0	0	0	0	0	0	0	0	1	0
101929019	0	0	0	0	0	0	0	0	0	0	LINC02270	long intergenic non-protein coding RNA 2270	ncRNA	0	0	0	0	0	0	0	0	0	0	0	0	0	0	0	0
101929025	0	0	0	0	0	0	0	0	0	0	LINC01516	long intergenic non-protein coding RNA 1516	ncRNA	0	0	0	0	0	0	0	0	0	0	0	0	0	0	0	0
101929027	0	0	0	0	0	0	0	0	0	0	LINC02387	long intergenic non-protein coding RNA 2387	ncRNA	0	0	0	0	0	0	0	0	0	0	0	0	0	0	0	0
101929034	0	0	0	0	0	0	0	0	0	0	LINC02116	long intergenic non-protein coding RNA 2116	ncRNA	0	0	0	0	0	0	0	0	0	0	0	0	0	0	0	0
101929052	0	0	0	0	0	0	0	0	0	0	LINC00836	long intergenic non-protein coding RNA 836	ncRNA	0	0	0	0	0	0	0	0	0	0	0	0	0	0	0	0
101929064	0	0	0	0	0	0	0	0	0	0	LOC101929064	uncharacterized LOC101929064	ncRNA	0	0	0	0	0	0	0	0	0	0	0	0	0	0	0	0
101929072	0	0	0	0	0	0	0	0	0	0	MICA-AS1	MICA antisense RNA 1	ncRNA	0	0	0	0	0	0	0	0	0	0	0	0	0	0	0	0
101929076	0	0	0	0	0	0	0	0	0	0	LOC101929076	uncharacterized LOC101929076	ncRNA	0	0	0	0	0	0	0	0	0	0	0	0	0	0	0	0
101929081	0	0	0	0	0	0	0	0	0	0	CTD-2194D22.4	uncharacterized LOC101929081	ncRNA	0	0	0	0	0	0	0	0	0	0	0	0	0	0	0	0
101929082	0	0	0	0	0	0	0	0	0	0	LINC01333	long intergenic non-protein coding RNA 1333	ncRNA	0	0	0	0	0	0	0	0	0	0	0	0	0	0	0	0
101929083	0	0	0	0	0	0	0	0	0	0	CASC6	cancer susceptibility 6 (non-protein coding)	ncRNA	0	0	0	0	0	0	0	0	0	0	0	0	0	0	0	0
101929084	0	0	0	0	0	0	0	0	0	0	LINC02401	long intergenic non-protein coding RNA 2401	ncRNA	0	0	0	0	0	0	0	0	0	0	0	0	0	0	0	0
101929093	0	0	0	0	0	0	0	0	0	0	LINC01350	long intergenic non-protein coding RNA 1350	ncRNA	0	0	0	0	0	0	0	0	0	0	0	0	0	0	0	0
101929109	0	0	0	0	0	0	0	0	0	0	LOC101929109	uncharacterized LOC101929109	ncRNA	0	0	0	0	0	0	0	0	0	0	0	0	0	0	0	0
101929110	0	0	0	0	0	0	0	0	0	0	CASC18	cancer susceptibility 18 (non-protein coding)	ncRNA	0	0	0	0	0	0	0	0	0	0	0	0	0	0	1	0
101929116	0	0	0	0	0	0	0	0	0	0	LOC101929116	uncharacterized LOC101929116	ncRNA	0	0	0	0	0	0	0	0	0	0	0	0	0	0	0	0
101929120	0	0	0	0	0	0	0	0	0	0	LINC01351	long intergenic non-protein coding RNA 1351	ncRNA	0	0	0	0	0	0	0	0	0	0	0	0	0	0	0	0
101929121	0	0	0	0	0	0	0	0	0	0	LINC00437	long intergenic non-protein coding RNA 437	ncRNA	0	0	0	0	0	0	0	0	0	0	0	0	0	0	0	0
101929122	0	0	0	0	0	0	0	0	0	0	LOC101929122	uncharacterized LOC101929122	ncRNA	0	0	0	0	0	0	0	0	0	0	0	0	0	0	0	0
101929123	0	0	0	0	0	0	0	0	0	0	LINC02493	long intergenic non-protein coding RNA 2493	ncRNA	0	0	0	0	0	0	0	0	0	0	0	0	0	0	0	0
101929125	0	0	0	0	0	0	0	0	0	0	LINC01730	long intergenic non-protein coding RNA 1730	ncRNA	0	0	0	0	0	0	0	0	0	0	0	0	0	0	0	0
101929144	0	0	0	0	0	0	0	0	0	0	LINC01858	long intergenic non-protein coding RNA 1858	ncRNA	0	0	0	0	0	0	0	0	0	0	0	0	0	0	0	0
101929151	0	0	0	0	0	0	0	0	0	0	LINC02204	long intergenic non-protein coding RNA 2204	ncRNA	0	0	0	0	0	0	0	0	0	0	0	0	0	0	0	0
101929153	0	0	0	0	0	0	0	0	0	0	LINC02114	long intergenic non-protein coding RNA 2114	ncRNA	0	0	0	0	0	0	0	0	0	0	0	0	0	0	0	0
101929154	0	0	0	0	0	0	0	0	0	0	LOC101929154	uncharacterized LOC101929154	ncRNA	0	0	0	0	0	0	0	0	0	0	0	0	0	0	0	0
101929162	0	0	0	0	0	0	0	0	0	0	LOC101929162	uncharacterized LOC101929162	ncRNA	0	0	0	0	0	0	0	0	0	0	0	0	0	0	0	0
101929164	0	0	0	0	0	0	0	0	0	0	LINC01859	long intergenic non-protein coding RNA 1859	ncRNA	0	0	0	0	0	0	0	0	0	0	0	0	0	0	0	0
101929165	0	0	0	0	0	0	0	0	0	0	LOC101929165	uncharacterized LOC101929165	ncRNA	0	0	0	0	0	0	0	0	0	0	0	0	0	0	0	0
101929172	0	0	0	0	0	0	0	0	0	0	LOC101929172	uncharacterized LOC101929172	ncRNA	0	0	0	0	0	0	0	0	0	0	0	0	0	0	0	0
101929176	0	0	0	0	0	0	0	0	0	0	CTD-2297D10.2	uncharacterized LOC101929176	ncRNA	0	0	0	0	0	0	0	0	0	0	0	0	0	0	0	0
101929180	0	0	0	0	0	0	0	0	0	0	LOC101929180	uncharacterized LOC101929180	ncRNA	0	0	0	0	0	0	0	0	0	0	0	0	0	0	0	0
101929181	0	0	0	0	0	0	0	0	0	0	LINC01647	long intergenic non-protein coding RNA 1647	ncRNA	0	0	0	0	0	0	0	0	0	0	0	0	0	0	0	0
101929188	0	0	0	0	0	0	0	0	0	0	LOC101929188	uncharacterized LOC101929188	ncRNA	0	0	0	0	0	0	0	0	0	0	0	0	0	0	0	0
101929198	0	0	0	0	0	0	0	0	0	0	ATP13A4-AS1	ATP13A4 antisense RNA 1	ncRNA	0	0	0	0	0	0	0	0	0	0	0	0	0	0	0	0
101929210	0	0	0	0	0	0	0	0	0	0	LOC101929210	uncharacterized LOC101929210	ncRNA	0	0	0	0	0	0	0	0	0	0	0	0	0	0	0	0
101929212	0	0	0	0	0	0	0	0	0	1	SMIM2-AS1	SMIM2 antisense RNA 1	ncRNA	0	0	0	0	0	0	1	0	0	0	0	1	0	0	0	0
101929224	0	0	0	0	1	0	1	0	0	0	LOC101929224	uncharacterized LOC101929224	ncRNA	0	0	0	0	0	0	1	0	0	0	0	2	0	0	0	0
101929225	0	0	0	0	0	0	0	0	0	0	MCM8-AS1	MCM8 antisense RNA 1	ncRNA	0	0	0	0	0	0	0	0	0	0	0	0	0	0	0	0
101929229	0	0	0	0	0	0	0	0	0	0	LOC101929229	uncharacterized LOC101929229	ncRNA	0	0	0	0	0	0	0	0	0	0	0	0	0	0	0	0
101929239	0	0	0	0	0	0	0	0	0	0	PACRG-AS2	PACRG antisense RNA 2	ncRNA	0	0	0	0	0	0	0	0	0	0	0	0	0	0	0	0
101929241	0	0	0	0	0	0	0	0	0	0	LINC02325	long intergenic non-protein coding RNA 2325	ncRNA	0	0	0	0	0	0	0	0	0	0	0	0	0	0	0	0
101929243	0	0	0	0	0	0	0	0	1	1	LOC101929243	uncharacterized LOC101929243	ncRNA	0	0	0	0	0	0	1	0	0	0	0	1	1	0	0	0
101929247	0	0	0	0	0	0	0	0	0	0	LINC01231	long intergenic non-protein coding RNA 1231	ncRNA	0	0	0	0	0	0	0	0	0	0	0	0	0	0	0	0
101929248	0	0	0	0	0	0	0	0	0	0	LOC101929248	uncharacterized LOC101929248	ncRNA	0	0	0	0	0	0	0	0	0	0	0	0	0	0	0	0
101929260	0	0	0	0	0	0	0	0	0	0	LINC01920	long intergenic non-protein coding RNA 1920	ncRNA	0	0	0	0	0	0	0	0	0	0	0	0	0	0	0	0
101929261	0	0	0	0	0	0	0	0	0	0	LINC02123	long intergenic non-protein coding RNA 2123	ncRNA	0	0	0	0	0	0	0	0	0	0	0	0	0	0	0	0
101929265	0	0	0	0	0	0	0	0	0	0	LINC01428	long intergenic non-protein coding RNA 1428	ncRNA	0	0	0	0	0	0	0	0	0	0	0	0	0	0	0	0
101929268	0	0	0	0	0	0	0	0	0	0	LOC101929268	uncharacterized LOC101929268	ncRNA	0	0	0	0	0	0	0	0	0	0	0	0	0	0	0	0
101929269	0	0	0	0	0	0	0	0	0	0	LOC101929269	uncharacterized LOC101929269	ncRNA	0	0	0	0	0	0	0	0	0	0	0	0	0	0	0	0
101929279	0	0	0	0	0	0	0	0	0	0	LOC101929279	uncharacterized LOC101929279	ncRNA	0	0	0	0	0	0	0	0	0	0	0	0	0	0	0	0
101929280	0	0	0	0	0	0	0	0	0	0	LOC101929280	uncharacterized LOC101929280	ncRNA	0	0	0	0	0	0	0	0	0	0	0	0	0	0	0	0
101929284	0	0	0	0	0	0	0	0	0	0	LINC02199	long intergenic non-protein coding RNA 2199	ncRNA	0	0	0	0	0	0	0	0	0	0	0	0	0	0	0	0
101929288	0	0	0	0	0	0	0	0	0	0	LINC01751	long intergenic non-protein coding RNA 1751	ncRNA	0	0	0	0	0	0	0	0	0	0	0	0	0	0	0	0
101929289	0	1	0	0	0	0	0	0	1	0	LOC101929289	uncharacterized LOC101929289	ncRNA	0	0	0	0	0	0	1	0	0	0	0	0	2	0	0	0
101929312	0	0	0	0	0	0	0	0	0	0	LINC01706	long intergenic non-protein coding RNA 1706	ncRNA	0	0	0	0	0	0	0	0	0	0	0	0	0	0	0	0
101929315	0	0	0	0	0	0	0	0	0	0	LOC101929315	uncharacterized LOC101929315	ncRNA	0	0	0	0	0	0	0	0	0	0	0	0	0	0	0	0
101929319	0	0	0	0	0	0	0	0	0	0	LOC101929319	uncharacterized LOC101929319	ncRNA	0	0	0	0	0	0	0	0	0	0	0	0	0	0	0	0
101929328	0	0	0	0	0	0	0	0	0	0	KCNMA1-AS1	KCNMA1 antisense RNA 1	ncRNA	0	0	0	0	0	0	0	0	0	0	0	0	0	0	0	0
101929335	0	0	0	0	0	0	0	0	0	0	ADAMTS9-AS1	ADAMTS9 antisense RNA 1	ncRNA	0	0	0	0	0	0	0	0	0	0	0	0	0	0	0	0
101929372	0	0	0	0	0	0	0	0	0	0	LOC101929372	uncharacterized LOC101929372	protein-coding	0	0	0	0	0	0	0	0	0	0	0	0	0	0	0	0
101929378	0	0	0	0	0	0	0	0	0	0	LINC01876	long intergenic non-protein coding RNA 1876	ncRNA	0	0	0	0	0	0	0	0	0	0	0	0	0	0	0	0
101929384	0	0	0	0	0	0	0	0	0	0	LOC101929384	uncharacterized LOC101929384	ncRNA	0	0	0	0	0	0	0	0	0	0	0	0	0	0	0	0
101929398	0	0	0	0	0	0	0	0	0	0	LOC101929398	uncharacterized LOC101929398	ncRNA	0	0	0	0	0	0	0	0	0	0	0	0	0	0	0	0
101929406	0	0	0	0	0	0	0	0	0	0	LINC01648	long intergenic non-protein coding RNA 1648	ncRNA	0	0	0	0	0	0	0	0	0	0	0	0	0	0	0	0
101929407	0	0	0	0	0	0	0	0	0	1	PTPRD-AS1	PTPRD antisense RNA 1	ncRNA	0	0	0	0	0	0	1	0	0	0	0	1	0	0	0	0
101929410	0	0	0	0	0	0	0	0	0	0	SUCLA2-AS1	SUCLA2 antisense RNA 1	ncRNA	0	0	0	0	0	0	0	0	0	0	0	0	0	0	0	0
101929413	0	0	0	0	0	0	0	0	0	0	LOC101929413	uncharacterized LOC101929413	ncRNA	0	0	0	0	0	0	0	0	0	0	0	0	0	0	0	0
101929423	0	0	0	0	0	0	0	0	0	0	MEF2C-AS1	MEF2C antisense RNA 1	ncRNA	0	0	0	0	0	0	0	0	0	0	0	0	0	0	0	0
101929437	0	0	0	0	0	0	0	0	0	0	PRRX2-AS1	PRRX2 antisense RNA 1	ncRNA	0	0	0	0	0	0	0	0	0	0	0	0	0	0	0	0
101929441	0	0	0	0	0	0	0	0	0	0	ERLNC1	estrogen receptor responsive lncRNA 1	ncRNA	0	0	0	0	0	0	0	0	0	0	0	0	0	0	0	0
101929454	0	0	0	0	0	0	0	0	0	0	LINC02149	long intergenic non-protein coding RNA 2149	ncRNA	0	0	0	0	0	0	0	0	0	0	0	0	0	0	0	0
101929459	0	0	0	0	0	0	0	0	0	0	LOC101929459	uncharacterized LOC101929459	ncRNA	0	0	0	0	0	0	0	0	0	0	0	0	0	0	0	0
101929460	0	0	0	0	0	0	0	0	0	0	LOC101929460	uncharacterized LOC101929460	ncRNA	0	0	0	0	0	0	0	0	0	0	0	0	0	0	0	0
101929472	0	0	0	0	0	0	0	0	0	0	CTD-2350J17.1	uncharacterized LOC101929472	ncRNA	0	0	0	0	0	0	0	0	0	0	0	0	0	0	0	0
101929475	1	1	0	0	1	0	0	0	1	1	ITGB1-DT	ITGB1 divergent transcript	ncRNA	0	0	0	0	0	0	1	0	0	0	0	3	2	0	0	0
101929478	0	0	0	0	0	0	0	0	0	0	LINGO1-AS2	LINGO1 antisense RNA 2	ncRNA	0	0	0	0	0	0	0	0	0	0	0	0	0	0	0	0
101929480	0	0	0	0	0	0	0	0	0	0	LOC101929480	uncharacterized LOC101929480	ncRNA	0	0	0	0	0	0	0	0	0	0	0	0	0	0	0	0
101929486	0	0	0	0	0	0	0	0	0	0	LINC01722	long intergenic non-protein coding RNA 1722	ncRNA	0	0	0	0	0	0	0	0	0	0	0	0	0	0	0	0
101929488	0	0	0	0	0	0	0	0	0	0	LOC101929488	uncharacterized LOC101929488	ncRNA	0	0	0	0	0	0	0	0	0	0	0	0	0	0	0	0
101929497	0	0	0	0	0	0	0	0	0	0	LOC101929497	uncharacterized LOC101929497	ncRNA	0	0	0	0	0	0	0	0	0	0	0	0	0	0	0	0
101929504	0	0	0	0	0	0	0	0	0	0	LINC02544	long intergenic non-protein coding RNA 2544	ncRNA	0	0	0	0	0	0	0	0	0	0	0	0	0	0	0	0
101929505	0	0	0	0	0	0	0	0	0	0	LINC02150	long intergenic non-protein coding RNA 2150	ncRNA	0	0	0	0	0	0	0	0	0	0	0	0	0	0	0	0
101929511	0	0	0	0	0	0	0	0	0	0	LINC01970	long intergenic non-protein coding RNA 1970	ncRNA	0	0	0	0	0	0	0	0	0	0	0	0	0	0	0	0
101929512	0	0	0	0	0	0	0	0	0	0	LOC101929512	uncharacterized LOC101929512	ncRNA	0	0	0	0	0	0	0	0	0	0	0	0	0	0	0	0
101929517	0	0	0	0	0	0	0	0	0	0	LOC101929517	uncharacterized LOC101929517	ncRNA	0	0	0	0	0	0	0	0	0	0	0	0	0	0	0	0
101929520	0	0	0	0	0	0	0	0	0	0	LINC00993	long intergenic non-protein coding RNA 993	ncRNA	0	0	0	0	0	0	0	0	0	0	0	0	0	0	1	0
101929524	0	0	0	0	0	0	0	0	0	0	LOC101929524	uncharacterized LOC101929524	ncRNA	0	0	0	0	0	0	0	0	0	0	0	0	0	0	0	0
101929526	0	0	0	0	0	0	0	0	0	0	LOC101929526	uncharacterized LOC101929526	ncRNA	0	0	0	0	0	0	0	0	0	0	0	0	0	0	0	0
101929528	0	0	0	0	0	0	0	0	0	0	LOC101929528	uncharacterized LOC101929528	ncRNA	0	0	0	0	0	0	0	0	0	0	0	0	0	0	0	0
101929529	0	0	0	0	0	0	0	0	0	0	LOC101929529	uncharacterized LOC101929529	ncRNA	0	0	0	0	0	0	0	0	0	0	0	0	0	0	0	0
101929536	0	0	0	0	0	0	0	0	0	0	LOC101929536	uncharacterized LOC101929536	ncRNA	0	0	0	0	0	0	0	0	0	0	0	0	0	0	0	0
101929538	0	0	0	0	0	0	0	0	0	0	LOC101929538	uncharacterized LOC101929538	ncRNA	0	0	0	0	0	0	0	0	0	0	0	0	0	0	0	0
101929549	0	0	0	0	0	0	0	0	0	0	LOC101929549	uncharacterized LOC101929549	ncRNA	0	0	0	0	0	0	0	0	0	0	0	0	0	0	0	0
101929550	0	0	0	0	0	0	0	0	0	0	LOC101929550	uncharacterized LOC101929550	ncRNA	0	0	0	0	0	0	0	0	0	0	0	0	0	0	0	0
101929552	0	0	0	0	0	0	0	0	0	0	LOC101929552	uncharacterized LOC101929552	ncRNA	0	0	0	0	0	0	0	0	0	0	0	0	0	0	0	0
101929557	0	0	0	0	0	0	0	0	0	0	LINC01395	long intergenic non-protein coding RNA 1395	ncRNA	0	0	0	0	0	0	0	0	0	0	0	0	0	0	0	0
101929570	0	0	0	0	0	0	0	0	0	0	LOC101929570	uncharacterized LOC101929570	ncRNA	0	0	0	0	0	0	0	0	0	0	0	0	0	0	0	0
101929582	0	0	0	0	0	0	0	0	0	0	LINC01241	long intergenic non-protein coding RNA 1241	ncRNA	0	0	0	0	0	0	0	0	0	0	0	0	0	0	0	0
101929584	0	0	0	0	0	0	0	0	0	0	LINC02443	long intergenic non-protein coding RNA 2443	ncRNA	0	0	0	0	0	0	0	0	0	0	0	0	0	0	0	0
101929586	0	0	0	0	0	0	0	0	0	0	LOC101929586	uncharacterized LOC101929586	ncRNA	0	0	0	0	0	0	0	0	0	0	0	0	0	0	0	0
101929591	0	0	0	0	0	0	0	0	0	0	KIZ-AS1	KIZ antisense RNA 1	ncRNA	0	0	0	0	0	0	0	0	0	0	0	0	0	0	0	0
101929592	0	0	0	0	0	0	0	0	0	0	LOC101929592	uncharacterized LOC101929592	ncRNA	0	0	0	0	0	0	0	0	0	0	0	0	0	0	0	0
101929607	0	0	0	0	0	0	0	0	0	0	LINC01990	long intergenic non-protein coding RNA 1990	ncRNA	0	0	0	0	0	0	0	0	0	0	0	0	0	0	0	0
101929609	0	0	0	0	0	0	0	0	0	0	LOC101929609	uncharacterized LOC101929609	ncRNA	0	0	0	0	0	0	0	0	0	0	0	0	0	0	0	0
101929620	0	0	0	0	0	0	0	0	0	0	LINC01243	long intergenic non-protein coding RNA 1243	ncRNA	0	0	0	0	0	0	0	0	0	0	0	0	0	0	0	0
101929621	0	0	0	0	0	0	0	0	0	0	LOC101929621	uncharacterized LOC101929621	ncRNA	0	0	0	0	0	0	0	0	0	0	0	0	0	0	0	0
101929622	0	0	0	0	0	0	0	0	0	0	LOC101929622	uncharacterized LOC101929622	ncRNA	0	0	0	0	0	0	0	0	0	0	0	0	0	0	0	0
101929623	0	0	0	0	0	0	0	0	0	0	LINC01215	long intergenic non-protein coding RNA 1215	ncRNA	0	0	0	0	0	0	0	0	0	0	0	0	0	0	0	0
101929631	0	0	0	0	0	0	0	0	0	0	LINC01653	long intergenic non-protein coding RNA 1653	ncRNA	0	0	0	0	0	0	0	0	0	0	0	0	0	0	0	0
101929645	0	0	0	0	0	0	0	0	0	0	LOC101929645	uncharacterized LOC101929645	ncRNA	0	0	0	0	0	0	0	0	0	0	0	0	0	0	0	0
101929651	0	0	0	0	0	0	0	0	0	0	LINC01398	long intergenic non-protein coding RNA 1398	ncRNA	0	0	0	0	0	0	0	0	0	0	0	0	0	0	0	0
101929657	0	0	0	0	0	0	0	0	0	0	LOC101929657	uncharacterized LOC101929657	ncRNA	0	0	0	0	0	0	0	0	0	0	0	0	0	0	0	0
101929660	0	0	0	0	0	0	0	0	0	0	LINC02109	long intergenic non-protein coding RNA 2109	ncRNA	0	0	0	0	0	0	0	0	0	0	0	0	0	0	0	0
101929681	0	0	0	0	0	0	0	0	1	0	LINC02064	long intergenic non-protein coding RNA 2064	ncRNA	0	0	0	0	0	0	1	0	0	0	0	0	1	0	0	0
101929690	0	0	0	0	0	0	0	0	0	0	LINC01583	long intergenic non-protein coding RNA 1583	ncRNA	0	0	0	0	0	0	0	0	0	0	0	0	0	0	0	0
101929693	0	1	0	0	0	0	0	0	1	1	RARA-AS1	RARA antisense RNA 1	ncRNA	0	0	0	0	0	0	1	0	0	0	0	1	2	0	0	0
101929694	0	0	0	0	0	0	0	0	0	0	LINC02042	long intergenic non-protein coding RNA 2042	ncRNA	0	0	0	0	0	0	0	0	0	0	0	0	0	0	0	0
101929715	0	0	0	0	0	0	0	0	0	0	LOC101929715	uncharacterized LOC101929715	ncRNA	0	0	0	0	0	0	0	0	0	0	0	0	0	0	0	0
101929717	0	0	0	0	0	0	0	0	0	0	LINC02044	long intergenic non-protein coding RNA 2044	ncRNA	0	0	0	0	0	0	0	0	0	0	0	0	0	0	0	0
101929718	0	0	0	0	0	0	0	0	0	0	LOC101929718	uncharacterized LOC101929718	ncRNA	0	0	0	0	0	0	0	0	0	0	0	0	0	0	0	0
101929719	0	0	0	0	0	0	0	0	0	0	LOC101929719	uncharacterized LOC101929719	ncRNA	0	0	0	0	0	0	0	0	0	0	0	0	0	0	0	0
101929726	0	0	0	0	0	0	0	0	0	0	MYMX	myomixer, myoblast fusion factor	protein-coding	0	0	0	0	0	0	0	1	0	1	2	0	0	0	0	0
101929730	0	0	0	0	0	0	0	0	0	0	LINC01352	long intergenic non-protein coding RNA 1352	ncRNA	0	0	0	0	0	0	0	0	0	0	0	0	0	0	0	0
101929745	0	0	0	0	0	0	0	0	0	0	LINC02119	long intergenic non-protein coding RNA 2119	ncRNA	0	0	0	0	0	0	0	0	0	0	0	0	0	0	0	0
101929747	0	0	0	0	0	0	0	0	0	0	LOC101929747	uncharacterized LOC101929747	protein-coding	0	0	0	0	0	0	0	0	0	0	0	0	0	0	0	0
101929748	0	0	0	0	0	0	0	0	0	0	LOC101929748	uncharacterized LOC101929748	ncRNA	0	0	0	0	0	0	0	0	0	0	0	0	0	0	0	0
101929752	0	0	0	0	0	0	0	0	0	0	LOC101929752	uncharacterized LOC101929752	ncRNA	0	0	0	0	0	0	0	0	0	0	0	0	0	0	0	0
101929759	0	0	0	0	0	0	0	0	0	0	LOC101929759	uncharacterized LOC101929759	ncRNA	0	0	0	0	0	0	0	0	0	0	0	0	0	0	0	0
101929760	0	0	0	0	0	0	0	0	0	0	PIK3IP1-AS1	PIK3IP1 antisense RNA 1 (head to head)	ncRNA	0	0	0	0	0	0	0	0	0	0	0	0	0	0	0	0
101929765	0	0	0	0	0	0	0	0	0	0	LINC01585	long intergenic non-protein coding RNA 1585	ncRNA	0	0	0	0	0	0	0	0	0	0	0	0	0	0	0	0
101929897	0	0	0	0	0	0	0	0	1	0	LOC101929897	uncharacterized LOC101929897	ncRNA	0	0	0	0	0	0	1	0	0	0	0	0	1	0	0	0
101929964	0	0	0	0	0	0	0	0	0	0	LOC101929964	uncharacterized LOC101929964	ncRNA	0	0	0	0	0	0	0	0	0	0	0	0	0	0	0	0
10193	0	0	0	0	0	0	0	0	0	0	RNF41	ring finger protein 41	protein-coding	1	1	0	1	1	1	0	1	1	1	7	0	0	1	0	1
101930071	0	0	0	0	0	0	0	0	0	0	LOC101930071	uncharacterized LOC101930071	ncRNA	0	0	0	0	0	0	0	0	0	0	0	0	0	0	0	0
101930114	1	0	0	0	0	1	0	0	0	1	LOC101930114	uncharacterized LOC101930114	ncRNA	0	0	0	0	0	0	1	0	0	0	0	2	1	0	0	0
101930421	0	0	0	0	0	0	0	0	0	0	LOC101930421	uncharacterized LOC101930421	ncRNA	0	0	0	0	0	0	0	0	0	0	0	0	0	0	0	0
101930452	0	0	0	0	0	0	0	0	1	0	LINC02367	long intergenic non-protein coding RNA 2367	ncRNA	0	0	0	0	0	0	1	0	0	0	0	0	1	0	0	0
101930531	0	0	0	0	0	0	0	0	0	0	LOC101930531	uncharacterized LOC101930531	pseudo	0	0	0	0	0	0	0	0	0	0	0	0	0	0	0	0
10194	0	0	0	0	0	0	0	0	0	1	TSHZ1	teashirt zinc finger homeobox 1	protein-coding	0	0	0	0	0	0	1	1	1	1	3	1	0	1	0	1
10195	0	0	0	0	1	0	0	0	0	0	ALG3	ALG3, alpha-1,3- mannosyltransferase	protein-coding	1	1	0	1	0	1	1	1	1	1	6	1	0	1	0	1
101954204	0	0	0	0	0	0	0	0	0	0	LINC00644	long intergenic non-protein coding RNA 644	ncRNA	0	0	0	0	0	0	0	0	0	0	0	0	0	0	0	0
10196	0	1	0	0	0	0	0	1	1	0	PRMT3	protein arginine methyltransferase 3	protein-coding	1	0	0	0	0	1	1	1	1	1	4	1	2	1	0	1
10197	0	1	0	0	0	0	0	0	1	0	PSME3	proteasome activator subunit 3	protein-coding	1	1	0	1	1	1	1	1	1	1	7	0	2	1	0	1
101978719	0	0	0	0	0	0	0	0	0	0	LINC00970	long intergenic non-protein coding RNA 970	ncRNA	0	0	0	0	0	0	0	0	0	0	0	0	0	0	0	0
10198	1	0	0	0	1	1	0	0	0	1	MPHOSPH9	M-phase phosphoprotein 9	protein-coding	0	0	0	0	0	0	1	0	0	1	1	3	1	1	1	1
10199	0	0	0	0	1	0	0	0	0	0	MPHOSPH10	M-phase phosphoprotein 10	protein-coding	1	0	0	0	1	1	1	1	1	1	5	1	0	1	0	0
102	0	0	0	0	0	0	0	0	0	0	ADAM10	ADAM metallopeptidase domain 10	protein-coding	1	1	0	1	1	1	0	1	1	1	7	0	0	1	0	1
1020	0	1	0	0	0	0	0	1	1	1	CDK5	cyclin dependent kinase 5	protein-coding	1	1	1	1	1	1	1	1	1	1	8	2	2	1	0	1
10200	0	1	0	0	0	0	0	1	1	0	MPHOSPH6	M-phase phosphoprotein 6	protein-coding	1	1	0	1	0	1	1	1	1	1	6	1	2	1	0	1
10201	0	0	0	0	0	0	0	0	0	1	NME6	NME/NM23 nucleoside diphosphate kinase 6	protein-coding	1	1	0	1	0	1	1	1	1	1	6	1	0	1	0	1
10202	1	0	0	0	0	0	0	0	1	1	DHRS2	dehydrogenase/reductase 2	protein-coding	0	0	0	0	0	0	1	1	1	1	3	2	1	1	0	1
10203	0	0	0	0	0	0	0	0	0	0	CALCRL	calcitonin receptor like receptor	protein-coding	1	1	0	1	1	1	0	1	1	1	7	0	0	1	0	1
10204	0	0	0	0	0	0	0	0	0	0	NUTF2	nuclear transport factor 2	protein-coding	0	0	0	0	1	0	0	1	1	1	4	0	0	1	0	1
10205	1	1	0	0	1	1	0	0	0	0	MPZL2	myelin protein zero like 2	protein-coding	0	0	0	0	0	0	1	1	1	1	3	2	2	1	0	1
10206	0	0	0	0	0	0	0	0	0	0	TRIM13	tripartite motif containing 13	protein-coding	1	0	0	0	0	1	0	1	1	1	4	0	0	1	0	1
102060282	0	0	0	0	0	0	0	0	0	0	RASSF1-AS1	RASSF1 antisense RNA 1	ncRNA	0	0	0	0	0	0	0	0	0	0	0	0	0	0	1	0
10207	0	0	0	0	0	0	0	0	0	0	PATJ	PATJ, crumbs cell polarity complex component	protein-coding	0	1	0	1	1	1	0	1	1	1	6	0	0	1	0	1
10208	0	0	0	0	0	0	0	0	0	0	USPL1	ubiquitin specific peptidase like 1	protein-coding	0	0	0	0	0	0	0	1	1	1	3	0	0	1	0	1
10209	0	1	0	0	1	0	0	0	1	1	EIF1	eukaryotic translation initiation factor 1	protein-coding	0	0	1	1	1	0	1	1	1	1	6	2	2	1	0	1
1021	0	1	0	0	0	0	0	1	1	1	CDK6	cyclin dependent kinase 6	protein-coding	1	1	1	1	1	1	1	1	1	1	8	2	2	1	0	1
10210	0	0	0	0	0	0	0	0	0	0	TOPORS	TOP1 binding arginine/serine rich protein	protein-coding	0	0	0	0	1	0	0	1	1	1	4	0	0	1	0	1
10211	0	1	0	0	0	0	0	1	1	1	FLOT1	flotillin 1	protein-coding	1	1	0	1	1	1	1	1	1	1	7	2	2	1	0	1
10212	0	0	0	0	0	0	0	0	1	0	DDX39A	DExD-box helicase 39A	protein-coding	1	0	0	0	1	1	1	1	1	1	5	0	1	1	0	1
10213	0	0	0	0	0	0	0	0	0	0	PSMD14	proteasome 26S subunit, non-ATPase 14	protein-coding	1	1	1	1	1	1	0	1	1	1	8	0	0	1	0	1
10214	0	0	0	0	0	0	0	0	0	0	SSX3	SSX family member 3	protein-coding	0	0	0	0	0	0	0	1	1	1	3	0	0	0	0	1
10215	0	0	0	0	0	0	0	0	0	0	OLIG2	oligodendrocyte transcription factor 2	protein-coding	0	0	0	0	0	1	0	1	1	1	3	0	0	1	0	1
102157402	0	0	0	0	0	0	0	0	0	0	AK6	adenylate kinase 6	protein-coding	1	0	0	0	0	0	0	1	1	1	4	0	0	1	0	1
10216	1	0	0	0	0	0	0	0	0	1	PRG4	proteoglycan 4	protein-coding	0	0	0	1	0	0	1	1	1	1	4	2	0	1	0	1
10217	0	0	0	0	1	0	0	0	0	0	CTDSPL	CTD small phosphatase like	protein-coding	0	0	0	1	1	1	1	1	1	1	5	1	0	1	0	1
10218	0	0	0	0	0	0	0	0	0	0	ANGPTL7	angiopoietin like 7	protein-coding	0	0	0	1	0	0	0	1	1	1	4	0	0	1	0	1
10219	0	0	0	0	0	0	0	0	0	0	KLRG1	killer cell lectin like receptor G1	protein-coding	1	0	0	1	0	1	0	1	1	1	5	0	0	1	0	1
1022	0	0	0	0	1	0	0	1	0	0	CDK7	cyclin dependent kinase 7	protein-coding	1	1	1	1	1	1	1	1	1	1	8	2	0	1	0	1
10220	0	0	0	0	0	0	0	0	0	0	GDF11	growth differentiation factor 11	protein-coding	0	0	0	1	1	1	0	1	1	1	5	0	0	1	0	1
10221	1	0	0	0	0	0	0	0	0	0	TRIB1	tribbles pseudokinase 1	protein-coding	0	0	0	0	1	0	1	1	1	1	4	1	0	1	0	1
10223	0	0	0	0	0	0	0	0	0	0	GPA33	glycoprotein A33	protein-coding	0	0	0	0	0	0	0	0	1	1	2	0	0	1	1	1
10224	0	0	0	0	0	0	0	0	0	0	ZNF443	zinc finger protein 443	protein-coding	1	0	0	1	0	1	0	1	1	1	5	0	0	1	0	1
10225	0	0	0	0	0	0	0	0	0	0	CD96	CD96 molecule	protein-coding	1	0	0	1	0	1	0	1	0	1	4	0	0	1	0	1
10226	0	0	0	0	1	0	0	1	1	0	PLIN3	perilipin 3	protein-coding	1	0	0	0	0	1	1	1	1	1	4	2	1	1	0	1
10227	0	0	0	0	1	0	0	0	1	1	MFSD10	major facilitator superfamily domain containing 10	protein-coding	0	0	0	0	0	0	1	1	1	1	3	2	1	0	0	1
10228	0	0	0	0	0	0	0	0	0	0	STX6	syntaxin 6	protein-coding	1	1	0	1	0	1	0	1	1	1	6	0	0	1	0	1
10229	0	0	0	0	0	0	0	0	0	0	COQ7	coenzyme Q7, hydroxylase	protein-coding	1	0	0	0	0	1	0	1	1	1	4	0	0	1	0	1
10230	0	0	0	0	1	0	0	0	0	0	NBR2	neighbor of BRCA1 gene 2 (non-protein coding)	ncRNA	0	0	0	0	0	0	1	0	0	0	0	1	0	1	1	1
10231	1	0	0	0	0	0	1	0	0	1	RCAN2	regulator of calcineurin 2	protein-coding	0	0	0	1	0	0	1	1	1	1	4	3	0	1	0	1
10232	0	0	0	0	0	0	0	0	0	0	MSLN	mesothelin	protein-coding	1	0	0	0	0	1	0	1	1	1	4	0	0	1	0	1
10233	0	0	0	0	0	0	0	0	0	0	LRRC23	leucine rich repeat containing 23	protein-coding	0	0	0	0	1	0	0	0	0	0	1	0	0	0	0	0
10234	0	0	0	0	0	0	0	0	0	0	LRRC17	leucine rich repeat containing 17	protein-coding	0	0	0	0	0	0	0	1	0	1	2	0	0	1	0	1
10235	0	0	0	0	0	0	0	0	0	1	RASGRP2	RAS guanyl releasing protein 2	protein-coding	1	1	0	1	1	1	1	1	1	1	7	1	0	1	0	1
10236	0	0	0	0	0	0	0	0	0	0	HNRNPR	heterogeneous nuclear ribonucleoprotein R	protein-coding	1	0	0	1	1	1	0	1	1	1	6	0	0	1	0	1
10237	0	0	0	0	0	0	0	0	0	0	SLC35B1	solute carrier family 35 member B1	protein-coding	0	0	0	0	0	0	0	1	1	1	3	0	0	0	0	1
10238	0	0	0	0	0	0	0	0	0	0	DCAF7	DDB1 and CUL4 associated factor 7	protein-coding	1	0	0	0	1	1	0	1	1	1	5	0	0	1	0	1
1024	0	0	0	0	0	0	0	0	0	0	CDK8	cyclin dependent kinase 8	protein-coding	1	0	0	1	1	1	0	1	1	1	6	0	0	1	0	1
10240	0	0	0	0	0	0	0	0	0	0	MRPS31	mitochondrial ribosomal protein S31	protein-coding	1	0	0	0	1	1	0	1	1	1	5	0	0	1	0	1
10241	0	0	0	0	0	0	0	0	0	0	CALCOCO2	calcium binding and coiled-coil domain 2	protein-coding	0	0	0	0	1	0	0	1	1	1	4	0	0	1	0	1
10242	0	0	0	0	0	0	0	0	0	0	KCNMB2	potassium calcium-activated channel subfamily M regulatory beta subunit 2	protein-coding	1	1	0	1	0	1	0	1	1	1	6	0	0	1	0	1
10243	0	0	0	0	0	0	1	0	0	1	GPHN	gephyrin	protein-coding	1	0	1	1	1	1	1	1	1	1	7	2	0	1	0	1
10244	0	0	0	0	0	0	0	0	0	0	RABEPK	Rab9 effector protein with kelch motifs	protein-coding	1	0	0	0	0	1	0	1	0	1	3	0	0	1	0	1
10245	0	0	0	0	0	0	0	0	0	0	TIMM17B	translocase of inner mitochondrial membrane 17B	protein-coding	1	0	0	1	0	1	0	1	1	1	5	0	0	0	0	1
10246	1	0	0	0	0	0	1	0	1	1	SLC17A2	solute carrier family 17 member 2	protein-coding	0	0	0	0	0	1	1	1	1	1	3	3	1	1	0	1
102467079	0	0	0	0	0	0	0	0	0	0	LINC02180	long intergenic non-protein coding RNA 2180	ncRNA	0	0	0	0	0	0	0	0	0	0	0	0	0	0	0	0
10247	0	0	0	0	0	0	0	0	0	0	RIDA	reactive intermediate imine deaminase A homolog	protein-coding	1	0	0	0	0	1	0	1	1	1	4	0	0	1	0	1
10248	0	0	0	0	0	0	0	0	0	0	POP7	POP7 homolog, ribonuclease P/MRP subunit	protein-coding	1	0	0	0	1	1	0	1	1	1	5	0	0	1	0	1
10249	1	0	0	0	1	0	0	0	0	0	GLYAT	glycine-N-acyltransferase	protein-coding	1	0	0	1	0	1	1	1	1	1	5	2	0	1	0	1
1025	0	0	0	0	0	0	0	0	0	0	CDK9	cyclin dependent kinase 9	protein-coding	1	0	0	1	1	1	0	1	1	1	6	0	0	1	0	1
10250	0	0	0	0	0	0	0	0	0	0	SRRM1	serine and arginine repetitive matrix 1	protein-coding	1	0	0	1	1	1	0	1	1	1	6	0	0	1	0	1
10251	0	0	0	0	0	0	0	0	0	0	SPRY3	sprouty RTK signaling antagonist 3	protein-coding	0	1	1	1	1	1	0	1	0	1	6	0	0	1	0	1
10252	0	0	0	0	0	0	0	0	1	0	SPRY1	sprouty RTK signaling antagonist 1	protein-coding	1	1	1	1	1	1	1	1	1	1	8	0	1	1	0	1
10253	0	1	0	0	0	0	0	0	1	1	SPRY2	sprouty RTK signaling antagonist 2	protein-coding	1	1	1	1	1	1	1	1	1	1	8	1	2	1	0	1
10254	0	0	0	0	0	0	0	0	0	0	STAM2	signal transducing adaptor molecule 2	protein-coding	1	1	0	1	1	1	0	1	1	1	7	0	0	1	0	1
102546226	0	0	0	0	0	0	0	0	0	0	LINC02060	long intergenic non-protein coding RNA 2060	ncRNA	0	0	0	0	0	0	0	0	0	0	0	0	0	0	0	0
102546294	0	0	0	0	0	0	0	0	0	0	LOC102546294	uncharacterized LOC102546294	ncRNA	0	0	0	0	0	0	0	0	0	0	0	0	0	0	0	0
10255	0	0	0	0	0	0	0	0	0	0	HCG9	HLA complex group 9 (non-protein coding)	ncRNA	0	0	0	0	0	0	0	0	0	0	0	0	0	1	1	1
10256	0	0	0	0	0	0	0	0	0	0	CNKSR1	connector enhancer of kinase suppressor of Ras 1	protein-coding	1	0	0	1	1	1	0	1	1	1	6	0	0	1	0	1
10257	0	1	0	0	1	0	1	0	1	0	ABCC4	ATP binding cassette subfamily C member 4	protein-coding	1	1	0	1	1	1	1	1	1	1	7	2	2	1	0	1
1026	0	0	0	0	0	0	0	0	0	0	CDKN1A	cyclin dependent kinase inhibitor 1A	protein-coding	1	1	1	1	1	1	0	1	1	1	8	0	0	1	0	1
10260	0	0	0	0	0	0	0	0	0	0	DENND4A	DENN domain containing 4A	protein-coding	1	0	0	0	1	1	0	1	1	1	5	0	0	1	0	0
102606465	0	1	0	0	1	0	1	0	1	0	LOC102606465	uncharacterized LOC102606465	ncRNA	0	0	0	0	0	0	1	0	0	0	0	2	2	0	0	0
10261	0	0	0	0	0	0	0	0	0	0	IGSF6	immunoglobulin superfamily member 6	protein-coding	0	0	0	0	0	0	0	1	1	1	3	0	0	1	0	1
10262	0	0	0	0	0	0	0	0	0	0	SF3B4	splicing factor 3b subunit 4	protein-coding	1	1	0	1	1	1	0	1	1	1	7	0	0	1	0	1
10263	1	1	0	0	0	0	1	1	1	0	CDK2AP2	cyclin dependent kinase 2 associated protein 2	protein-coding	0	0	0	0	0	0	1	1	1	1	3	3	2	1	0	1
10265	0	0	0	0	0	0	0	0	0	0	IRX5	iroquois homeobox 5	protein-coding	0	0	0	0	0	0	0	1	1	1	3	0	0	1	0	1
102659288	0	0	0	0	0	0	0	0	0	0	KCCAT333	renal clear cell carcinoma-associated transcript 333	ncRNA	0	0	0	0	0	0	0	0	0	0	0	0	0	0	0	0
10266	0	0	0	0	0	0	0	0	0	0	RAMP2	receptor activity modifying protein 2	protein-coding	1	1	0	1	0	1	0	1	1	1	6	0	0	1	0	1
10267	1	0	0	0	1	0	0	0	0	0	RAMP1	receptor activity modifying protein 1	protein-coding	1	1	0	1	1	1	1	1	1	1	7	2	0	1	0	1
10268	0	0	0	0	0	0	0	0	0	0	RAMP3	receptor activity modifying protein 3	protein-coding	1	1	0	1	0	1	0	1	1	1	6	0	0	1	0	1
10269	0	0	0	0	0	0	0	0	0	0	ZMPSTE24	zinc metallopeptidase STE24	protein-coding	0	0	0	0	0	0	0	1	1	1	3	0	0	1	0	1
1027	0	1	0	0	0	0	0	0	1	0	CDKN1B	cyclin dependent kinase inhibitor 1B	protein-coding	1	1	1	1	1	1	1	1	1	1	8	0	2	1	0	1
10270	0	0	0	0	0	0	0	0	0	1	AKAP8	A-kinase anchoring protein 8	protein-coding	0	0	1	1	1	1	1	1	1	1	6	1	0	1	0	1
10272	0	1	1	0	0	0	0	1	1	1	FSTL3	follistatin like 3	protein-coding	1	0	0	1	1	1	1	1	1	1	6	2	3	1	0	1
102723335	0	0	0	0	0	0	0	0	0	0	LOC102723335	uncharacterized LOC102723335	ncRNA	0	0	0	0	0	0	0	0	0	0	0	0	0	0	0	0
102723448	0	0	0	0	0	0	0	0	0	0	LINC01986	long intergenic non-protein coding RNA 1986	ncRNA	0	0	0	0	0	0	0	0	0	0	0	0	0	0	0	0
102723489	0	0	0	0	0	0	0	0	1	0	LINC00205	long intergenic non-protein coding RNA 205	ncRNA	0	0	0	0	0	0	1	0	0	0	0	0	1	0	1	0
102723493	1	1	0	0	0	0	1	0	1	1	LOC102723493	uncharacterized LOC102723493	ncRNA	0	0	0	0	0	0	1	0	0	0	0	3	2	0	0	0
102723526	0	0	0	0	0	0	0	0	0	0	LINC02218	long intergenic non-protein coding RNA 2218	ncRNA	0	0	0	0	0	0	0	0	0	0	0	0	0	0	0	0
102723648	0	0	0	0	0	0	0	0	0	0	LOC102723648	uncharacterized LOC102723648	ncRNA	0	0	0	0	0	0	0	0	0	0	0	0	0	0	0	0
102723657	0	0	0	0	0	0	0	0	0	0	LOC102723657	uncharacterized LOC102723657	ncRNA	0	0	0	0	0	0	0	0	0	0	0	0	0	0	0	0
102723661	0	0	0	0	0	0	0	0	0	0	LOC102723661	uncharacterized LOC102723661	ncRNA	0	0	0	0	0	0	0	0	0	0	0	0	0	0	0	0
102723665	0	0	0	0	0	0	0	0	0	1	LOC102723665	uncharacterized LOC102723665	ncRNA	0	0	0	0	0	0	1	0	0	0	0	1	0	0	0	0
102723684	0	0	0	0	0	0	0	0	0	0	LOC102723684	uncharacterized LOC102723684	ncRNA	0	0	0	0	0	0	0	0	0	0	0	0	0	0	0	0
102723692	0	0	0	0	0	0	0	0	0	0	LOC102723692	uncharacterized LOC102723692	ncRNA	0	0	0	0	0	0	0	0	0	0	0	0	0	0	0	0
102723701	0	0	0	0	0	0	0	0	0	0	LOC102723701	uncharacterized LOC102723701	ncRNA	0	0	0	0	0	0	0	0	0	0	0	0	0	0	0	0
102723704	0	0	0	0	0	0	0	0	0	0	LOC102723704	uncharacterized LOC102723704	ncRNA	0	0	0	0	0	0	0	0	0	0	0	0	0	0	0	0
102723742	0	0	0	0	0	0	0	0	0	0	LINC01500	long intergenic non-protein coding RNA 1500	ncRNA	0	0	0	0	0	0	0	0	0	0	0	0	0	0	0	0
102723757	0	0	0	0	0	0	0	0	0	0	LOC102723757	uncharacterized LOC102723757	ncRNA	0	0	0	0	0	0	0	0	0	0	0	0	0	0	0	0
102723775	0	1	0	0	0	0	0	0	1	0	LINC01315	long intergenic non-protein coding RNA 1315	ncRNA	0	0	0	0	0	0	1	0	0	0	0	0	2	0	1	0
102723786	0	0	0	0	0	0	0	0	0	0	LOC102723786	uncharacterized LOC102723786	ncRNA	0	0	0	0	0	0	0	0	0	0	0	0	0	0	0	0
102723809	0	0	0	0	0	0	0	0	0	0	LOC102723809	uncharacterized LOC102723809	ncRNA	0	0	0	0	0	0	0	0	0	0	0	0	0	0	0	0
102723831	0	0	0	0	0	0	0	0	0	0	LOC102723831	uncharacterized LOC102723831	ncRNA	0	0	0	0	0	0	0	0	0	0	0	0	0	0	0	0
102723886	0	0	0	0	0	0	0	0	0	0	LOC102723886	uncharacterized LOC102723886	ncRNA	0	0	0	0	0	0	0	0	0	0	0	0	0	0	0	0
102723899	0	0	0	0	1	0	0	0	1	1	LOC102723899	uncharacterized LOC102723899	protein-coding	0	0	0	0	0	0	1	0	0	0	0	2	1	0	0	0
102723924	0	0	0	0	0	0	0	0	0	0	LOC102723924	uncharacterized LOC102723924	ncRNA	0	0	0	0	0	0	0	0	0	0	0	0	0	0	0	0
102723932	0	0	0	0	0	0	0	0	0	0	LOC102723932	uncharacterized LOC102723932	ncRNA	0	0	0	0	0	0	0	0	0	0	0	0	0	0	0	0
102723983	0	0	0	0	0	0	0	0	0	1	LOC102723983	uncharacterized LOC102723983	ncRNA	0	0	0	0	0	0	1	0	0	0	0	1	0	0	0	0
102724009	0	0	0	0	0	0	0	0	0	0	LOC102724009	uncharacterized LOC102724009	ncRNA	0	0	0	0	0	0	0	0	0	0	0	0	0	0	0	0
102724017	0	0	0	0	0	0	0	0	0	0	LOC102724017	uncharacterized LOC102724017	ncRNA	0	0	0	0	0	0	0	0	0	0	0	0	0	0	0	0
102724030	0	0	0	0	0	0	0	0	0	0	LOC102724030	uncharacterized LOC102724030	ncRNA	0	0	0	0	0	0	0	0	0	0	0	0	0	0	0	0
102724031	0	0	0	0	0	0	0	0	0	0	LOC102724031	ribosome biogenesis protein BMS1 homolog	pseudo	0	0	0	0	0	0	0	0	0	0	0	0	0	0	0	0
102724094	0	0	0	0	0	0	0	0	0	0	LOC102724094	uncharacterized LOC102724094	ncRNA	0	0	0	0	0	0	0	0	0	0	0	0	0	0	0	0
102724100	0	0	0	0	0	0	0	0	0	0	LOC102724100	uncharacterized LOC102724100	ncRNA	0	0	0	0	0	0	0	0	0	0	0	0	0	0	0	0
102724156	0	0	0	0	0	0	0	0	0	0	LOC102724156	uncharacterized LOC102724156	ncRNA	0	0	0	0	0	0	0	0	0	0	0	0	0	0	0	0
102724201	0	0	0	0	0	0	0	0	0	0	TBX18-AS1	TBX18 antisense RNA 1	ncRNA	0	0	0	0	0	0	0	0	0	0	0	0	0	0	0	0
102724312	0	0	0	0	0	0	0	0	0	0	LINC01770	long intergenic non-protein coding RNA 1770	ncRNA	0	0	0	0	0	0	0	0	0	0	0	0	0	0	0	0
102724323	0	0	0	0	0	0	0	0	0	0	LOC102724323	uncharacterized LOC102724323	ncRNA	0	0	0	0	0	0	0	0	0	0	0	0	0	0	0	0
102724358	0	0	0	0	0	0	0	0	0	0	LOC102724358	uncharacterized LOC102724358	ncRNA	0	0	0	0	0	0	0	0	0	0	0	0	0	0	0	0
102724368	0	0	0	0	0	0	0	0	0	0	LINC02585	long intergenic non-protein coding RNA 2585	ncRNA	0	0	0	0	0	0	0	0	0	0	0	0	0	0	0	0
102724508	0	0	0	0	0	0	0	0	0	0	THCAT158	thyroid cancer-associated transcript 158	ncRNA	0	0	0	0	0	0	0	0	0	0	0	0	0	0	0	0
102724511	0	0	0	0	0	0	0	0	0	0	LOC102724511	uncharacterized LOC102724511	ncRNA	0	0	0	0	0	0	0	0	0	0	0	0	0	0	0	0
102724517	0	0	0	0	0	0	0	0	0	1	LOC102724517	uncharacterized LOC102724517	ncRNA	0	0	0	0	0	0	1	0	0	0	0	1	0	0	0	0
102724528	0	0	0	0	0	0	0	0	0	0	LOC102724528	uncharacterized LOC102724528	ncRNA	0	0	0	0	0	0	0	0	0	0	0	0	0	0	0	0
102724532	0	0	0	0	0	0	0	0	0	0	LOC102724532	uncharacterized LOC102724532	ncRNA	0	0	0	0	0	0	0	0	0	0	0	0	0	0	0	0
102724551	0	0	0	0	0	0	0	0	0	0	LOC102724551	uncharacterized LOC102724551	ncRNA	0	0	0	0	0	0	0	0	0	0	0	0	0	0	0	0
102724587	0	0	0	0	0	0	0	0	0	0	LOC102724587	uncharacterized LOC102724587	ncRNA	0	0	0	0	0	0	0	0	0	0	0	0	0	0	0	0
102724612	0	0	0	0	0	0	0	0	0	0	LOC102724612	uncharacterized LOC102724612	ncRNA	0	0	0	0	0	0	0	0	0	0	0	0	0	0	0	0
102724699	0	0	0	0	0	0	0	0	0	0	LINC02043	long intergenic non-protein coding RNA 2043	ncRNA	0	0	0	0	0	0	0	0	0	0	0	0	0	0	0	0
102724814	0	0	0	0	0	0	0	0	0	0	LOC102724814	uncharacterized LOC102724814	ncRNA	0	0	0	0	0	0	0	0	0	0	0	0	0	0	0	0
102724880	1	0	0	0	1	1	0	0	0	1	LOC102724880	uncharacterized LOC102724880	ncRNA	0	0	0	0	0	0	1	0	0	0	0	3	1	0	0	0
102724927	0	0	0	0	0	0	0	0	0	0	LOC102724927	uncharacterized LOC102724927	ncRNA	0	0	0	0	0	0	0	0	0	0	0	0	0	0	0	0
102724929	0	0	0	0	0	0	0	0	0	0	LOC102724929	uncharacterized LOC102724929	ncRNA	0	0	0	0	0	0	0	0	0	0	0	0	0	0	0	0
102724938	0	0	0	0	0	0	0	0	0	0	LOC102724938	uncharacterized LOC102724938	ncRNA	0	0	0	0	0	0	0	0	0	0	0	0	0	0	0	0
102724965	0	0	0	0	0	0	0	0	0	0	LOC102724965	uncharacterized LOC102724965	protein-coding	0	0	0	0	0	0	0	0	0	0	0	0	0	0	0	0
10273	0	0	0	0	0	0	0	0	0	0	STUB1	STIP1 homology and U-box containing protein 1	protein-coding	1	1	0	1	1	1	0	1	1	1	7	0	0	1	0	1
10274	1	0	0	0	0	0	0	1	0	0	STAG1	stromal antigen 1	protein-coding	1	1	0	1	1	1	1	1	1	1	7	2	0	1	0	1
10276	0	0	0	0	1	0	0	1	0	0	NET1	neuroepithelial cell transforming 1	protein-coding	1	0	0	1	1	1	1	1	1	1	6	2	0	1	0	1
10277	0	0	0	0	0	0	0	1	0	0	UBE4B	ubiquitination factor E4B	protein-coding	0	1	0	1	1	1	1	1	1	1	6	1	0	1	0	1
10278	0	0	0	0	0	0	0	0	0	0	EFS	embryonal Fyn-associated substrate	protein-coding	0	0	0	0	1	0	0	1	1	1	4	0	0	1	0	1
10279	0	0	0	0	0	0	0	0	0	0	PRSS16	serine protease 16	protein-coding	0	0	0	0	0	0	0	1	1	1	3	0	0	1	0	1
1028	0	1	0	0	0	0	0	0	1	1	CDKN1C	cyclin dependent kinase inhibitor 1C	protein-coding	1	1	0	1	1	1	1	1	1	1	7	1	2	1	0	1
10280	0	0	0	0	0	0	0	0	0	0	SIGMAR1	sigma non-opioid intracellular receptor 1	protein-coding	0	0	0	0	0	0	0	1	1	1	3	0	0	1	0	1
10281	0	0	0	0	0	0	0	0	0	0	DSCR4	Down syndrome critical region 4	ncRNA	0	0	0	0	0	0	0	0	0	0	0	0	0	1	1	1
10282	1	0	0	0	0	0	0	0	1	0	BET1	Bet1 golgi vesicular membrane trafficking protein	protein-coding	1	1	0	1	0	1	1	1	1	1	6	1	1	1	0	1
10283	0	1	0	0	0	0	0	0	1	0	CWC27	CWC27 spliceosome associated protein homolog	protein-coding	1	0	0	0	0	1	1	1	1	1	4	0	2	0	0	1
10284	0	0	0	0	0	0	0	0	0	0	SAP18	Sin3A associated protein 18	protein-coding	1	0	0	1	1	1	0	1	1	1	6	0	0	0	0	1
10285	0	0	0	0	0	0	0	0	0	0	SMNDC1	survival motor neuron domain containing 1	protein-coding	1	1	0	1	0	1	0	1	1	1	6	0	0	1	0	1
10286	0	0	0	0	0	0	0	0	1	0	BCAS2	BCAS2, pre-mRNA processing factor	protein-coding	1	1	0	1	1	1	1	1	1	1	7	0	1	1	0	1
10287	0	1	0	0	0	0	0	0	1	0	RGS19	regulator of G protein signaling 19	protein-coding	1	0	0	1	1	1	1	1	1	1	6	0	2	1	0	1
10288	0	0	0	0	0	0	0	0	0	0	LILRB2	leukocyte immunoglobulin like receptor B2	protein-coding	0	0	0	1	1	1	0	1	1	1	5	0	0	1	0	1
10289	0	0	0	0	0	0	0	0	1	0	EIF1B	eukaryotic translation initiation factor 1B	protein-coding	0	0	0	0	0	0	1	1	1	0	2	0	1	0	0	0
1029	0	0	0	0	0	0	0	0	0	0	CDKN2A	cyclin dependent kinase inhibitor 2A	protein-coding	1	1	1	1	1	1	0	1	1	1	8	0	0	1	0	1
10290	0	0	0	0	0	0	0	0	0	0	SPEG	SPEG complex locus	protein-coding	0	0	0	0	0	0	0	1	1	1	3	0	0	1	0	1
10291	0	0	0	0	0	0	0	0	0	0	SF3A1	splicing factor 3a subunit 1	protein-coding	1	1	0	1	1	1	0	1	1	1	7	0	0	1	0	1
10293	0	0	0	0	0	0	0	0	0	0	TRAIP	TRAF interacting protein	protein-coding	1	0	0	0	1	1	0	1	1	1	5	0	0	1	0	1
10294	0	0	0	0	0	0	0	0	0	0	DNAJA2	DnaJ heat shock protein family (Hsp40) member A2	protein-coding	1	0	0	0	1	1	0	1	1	1	5	0	0	1	0	1
10295	0	1	0	0	0	0	1	0	1	0	BCKDK	branched chain ketoacid dehydrogenase kinase	protein-coding	1	0	0	0	1	1	1	1	1	1	5	1	2	1	0	1
10296	0	0	0	0	0	0	0	0	0	0	MAEA	macrophage erythroblast attacher	protein-coding	0	0	0	0	0	0	0	1	1	1	3	0	0	1	0	1
10297	0	0	0	0	0	0	0	0	0	0	APC2	APC2, WNT signaling pathway regulator	protein-coding	0	1	0	1	1	1	0	1	1	1	6	0	0	1	0	1
10298	0	0	0	0	0	0	0	0	0	0	PAK4	p21 (RAC1) activated kinase 4	protein-coding	1	1	1	1	1	1	0	1	1	1	8	0	0	1	0	1
10299	0	0	0	0	0	0	0	0	0	0	MARCH6	membrane associated ring-CH-type finger 6	protein-coding	1	0	0	0	0	1	0	1	1	1	4	0	0	1	0	1
103	0	0	0	0	0	0	0	1	1	0	ADAR	adenosine deaminase, RNA specific	protein-coding	1	1	0	1	1	1	1	1	1	1	7	1	1	1	0	1
1030	0	0	0	0	0	0	0	1	0	1	CDKN2B	cyclin dependent kinase inhibitor 2B	protein-coding	1	1	1	1	1	1	1	1	1	1	8	2	0	1	0	1
10300	0	0	0	0	1	0	0	0	0	1	KATNB1	katanin regulatory subunit B1	protein-coding	0	0	0	0	1	0	1	1	1	1	4	2	0	1	0	1
10301	1	0	0	0	0	0	1	0	0	0	DLEU1	deleted in lymphocytic leukemia 1 (non-protein coding)	ncRNA	0	0	0	0	0	0	1	0	1	0	1	2	0	1	1	1
10302	0	0	0	0	0	0	0	0	0	0	SNAPC5	small nuclear RNA activating complex polypeptide 5	protein-coding	1	0	0	1	0	1	0	1	1	1	5	0	0	0	0	0
10307	0	0	0	0	0	0	0	0	0	1	APBB3	amyloid beta precursor protein binding family B member 3	protein-coding	0	0	0	0	1	1	1	1	1	1	4	1	0	1	0	0
10308	0	0	0	0	0	0	0	0	0	0	ZNF267	zinc finger protein 267	protein-coding	1	0	0	1	0	1	0	1	1	1	5	0	0	1	0	1
10309	0	0	0	0	0	0	0	0	0	1	CCNO	cyclin O	protein-coding	0	0	0	1	1	1	1	1	1	1	5	1	0	1	0	1
1031	1	0	0	0	1	0	0	0	0	0	CDKN2C	cyclin dependent kinase inhibitor 2C	protein-coding	1	1	1	1	1	1	1	1	1	1	8	2	0	1	0	1
10311	0	0	0	0	0	1	0	0	0	0	VPS26C	VPS26 endosomal protein sorting factor C	protein-coding	0	0	0	0	0	0	1	1	1	1	3	0	1	0	0	1
10312	0	0	0	0	0	0	0	0	1	0	TCIRG1	T cell immune regulator 1, ATPase H+ transporting V0 subunit a3	protein-coding	1	1	0	1	0	1	1	1	1	1	6	0	1	1	0	1
10313	0	0	0	0	0	0	0	0	0	1	RTN3	reticulon 3	protein-coding	1	0	0	0	1	1	1	1	1	1	5	1	0	1	0	1
10314	0	0	0	0	0	0	0	1	0	1	LANCL1	LanC like 1	protein-coding	0	0	0	0	0	0	1	0	1	1	2	2	0	1	1	1
10316	0	0	0	0	0	0	0	0	0	0	NMUR1	neuromedin U receptor 1	protein-coding	1	1	0	1	1	1	0	1	1	1	7	0	0	1	0	0
10317	0	0	0	0	0	0	0	0	0	0	B3GALT5	beta-1,3-galactosyltransferase 5	protein-coding	0	1	0	1	0	1	0	1	1	1	5	0	0	1	0	1
10318	0	0	0	0	0	0	0	0	0	0	TNIP1	TNFAIP3 interacting protein 1	protein-coding	1	0	0	0	1	1	0	1	1	1	5	0	0	1	0	1
10319	0	0	0	0	0	0	0	0	0	0	LAMC3	laminin subunit gamma 3	protein-coding	1	1	0	1	0	1	0	1	1	1	6	0	0	1	0	1
1032	0	0	0	0	0	0	0	0	1	0	CDKN2D	cyclin dependent kinase inhibitor 2D	protein-coding	1	1	1	1	1	1	1	1	1	1	8	0	1	1	0	1
10320	0	0	0	0	0	0	0	0	0	0	IKZF1	IKAROS family zinc finger 1	protein-coding	1	0	0	1	1	1	0	1	1	1	6	0	0	1	0	1
10321	0	0	0	0	0	0	0	0	0	0	CRISP3	cysteine rich secretory protein 3	protein-coding	1	0	0	0	0	0	0	1	0	1	3	0	0	1	0	1
10322	0	0	0	0	1	0	0	0	0	1	SMYD5	SMYD family member 5	protein-coding	0	0	0	0	0	0	1	1	1	0	2	2	0	1	0	1
10324	0	0	0	0	0	0	0	0	0	0	KLHL41	kelch like family member 41	protein-coding	1	0	0	0	0	1	0	1	1	1	4	0	0	1	0	1
10325	0	0	0	0	0	0	0	0	0	0	RRAGB	Ras related GTP binding B	protein-coding	1	0	0	1	1	1	0	1	1	1	6	0	0	0	0	1
10326	0	0	0	0	0	0	0	0	0	0	SIRPB1	signal regulatory protein beta 1	protein-coding	1	0	0	1	0	1	0	1	1	1	5	0	0	1	0	1
10327	0	0	0	0	0	0	0	0	1	0	AKR1A1	aldo-keto reductase family 1 member A1	protein-coding	1	1	0	1	0	1	1	1	1	1	6	0	1	1	0	1
10328	0	0	0	0	0	0	0	0	0	0	EMC8	ER membrane protein complex subunit 8	protein-coding	0	0	0	0	0	0	0	0	1	1	2	0	0	1	1	1
10329	0	0	0	0	0	0	0	0	0	0	RXYLT1	ribitol xylosyltransferase 1	protein-coding	0	0	0	0	0	0	0	1	1	1	3	0	0	1	0	1
1033	1	1	1	0	1	1	1	1	0	0	CDKN3	cyclin dependent kinase inhibitor 3	protein-coding	0	0	0	0	1	1	1	1	1	1	4	4	3	1	0	1
10330	0	0	0	0	0	0	0	0	0	0	CNPY2	canopy FGF signaling regulator 2	protein-coding	0	0	0	0	0	0	0	1	1	1	3	0	0	1	0	1
10331	1	0	0	0	1	0	1	0	1	1	B3GNT3	UDP-GlcNAc:betaGal beta-1,3-N-acetylglucosaminyltransferase 3	protein-coding	1	1	0	1	0	1	1	1	1	1	6	4	1	1	0	1
10332	0	0	0	0	0	0	0	0	0	0	CLEC4M	C-type lectin domain family 4 member M	protein-coding	0	0	0	1	0	0	0	1	1	1	4	0	0	1	0	1
10333	0	0	0	0	0	0	0	0	0	0	TLR6	toll like receptor 6	protein-coding	1	1	1	1	1	1	0	1	1	1	8	0	0	1	0	1
10335	0	0	0	0	0	0	0	0	0	0	MRVI1	murine retrovirus integration site 1 homolog	protein-coding	1	1	0	1	1	1	0	0	1	1	6	0	0	1	0	1
10336	0	0	0	0	0	0	0	0	0	0	PCGF3	polycomb group ring finger 3	protein-coding	0	0	0	0	0	0	0	1	1	1	3	0	0	1	0	0
10342	0	0	0	0	0	0	0	0	0	0	TFG	TRK-fused gene	protein-coding	1	1	0	1	1	1	0	1	1	1	7	0	0	1	0	1
10343	0	0	0	0	0	0	0	0	0	0	PKDREJ	polycystin family receptor for egg jelly	protein-coding	0	0	0	0	0	0	0	1	1	1	3	0	0	1	0	0
10344	0	0	0	0	0	0	0	0	0	0	CCL26	C-C motif chemokine ligand 26	protein-coding	0	1	0	1	1	1	0	1	1	1	6	0	0	1	0	1
10345	0	0	0	0	0	0	0	0	0	0	TRDN	triadin	protein-coding	1	0	0	0	0	1	0	1	1	1	4	0	0	1	0	1
10346	1	1	0	0	0	0	1	1	1	1	TRIM22	tripartite motif containing 22	protein-coding	1	0	0	0	1	0	1	1	1	1	5	4	2	1	0	1
10347	0	0	0	0	0	0	0	0	0	0	ABCA7	ATP binding cassette subfamily A member 7	protein-coding	1	1	0	1	0	1	0	1	1	1	6	0	0	1	0	1
10350	1	0	0	0	0	0	0	0	0	0	ABCA9	ATP binding cassette subfamily A member 9	protein-coding	1	1	0	1	0	1	1	1	1	1	6	1	0	1	0	1
10351	1	0	0	0	1	0	0	0	0	1	ABCA8	ATP binding cassette subfamily A member 8	protein-coding	1	1	0	1	0	0	1	1	1	1	6	3	0	1	0	1
10352	0	0	0	0	1	0	0	0	0	0	WARS2	tryptophanyl tRNA synthetase 2, mitochondrial	protein-coding	1	1	0	1	0	1	1	1	1	1	6	1	0	1	0	1
1036	1	0	0	0	0	0	0	1	1	1	CDO1	cysteine dioxygenase type 1	protein-coding	1	1	0	1	1	1	1	1	1	1	7	3	1	1	0	1
10360	1	1	0	0	0	0	0	0	1	0	NPM3	nucleophosmin/nucleoplasmin 3	protein-coding	0	0	0	0	0	0	1	1	1	1	3	1	2	1	0	1
10361	0	0	0	0	0	0	0	0	0	0	NPM2	nucleophosmin/nucleoplasmin 2	protein-coding	0	0	0	0	0	0	0	1	1	1	3	0	0	1	0	1
10362	1	0	0	0	0	0	0	0	0	1	HMG20B	high mobility group 20B	protein-coding	1	0	0	1	0	1	1	1	1	1	5	2	0	1	0	1
10363	0	0	0	0	0	0	0	0	0	0	HMG20A	high mobility group 20A	protein-coding	0	0	0	0	0	0	0	1	1	1	3	0	0	1	0	1
10365	0	0	0	0	0	1	0	0	0	0	KLF2	Kruppel like factor 2	protein-coding	0	0	0	0	1	0	1	1	1	1	4	0	1	1	0	1
10367	0	0	0	0	0	0	0	0	0	1	MICU1	mitochondrial calcium uptake 1	protein-coding	1	0	0	0	0	1	1	1	1	1	4	1	0	1	0	1
10368	0	0	0	0	0	0	0	0	0	0	CACNG3	calcium voltage-gated channel auxiliary subunit gamma 3	protein-coding	1	1	0	1	0	1	0	1	1	1	6	0	0	1	0	1
10369	0	0	0	0	0	0	0	0	0	0	CACNG2	calcium voltage-gated channel auxiliary subunit gamma 2	protein-coding	1	1	0	1	1	1	0	1	1	1	7	0	0	1	0	1
10370	1	1	0	0	1	0	1	0	1	0	CITED2	Cbp/p300 interacting transactivator with Glu/Asp rich carboxy-terminal domain 2	protein-coding	1	0	1	1	1	1	1	1	1	1	7	3	2	1	0	1
10371	0	0	0	0	0	0	0	0	0	0	SEMA3A	semaphorin 3A	protein-coding	1	1	0	1	1	1	0	1	1	1	7	0	0	1	0	1
10376	0	0	0	0	1	0	0	1	0	0	TUBA1B	tubulin alpha 1b	protein-coding	1	1	0	1	1	1	1	1	1	1	7	2	0	1	0	1
10379	1	0	0	0	1	0	0	0	1	1	IRF9	interferon regulatory factor 9	protein-coding	1	1	1	1	1	1	1	1	1	1	8	3	1	1	0	1
1038	0	0	0	0	0	0	0	0	0	0	CDR1	cerebellar degeneration related protein 1	protein-coding	0	0	0	0	0	0	0	0	1	0	1	0	0	1	1	1
10380	1	1	0	0	1	0	0	0	1	0	BPNT1	3'(2'), 5'-bisphosphate nucleotidase 1	protein-coding	1	1	0	1	0	1	1	1	1	1	6	2	2	1	0	1
10381	1	0	0	0	1	0	0	0	0	0	TUBB3	tubulin beta 3 class III	protein-coding	1	1	0	1	1	1	1	1	1	1	7	2	0	1	0	1
10382	0	0	0	0	0	0	0	0	0	1	TUBB4A	tubulin beta 4A class IVa	protein-coding	1	1	0	1	1	1	1	1	1	1	7	1	0	1	0	1
10383	1	0	0	0	1	0	0	1	0	0	TUBB4B	tubulin beta 4B class IVb	protein-coding	1	1	0	1	1	1	1	1	1	1	7	3	0	1	0	1
10384	1	0	0	0	1	0	0	0	0	0	BTN3A3	butyrophilin subfamily 3 member A3	protein-coding	1	0	0	0	0	0	1	1	0	1	3	2	0	1	0	1
10385	0	0	0	0	0	0	0	0	0	1	BTN2A2	butyrophilin subfamily 2 member A2	protein-coding	1	0	0	0	0	0	1	1	1	1	4	1	0	1	0	1
10388	0	0	0	0	0	0	0	0	0	0	SYCP2	synaptonemal complex protein 2	protein-coding	1	0	0	1	0	1	0	1	1	1	5	0	0	1	0	1
10389	1	0	0	0	0	0	0	0	0	0	SCML2	Scm polycomb group protein like 2	protein-coding	0	0	0	0	1	0	1	1	1	1	4	1	0	1	0	1
1039	1	1	0	0	0	0	0	0	0	0	CDR2	cerebellar degeneration related protein 2	protein-coding	0	0	0	0	1	0	1	0	1	1	3	1	1	1	0	1
10390	0	0	0	0	0	0	0	0	0	0	CEPT1	choline/ethanolamine phosphotransferase 1	protein-coding	1	0	0	1	0	1	0	1	1	1	5	0	0	1	0	1
10391	0	0	0	0	0	1	0	0	1	0	CORO2B	coronin 2B	protein-coding	0	0	0	0	0	0	1	1	1	1	3	0	2	0	0	1
103910	0	0	0	0	0	0	0	0	0	0	MYL12B	myosin light chain 12B	protein-coding	1	1	0	1	1	1	0	1	1	1	7	0	0	1	0	1
10392	0	0	0	0	0	0	0	0	0	0	NOD1	nucleotide binding oligomerization domain containing 1	protein-coding	1	1	0	1	1	1	0	1	1	1	7	0	0	1	0	1
10393	0	0	0	0	0	0	0	0	0	0	ANAPC10	anaphase promoting complex subunit 10	protein-coding	1	1	0	1	1	1	0	1	1	1	7	0	0	1	0	1
10394	0	0	0	0	0	0	0	0	0	0	PRG3	proteoglycan 3, pro eosinophil major basic protein 2	protein-coding	1	0	0	1	0	0	0	1	1	1	5	0	0	0	0	1
10395	0	0	0	0	0	0	0	0	0	1	DLC1	DLC1 Rho GTPase activating protein	protein-coding	1	0	0	1	1	1	1	1	1	1	6	1	0	1	0	1
10396	0	0	0	0	0	0	0	0	0	1	ATP8A1	ATPase phospholipid transporting 8A1	protein-coding	1	0	0	1	0	0	1	1	1	1	5	1	0	1	0	1
10397	1	0	0	0	1	0	1	1	0	0	NDRG1	N-myc downstream regulated 1	protein-coding	1	0	0	1	1	1	1	1	1	1	6	4	0	1	0	1
10398	0	1	0	0	0	1	0	0	1	0	MYL9	myosin light chain 9	protein-coding	1	1	0	1	1	1	1	1	1	1	7	0	3	1	0	1
10399	0	0	0	0	0	0	0	0	0	0	RACK1	receptor for activated C kinase 1	protein-coding	1	0	0	1	1	1	0	1	1	1	6	0	0	1	0	1
104	0	0	0	0	0	0	0	0	0	0	ADARB1	adenosine deaminase, RNA specific B1	protein-coding	1	0	0	1	0	0	0	1	1	1	5	0	0	1	0	1
1040	1	0	0	0	0	0	1	0	0	1	CDS1	CDP-diacylglycerol synthase 1	protein-coding	1	1	0	1	0	1	1	1	1	1	6	3	0	1	0	1
10400	0	0	0	0	0	0	0	0	0	0	PEMT	phosphatidylethanolamine N-methyltransferase	protein-coding	1	1	0	1	0	1	0	1	1	1	6	0	0	1	0	1
10401	1	1	0	0	0	0	0	0	1	0	PIAS3	protein inhibitor of activated STAT 3	protein-coding	1	1	0	1	1	1	1	1	1	1	7	1	2	1	0	1
10402	0	0	0	1	0	1	0	0	0	0	ST3GAL6	ST3 beta-galactoside alpha-2,3-sialyltransferase 6	protein-coding	1	1	0	1	0	1	1	1	1	1	6	0	2	1	0	1
10403	1	1	1	1	1	1	1	1	1	1	NDC80	NDC80, kinetochore complex component	protein-coding	1	0	0	1	1	1	1	1	1	1	6	5	5	1	0	1
10404	0	0	0	0	0	0	0	0	0	0	CPQ	carboxypeptidase Q	protein-coding	0	0	0	0	0	0	0	1	1	1	3	0	0	1	0	1
10406	0	0	0	0	0	1	0	0	0	0	WFDC2	WAP four-disulfide core domain 2	protein-coding	0	0	0	0	0	0	1	1	1	1	3	0	1	1	0	1
10407	0	0	0	0	0	0	0	0	0	0	SPAG11B	sperm associated antigen 11B	protein-coding	0	0	0	0	0	0	0	1	0	1	2	0	0	1	0	1
10408	0	0	0	0	0	0	0	0	0	0	MYCNOS	MYCN opposite strand	protein-coding	0	0	0	0	0	0	0	1	1	1	3	0	0	1	0	1
10409	0	1	0	0	0	0	0	0	0	0	BASP1	brain abundant membrane attached signal protein 1	protein-coding	0	0	0	0	1	0	1	1	1	1	4	0	1	1	0	1
1041	0	0	0	0	0	0	0	0	0	0	CDSN	corneodesmosin	protein-coding	1	0	0	0	0	1	0	1	1	1	4	0	0	1	0	1
10411	0	0	0	0	0	0	0	0	0	0	RAPGEF3	Rap guanine nucleotide exchange factor 3	protein-coding	1	1	0	1	1	1	0	1	1	1	7	0	0	1	0	1
10413	0	0	0	0	0	0	0	0	0	1	YAP1	Yes associated protein 1	protein-coding	1	0	0	1	1	1	1	1	1	1	6	1	0	1	0	1
10417	0	1	0	0	1	1	0	1	1	1	SPON2	spondin 2	protein-coding	1	0	0	1	0	1	1	1	1	1	5	3	3	1	0	1
10418	0	0	0	0	0	0	0	0	0	0	SPON1	spondin 1	protein-coding	1	0	0	1	0	1	0	1	1	1	5	0	0	1	0	1
10419	0	0	0	0	0	0	0	0	0	0	PRMT5	protein arginine methyltransferase 5	protein-coding	1	0	0	1	1	1	0	1	1	1	6	0	0	1	0	1
10420	0	0	0	0	0	0	0	0	1	0	TESK2	testis associated actin remodelling kinase 2	protein-coding	0	0	0	0	1	0	1	1	1	1	4	0	1	1	0	0
10421	0	0	0	0	0	0	0	0	0	0	CD2BP2	CD2 cytoplasmic tail binding protein 2	protein-coding	1	0	0	1	1	1	0	1	1	1	6	0	0	1	0	1
10422	0	0	0	0	0	0	0	0	0	0	UBAC1	UBA domain containing 1	protein-coding	1	0	0	0	1	1	0	1	1	1	5	0	0	1	0	1
10423	0	0	0	0	0	0	0	0	0	0	CDIPT	CDP-diacylglycerol--inositol 3-phosphatidyltransferase	protein-coding	1	1	0	1	1	1	0	1	1	1	7	0	0	1	0	1
10424	0	0	0	0	0	0	0	0	0	0	PGRMC2	progesterone receptor membrane component 2	protein-coding	0	0	0	0	0	0	0	1	1	1	3	0	0	1	0	1
10425	0	0	0	0	0	0	0	0	0	0	ARIH2	ariadne RBR E3 ubiquitin protein ligase 2	protein-coding	1	0	0	1	1	1	0	1	1	1	6	0	0	1	0	1
10426	0	0	0	0	0	0	0	0	1	0	TUBGCP3	tubulin gamma complex associated protein 3	protein-coding	1	0	0	1	0	1	1	1	1	1	5	0	1	1	0	1
10427	0	0	0	0	0	0	0	0	0	0	SEC24B	SEC24 homolog B, COPII coat complex component	protein-coding	1	0	0	1	0	1	0	1	1	1	5	0	0	1	0	1
10428	0	1	0	0	0	0	0	0	0	1	CFDP1	craniofacial development protein 1	protein-coding	0	0	0	0	1	0	1	1	0	1	3	1	1	1	0	1
1043	0	0	0	0	0	0	0	0	0	0	CD52	CD52 molecule	protein-coding	1	0	0	0	0	1	0	1	0	1	3	0	0	1	0	1
10430	0	0	0	0	0	0	0	0	0	0	TMEM147	transmembrane protein 147	protein-coding	0	0	0	0	0	1	0	1	1	1	3	0	0	0	0	1
10432	0	0	0	0	0	0	0	0	0	0	RBM14	RNA binding motif protein 14	protein-coding	1	0	0	0	1	1	0	1	1	1	5	0	0	1	0	1
10434	0	0	0	0	0	0	0	0	0	0	LYPLA1	lysophospholipase I	protein-coding	1	1	0	1	0	1	0	1	1	1	6	0	0	1	0	1
10435	0	0	0	0	0	0	0	0	0	0	CDC42EP2	CDC42 effector protein 2	protein-coding	1	0	0	0	1	1	0	1	1	1	5	0	0	0	0	1
10436	0	0	0	0	1	0	0	1	0	1	EMG1	EMG1, N1-specific pseudouridine methyltransferase	protein-coding	1	0	0	0	0	1	1	1	1	1	4	3	0	1	0	1
10437	0	0	0	0	0	0	0	0	0	0	IFI30	IFI30, lysosomal thiol reductase	protein-coding	1	1	0	1	0	0	0	1	1	1	6	0	0	1	0	1
10438	0	0	0	0	0	0	0	0	0	0	C1D	C1D nuclear receptor corepressor	protein-coding	1	1	0	1	1	1	0	1	1	1	7	0	0	1	0	1
10439	0	0	0	0	0	0	0	0	0	0	OLFM1	olfactomedin 1	protein-coding	0	0	0	0	0	0	0	1	1	1	3	0	0	1	0	1
1044	0	0	0	0	0	0	0	0	0	0	CDX1	caudal type homeobox 1	protein-coding	0	0	0	1	1	1	0	1	1	1	5	0	0	1	0	1
10440	0	0	0	0	0	0	0	0	0	0	TIMM17A	translocase of inner mitochondrial membrane 17A	protein-coding	1	0	0	1	0	1	0	1	1	1	5	0	0	1	0	1
10443	1	0	0	0	0	0	0	0	0	0	N4BP2L2	NEDD4 binding protein 2 like 2	protein-coding	0	0	0	0	0	0	1	1	1	1	3	1	0	1	0	1
10444	0	0	0	0	0	0	0	0	0	0	ZER1	zyg-11 related cell cycle regulator	protein-coding	0	0	0	0	0	0	0	1	1	1	3	0	0	0	0	0
10445	0	0	0	0	0	0	0	0	0	0	MCRS1	microspherule protein 1	protein-coding	1	0	0	0	0	1	0	1	1	1	4	0	0	1	0	1
10446	0	0	0	0	0	0	0	0	0	0	LRRN2	leucine rich repeat neuronal 2	protein-coding	0	0	0	0	0	0	0	1	1	1	3	0	0	1	0	1
10449	0	0	0	0	0	0	0	0	0	0	ACAA2	acetyl-CoA acyltransferase 2	protein-coding	1	1	0	1	1	1	0	1	1	1	7	0	0	1	0	1
1045	0	0	0	0	0	0	0	0	0	0	CDX2	caudal type homeobox 2	protein-coding	1	0	0	1	1	1	0	1	1	1	6	0	0	1	0	1
10450	0	0	0	0	0	0	0	0	0	0	PPIE	peptidylprolyl isomerase E	protein-coding	1	1	0	1	1	1	0	1	1	1	7	0	0	1	0	1
10451	0	0	0	0	0	0	0	0	0	0	VAV3	vav guanine nucleotide exchange factor 3	protein-coding	1	1	0	1	1	1	0	1	1	1	7	0	0	1	0	1
10454	0	0	0	0	0	0	0	0	0	0	TAB1	TGF-beta activated kinase 1 (MAP3K7) binding protein 1	protein-coding	1	1	1	1	1	1	0	1	1	1	8	0	0	1	0	1
10455	0	0	0	0	0	0	0	0	1	0	ECI2	enoyl-CoA delta isomerase 2	protein-coding	1	1	0	1	0	1	1	1	1	1	6	0	1	1	0	1
10456	0	1	0	0	1	0	0	0	1	0	HAX1	HCLS1 associated protein X-1	protein-coding	0	0	0	0	1	0	1	1	1	1	4	1	2	1	0	1
10457	0	1	0	0	0	1	0	0	1	1	GPNMB	glycoprotein nmb	protein-coding	1	0	0	0	0	1	1	1	1	1	4	1	3	1	0	1
10458	0	0	0	0	0	0	0	0	0	0	BAIAP2	BAI1 associated protein 2	protein-coding	1	1	1	1	1	1	0	1	1	1	8	0	0	1	0	1
10459	0	0	0	0	0	0	0	0	0	1	MAD2L2	mitotic arrest deficient 2 like 2	protein-coding	1	1	0	1	1	1	1	1	1	1	7	1	0	1	0	1
1046	0	0	0	0	0	0	0	0	0	0	CDX4	caudal type homeobox 4	protein-coding	0	0	0	1	0	1	0	1	1	1	4	0	0	1	0	1
10460	1	1	0	0	1	1	0	0	1	1	TACC3	transforming acidic coiled-coil containing protein 3	protein-coding	1	0	0	1	1	1	1	1	1	1	6	3	3	1	0	1
10461	1	0	0	0	1	0	0	0	1	1	MERTK	MER proto-oncogene, tyrosine kinase	protein-coding	1	0	0	1	1	1	1	1	1	1	6	3	1	1	0	1
10462	0	0	0	0	0	0	0	0	0	0	CLEC10A	C-type lectin domain containing 10A	protein-coding	1	0	0	1	0	1	0	1	1	1	5	0	0	1	0	1
10463	0	1	0	0	0	0	0	1	1	0	SLC30A9	solute carrier family 30 member 9	protein-coding	0	0	0	0	1	0	1	1	1	1	4	1	2	1	0	1
10464	0	0	0	0	0	0	0	0	0	0	PIBF1	progesterone immunomodulatory binding factor 1	protein-coding	0	0	0	0	0	0	0	1	1	1	3	0	0	1	0	1
10465	0	0	0	0	0	0	0	0	0	0	PPIH	peptidylprolyl isomerase H	protein-coding	1	1	0	1	1	1	0	1	1	1	7	0	0	0	0	1
10466	0	0	0	0	1	0	0	1	0	0	COG5	component of oligomeric golgi complex 5	protein-coding	1	0	0	0	0	1	1	1	1	1	4	2	0	1	0	1
10467	0	0	0	0	0	0	0	0	0	0	ZNHIT1	zinc finger HIT-type containing 1	protein-coding	0	0	0	0	1	0	0	1	1	1	4	0	0	0	0	1
10468	1	1	0	0	0	0	0	0	1	0	FST	follistatin	protein-coding	1	1	0	1	1	1	1	1	1	1	7	1	2	1	0	1
10469	0	0	0	0	0	0	0	0	0	0	TIMM44	translocase of inner mitochondrial membrane 44	protein-coding	1	0	0	1	1	1	0	1	1	1	6	0	0	1	0	1
1047	0	1	0	0	1	0	1	0	1	1	CLGN	calmegin	protein-coding	0	0	0	0	0	0	1	1	1	1	3	3	2	1	0	1
10471	0	0	0	0	0	0	0	0	0	0	PFDN6	prefoldin subunit 6	protein-coding	1	0	0	1	1	1	0	1	1	1	6	0	0	1	0	1
10472	0	0	0	0	0	0	0	0	0	0	ZBTB18	zinc finger and BTB domain containing 18	protein-coding	0	0	0	0	0	0	0	1	1	1	3	0	0	1	0	1
10473	0	0	0	0	0	0	0	0	0	0	HMGN4	high mobility group nucleosomal binding domain 4	protein-coding	0	0	0	0	0	0	0	0	1	1	2	0	0	1	1	1
10474	0	0	0	0	0	0	0	0	0	0	TADA3	transcriptional adaptor 3	protein-coding	1	0	0	0	1	1	0	1	1	1	5	0	0	1	0	1
10475	0	0	0	0	0	0	0	0	0	0	TRIM38	tripartite motif containing 38	protein-coding	1	0	0	0	1	0	0	1	1	1	5	0	0	1	0	1
10478	0	0	0	0	0	0	0	0	0	0	SLC25A17	solute carrier family 25 member 17	protein-coding	1	1	0	1	0	1	0	1	1	1	6	0	0	0	0	1
10479	0	1	0	0	0	0	0	1	0	0	SLC9A6	solute carrier family 9 member A6	protein-coding	1	1	0	1	0	1	1	1	1	1	6	1	1	1	0	1
1048	0	0	0	0	0	0	0	0	0	0	CEACAM5	carcinoembryonic antigen related cell adhesion molecule 5	protein-coding	1	0	0	0	0	1	0	1	1	1	4	0	0	1	0	1
10480	0	0	0	0	0	0	0	0	0	0	EIF3M	eukaryotic translation initiation factor 3 subunit M	protein-coding	1	0	0	0	1	1	0	1	1	1	5	0	0	1	0	1
10481	0	0	0	0	0	0	0	0	0	0	HOXB13	homeobox B13	protein-coding	0	0	0	1	0	1	0	1	1	1	4	0	0	1	0	1
10482	1	0	0	0	0	0	0	0	1	1	NXF1	nuclear RNA export factor 1	protein-coding	1	0	0	1	1	1	1	1	1	1	6	2	1	1	0	1
10483	0	1	0	0	0	0	0	0	1	0	SEC23B	Sec23 homolog B, coat complex II component	protein-coding	0	0	0	0	0	0	1	1	1	1	3	0	2	1	0	1
10484	0	0	0	0	0	0	0	1	0	0	SEC23A	Sec23 homolog A, coat complex II component	protein-coding	1	0	0	1	1	1	1	1	1	1	6	1	0	1	0	1
10485	0	0	0	0	0	0	0	0	0	0	C1orf61	chromosome 1 open reading frame 61	protein-coding	0	0	0	0	1	0	0	1	0	1	3	0	0	1	0	0
10486	1	0	0	0	0	0	1	1	1	1	CAP2	cyclase associated actin cytoskeleton regulatory protein 2	protein-coding	1	0	0	1	0	1	1	1	1	1	5	4	1	1	0	1
10487	0	0	0	0	0	0	0	0	0	0	CAP1	cyclase associated actin cytoskeleton regulatory protein 1	protein-coding	1	0	1	1	0	1	0	1	1	1	6	0	0	1	0	1
10488	0	0	0	0	1	0	0	0	1	0	CREB3	cAMP responsive element binding protein 3	protein-coding	1	1	0	1	1	1	1	1	1	1	7	1	1	1	0	1
10489	0	0	0	0	0	0	0	0	0	1	LRRC41	leucine rich repeat containing 41	protein-coding	1	0	0	1	0	1	1	1	1	1	5	1	0	0	0	0
10490	0	0	0	0	0	0	0	0	0	0	VTI1B	vesicle transport through interaction with t-SNAREs 1B	protein-coding	1	1	0	1	1	1	0	1	1	1	7	0	0	1	0	1
10491	0	0	0	0	0	0	0	0	0	0	CRTAP	cartilage associated protein	protein-coding	1	0	0	1	0	1	0	1	1	1	5	0	0	1	0	1
10492	0	1	0	0	0	0	0	1	1	1	SYNCRIP	synaptotagmin binding cytoplasmic RNA interacting protein	protein-coding	0	0	0	0	1	0	1	1	1	1	4	2	2	1	0	1
10493	0	0	0	0	0	1	0	0	0	1	VAT1	vesicle amine transport 1	protein-coding	1	0	0	0	0	0	1	1	1	1	4	1	1	1	0	1
10494	0	0	0	0	0	0	0	0	0	0	STK25	serine/threonine kinase 25	protein-coding	0	0	0	0	1	0	0	1	1	1	4	0	0	1	0	1
10495	0	0	0	0	0	0	0	0	0	0	ENOX2	ecto-NOX disulfide-thiol exchanger 2	protein-coding	0	0	0	0	1	0	0	1	1	1	4	0	0	1	0	1
10497	1	0	0	0	0	0	0	1	0	0	UNC13B	unc-13 homolog B	protein-coding	1	0	0	1	1	1	1	1	1	1	6	2	0	1	0	1
10498	0	0	0	0	0	0	0	0	0	0	CARM1	coactivator associated arginine methyltransferase 1	protein-coding	1	0	1	1	1	1	0	1	1	1	7	0	0	1	0	1
10499	0	1	0	0	0	0	1	0	0	0	NCOA2	nuclear receptor coactivator 2	protein-coding	1	0	1	1	1	1	1	1	1	1	7	1	1	1	0	1
105	0	0	0	0	0	0	0	0	0	0	ADARB2	adenosine deaminase, RNA specific B2 (inactive)	protein-coding	0	0	0	0	0	0	0	1	1	1	3	0	0	1	0	1
1050	0	1	0	0	1	1	1	1	1	1	CEBPA	CCAAT enhancer binding protein alpha	protein-coding	1	1	1	1	1	1	1	1	1	1	8	4	3	1	0	1
10500	0	0	0	0	0	0	0	0	0	0	SEMA6C	semaphorin 6C	protein-coding	0	1	0	1	0	0	0	1	0	1	4	0	0	1	0	1
10501	0	0	0	0	0	0	0	0	0	0	SEMA6B	semaphorin 6B	protein-coding	0	1	0	1	0	0	0	1	1	1	5	0	0	1	0	1
10505	0	0	0	0	0	0	0	0	0	0	SEMA4F	ssemaphorin 4F	protein-coding	0	1	0	1	0	0	0	1	0	1	4	0	0	1	0	1
10507	0	0	0	0	0	0	0	0	0	0	SEMA4D	semaphorin 4D	protein-coding	1	1	0	1	1	1	0	1	1	1	7	0	0	1	0	1
10509	0	0	0	0	1	0	0	0	1	0	SEMA4B	semaphorin 4B	protein-coding	0	1	0	1	0	0	1	1	0	1	4	1	1	1	0	1
1051	0	1	0	0	0	0	0	1	1	0	CEBPB	CCAAT enhancer binding protein beta	protein-coding	1	0	1	1	1	1	1	1	1	1	7	1	2	1	0	1
10512	0	1	0	0	0	0	0	0	1	0	SEMA3C	semaphorin 3C	protein-coding	0	1	0	1	1	1	1	1	1	1	6	0	2	1	0	1
10513	0	0	0	0	0	0	0	0	0	0	APPBP2	amyloid beta precursor protein binding protein 2	protein-coding	0	0	0	1	1	1	0	1	1	1	5	0	0	1	0	1
10514	0	0	0	0	0	0	0	0	0	0	MYBBP1A	MYB binding protein 1a	protein-coding	1	0	0	0	1	1	0	1	1	1	5	0	0	1	0	1
10516	0	0	0	0	0	0	0	0	0	0	FBLN5	fibulin 5	protein-coding	1	0	0	1	1	1	0	1	1	1	6	0	0	1	0	1
10518	0	0	0	0	0	0	0	0	0	0	CIB2	calcium and integrin binding family member 2	protein-coding	0	0	0	0	0	0	0	1	1	1	3	0	0	1	0	1
10519	0	0	0	0	0	0	0	0	0	0	CIB1	calcium and integrin binding 1	protein-coding	0	0	0	0	1	0	0	1	1	1	4	0	0	1	0	1
1052	1	1	0	0	1	0	1	1	1	1	CEBPD	CCAAT enhancer binding protein delta	protein-coding	1	0	0	1	1	1	1	1	1	1	6	5	2	1	0	1
10520	1	1	0	0	0	0	0	0	1	1	ZNF211	zinc finger protein 211	protein-coding	1	0	0	1	0	1	1	1	1	1	5	2	2	0	0	0
10521	0	0	0	0	0	0	0	0	0	0	DDX17	DEAD-box helicase 17	protein-coding	1	0	0	1	1	1	0	1	1	1	6	0	0	1	0	1
10522	0	0	0	0	0	0	0	0	0	0	DEAF1	DEAF1, transcription factor	protein-coding	0	0	0	0	0	0	0	1	1	1	3	0	0	1	0	1
10523	0	0	0	0	0	0	0	0	0	0	CHERP	calcium homeostasis endoplasmic reticulum protein	protein-coding	1	1	0	1	1	1	0	1	1	1	7	0	0	1	0	1
10524	0	0	0	0	0	0	0	1	1	1	KAT5	lysine acetyltransferase 5	protein-coding	1	0	0	1	1	1	1	1	1	1	6	2	1	1	0	1
10525	0	0	0	0	0	0	0	0	0	0	HYOU1	hypoxia up-regulated 1	protein-coding	1	0	0	1	0	1	0	1	1	1	5	0	0	1	0	1
10526	0	0	0	0	0	0	0	1	1	0	IPO8	importin 8	protein-coding	1	0	0	0	0	1	1	1	1	1	4	1	1	1	0	1
10527	0	0	0	0	0	0	0	0	0	0	IPO7	importin 7	protein-coding	0	0	0	0	0	0	0	1	1	1	3	0	0	1	0	1
10528	0	1	0	0	0	1	0	0	1	1	NOP56	NOP56 ribonucleoprotein	protein-coding	1	0	0	1	1	1	1	1	1	1	6	1	3	1	0	1
10529	0	0	0	0	1	0	1	0	0	1	NEBL	nebulette	protein-coding	0	0	0	0	0	0	1	1	1	1	3	3	0	1	0	1
1053	0	0	0	0	0	0	0	0	0	0	CEBPE	CCAAT enhancer binding protein epsilon	protein-coding	0	0	0	0	1	0	0	1	1	1	4	0	0	1	0	1
10531	0	0	0	0	0	0	0	0	0	0	PITRM1	pitrilysin metallopeptidase 1	protein-coding	1	0	0	0	0	1	0	1	1	1	4	0	0	1	0	1
10533	0	0	0	0	0	0	0	0	0	0	ATG7	autophagy related 7	protein-coding	1	1	0	1	1	1	0	1	1	1	7	0	0	1	0	1
10534	0	0	0	0	1	0	0	1	1	0	SSSCA1	Sjogren syndrome/scleroderma autoantigen 1	protein-coding	0	0	0	0	0	0	1	1	1	0	2	2	1	1	0	1
10535	1	1	0	0	1	0	1	1	1	1	RNASEH2A	ribonuclease H2 subunit A	protein-coding	0	1	0	1	0	0	1	1	1	1	5	5	2	1	0	1
10536	0	0	0	0	0	0	0	0	0	0	P3H3	prolyl 3-hydroxylase 3	protein-coding	1	0	0	1	0	1	0	1	1	1	5	0	0	1	0	1
10537	1	0	1	0	1	0	1	0	0	1	UBD	ubiquitin D	protein-coding	1	0	0	0	1	1	1	1	1	1	5	4	1	1	0	1
10538	1	0	0	0	1	0	0	0	1	1	BATF	basic leucine zipper ATF-like transcription factor	protein-coding	1	0	0	0	1	1	1	1	1	1	5	3	1	1	0	1
10539	0	0	0	0	0	0	0	0	0	0	GLRX3	glutaredoxin 3	protein-coding	1	0	0	0	1	1	0	1	1	1	5	0	0	1	0	1
1054	0	0	0	0	1	0	1	1	0	0	CEBPG	CCAAT enhancer binding protein gamma	protein-coding	0	0	0	0	1	0	1	1	1	1	4	3	0	1	0	1
10540	0	0	0	0	0	0	0	0	0	0	DCTN2	dynactin subunit 2	protein-coding	1	1	0	1	1	1	0	1	1	1	7	0	0	1	0	1
10541	1	0	0	0	0	0	0	0	0	1	ANP32B	acidic nuclear phosphoprotein 32 family member B	protein-coding	0	0	0	0	1	0	1	1	1	1	4	2	0	1	0	1
10542	0	0	0	0	0	0	0	0	0	0	LAMTOR5	late endosomal/lysosomal adaptor, MAPK and MTOR activator 5	protein-coding	1	0	0	0	1	1	0	1	1	1	5	0	0	1	0	1
10544	0	0	0	0	1	1	1	0	0	0	PROCR	protein C receptor	protein-coding	1	0	0	0	1	1	1	1	1	1	5	2	1	1	0	1
10548	0	0	0	0	0	0	0	0	0	0	TM9SF1	transmembrane 9 superfamily member 1	protein-coding	0	0	0	0	0	0	0	1	0	1	2	0	0	0	0	1
10549	0	0	0	0	0	0	0	0	0	0	PRDX4	peroxiredoxin 4	protein-coding	1	0	0	0	1	1	0	1	1	1	5	0	0	1	0	1
10550	0	0	0	0	0	0	0	1	1	0	ARL6IP5	ADP ribosylation factor like GTPase 6 interacting protein 5	protein-coding	1	0	0	0	0	1	1	1	1	1	4	1	1	1	0	1
10551	0	0	0	0	0	0	0	0	0	0	AGR2	anterior gradient 2, protein disulphide isomerase family member	protein-coding	0	0	0	0	0	0	0	1	1	1	3	0	0	1	0	1
10552	0	0	0	0	0	0	0	1	0	0	ARPC1A	actin related protein 2/3 complex subunit 1A	protein-coding	1	1	1	1	1	1	1	1	1	1	8	1	0	1	0	1
10553	0	0	0	0	0	0	0	0	0	0	HTATIP2	HIV-1 Tat interactive protein 2	protein-coding	0	0	0	0	1	0	0	1	1	1	4	0	0	1	0	1
10554	0	0	0	0	0	0	0	0	0	0	AGPAT1	1-acylglycerol-3-phosphate O-acyltransferase 1	protein-coding	1	1	0	1	0	1	0	1	1	1	6	0	0	1	0	1
10555	0	0	0	0	0	0	0	1	1	1	AGPAT2	1-acylglycerol-3-phosphate O-acyltransferase 2	protein-coding	1	1	0	1	0	1	1	1	1	1	6	2	1	1	0	1
10556	0	0	0	0	0	0	0	0	0	0	RPP30	ribonuclease P/MRP subunit p30	protein-coding	1	0	0	0	0	1	0	1	1	1	4	0	0	0	0	1
10557	0	0	0	0	0	0	0	0	0	0	RPP38	ribonuclease P/MRP subunit p38	protein-coding	1	0	0	0	0	1	0	1	1	1	4	0	0	1	0	1
10558	0	0	0	0	0	0	0	0	0	0	SPTLC1	serine palmitoyltransferase long chain base subunit 1	protein-coding	1	1	0	1	1	1	0	1	1	1	7	0	0	1	0	1
10559	0	0	0	0	0	0	0	0	1	1	SLC35A1	solute carrier family 35 member A1	protein-coding	1	0	0	1	0	1	1	1	1	1	5	1	1	1	0	1
1056	0	0	0	0	0	0	0	0	0	0	CEL	carboxyl ester lipase	protein-coding	0	1	0	1	0	1	0	1	1	1	5	0	0	1	0	1
10560	0	0	0	0	0	0	1	1	0	0	SLC19A2	solute carrier family 19 member 2	protein-coding	1	0	0	1	0	1	1	1	1	1	5	2	0	1	0	1
10561	1	0	0	0	1	0	0	0	1	0	IFI44	interferon induced protein 44	protein-coding	0	0	0	0	0	0	1	1	0	1	2	2	1	1	0	1
10562	0	0	0	0	0	0	0	0	0	0	OLFM4	olfactomedin 4	protein-coding	1	0	0	0	1	0	0	1	1	1	5	0	0	1	0	1
10563	0	0	0	0	0	0	0	0	0	0	CXCL13	C-X-C motif chemokine ligand 13	protein-coding	1	1	0	1	1	1	0	1	1	1	7	0	0	1	0	1
10564	0	0	0	0	0	0	0	1	0	0	ARFGEF2	ADP ribosylation factor guanine nucleotide exchange factor 2	protein-coding	1	0	1	1	1	1	1	1	1	1	7	1	0	1	0	1
10565	0	0	0	0	0	0	0	0	0	0	ARFGEF1	ADP ribosylation factor guanine nucleotide exchange factor 1	protein-coding	0	0	1	1	1	1	0	1	1	1	6	0	0	1	0	1
10566	0	1	0	0	0	0	0	0	1	0	AKAP3	A-kinase anchoring protein 3	protein-coding	0	0	0	0	0	0	1	1	1	1	3	0	2	1	0	1
10567	0	0	0	0	1	0	0	0	0	0	RABAC1	Rab acceptor 1	protein-coding	0	0	0	0	1	0	1	0	1	1	3	1	0	1	0	1
10568	0	0	0	0	0	0	0	0	0	0	SLC34A2	solute carrier family 34 member 2	protein-coding	1	0	0	1	0	1	0	1	1	1	5	0	0	1	0	1
10569	0	0	0	0	1	0	0	0	0	0	SLU7	SLU7 homolog, splicing factor	protein-coding	1	1	0	1	1	1	1	1	1	1	7	1	0	1	0	1
10570	0	0	0	0	0	0	0	0	0	0	DPYSL4	dihydropyrimidinase like 4	protein-coding	1	0	0	1	0	1	0	1	1	1	5	0	0	1	0	1
10572	1	0	0	0	0	0	1	0	0	0	SIVA1	SIVA1 apoptosis inducing factor	protein-coding	0	0	0	0	1	0	1	1	1	1	4	2	0	1	0	1
10573	0	0	0	0	0	0	0	0	1	0	MRPL28	mitochondrial ribosomal protein L28	protein-coding	1	0	0	0	0	1	1	1	1	1	4	0	1	1	0	1
10574	0	1	0	0	0	0	0	0	0	0	CCT7	chaperonin containing TCP1 subunit 7	protein-coding	1	0	0	1	1	1	1	1	1	1	6	0	1	1	0	1
10575	0	0	0	0	0	0	0	0	0	0	CCT4	chaperonin containing TCP1 subunit 4	protein-coding	1	0	1	1	1	1	0	1	1	1	7	0	0	1	0	1
10576	0	1	0	0	0	0	0	0	0	0	CCT2	chaperonin containing TCP1 subunit 2	protein-coding	1	0	0	1	1	1	1	1	1	1	6	0	1	1	0	1
10577	0	0	0	0	0	1	0	1	0	1	NPC2	NPC intracellular cholesterol transporter 2	protein-coding	1	1	0	1	0	0	1	1	1	1	6	2	1	1	0	1
10578	0	0	0	0	0	0	0	0	0	0	GNLY	granulysin	protein-coding	1	0	0	0	0	0	0	1	0	1	3	0	0	1	0	1
10579	0	0	0	0	0	0	0	0	0	0	TACC2	transforming acidic coiled-coil containing protein 2	protein-coding	0	0	0	0	1	0	0	1	1	1	4	0	0	1	0	1
1058	1	1	0	0	1	1	1	0	1	1	CENPA	centromere protein A	protein-coding	1	0	0	1	1	1	1	1	1	1	6	4	3	1	0	1
10580	0	1	0	0	1	0	0	0	1	0	SORBS1	sorbin and SH3 domain containing 1	protein-coding	1	1	0	1	1	1	1	1	1	1	7	1	2	1	0	1
10581	0	0	0	0	0	0	0	0	0	0	IFITM2	interferon induced transmembrane protein 2	protein-coding	1	0	0	1	0	1	0	1	0	1	4	0	0	1	0	1
10584	0	0	0	0	0	0	0	0	0	0	COLEC10	collectin subfamily member 10	protein-coding	1	0	0	1	0	1	0	1	1	1	5	0	0	1	0	1
10585	0	0	0	0	0	0	0	0	1	0	POMT1	protein O-mannosyltransferase 1	protein-coding	1	0	0	0	0	1	1	1	1	1	4	0	1	1	0	1
10586	1	0	0	0	0	0	0	0	0	0	MAB21L2	mab-21 like 2	protein-coding	0	0	0	0	0	0	1	1	1	1	3	1	0	1	0	1
10587	0	0	0	0	0	0	0	0	0	0	TXNRD2	thioredoxin reductase 2	protein-coding	1	1	0	1	0	1	0	1	1	1	6	0	0	1	0	1
10589	1	0	0	0	0	0	0	0	0	0	DRAP1	DR1 associated protein 1	protein-coding	1	0	0	1	1	1	1	1	1	1	6	1	0	1	0	1
1059	0	0	0	0	0	0	0	0	0	0	CENPB	centromere protein B	protein-coding	0	0	0	1	0	1	0	0	1	1	3	0	0	1	0	1
10590	1	1	0	0	1	0	0	0	1	0	SCGN	secretagogin, EF-hand calcium binding protein	protein-coding	0	0	0	0	0	0	1	1	1	1	3	2	2	1	0	1
10591	1	0	0	0	0	0	0	0	0	0	DNPH1	2'-deoxynucleoside 5'-phosphate N-hydrolase 1	protein-coding	1	0	0	0	0	1	1	1	1	1	4	1	0	0	0	1
10592	1	1	0	0	1	1	0	0	1	0	SMC2	structural maintenance of chromosomes 2	protein-coding	1	0	0	1	1	1	1	1	1	1	6	2	3	1	0	1
10594	0	0	0	0	0	0	0	1	0	0	PRPF8	pre-mRNA processing factor 8	protein-coding	1	1	0	1	1	1	1	1	1	1	7	1	0	1	0	1
10595	0	0	0	0	0	0	0	0	0	0	ERN2	endoplasmic reticulum to nucleus signaling 2	protein-coding	0	0	0	0	1	0	0	1	1	1	4	0	0	1	0	1
10598	0	0	0	0	0	0	0	0	0	0	AHSA1	activator of HSP90 ATPase activity 1	protein-coding	0	0	0	0	1	0	0	1	1	1	4	0	0	1	0	1
10599	1	0	0	0	0	0	0	1	1	0	SLCO1B1	solute carrier organic anion transporter family member 1B1	protein-coding	1	0	0	1	0	1	1	1	1	1	5	2	1	1	0	1
1060	0	0	0	0	0	0	0	1	0	0	CENPC	centromere protein C	protein-coding	1	0	0	1	0	1	1	1	1	1	5	1	0	1	0	1
10600	0	0	0	0	0	0	0	0	0	1	USP16	ubiquitin specific peptidase 16	protein-coding	1	0	0	0	1	1	1	1	1	1	5	1	0	1	0	1
10602	0	0	0	0	0	0	0	0	0	0	CDC42EP3	CDC42 effector protein 3	protein-coding	1	0	0	0	1	1	0	1	1	1	5	0	0	1	0	1
10603	0	0	0	0	0	0	0	0	0	1	SH2B2	SH2B adaptor protein 2	protein-coding	1	1	0	1	1	1	1	1	1	1	7	1	0	1	0	1
10606	0	1	0	0	1	0	0	1	1	0	PAICS	phosphoribosylaminoimidazole carboxylase and phosphoribosylaminoimidazolesuccinocarboxamide synthase	protein-coding	1	1	0	1	1	1	1	1	1	1	7	2	2	1	0	1
10607	0	1	0	0	0	0	0	0	1	0	TBL3	transducin beta like 3	protein-coding	1	0	0	0	1	1	1	1	1	1	5	0	2	1	0	1
10608	0	0	0	0	0	0	0	0	0	0	MXD4	MAX dimerization protein 4	protein-coding	0	0	0	1	1	1	0	1	1	1	5	0	0	1	0	1
10609	0	0	0	0	1	0	0	0	0	0	P3H4	prolyl 3-hydroxylase family member 4 (non-enzymatic)	protein-coding	0	0	0	0	0	0	1	1	0	1	2	1	0	1	0	1
10610	0	0	0	0	0	0	0	0	0	0	ST6GALNAC2	ST6 N-acetylgalactosaminide alpha-2,6-sialyltransferase 2	protein-coding	1	0	0	1	0	1	0	1	1	1	5	0	0	1	0	1
10611	0	0	0	0	0	0	0	0	0	0	PDLIM5	PDZ and LIM domain 5	protein-coding	1	0	0	0	1	1	0	1	1	1	5	0	0	1	0	1
10612	0	0	0	0	0	0	0	0	0	0	TRIM3	tripartite motif containing 3	protein-coding	1	0	0	0	0	1	0	1	1	1	4	0	0	1	0	1
10613	0	0	0	0	0	0	0	0	0	0	ERLIN1	ER lipid raft associated 1	protein-coding	1	0	0	0	1	1	0	1	1	1	5	0	0	1	0	1
10614	1	0	0	0	0	1	0	0	0	0	HEXIM1	hexamethylene bisacetamide inducible 1	protein-coding	0	0	0	0	1	0	1	1	1	1	4	1	1	1	0	1
10615	1	1	1	0	1	1	1	1	1	1	SPAG5	sperm associated antigen 5	protein-coding	0	0	0	0	1	0	1	1	1	1	4	5	4	1	0	1
10616	0	0	0	0	1	0	1	0	1	0	RBCK1	RANBP2-type and C3HC4-type zinc finger containing 1	protein-coding	1	0	0	1	1	1	1	1	1	1	6	2	1	1	0	1
10617	0	0	0	0	0	0	0	0	0	0	STAMBP	STAM binding protein	protein-coding	1	1	0	1	1	1	0	1	1	1	7	0	0	1	0	1
10618	0	0	0	0	0	0	0	0	0	0	TGOLN2	trans-golgi network protein 2	protein-coding	1	0	0	1	1	1	0	1	1	1	6	0	0	1	0	1
1062	1	0	1	0	1	1	1	0	1	1	CENPE	centromere protein E	protein-coding	1	0	0	1	1	1	1	1	1	1	6	4	3	1	0	1
10621	0	0	0	0	0	0	0	0	0	0	POLR3F	RNA polymerase III subunit F	protein-coding	1	1	0	1	1	1	0	1	1	1	7	0	0	0	0	0
10622	0	1	0	0	0	0	0	0	1	0	POLR3G	RNA polymerase III subunit G	protein-coding	1	1	0	1	1	1	1	1	1	1	7	0	2	0	0	1
10623	0	0	0	0	1	0	0	1	0	1	POLR3C	RNA polymerase III subunit C	protein-coding	1	1	0	1	1	1	1	1	1	1	7	3	0	0	0	1
10625	0	0	0	0	0	0	0	0	0	1	IVNS1ABP	influenza virus NS1A binding protein	protein-coding	0	0	0	0	0	0	1	1	0	1	2	1	0	1	0	1
10627	0	0	0	0	0	0	0	0	0	0	MYL12A	myosin light chain 12A	protein-coding	1	1	0	1	1	1	0	1	1	1	7	0	0	1	0	0
10628	0	1	0	0	1	0	1	0	1	1	TXNIP	thioredoxin interacting protein	protein-coding	1	0	0	1	1	1	1	1	1	1	6	3	2	1	0	1
10629	0	0	0	0	0	0	0	0	0	0	TAF6L	TATA-box binding protein associated factor 6 like	protein-coding	1	1	0	1	0	1	0	1	1	1	6	0	0	0	0	1
1063	1	0	0	0	1	0	0	0	0	1	CENPF	centromere protein F	protein-coding	1	0	0	1	1	1	1	1	1	1	6	3	0	1	0	1
10630	0	0	0	0	0	0	0	0	0	0	PDPN	podoplanin	protein-coding	1	0	0	0	1	1	0	1	1	1	5	0	0	1	0	1
10631	0	0	0	0	0	0	0	0	0	0	POSTN	periostin	protein-coding	0	0	0	1	0	0	0	1	1	1	4	0	0	1	0	1
10632	0	0	0	0	0	0	0	0	0	0	ATP5MG	ATP synthase membrane subunit g	protein-coding	1	1	0	1	0	0	0	1	1	1	6	0	0	1	0	1
10633	0	0	0	0	0	0	0	0	0	0	RASL10A	RAS like family 10 member A	protein-coding	0	0	0	0	0	0	0	1	1	1	3	0	0	1	0	1
10634	0	0	0	0	0	0	0	0	0	0	GAS2L1	growth arrest specific 2 like 1	protein-coding	0	0	0	0	0	0	0	1	1	1	3	0	0	1	0	1
[truncated: 17,442 more rows]
