# Supplementary material for: Embracing the Dark Side: Computational Approaches to Unveil the Functionality of Genes Lacking Biological Annotation in Drug-Induced Liver Injury
Source: Front Genet. 2018 Nov 20;9:527. doi: 10.3389/fgene.2018.00527 (PMC6255978; doi:10.3389/fgene.2018.00527)
Supplement: DATA SHEETS S2 and S3 — Scripts (.R) used in all analyses conducted in this study as well as mapping to databases and IDs. [file Data_Sheet_2.ZIP › Suppl.Data3_P.1/text_mining/textmining.R]

rm(list =ls())
library(igraph)
library(tidyr)

darkgenes <-  read.csv("darkgenes_fin.tsv", sep = "\t", header = T, stringsAsFactors= F, skip=0, quote = "")

# download and extract ftp://ftp.ncbi.nlm.nih.gov/pub/lu/PubTator/gene2pubtator.gz  
pubtator <-  read.csv("gene2pubtator", sep = "\t", header =T, stringsAsFactors= F, skip=0, quote = "")
pubtator <- subset(pubtator, NCBI_Gene %in% darkgenes$GeneID)
#write.table(x = pubtator,file = "pubtator_noannotations.tsv",quote = F,sep = "\t",row.names = F,col.names = T)

# download and extract ftp://ftp.ncbi.nih.gov/gene/GeneRIF/generifs_basic.gz
generifs <- read.csv("generifs_basic", sep = "\t", header = T, stringsAsFactors = F,  encoding = "UTF-8", row.names = NULL, quote = "")
generifs <- subset(generifs, X.Tax.ID == 9606 & Gene.ID %in% darkgenes$GeneID)

# download and extract http://www.disgenet.org/ds/DisGeNET/results/all_gene_disease_associations.tsv.gz
disgenet <-  read.csv("/home/janet/Desktop/all_gene_disease_associations.tsv", sep = "\t", header = T, stringsAsFactors= F, skip=0, quote = "")
disgenet<- subset(disgenet, geneId %in% darkgenes$GeneID)
disgenet_curated <- subset(disgenet, score >= 0.2)
