# Supplementary material for: Embracing the Dark Side: Computational Approaches to Unveil the Functionality of Genes Lacking Biological Annotation in Drug-Induced Liver Injury
Source: Front Genet. 2018 Nov 20;9:527. doi: 10.3389/fgene.2018.00527 (PMC6255978; doi:10.3389/fgene.2018.00527)
Supplement: DATA SHEETS S2 and S3 — Scripts (.R) used in all analyses conducted in this study as well as mapping to databases and IDs. [file Data_Sheet_2.ZIP › Suppl.Data3_P.1/ensembl2entrezid_data/mart_exportgenetypes.txt]

Gene stable ID	Gene type	HGNC symbol	NCBI gene ID
ENSG00000210049	Mt_tRNA	MT-TF
ENSG00000211459	Mt_rRNA	MT-RNR1	4549
ENSG00000210077	Mt_tRNA	MT-TV
ENSG00000210082	Mt_rRNA	MT-RNR2	4550
ENSG00000209082	Mt_tRNA	MT-TL1
ENSG00000198888	protein_coding	MT-ND1	4535
ENSG00000210100	Mt_tRNA	MT-TI
ENSG00000210107	Mt_tRNA	MT-TQ
ENSG00000210112	Mt_tRNA	MT-TM
ENSG00000198763	protein_coding	MT-ND2	4536
ENSG00000210117	Mt_tRNA	MT-TW
ENSG00000210127	Mt_tRNA	MT-TA
ENSG00000210135	Mt_tRNA	MT-TN
ENSG00000210140	Mt_tRNA	MT-TC
ENSG00000210144	Mt_tRNA	MT-TY
ENSG00000198804	protein_coding	MT-CO1	4512
ENSG00000210151	Mt_tRNA	MT-TS1
ENSG00000210154	Mt_tRNA	MT-TD
ENSG00000198712	protein_coding	MT-CO2	4513
ENSG00000210156	Mt_tRNA	MT-TK
ENSG00000228253	protein_coding	MT-ATP8	4509
ENSG00000198899	protein_coding	MT-ATP6	4508
ENSG00000198938	protein_coding	MT-CO3	4514
ENSG00000210164	Mt_tRNA	MT-TG
ENSG00000198840	protein_coding	MT-ND3	4537
ENSG00000210174	Mt_tRNA	MT-TR
ENSG00000212907	protein_coding	MT-ND4L	4539
ENSG00000198886	protein_coding	MT-ND4	4538
ENSG00000210176	Mt_tRNA	MT-TH
ENSG00000210184	Mt_tRNA	MT-TS2
ENSG00000210191	Mt_tRNA	MT-TL2
ENSG00000198786	protein_coding	MT-ND5	4540
ENSG00000198695	protein_coding	MT-ND6	4541
ENSG00000210194	Mt_tRNA	MT-TE
ENSG00000198727	protein_coding	MT-CYB	4519
ENSG00000210195	Mt_tRNA	MT-TT
ENSG00000210196	Mt_tRNA	MT-TP
ENSG00000253620	processed_pseudogene
ENSG00000232475	unprocessed_pseudogene	HSFY5P
ENSG00000260949	sense_overlapping
ENSG00000223968	processed_pseudogene
ENSG00000258712	processed_pseudogene	CXADRP2
ENSG00000223475	antisense_RNA
ENSG00000226908	processed_pseudogene	HIST1H2BPS3
ENSG00000254040	lincRNA
ENSG00000184661	protein_coding	CDCA2	157313
ENSG00000197990	unprocessed_pseudogene	ZNF734P
ENSG00000254266	lincRNA	PKIA-AS1	101927003
ENSG00000237208	lincRNA		101928495
ENSG00000009954	protein_coding	BAZ1B	9031
ENSG00000131386	protein_coding	GALNT15	117248
ENSG00000136999	protein_coding	NOV	4856
ENSG00000272173	antisense_RNA
ENSG00000134291	protein_coding	TMEM106C	79022
ENSG00000238358	lincRNA
ENSG00000240990	antisense_RNA	HOXA11-AS	221883
ENSG00000258001	lincRNA
ENSG00000278389	lincRNA
ENSG00000230441	processed_pseudogene	UBQLN1P1
ENSG00000262953	processed_pseudogene	EIF4A1P9
ENSG00000254819	lincRNA
ENSG00000275223	lincRNA
ENSG00000256892	protein_coding	MTRNR2L7	100288485
ENSG00000235821	processed_pseudogene	IFITM4P
ENSG00000267201	lincRNA	LINC01775	101928602
ENSG00000251074	unprocessed_pseudogene
ENSG00000091986	protein_coding	CCDC80	151887
ENSG00000241505	lincRNA
ENSG00000161904	protein_coding	LEMD2	221496
ENSG00000198015	protein_coding	MRPL42	28977
ENSG00000180353	protein_coding	HCLS1	3059
ENSG00000226466	processed_pseudogene	RPA2P2
ENSG00000229097	processed_pseudogene	CALM2P2
ENSG00000187812	transcribed_unprocessed_pseudogene
ENSG00000204267	protein_coding	TAP2	6891
ENSG00000149541	protein_coding	B3GAT3	26229
ENSG00000105664	protein_coding	COMP	1311
ENSG00000136381	protein_coding	IREB2	3658
ENSG00000259945	antisense_RNA
ENSG00000174292	protein_coding	TNK1	8711
ENSG00000131584	protein_coding	ACAP3	116983
ENSG00000254836	antisense_RNA
ENSG00000237457	lincRNA	LINC01351
ENSG00000272128	lincRNA
ENSG00000235436	transcribed_unprocessed_pseudogene	DPY19L2P4	442523
ENSG00000226041	lincRNA
ENSG00000228061	antisense_RNA
ENSG00000253396	lincRNA		105379391
ENSG00000253896	lincRNA
ENSG00000079332	protein_coding	SAR1A	56681
ENSG00000213846	transcribed_processed_pseudogene
ENSG00000272236	lincRNA
ENSG00000261405	transcribed_unprocessed_pseudogene
ENSG00000230132	processed_pseudogene
ENSG00000243417	processed_pseudogene
ENSG00000271578	processed_pseudogene
ENSG00000229553	unprocessed_pseudogene	USP9YP17
ENSG00000240669	processed_pseudogene
ENSG00000280271	lincRNA
ENSG00000039523	protein_coding	RIPOR1	79567
ENSG00000175189	protein_coding	INHBC	3626
ENSG00000270896	processed_pseudogene
ENSG00000198354	protein_coding	DCAF12L2	340578
ENSG00000164740	processed_pseudogene	SEPT7P5
ENSG00000258767	processed_pseudogene
ENSG00000271943	lincRNA
ENSG00000279614	processed_pseudogene
ENSG00000111676	protein_coding	ATN1	1822
ENSG00000157214	protein_coding	STEAP2	261729
ENSG00000225938	antisense_RNA
ENSG00000228876	lincRNA
ENSG00000272398	protein_coding	CD24	100133941
ENSG00000214745	processed_pseudogene
ENSG00000254193	processed_pseudogene
ENSG00000282086	transcribed_unprocessed_pseudogene	PKD1P6
ENSG00000227486	lincRNA
ENSG00000232766	processed_pseudogene
ENSG00000168778	protein_coding	TCTN2	79867
ENSG00000253612	processed_pseudogene	WBP1LP3
ENSG00000272282	lincRNA	LINC02084
ENSG00000162882	protein_coding	HAAO	23498
ENSG00000236674	processed_pseudogene
ENSG00000231266	lincRNA
ENSG00000266338	protein_coding	NBPF15	284565
ENSG00000176269	protein_coding	OR4F21	441308
ENSG00000197992	protein_coding	CLEC9A	283420
ENSG00000228645	processed_pseudogene	PHKG1P2
ENSG00000255252	antisense_RNA
ENSG00000258848	processed_pseudogene	GRAMD4P6
ENSG00000171033	protein_coding	PKIA	5569
ENSG00000255490	processed_pseudogene	EIF4A2P5
ENSG00000232444	lincRNA
ENSG00000255464	unprocessed_pseudogene	SEPT14P8
ENSG00000136244	protein_coding	IL6	3569
ENSG00000005073	protein_coding	HOXA11	3207
ENSG00000254627	sense_intronic
ENSG00000253166	unprocessed_pseudogene
ENSG00000101337	protein_coding	TM9SF4	9777
ENSG00000224400	lincRNA
ENSG00000160194	protein_coding	NDUFV3	4731
ENSG00000267480	antisense_RNA
ENSG00000253398	antisense_RNA
ENSG00000106571	protein_coding	GLI3	2737
ENSG00000253508	lincRNA
ENSG00000134339	protein_coding	SAA2	6289
ENSG00000120659	protein_coding	TNFSF11	8600
ENSG00000198105	protein_coding	ZNF248	57209
ENSG00000256626	unprocessed_pseudogene
ENSG00000234267	transcribed_processed_pseudogene	TULP3P1
ENSG00000233977	lincRNA
ENSG00000072657	protein_coding	TRHDE	29953
ENSG00000231394	lincRNA
ENSG00000261427	protein_coding
ENSG00000007372	protein_coding	PAX6	5080
ENSG00000234844	processed_pseudogene	CDC42P2
ENSG00000161179	protein_coding	YDJC	150223
ENSG00000196620	protein_coding	UGT2B15	7366
ENSG00000272329	lincRNA
ENSG00000278522	protein_coding	POTEB3	102723502
ENSG00000278522	protein_coding	POTEB3	102724631
ENSG00000261759	antisense_RNA
ENSG00000180730	protein_coding	SHISA2	387914
ENSG00000103528	protein_coding	SYT17	51760
ENSG00000223508	transcribed_processed_pseudogene	RPL23AP53
ENSG00000137204	protein_coding	SLC22A7	10864
ENSG00000231393	antisense_RNA
ENSG00000137101	protein_coding	CD72	971
ENSG00000254104	processed_pseudogene
ENSG00000282091	antisense_RNA		100505915
ENSG00000272240	antisense_RNA
ENSG00000172748	protein_coding	ZNF596	169270
ENSG00000235944	transcribed_unprocessed_pseudogene	ZNF815P
ENSG00000130299	protein_coding	GTPBP3	84705
ENSG00000114270	protein_coding	COL7A1	1294
ENSG00000279345	antisense_RNA
ENSG00000100425	protein_coding	BRD1	23774
ENSG00000241738	processed_pseudogene	ZNF90P1
ENSG00000282978	processed_pseudogene
ENSG00000188257	protein_coding	PLA2G2A	5320
ENSG00000138468	protein_coding	SENP7	57337
ENSG00000267281	protein_coding
ENSG00000185313	protein_coding	SCN10A	6336
ENSG00000275488	processed_pseudogene
ENSG00000170653	protein_coding	ATF7	11016
ENSG00000111678	protein_coding	C12orf57	113246
ENSG00000228850	unprocessed_pseudogene	CDY12P
ENSG00000179428	antisense_RNA		541472
ENSG00000266613	processed_pseudogene	RFWD2P1
ENSG00000232029	processed_pseudogene	ELOCP15
ENSG00000280215	TEC
ENSG00000262481	protein_coding	TMEM256-PLSCR3
ENSG00000229442	unitary_pseudogene	THEMIS3P
ENSG00000225212	processed_pseudogene	AKR1B1P6
ENSG00000243766	antisense_RNA	HOTTIP
ENSG00000254334	lincRNA		101929172
ENSG00000068781	protein_coding	STON1-GTF2A1L	286749
ENSG00000231013	antisense_RNA		107105282
ENSG00000169807	protein_coding	PRY2	442862
ENSG00000261401	unprocessed_pseudogene
ENSG00000261561	unprocessed_pseudogene
ENSG00000237850	transcribed_unprocessed_pseudogene
ENSG00000255839	lincRNA
ENSG00000106031	protein_coding	HOXA13	3209
ENSG00000160233	protein_coding	LRRC3	81543
ENSG00000080293	protein_coding	SCTR	6344
ENSG00000213721	processed_pseudogene	HMGN2P30
ENSG00000235868	processed_pseudogene	GAPDHP31
ENSG00000280346	processed_pseudogene
ENSG00000163508	protein_coding	EOMES	8320
ENSG00000279226	TEC
ENSG00000278927	lincRNA
ENSG00000117118	protein_coding	SDHB	6390
ENSG00000240687	lincRNA
ENSG00000227212	processed_pseudogene	PFN1P6
ENSG00000244260	lincRNA
ENSG00000215296	transcribed_unitary_pseudogene	TMCO5B
ENSG00000278216	protein_coding	UGT2A3	79799
ENSG00000273529	protein_coding	HES5	388585
ENSG00000099860	protein_coding	GADD45B	4616
ENSG00000232978	antisense_RNA
ENSG00000255993	processed_pseudogene	PSMC1P9
ENSG00000255648	antisense_RNA
ENSG00000139151	protein_coding	PLCZ1	89869
ENSG00000168546	protein_coding	GFRA2	2675
ENSG00000272842	antisense_RNA
ENSG00000205544	protein_coding	TMEM256	254863
ENSG00000226578	lincRNA
ENSG00000111247	protein_coding	RAD51AP1	10635
ENSG00000260137	lincRNA
ENSG00000228828	processed_pseudogene	TLK2P2
ENSG00000137145	protein_coding	DENND4C	55667
ENSG00000236514	antisense_RNA
ENSG00000225192	processed_pseudogene	ZNF33BP1
ENSG00000236333	processed_transcript	TRHDE-AS1
ENSG00000214660	unprocessed_pseudogene	SLC29A4P2
ENSG00000278703	lincRNA
ENSG00000230916	processed_pseudogene	MTCO1P53
ENSG00000237633	antisense_RNA
ENSG00000231501	processed_pseudogene	MTND4LP1
ENSG00000186136	protein_coding	TAS2R42	353164
ENSG00000266995	processed_pseudogene
ENSG00000260840	lincRNA	LINC01964	100996478
ENSG00000161180	protein_coding	CCDC116	164592
ENSG00000256657	processed_pseudogene
ENSG00000122543	protein_coding	OCM	654231
ENSG00000275119	lincRNA
ENSG00000232177	processed_pseudogene	MTND4P24
ENSG00000139287	protein_coding	TPH2	121278
ENSG00000241923	processed_pseudogene	RPL14P3
ENSG00000223566	unprocessed_pseudogene	TNRC18P2
ENSG00000235463	processed_pseudogene
ENSG00000153130	protein_coding	SCOC	60592
ENSG00000274901	processed_pseudogene
ENSG00000198889	protein_coding	DCAF12L1	139170
ENSG00000275576	sense_intronic
ENSG00000187838	protein_coding	PLSCR3	57048
ENSG00000225787	processed_pseudogene	LSM3P3
ENSG00000255071	protein_coding	SAA2-SAA4	100528017
ENSG00000273342	lincRNA
ENSG00000277177	protein_coding	LILRA6	79168
ENSG00000181126	transcribed_unprocessed_pseudogene	HLA-V	352962
ENSG00000234135	processed_pseudogene	RPL23AP83
ENSG00000179813	protein_coding	FAM216B	144809
ENSG00000227933	antisense_RNA
ENSG00000128228	protein_coding	SDF2L1	23753
ENSG00000102349	protein_coding	KLF8	11279
ENSG00000107140	protein_coding	TESK1	7016
ENSG00000240960	processed_pseudogene
ENSG00000250516	processed_pseudogene
ENSG00000259474	antisense_RNA
ENSG00000236867	processed_pseudogene
ENSG00000261814	unprocessed_pseudogene	HLA-P
ENSG00000226955	processed_pseudogene
ENSG00000148965	protein_coding	SAA4	6291
ENSG00000231552	processed_pseudogene	IGBP1P3
ENSG00000176998	unprocessed_pseudogene	HCG4
ENSG00000237676	processed_pseudogene	RPL30P4
ENSG00000238141	antisense_RNA	BRWD1-AS1	100874093
ENSG00000253308	lincRNA
ENSG00000206418	protein_coding	RAB12	201475
ENSG00000281189	lincRNA	GHET1	102723099
ENSG00000226414	processed_pseudogene	MTCYBP38
ENSG00000230785	processed_pseudogene
ENSG00000232608	processed_pseudogene	TIMM9P2
ENSG00000259446	antisense_RNA		101928134
ENSG00000272991	antisense_RNA
ENSG00000254642	processed_pseudogene	COX6CP5
ENSG00000170262	protein_coding	MRAP	56246
ENSG00000271216	lincRNA	LINC01050	103689845
ENSG00000229623	processed_pseudogene	METTL21AP1
ENSG00000175390	protein_coding	EIF3F	8665
ENSG00000261548	unprocessed_pseudogene	HLA-P
ENSG00000227646	processed_transcript	STEAP2-AS1	100874100
ENSG00000230605	processed_pseudogene	MTCYBP6
ENSG00000226558	processed_pseudogene
ENSG00000224042	processed_pseudogene	MTND4P6
ENSG00000220614	processed_pseudogene
ENSG00000226915	processed_pseudogene
ENSG00000179157	processed_pseudogene	RPS2P28
ENSG00000229546	lincRNA	LINC00428
ENSG00000253457	protein_coding	SMIM18	100507341
ENSG00000185658	protein_coding	BRWD1	54014
ENSG00000164647	protein_coding	STEAP1	26872
ENSG00000205730	protein_coding	ITPRIPL2	162073
ENSG00000271435	processed_pseudogene
ENSG00000240731	sense_intronic
ENSG00000219222	processed_pseudogene	RPL12P47
ENSG00000227030	processed_pseudogene	RPL7AP7
ENSG00000250264	protein_coding
ENSG00000224352	unprocessed_pseudogene
ENSG00000226589	protein_coding	VARS	7407
ENSG00000205221	protein_coding	VIT	5212
ENSG00000171467	protein_coding	ZNF318	24149
ENSG00000183631	protein_coding	PRR32	100130613
ENSG00000253405	antisense_RNA	EVX1-AS	101410536
ENSG00000277880	TR_V_gene	TRBV17
ENSG00000231785	unprocessed_pseudogene	MICC
ENSG00000241106	protein_coding	HLA-DOB	3112
ENSG00000213880	processed_pseudogene	RPL7AP7
ENSG00000197265	protein_coding	GTF2E2	2961
ENSG00000276557	TR_V_gene	TRBV18
ENSG00000106038	protein_coding	EVX1	2128
ENSG00000127054	protein_coding	INTS11	54973
ENSG00000258115	antisense_RNA
ENSG00000266708	antisense_RNA
ENSG00000257287	processed_pseudogene
ENSG00000229647	lincRNA	MYOSLID	105373853
ENSG00000225763	unprocessed_pseudogene	MICG
ENSG00000211746	TR_V_gene	TRBV19
ENSG00000257723	processed_pseudogene	CHCHD3P2
ENSG00000243491	lincRNA
ENSG00000230538	processed_pseudogene
ENSG00000279566	protein_coding	ZNF43	7594
ENSG00000213352	processed_pseudogene	GAPDHP44
ENSG00000155660	protein_coding	PDIA4	9601
ENSG00000111110	protein_coding	PPM1H	57460
ENSG00000257366	lincRNA
ENSG00000144401	protein_coding	METTL21A	151194
ENSG00000131548	antisense_RNA	TTTY6B	441543
ENSG00000232623	antisense_RNA
ENSG00000236951	lincRNA		102725532
ENSG00000277518	polymorphic_pseudogene	MUC6	4588
ENSG00000226861	lincRNA
ENSG00000170989	protein_coding	S1PR1	1901
ENSG00000125818	protein_coding	PSMF1	9491
ENSG00000228995	processed_pseudogene	MTND1P9
ENSG00000142207	protein_coding	URB1	9875
ENSG00000256222	protein_coding	MTRNR2L3	100462983
ENSG00000112812	protein_coding	PRSS16	10279
ENSG00000281734	lincRNA
ENSG00000101146	protein_coding	RAE1	8480
ENSG00000255328	lincRNA
ENSG00000270105	lincRNA
ENSG00000251661	antisense_RNA
ENSG00000197870	protein_coding	PRB3	5544
ENSG00000270030	lincRNA
ENSG00000142089	protein_coding	IFITM3	10410
ENSG00000002586	protein_coding	CD99	4267
ENSG00000224675	antisense_RNA
ENSG00000272516	lincRNA
ENSG00000230251	processed_pseudogene	PHBP4
ENSG00000271981	lincRNA
ENSG00000162992	protein_coding	NEUROD1	4760
ENSG00000237042	unprocessed_pseudogene	MICG
ENSG00000236264	transcribed_processed_pseudogene	RPL26P30
ENSG00000144278	protein_coding	GALNT13	114805
ENSG00000248635	unprocessed_pseudogene
ENSG00000238184	antisense_RNA	CD81-AS1	101927682
ENSG00000272366	lincRNA
ENSG00000018610	protein_coding	CXorf56	63932
ENSG00000239995	transcribed_processed_pseudogene	TPT1P11
ENSG00000237051	protein_coding	GABBR1	2550
ENSG00000279956	protein_coding
ENSG00000237464	antisense_RNA
ENSG00000250376	unprocessed_pseudogene
ENSG00000249754	processed_pseudogene	NDUFB4P9
ENSG00000255089	antisense_RNA
ENSG00000226401	unprocessed_pseudogene
ENSG00000196951	antisense_RNA	SCOC-AS1	100129858
ENSG00000110651	protein_coding	CD81	975
ENSG00000226411	unprocessed_pseudogene
ENSG00000242441	protein_coding	GTF2A1L	11036
ENSG00000241941	processed_pseudogene	RPL32P26
ENSG00000115232	protein_coding	ITGA4	3676
ENSG00000242285	processed_pseudogene	RPL6P8
ENSG00000100023	protein_coding	PPIL2	23759
ENSG00000230657	protein_coding	PRB4	5545
ENSG00000179674	protein_coding	ARL14	80117
ENSG00000232825	antisense_RNA		100129620
ENSG00000117598	protein_coding	PLPPR5	163404
ENSG00000169877	protein_coding	AHSP	51327
ENSG00000253112	antisense_RNA
ENSG00000146215	protein_coding	CRIP3	401262
ENSG00000257681	antisense_RNA
ENSG00000174697	protein_coding	LEP	3952
ENSG00000257766	antisense_RNA
ENSG00000073910	protein_coding	FRY	10129
ENSG00000233056	lincRNA	ERVH48-1
ENSG00000232306	lincRNA
ENSG00000257737	antisense_RNA
ENSG00000225057	processed_transcript
ENSG00000117115	protein_coding	PADI2	11240
ENSG00000136011	protein_coding	STAB2	55576
ENSG00000132326	protein_coding	PER2	8864
ENSG00000136718	protein_coding	IMP4	92856
ENSG00000224100	antisense_RNA
ENSG00000249896	transcribed_unprocessed_pseudogene	LINC02495
ENSG00000271466	processed_pseudogene	CICP24
ENSG00000273402	antisense_RNA
ENSG00000251408	lincRNA
ENSG00000272812	sense_intronic
ENSG00000260572	antisense_RNA
ENSG00000281610	transcribed_processed_pseudogene	HSP90AA4P
ENSG00000139574	protein_coding	NPFF	8620
ENSG00000272915	lincRNA
ENSG00000280513	lincRNA		101928971
ENSG00000259395	lincRNA
ENSG00000280853	lincRNA
ENSG00000259737	lincRNA
ENSG00000251236	unprocessed_pseudogene
ENSG00000257550	antisense_RNA		100652999
ENSG00000227034	processed_pseudogene
ENSG00000281377	lincRNA		105377617
ENSG00000281787	lincRNA	FRG1-DT
ENSG00000255790	sense_intronic		440084
ENSG00000250756	unprocessed_pseudogene
ENSG00000259947	lincRNA	LINC02124	105371048
ENSG00000270500	processed_pseudogene	COX6CP4
ENSG00000143420	protein_coding	ENSA	2029
ENSG00000273954	lincRNA	LINC01194
ENSG00000231952	unprocessed_pseudogene	DPY19L1P2
ENSG00000215595	protein_coding	C20orf202	400831
ENSG00000162040	protein_coding	HS3ST6	64711
ENSG00000230299	processed_pseudogene
ENSG00000281703	unprocessed_pseudogene
ENSG00000278019	unprocessed_pseudogene
ENSG00000152284	protein_coding	TCF7L1	83439
ENSG00000280638	unprocessed_pseudogene	CDH12P2
ENSG00000133104	protein_coding	SPART	23111
ENSG00000223587	lincRNA	LINC01986
ENSG00000237303	processed_pseudogene	HIGD1AP8
ENSG00000251655	protein_coding	PRB1	5542
ENSG00000215388	processed_pseudogene	ACTG1P3
ENSG00000224918	lincRNA
ENSG00000125895	protein_coding	TMEM74B	55321
ENSG00000254037	processed_pseudogene
ENSG00000109181	protein_coding	UGT2B10	7365
ENSG00000244257	unprocessed_pseudogene	PKD1P1
ENSG00000276026	antisense_RNA		105372493
ENSG00000165621	protein_coding	OXGR1	27199
ENSG00000277429	protein_coding	SERF1B	8293
ENSG00000277429	protein_coding	SERF1B	728492
ENSG00000274269	processed_transcript
ENSG00000225064	lincRNA	LINC01802
ENSG00000248571	antisense_RNA
ENSG00000170006	protein_coding	TMEM154	201799
ENSG00000118260	protein_coding	CREB1	1385
ENSG00000231983	lincRNA	LINC00415
ENSG00000256116	antisense_RNA
ENSG00000175793	protein_coding	SFN	2810
ENSG00000260940	sense_overlapping
ENSG00000235009	lincRNA	LINC01883	100996902
ENSG00000110011	protein_coding	DNAJC4	3338
ENSG00000228399	processed_pseudogene
ENSG00000198176	protein_coding	TFDP1	7027
ENSG00000173810	processed_pseudogene	PPIAP7
ENSG00000183889	protein_coding		100288332
ENSG00000231367	lincRNA
ENSG00000224747	processed_pseudogene	MTCYBP21
ENSG00000237068	processed_pseudogene	RPL5P2
ENSG00000278654	processed_pseudogene
ENSG00000282735	protein_coding	KIAA0355	9710
ENSG00000283635	antisense_RNA
ENSG00000121335	protein_coding	PRB2	653247
ENSG00000258722	processed_pseudogene	CKAP2P1
ENSG00000144485	protein_coding	HES6	55502
ENSG00000178107	lincRNA
ENSG00000101446	protein_coding	SPINT3	10816
ENSG00000226698	antisense_RNA
ENSG00000277368	antisense_RNA
ENSG00000142751	protein_coding	GPN2	54707
ENSG00000213553	processed_pseudogene	RPLP0P6
ENSG00000127870	protein_coding	RNF6	6049
ENSG00000169327	protein_coding	OR5AU1	390445
ENSG00000231671	lincRNA	LINC01307	104355286
ENSG00000229002	unprocessed_pseudogene
ENSG00000279782	protein_coding	PPIAL4F	728945
ENSG00000282746	antisense_RNA
ENSG00000231134	sense_intronic	TCF7L1-IT1	100874334
ENSG00000227397	processed_pseudogene
ENSG00000280275	TEC
ENSG00000236574	processed_pseudogene
ENSG00000274631	processed_pseudogene
ENSG00000183298	processed_pseudogene	RPSAP19
ENSG00000249148	processed_pseudogene
ENSG00000188021	protein_coding	UBQLN2	29978
ENSG00000226715	lincRNA	LINC01709
ENSG00000159261	protein_coding	CLDN14	23562
ENSG00000260683	lincRNA
ENSG00000225451	processed_pseudogene
ENSG00000235274	processed_pseudogene
ENSG00000230105	lincRNA
ENSG00000225512	processed_transcript
ENSG00000242209	processed_pseudogene
ENSG00000231243	antisense_RNA
ENSG00000267412	sense_intronic
ENSG00000223431	processed_pseudogene	MTND6P21
ENSG00000236625	protein_coding	C4B	721
ENSG00000267749	sense_intronic
ENSG00000224548	processed_pseudogene
ENSG00000227999	processed_pseudogene	MTND5P1
ENSG00000176533	protein_coding	GNG7	2788
ENSG00000273484	unprocessed_pseudogene	OR6R2P
ENSG00000250634	lincRNA	LINC01182	101929071
ENSG00000138039	protein_coding	LHCGR	3973
ENSG00000274225	lincRNA
ENSG00000261497	unprocessed_pseudogene
ENSG00000228709	lincRNA	LINC02575
ENSG00000250497	lincRNA
ENSG00000162699	processed_pseudogene	DNAJA1P5
ENSG00000277352	lincRNA
ENSG00000272076	lincRNA
ENSG00000123165	protein_coding	ACTRT1	139741
ENSG00000118733	protein_coding	OLFM3	118427
ENSG00000237334	unprocessed_pseudogene	HLA-Z
ENSG00000260084	antisense_RNA
ENSG00000276076	protein_coding		102724652
ENSG00000134440	protein_coding	NARS	4677
ENSG00000184939	protein_coding	ZFP90	146198
ENSG00000251424	unprocessed_pseudogene
ENSG00000279365	TEC
ENSG00000267214	antisense_RNA
ENSG00000223741	processed_pseudogene	PSMD4P1
ENSG00000276097	sense_intronic
ENSG00000257237	unprocessed_pseudogene
ENSG00000276231	protein_coding	PIK3R6	146850
ENSG00000105694	processed_pseudogene	ELOCP28
ENSG00000188452	protein_coding	CERKL	375298
ENSG00000233818	antisense_RNA
ENSG00000147050	protein_coding	KDM6A	7403
ENSG00000258144	lincRNA	LINC02406
ENSG00000230479	antisense_RNA
ENSG00000149761	protein_coding	NUDT22	84304
ENSG00000270718	processed_pseudogene
ENSG00000238108	processed_pseudogene
ENSG00000271443	transcribed_processed_pseudogene
ENSG00000254315	antisense_RNA
ENSG00000231175	lincRNA	LINC01720	440704
ENSG00000236025	processed_pseudogene
ENSG00000164944	protein_coding	VIRMA	25962
ENSG00000120498	protein_coding	TEX11	56159
ENSG00000234661	antisense_RNA	CHL1-AS1	101927193
ENSG00000228803	processed_pseudogene	MTCYBP42
ENSG00000224318	processed_transcript	CHL1-AS2	101927174
ENSG00000270209	processed_pseudogene
ENSG00000228020	processed_pseudogene	HNRNPA1P46
ENSG00000261642	lincRNA
ENSG00000101448	protein_coding	EPPIN	57119
ENSG00000282498	antisense_RNA
ENSG00000198284	transcribed_processed_pseudogene	NUP210P1	255330
ENSG00000270120	sense_intronic
ENSG00000261644	antisense_RNA
ENSG00000234513	processed_pseudogene
ENSG00000274233	protein_coding	CCL5	6352
ENSG00000184530	protein_coding	C6orf58	352999
ENSG00000075223	protein_coding	SEMA3C	10512
ENSG00000229998	protein_coding	PPP1R18	170954
ENSG00000167207	protein_coding	NOD2	64127
ENSG00000280145	lincRNA
ENSG00000134121	protein_coding	CHL1	10752
ENSG00000233963	unprocessed_pseudogene	ATP8A2P3
ENSG00000211747	TR_V_gene	TRBV20-1
ENSG00000234706	processed_pseudogene	PRUNEP1
ENSG00000251578	TR_V_pseudogene	TRBV21-1
ENSG00000240578	TR_V_pseudogene	TRBV22-1
ENSG00000260398	sense_overlapping
ENSG00000284240	lincRNA
ENSG00000278878	lincRNA
ENSG00000211749	TR_V_gene	TRBV23-1
ENSG00000271187	processed_pseudogene
ENSG00000196091	protein_coding	MYBPC1	4604
ENSG00000211750	TR_V_gene	TRBV24-1
ENSG00000204568	protein_coding	MRPS18B	28973
ENSG00000270672	protein_coding	MTRNR2L6	100463482
ENSG00000104518	protein_coding	GSDMD	79792
ENSG00000261471	antisense_RNA
ENSG00000229900	processed_pseudogene	HSPD1P21
ENSG00000103187	protein_coding	COTL1	23406
ENSG00000243543	protein_coding	WFDC6	140870
ENSG00000143013	protein_coding	LMO4	8543
ENSG00000163590	protein_coding	PPM1L	151742
ENSG00000120664	antisense_RNA	SPART-AS1
ENSG00000149781	protein_coding	FERMT3	83706
ENSG00000153684	protein_coding	GOLGA8F	283768
ENSG00000153684	protein_coding	GOLGA8F	100132565
ENSG00000240135	unprocessed_pseudogene	PSMD12P
ENSG00000237637	antisense_RNA	FRY-AS1
ENSG00000249139	protein_coding	EPPIN-WFDC6	100526773
ENSG00000233882	lincRNA	LINC01680
ENSG00000271277	processed_pseudogene
ENSG00000184292	protein_coding	TACSTD2	4070
ENSG00000223344	lincRNA
ENSG00000249505	processed_pseudogene
ENSG00000228215	lincRNA
ENSG00000260616	antisense_RNA
ENSG00000259878	lincRNA
ENSG00000261648	lincRNA
ENSG00000166104	transcribed_unprocessed_pseudogene
ENSG00000232135	processed_pseudogene
ENSG00000169704	protein_coding	GP9	2815
ENSG00000213547	unitary_pseudogene	VN1R64P
ENSG00000271266	processed_pseudogene	LAPTM4BP2
ENSG00000253907	processed_pseudogene
ENSG00000261475	lincRNA	LINC02190
ENSG00000103932	protein_coding	RPAP1	26015
ENSG00000243244	protein_coding	STON1	11037
ENSG00000236642	unprocessed_pseudogene	MICF
ENSG00000238004	lincRNA
ENSG00000260883	unitary_pseudogene	VN1R65P
ENSG00000282499	TR_V_gene	TRBV25-1
ENSG00000083799	protein_coding	CYLD	1540
ENSG00000235949	antisense_RNA
ENSG00000225069	processed_pseudogene
ENSG00000223537	antisense_RNA
ENSG00000156103	protein_coding	MMP16	4325
ENSG00000204569	protein_coding	PPP1R10	5514
ENSG00000237218	unprocessed_pseudogene	HLA-H
ENSG00000239992	TR_V_pseudogene	TRBVA
ENSG00000155085	protein_coding	AK9	221264
ENSG00000162989	protein_coding	KCNJ3	3760
ENSG00000136710	protein_coding	CCDC115	84317
ENSG00000226736	unprocessed_pseudogene	HCG4P7
ENSG00000249912	TR_V_pseudogene	TRBV26
ENSG00000144035	protein_coding	NAT8	9027
ENSG00000281094	lincRNA
ENSG00000278885	TEC
ENSG00000230725	lincRNA		284798
ENSG00000261741	transcribed_unprocessed_pseudogene	FRG2KP	102724018
ENSG00000196369	protein_coding	SRGAP2B	647135
ENSG00000264666	antisense_RNA
ENSG00000133027	protein_coding	PEMT	10400
ENSG00000260062	transcribed_unprocessed_pseudogene	GOLGA2P11
ENSG00000196683	protein_coding	TOMM7	54543
ENSG00000260375	unprocessed_pseudogene
ENSG00000241911	TR_V_pseudogene	TRBVB
ENSG00000224862	processed_transcript	LINC02570	105375014
ENSG00000235673	processed_pseudogene
ENSG00000188786	protein_coding	MTF1	4520
ENSG00000235720	processed_pseudogene	GABPAP
ENSG00000089693	protein_coding	MLF2	8079
ENSG00000236299	lincRNA
ENSG00000230422	processed_pseudogene	TMPOP1
ENSG00000211752	TR_V_gene	TRBV27
ENSG00000231276	processed_pseudogene	E2F4P1
ENSG00000164627	protein_coding	KIF6	221458
ENSG00000284621	unitary_pseudogene
ENSG00000207751	processed_transcript	MIR130B
ENSG00000107562	protein_coding	CXCL12	6387
ENSG00000232801	processed_pseudogene	SDCBPP3
ENSG00000235207	processed_pseudogene	TUBBP6
ENSG00000100027	protein_coding	YPEL1	29799
ENSG00000227755	transcribed_processed_pseudogene
ENSG00000172780	protein_coding	RAB43	339122
ENSG00000231317	unprocessed_pseudogene
ENSG00000189145	processed_pseudogene
ENSG00000109270	protein_coding	LAMTOR3	8649
ENSG00000216866	processed_pseudogene	RPS2P55
ENSG00000236042	processed_pseudogene
ENSG00000007968	protein_coding	E2F2	1870
ENSG00000237931	processed_pseudogene	CLIC4P3
ENSG00000225545	lincRNA
ENSG00000131650	protein_coding	KREMEN2	79412
ENSG00000225622	processed_pseudogene	PPIAP17
ENSG00000178248	lincRNA	LINC01658	388882
ENSG00000163016	transcribed_unprocessed_pseudogene	ALMS1P1	200420
ENSG00000238025	processed_pseudogene	ZDHHC4P1
ENSG00000230187	processed_pseudogene
ENSG00000139239	processed_pseudogene	RPL14P1
ENSG00000284630	transcribed_unitary_pseudogene
ENSG00000133106	protein_coding	EPSTI1	94240
ENSG00000284651	unitary_pseudogene
ENSG00000281743	processed_pseudogene
ENSG00000213747	processed_pseudogene
ENSG00000242308	unprocessed_pseudogene
ENSG00000284654	unitary_pseudogene
ENSG00000240893	lincRNA	LINC02042	101929694
ENSG00000272954	sense_intronic
ENSG00000281738	sense_intronic	LINC01839
ENSG00000261296	lincRNA
ENSG00000257779	processed_pseudogene
ENSG00000276075	antisense_RNA
ENSG00000225413	lincRNA	LINC02557
ENSG00000204872	polymorphic_pseudogene	NAT8B	51471
ENSG00000091482	protein_coding	SMPX	23676
ENSG00000280623	lincRNA	PCAT14
ENSG00000260894	antisense_RNA
ENSG00000260957	lincRNA
ENSG00000250517	transcribed_processed_pseudogene	LDHAL6CP
ENSG00000261396	antisense_RNA
ENSG00000259557	processed_pseudogene	HMGN1P26
ENSG00000277199	lincRNA	LINC01632
ENSG00000257235	lincRNA
ENSG00000250962	processed_pseudogene
ENSG00000262231	processed_transcript
ENSG00000271644	processed_pseudogene
ENSG00000278273	unprocessed_pseudogene
ENSG00000253553	antisense_RNA
ENSG00000273825	unprocessed_pseudogene
ENSG00000237703	protein_coding	TRIM10	10107
ENSG00000128322	protein_coding	IGLL1	3543
ENSG00000171786	protein_coding	NHLH1	4807
ENSG00000226990	lincRNA
ENSG00000224363	lincRNA
ENSG00000281250	lincRNA	LINC02054
ENSG00000242770	processed_transcript
ENSG00000185737	protein_coding	NRG3	10718
ENSG00000100376	protein_coding	FAM118A	55007
ENSG00000271251	processed_pseudogene
ENSG00000223725	antisense_RNA
ENSG00000240804	processed_pseudogene	NPM1P28
ENSG00000206531	protein_coding	CD200R1L	344807
ENSG00000279788	unprocessed_pseudogene
ENSG00000259102	processed_pseudogene	SMARCE1P3
ENSG00000204272	protein_coding	NBDY	550643
ENSG00000213771	processed_pseudogene	KRT8P37
ENSG00000273528	transcribed_processed_pseudogene	LILRP2	79166
ENSG00000262609	processed_pseudogene	BTF3P14
ENSG00000239661	lincRNA
ENSG00000198736	protein_coding	MSRB1	51734
ENSG00000149743	protein_coding	TRPT1	83707
ENSG00000224605	lincRNA
ENSG00000259882	unprocessed_pseudogene
ENSG00000255420	antisense_RNA	CASC23	103581031
ENSG00000270972	lincRNA
ENSG00000233276	protein_coding	GPX1	2876
ENSG00000224944	lincRNA	CASC6
ENSG00000236420	processed_pseudogene	CHCHD3P1
ENSG00000224277	antisense_RNA
ENSG00000258906	processed_pseudogene
ENSG00000277456	unprocessed_pseudogene
ENSG00000239922	lincRNA
ENSG00000248850	processed_pseudogene
ENSG00000262095	processed_pseudogene	MTATP6P25
ENSG00000273670	unprocessed_pseudogene	LILRP1
ENSG00000279923	TEC
ENSG00000187944	protein_coding	C2orf66	401027
ENSG00000147443	protein_coding	DOK2	9046
ENSG00000110987	protein_coding	BCL7A	605
ENSG00000204271	protein_coding	SPIN3	169981
ENSG00000258096	antisense_RNA
ENSG00000219087	processed_pseudogene	MTND4LP19
ENSG00000134294	protein_coding	SLC38A2	54407
ENSG00000220340	processed_pseudogene	MTCO1P56
ENSG00000276647	processed_pseudogene
ENSG00000180354	protein_coding	MTURN	222166
ENSG00000123146	protein_coding	ADGRE5	976
ENSG00000175894	protein_coding	TSPEAR	54084
ENSG00000278656	protein_coding	KIR3DL2	3812
ENSG00000237865	processed_pseudogene	SUCLA2P1
ENSG00000257664	processed_pseudogene	RSL24D1P5
ENSG00000240682	protein_coding	ISY1	57461
ENSG00000221883	protein_coding	ARIH2OS	646450
ENSG00000137321	processed_pseudogene	RANP1
ENSG00000280176	TEC
ENSG00000204420	protein_coding	MPIG6B	80739
ENSG00000258441	processed_transcript	LINC00641	283624
ENSG00000260518	transcribed_unprocessed_pseudogene	BMS1P8
ENSG00000228357	protein_coding	HSD17B8	7923
ENSG00000178149	protein_coding	DALRD3	55152
ENSG00000204362	lincRNA		400743
ENSG00000077327	protein_coding	SPAG6	9576
ENSG00000282843	lincRNA
ENSG00000281197	antisense_RNA	TNFRSF14-AS1
ENSG00000233124	lincRNA	LINC00456
ENSG00000143171	protein_coding	RXRG	6258
ENSG00000142623	protein_coding	PADI1	29943
ENSG00000028528	protein_coding	SNX1	6642
ENSG00000248924	transcribed_processed_pseudogene
ENSG00000255856	lincRNA
ENSG00000183513	protein_coding	COA5	493753
ENSG00000245112	antisense_RNA	SMARCA5-AS1
ENSG00000251660	sense_overlapping
ENSG00000230751	sense_intronic
ENSG00000153147	protein_coding	SMARCA5	8467
ENSG00000054523	protein_coding	KIF1B	23095
ENSG00000154813	protein_coding	DPH3	285381
ENSG00000273936	protein_coding	TNFRSF14	8764
ENSG00000218986	processed_pseudogene
ENSG00000229395	lincRNA
ENSG00000232227	lincRNA
ENSG00000166148	protein_coding	AVPR1A	552
ENSG00000169241	protein_coding	SLC50A1	55974
ENSG00000176826	transcribed_unprocessed_pseudogene	FKBP9P1	360132
ENSG00000261614	processed_pseudogene
ENSG00000224693	unprocessed_pseudogene	HLA-T
ENSG00000228649	processed_transcript	SNHG26
ENSG00000279444	TEC
ENSG00000235360	protein_coding	C6orf47	57827
ENSG00000235052	lincRNA
ENSG00000257332	processed_pseudogene	HNRNPA1P69
ENSG00000235516	processed_transcript	C6orf47-AS1
ENSG00000139793	protein_coding	MBNL2	10150
ENSG00000261524	processed_pseudogene	ABCB10P3
ENSG00000258117	lincRNA
ENSG00000225738	processed_transcript	NRG3-AS1
ENSG00000272733	lincRNA
ENSG00000276928	unprocessed_pseudogene
ENSG00000278655	unprocessed_pseudogene
ENSG00000150048	protein_coding	CLEC1A	51267
ENSG00000231324	lincRNA
ENSG00000229458	antisense_RNA
ENSG00000279728	unprocessed_pseudogene
ENSG00000224376	processed_transcript
ENSG00000221837	protein_coding	KRTAP10-9	386676
ENSG00000165487	protein_coding	MICU2	221154
ENSG00000274532	unprocessed_pseudogene
ENSG00000130349	protein_coding	C6orf203	51250
ENSG00000089177	protein_coding	KIF16B	55614
ENSG00000284628	unprocessed_pseudogene
ENSG00000224569	processed_pseudogene
ENSG00000241123	protein_coding	KRTAP10-5	386680
ENSG00000226329	unprocessed_pseudogene
ENSG00000159263	protein_coding	SIM2	6493
ENSG00000243489	protein_coding	KRTAP10-11	386678
ENSG00000229880	processed_pseudogene	IMMTP1
ENSG00000260159	unprocessed_pseudogene
ENSG00000212933	protein_coding	KRTAP12-4	386684
ENSG00000215454	protein_coding	KRTAP10-4	386672
ENSG00000265511	antisense_RNA
ENSG00000219284	unprocessed_pseudogene
ENSG00000092096	protein_coding	SLC22A17	51310
ENSG00000151164	protein_coding	RAD9B	144715
ENSG00000218187	processed_pseudogene
ENSG00000235303	lincRNA
ENSG00000230797	protein_coding	YY2	404281
ENSG00000260212	unprocessed_pseudogene
ENSG00000221864	protein_coding	KRTAP12-2	353323
ENSG00000012174	protein_coding	MBTPS2	51360
ENSG00000219699	unprocessed_pseudogene
ENSG00000215455	protein_coding	KRTAP10-1	386677
ENSG00000117318	protein_coding	ID3	3399
ENSG00000272804	protein_coding	KRTAP10-7	386675
ENSG00000188155	protein_coding	KRTAP10-6	386674
ENSG00000182912	antisense_RNA	TSPEAR-AS2
ENSG00000135686	protein_coding	KLHL36	79786
ENSG00000159496	protein_coding	RGL4	266747
ENSG00000219867	processed_pseudogene
ENSG00000187175	protein_coding	KRTAP12-1	353332
ENSG00000145604	protein_coding	SKP2	6502
ENSG00000221963	protein_coding	APOL6	80830
ENSG00000189169	protein_coding	KRTAP10-12	386685
ENSG00000230022	processed_pseudogene	FNTAP2
ENSG00000233071	processed_pseudogene	RPSAP59
ENSG00000253339	lincRNA
ENSG00000166930	protein_coding	MS4A5	64232
ENSG00000261796	protein_coding	ISY1-RAB43	100534599
ENSG00000253235	lincRNA
ENSG00000235890	antisense_RNA	TSPEAR-AS1
ENSG00000224269	antisense_RNA
ENSG00000214089	processed_pseudogene	RPL9P21
ENSG00000205445	protein_coding	KRTAP10-2
ENSG00000224971	processed_pseudogene	SUMO2P3
ENSG00000102409	protein_coding	BEX4	56271
ENSG00000205439	protein_coding	KRTAP12-3	386683
ENSG00000212935	protein_coding	KRTAP10-3	386682
ENSG00000162073	protein_coding	PAQR4	124222
ENSG00000230254	protein_coding	HLA-E	3133
ENSG00000187766	protein_coding	KRTAP10-8	386681
ENSG00000236382	unprocessed_pseudogene	KRTAP10-13P
ENSG00000150681	protein_coding	RGS18	64407
ENSG00000273174	antisense_RNA
ENSG00000221859	protein_coding	KRTAP10-10	353333
ENSG00000275681	unprocessed_pseudogene
ENSG00000147533	protein_coding	GOLGA7	51125
ENSG00000228837	processed_pseudogene	CBX3P6
ENSG00000280164	lincRNA
ENSG00000230991	lincRNA
ENSG00000261365	unprocessed_pseudogene
ENSG00000104687	protein_coding	GSR	2936
ENSG00000233359	lincRNA
ENSG00000279998	lincRNA
ENSG00000218428	processed_pseudogene	NIP7P3
ENSG00000232982	processed_pseudogene	MTCO1P45
ENSG00000236326	antisense_RNA
ENSG00000182272	protein_coding	B4GALNT4	338707
ENSG00000178425	protein_coding	NT5DC1	221294
ENSG00000274814	unprocessed_pseudogene
ENSG00000226279	processed_pseudogene	RPL12P10
ENSG00000168300	protein_coding	PCMTD1	115294
ENSG00000278955	lincRNA
ENSG00000260053	processed_pseudogene	ABCB10P4
ENSG00000280172	processed_pseudogene
ENSG00000232672	processed_pseudogene	ACTG1P21
ENSG00000279751	lincRNA
ENSG00000235107	protein_coding	RING1	6015
ENSG00000281248	lincRNA	LINC02536
ENSG00000127564	protein_coding	PKMYT1	9088
ENSG00000231660	processed_pseudogene	RPS8P6
ENSG00000189308	protein_coding	LIN54	132660
ENSG00000013374	protein_coding	NUB1	51667
ENSG00000117600	protein_coding	PLPPR4	9890
ENSG00000140986	protein_coding	RPL3L	6123
ENSG00000278788	protein_coding	SBNO2	22904
ENSG00000249114	sense_intronic
ENSG00000224282	processed_pseudogene
ENSG00000250764	antisense_RNA
ENSG00000159335	protein_coding	PTMS	5763
ENSG00000241739	processed_pseudogene
ENSG00000274340	lincRNA
ENSG00000255568	antisense_RNA	BRWD1-AS2	103091865
ENSG00000249774	processed_pseudogene
ENSG00000250164	lincRNA
ENSG00000203413	processed_pseudogene	ACTBP6
ENSG00000248624	sense_intronic
ENSG00000237373	sense_overlapping	BRWD1-IT1
ENSG00000163606	protein_coding	CD200R1	131450
ENSG00000253655	processed_pseudogene	IGJP1
ENSG00000256331	processed_pseudogene	NIFKP3
ENSG00000248378	lincRNA
ENSG00000270767	processed_pseudogene
ENSG00000214108	processed_pseudogene	TPT1P5
ENSG00000234580	lincRNA
ENSG00000255977	processed_pseudogene
ENSG00000233451	sense_overlapping
ENSG00000243914	processed_pseudogene	RPL5P14
ENSG00000227395	processed_pseudogene	EIF2AP4
ENSG00000249688	sense_intronic
ENSG00000284327	processed_pseudogene
ENSG00000253475	sense_intronic
ENSG00000123500	protein_coding	COL10A1	1300
ENSG00000282924	unprocessed_pseudogene
ENSG00000133401	protein_coding	PDZD2	23037
ENSG00000226491	processed_pseudogene	FTOP1
ENSG00000141506	protein_coding	PIK3R5	23533
ENSG00000284591	processed_pseudogene
ENSG00000232202	processed_pseudogene
ENSG00000155229	protein_coding	MMS19	64210
ENSG00000249405	lincRNA
ENSG00000206401	protein_coding	LY6G6E
ENSG00000267379	antisense_RNA
ENSG00000270830	processed_pseudogene
ENSG00000234353	transcribed_unprocessed_pseudogene
ENSG00000187189	protein_coding	TSPYL4	23270
ENSG00000131910	protein_coding	NR0B2	8431
ENSG00000159685	protein_coding	CHCHD6	84303
ENSG00000211683	processed_transcript
ENSG00000224220	antisense_RNA
ENSG00000162738	protein_coding	VANGL2	57216
ENSG00000243804	protein_coding	LY6G6F	259215
ENSG00000230955	antisense_RNA
ENSG00000228785	unprocessed_pseudogene	HLA-Z
ENSG00000273000	processed_transcript
ENSG00000090273	protein_coding	NUDC	10726
ENSG00000230828	processed_pseudogene
ENSG00000251601	lincRNA
ENSG00000204084	protein_coding	INPP5B	3633
ENSG00000162374	protein_coding	ELAVL4	1996
ENSG00000250360	lincRNA
ENSG00000138101	protein_coding	DTNB	1838
ENSG00000127993	protein_coding	RBM48	84060
ENSG00000237748	processed_pseudogene	UQCRBP1
ENSG00000251573	lincRNA	LINC02106	100287592
ENSG00000275609	processed_pseudogene
ENSG00000224799	antisense_RNA
ENSG00000183091	protein_coding	NEB	4703
ENSG00000272578	transcribed_unprocessed_pseudogene
ENSG00000248918	lincRNA
ENSG00000206402	protein_coding	LY6G6D	58530
ENSG00000206402	protein_coding	LY6G6D	110599563
ENSG00000187783	protein_coding	TMEM72	643236
ENSG00000168081	protein_coding	PNOC	5368
ENSG00000278734	processed_pseudogene
ENSG00000156650	protein_coding	KAT6B	23522
ENSG00000100368	protein_coding	CSF2RB	1439
ENSG00000155026	protein_coding	RSPH10B	222967
ENSG00000189241	protein_coding	TSPYL1	7259
ENSG00000181404	protein_coding	WASHC1	100287171
ENSG00000273211	lincRNA
ENSG00000226713	unprocessed_pseudogene	MICD
ENSG00000235236	antisense_RNA
ENSG00000228315	processed_transcript	GUSBP11	91316
ENSG00000227669	unprocessed_pseudogene	HLA-H
ENSG00000204421	protein_coding	LY6G6C	80740
ENSG00000165507	protein_coding	C10orf10	11067
ENSG00000234849	unprocessed_pseudogene	HLA-W
ENSG00000178057	protein_coding	NDUFAF3	25915
ENSG00000237021	lincRNA		29940
ENSG00000233239	unprocessed_pseudogene	HLA-U
ENSG00000234313	processed_transcript	HCG9	10255
ENSG00000111817	protein_coding	DSE	29940
ENSG00000040341	protein_coding	STAU2	27067
ENSG00000229293	unprocessed_pseudogene	HLA-T
ENSG00000164120	protein_coding	HPGD	3248
ENSG00000236949	protein_coding	ZNRD1	30834
ENSG00000239198	processed_pseudogene	RPL5P22
ENSG00000234504	antisense_RNA
ENSG00000253690	antisense_RNA
ENSG00000241131	lincRNA	LINC02032	100507461
ENSG00000223462	lincRNA
ENSG00000237799	processed_pseudogene	CICP11
ENSG00000275875	processed_pseudogene
ENSG00000111237	protein_coding	VPS29	51699
ENSG00000107551	protein_coding	RASSF4	83937
ENSG00000220125	processed_pseudogene	MRPL32P1
ENSG00000241792	lincRNA
ENSG00000197880	protein_coding	MDS2	259283
ENSG00000229243	lincRNA	LINC01981	100996624
ENSG00000227518	antisense_RNA
ENSG00000240015	antisense_RNA
ENSG00000225548	lincRNA	LINC01980
ENSG00000248585	processed_pseudogene
ENSG00000244650	lincRNA
ENSG00000273720	processed_pseudogene
ENSG00000205412	processed_pseudogene	HNRNPA1P20
ENSG00000156735	protein_coding	BAG4	9530
ENSG00000228587	lincRNA
ENSG00000249558	processed_pseudogene	RCC2P4
ENSG00000243347	lincRNA	LINC02045
ENSG00000236875	unprocessed_pseudogene	DDX11L5
ENSG00000282723	processed_pseudogene	MAPK8IP1P1
ENSG00000281927	processed_pseudogene
ENSG00000178409	protein_coding	BEND3	57673
ENSG00000198746	protein_coding	GPATCH3	63906
ENSG00000282032	transcribed_unprocessed_pseudogene
ENSG00000235493	lincRNA	LINC01967
ENSG00000226155	antisense_RNA
ENSG00000238284	lincRNA	LINC01448	101928795
ENSG00000231443	processed_pseudogene
ENSG00000109501	protein_coding	WFS1	7466
ENSG00000261342	sense_intronic
ENSG00000260261	transcribed_unprocessed_pseudogene
ENSG00000229161	unprocessed_pseudogene	TCP1P1
ENSG00000189269	protein_coding	DRICH1	51233
ENSG00000144867	protein_coding	SRPRB	58477
ENSG00000176490	protein_coding	DIRAS1	148252
ENSG00000231539	lincRNA
ENSG00000261019	lincRNA
ENSG00000249235	unprocessed_pseudogene
ENSG00000240050	lincRNA		29940
ENSG00000235613	processed_pseudogene	NSRP1P1
ENSG00000232015	processed_pseudogene	HSPE1P25
ENSG00000233558	processed_pseudogene
ENSG00000267001	protein_coding
ENSG00000251529	unprocessed_pseudogene
ENSG00000116132	protein_coding	PRRX1	5396
ENSG00000180488	protein_coding	MIGA1	374986
ENSG00000240627	processed_pseudogene
ENSG00000244723	unprocessed_pseudogene	ASLP1
ENSG00000141873	protein_coding	SLC39A3	29985
ENSG00000147465	protein_coding	STAR	6770
ENSG00000278052	lincRNA
ENSG00000239930	sense_intronic		101930094
ENSG00000016082	protein_coding	ISL1	3670
ENSG00000248547	processed_pseudogene
ENSG00000277076	protein_coding	KIR2DL4	3805
ENSG00000160190	protein_coding	SLC37A1	54020
ENSG00000277221	protein_coding	LRRC37A2	474170
ENSG00000262818	processed_pseudogene
ENSG00000248813	lincRNA
ENSG00000248878	transcribed_processed_pseudogene
ENSG00000129221	protein_coding	AIPL1	23746
ENSG00000278993	TEC
ENSG00000124486	protein_coding	USP9X	8239
ENSG00000260010	processed_pseudogene	ZNF720P1
ENSG00000177479	protein_coding	ARIH2	10425
ENSG00000229364	unprocessed_pseudogene	DDX39BP1
ENSG00000223860	unprocessed_pseudogene	MCCD1P1
ENSG00000237185	unprocessed_pseudogene	VN1R66P
ENSG00000237783	processed_pseudogene
ENSG00000237463	antisense_RNA		400794
ENSG00000227418	lincRNA	PCGEM1	64002
ENSG00000226242	processed_pseudogene	RPS17P8
ENSG00000154917	protein_coding	RAB6B	51560
ENSG00000229959	unprocessed_pseudogene	HLA-K
ENSG00000244627	transcribed_unprocessed_pseudogene
ENSG00000169989	protein_coding	TIGD4	201798
ENSG00000236033	unprocessed_pseudogene	HCG4B
ENSG00000260631	processed_pseudogene	RBM22P12
ENSG00000219201	processed_pseudogene
ENSG00000230748	processed_pseudogene
ENSG00000162763	protein_coding	LRRC52	440699
ENSG00000175324	protein_coding	LSM1	27257
ENSG00000088035	protein_coding	ALG6	29929
ENSG00000153132	protein_coding	CLGN	1047
ENSG00000259663	antisense_RNA		642366
ENSG00000220553	processed_pseudogene	RPL5P19
ENSG00000261038	lincRNA
ENSG00000220908	lincRNA	LINC02531
ENSG00000225857	lincRNA
ENSG00000219387	processed_pseudogene	ATF1P1
ENSG00000271811	lincRNA
ENSG00000160199	protein_coding	PKNOX1	5316
ENSG00000273363	sense_intronic
ENSG00000224812	antisense_RNA	TMEM72-AS1	220980
ENSG00000254921	antisense_RNA
ENSG00000120210	protein_coding	INSL6	11172
ENSG00000282572	processed_transcript
ENSG00000155561	protein_coding	NUP205	23165
ENSG00000166405	protein_coding	RIC3	79608
ENSG00000276276	protein_coding	ARL17B	51326
ENSG00000276276	protein_coding	ARL17B	100506084
ENSG00000276276	protein_coding	ARL17B	100996709
ENSG00000122674	protein_coding	CCZ1	51622
ENSG00000276620	processed_pseudogene
ENSG00000145022	protein_coding	TCTA	6988
ENSG00000220237	processed_pseudogene	RPS24P12
ENSG00000164494	protein_coding	PDSS2	57107
ENSG00000283061	lincRNA
ENSG00000243836	processed_transcript	WDR86-AS1	100131176
ENSG00000165269	protein_coding	AQP7	364
ENSG00000235099	lincRNA
ENSG00000253356	antisense_RNA
ENSG00000213187	processed_pseudogene	COPS5P1
ENSG00000225695	processed_pseudogene	HNRNPA1P35
ENSG00000273772	protein_coding	SMN2	6606
ENSG00000273772	protein_coding	SMN2	6607
ENSG00000230357	unprocessed_pseudogene	MCCD1P1
ENSG00000155744	protein_coding	FAM126B	285172
ENSG00000234074	transcribed_unprocessed_pseudogene	HLA-J
ENSG00000236206	lincRNA
ENSG00000129691	protein_coding	ASH2L	9070
ENSG00000143412	protein_coding	ANXA9	8416
ENSG00000235908	sense_intronic	RHOA-IT1
ENSG00000067560	protein_coding	RHOA	387
ENSG00000253283	processed_pseudogene
ENSG00000138674	protein_coding	SEC31A	22872
ENSG00000156738	protein_coding	MS4A1	931
ENSG00000284714	sense_intronic
ENSG00000270234	processed_pseudogene
ENSG00000144034	protein_coding	TPRKB	51002
ENSG00000234752	lincRNA		105755953
ENSG00000187260	protein_coding	WDR86	349136
ENSG00000260472	processed_pseudogene
ENSG00000236706	unprocessed_pseudogene	HLA-U
ENSG00000260568	lincRNA
ENSG00000232658	processed_pseudogene
ENSG00000226517	unprocessed_pseudogene	HCG4P7
ENSG00000227025	unprocessed_pseudogene	HCG4P3
ENSG00000151963	unprocessed_pseudogene	ZNF37CP
ENSG00000179859	protein_coding	LINC02581
ENSG00000228458	unprocessed_pseudogene	DDX39BP2
ENSG00000228891	unprocessed_pseudogene	DDX39BP1
ENSG00000235218	processed_pseudogene
ENSG00000235197	processed_pseudogene	ZNF33CP
ENSG00000224219	processed_pseudogene
ENSG00000235657	protein_coding	HLA-A	3105
ENSG00000234931	processed_pseudogene	MARK2P15
ENSG00000233945	lincRNA
ENSG00000223565	processed_pseudogene
ENSG00000231867	sense_intronic
ENSG00000261731	antisense_RNA
ENSG00000276867	lincRNA
ENSG00000233258	lincRNA
ENSG00000143409	protein_coding	MINDY1	55793
ENSG00000235772	antisense_RNA
ENSG00000131797	transcribed_unprocessed_pseudogene	CLUHP3	100132341
ENSG00000212769	processed_pseudogene	HMGN2P8
ENSG00000237337	antisense_RNA
ENSG00000160188	protein_coding	RSPH1	89765
ENSG00000223808	lincRNA
ENSG00000237553	processed_pseudogene
ENSG00000275383	lincRNA
ENSG00000115446	protein_coding	UNC50	25972
ENSG00000232142	processed_pseudogene	RPS25P9
ENSG00000263935	processed_pseudogene	TOMM20P3
ENSG00000249409	lincRNA
ENSG00000229955	sense_intronic
ENSG00000120211	protein_coding	INSL4	3641
ENSG00000256546	processed_transcript		100506691
ENSG00000283900	protein_coding		102800317
ENSG00000213923	protein_coding	CSNK1E	1454
ENSG00000107014	protein_coding	RLN2	6019
ENSG00000255746	sense_intronic		102723544
ENSG00000010379	protein_coding	SLC6A13	6540
ENSG00000180817	protein_coding	PPA1	5464
ENSG00000166402	protein_coding	TUB	7275
ENSG00000137345	protein_coding	MOG	4340
ENSG00000143457	protein_coding	GOLPH3L	55204
ENSG00000282019	protein_coding	GPI	2821
ENSG00000226336	processed_pseudogene	MRPS16P3
ENSG00000226278	unprocessed_pseudogene	PSPHP1
ENSG00000262730	protein_coding
ENSG00000156966	protein_coding	B3GNT7	93010
ENSG00000143198	protein_coding	MGST3	4259
ENSG00000170043	protein_coding	TRAPPC1	58485
ENSG00000235259	protein_coding	TRIM15	89870
ENSG00000228060	antisense_RNA
ENSG00000172799	processed_pseudogene	ZBTB8OSP2
ENSG00000273644	processed_pseudogene
ENSG00000230047	processed_pseudogene
ENSG00000090621	protein_coding	PABPC4	8761
ENSG00000233538	lincRNA
ENSG00000242611	lincRNA
ENSG00000225907	processed_pseudogene	RPS27P16
ENSG00000232325	lincRNA
ENSG00000240983	processed_pseudogene
ENSG00000270112	processed_transcript
ENSG00000249868	lincRNA
ENSG00000185839	processed_pseudogene
ENSG00000242474	lincRNA
ENSG00000183308	antisense_RNA
ENSG00000101638	protein_coding	ST8SIA5	29906
ENSG00000226658	processed_pseudogene	RPL23AP30
ENSG00000119013	protein_coding	NDUFB3	4709
ENSG00000260142	lincRNA
ENSG00000182366	lincRNA		157693
ENSG00000224670	processed_pseudogene
ENSG00000170049	protein_coding	KCNAB3	9196
ENSG00000115216	protein_coding	NRBP1	29959
ENSG00000281567	processed_pseudogene	SLC25A51P1
ENSG00000248840	transcribed_processed_pseudogene
ENSG00000236315	protein_coding	NCR3	259197
ENSG00000248843	processed_pseudogene
ENSG00000277364	processed_pseudogene	ADH5P4
ENSG00000275887	transcribed_unprocessed_pseudogene	KIR3DP1
ENSG00000240859	lincRNA
ENSG00000159788	protein_coding	RGS12	6002
ENSG00000236910	processed_pseudogene	ZNF70P1
ENSG00000242960	processed_pseudogene	FTH1P23
ENSG00000125249	protein_coding	RAP2A	5911
ENSG00000229239	unprocessed_pseudogene
ENSG00000136758	protein_coding	YME1L1	10730
ENSG00000276209	polymorphic_pseudogene	KIR2DS4	3809
ENSG00000128313	protein_coding	APOL5	80831
ENSG00000280814	processed_pseudogene
ENSG00000261795	lincRNA
ENSG00000163605	protein_coding	PPP4R2	151987
ENSG00000274146	protein_coding	KIR3DL1	3811
ENSG00000224735	processed_pseudogene
ENSG00000280658	unprocessed_pseudogene
ENSG00000276704	sense_intronic
ENSG00000261580	processed_pseudogene	ENPP7P13
ENSG00000283057	processed_pseudogene
ENSG00000255734	processed_pseudogene	HNRNPABP1
ENSG00000281054	unprocessed_pseudogene
ENSG00000276573	sense_intronic
ENSG00000241669	lincRNA	LINC01327	104310350
ENSG00000226110	processed_pseudogene
ENSG00000239715	lincRNA		105375115
ENSG00000166747	protein_coding	AP1G1	164
ENSG00000234149	antisense_RNA
ENSG00000227186	antisense_RNA
ENSG00000115942	protein_coding	ORC2	4999
ENSG00000154997	protein_coding	SEPT14	346288
ENSG00000112559	protein_coding	MDFI	4188
ENSG00000177706	protein_coding	FAM20C	56975
ENSG00000255642	processed_pseudogene	PABPC1P4
ENSG00000249753	antisense_RNA
ENSG00000272770	antisense_RNA
ENSG00000179085	protein_coding	DPM3	54344
ENSG00000255583	transcribed_unprocessed_pseudogene
ENSG00000007168	protein_coding	PAFAH1B1	5048
ENSG00000257005	processed_pseudogene
ENSG00000253495	processed_pseudogene	CYCSP23
ENSG00000177990	protein_coding	DPY19L2	283417
ENSG00000170037	protein_coding	CNTROB	116840
ENSG00000136960	protein_coding	ENPP2	5168
ENSG00000265962	antisense_RNA	GACAT2	100287082
ENSG00000255423	protein_coding	EBLN2	55096
ENSG00000272788	sense_intronic
ENSG00000172986	protein_coding	GXYLT2	727936
ENSG00000225270	processed_pseudogene	CICP12
ENSG00000229762	processed_pseudogene
ENSG00000214195	processed_pseudogene	HMGN2P31
ENSG00000283297	protein_coding	TEX52	101929469
ENSG00000235738	processed_pseudogene
ENSG00000168502	protein_coding	MTCL1	23255
ENSG00000256271	antisense_RNA	CACNA1C-AS2	100874235
ENSG00000223452	processed_pseudogene	HMGN2P18
ENSG00000229037	processed_pseudogene
ENSG00000246627	antisense_RNA	CACNA1C-AS1	100652846
ENSG00000248332	sense_intronic	TUB-AS1	101927917
ENSG00000071203	protein_coding	MS4A12	54860
ENSG00000142676	protein_coding	RPL11	6135
ENSG00000240093	antisense_RNA
ENSG00000196299	processed_transcript	ZNRD1ASP	80862
ENSG00000106591	protein_coding	MRPL32	64983
ENSG00000213339	protein_coding	QTRT1	81890
ENSG00000249852	TEC
ENSG00000255669	transcribed_unitary_pseudogene
ENSG00000281270	lincRNA	LINC02536
ENSG00000279391	TEC
ENSG00000281380	unprocessed_pseudogene
ENSG00000256721	sense_intronic	CACNA1C-IT3
ENSG00000280983	unprocessed_pseudogene
ENSG00000256257	sense_intronic	CACNA1C-IT2	100874369
ENSG00000127472	protein_coding	PLA2G5	5322
ENSG00000256646	protein_coding
ENSG00000078246	protein_coding	TULP3	7289
ENSG00000079150	protein_coding	FKBP7	51661
ENSG00000275122	protein_coding	THEMIS	387357
ENSG00000105989	protein_coding	WNT2	7472
ENSG00000136197	protein_coding	C7orf25	79020
ENSG00000235915	protein_coding	LST1	7940
ENSG00000281841	processed_pseudogene	MRPS17P5
ENSG00000107018	protein_coding	RLN1	6013
ENSG00000235916	processed_pseudogene
ENSG00000260308	processed_pseudogene
ENSG00000234983	processed_pseudogene
ENSG00000270467	IG_V_gene	IGHV3OR16-12
ENSG00000147364	protein_coding	FBXO25	26260
ENSG00000106588	protein_coding	PSMA2	5683
ENSG00000232523	processed_transcript	LINC02569
ENSG00000248613	unprocessed_pseudogene
ENSG00000261153	processed_pseudogene
ENSG00000271178	IG_V_gene	IGHV3OR16-13
ENSG00000172936	protein_coding	MYD88	4615
ENSG00000277287	lincRNA
ENSG00000242440	lincRNA	LINC02046
ENSG00000241993	processed_pseudogene	RPL38P1
ENSG00000135333	protein_coding	EPHA7	2045
ENSG00000233795	protein_coding	ZNRD1	30834
ENSG00000284522	processed_pseudogene
ENSG00000272626	lincRNA
ENSG00000259445	lincRNA
ENSG00000224739	lincRNA
ENSG00000111696	protein_coding	NT5DC3	51559
ENSG00000197121	protein_coding	PGAP1	80055
ENSG00000231826	lincRNA	LINC01819	102723854
ENSG00000249985	unprocessed_pseudogene
ENSG00000198277	unprocessed_pseudogene
ENSG00000238202	antisense_RNA
ENSG00000270711	processed_pseudogene
ENSG00000232586	antisense_RNA	KIAA1614-AS1	103344928
ENSG00000251520	unprocessed_pseudogene
ENSG00000111701	protein_coding	APOBEC1	339
ENSG00000262480	processed_pseudogene	SAMD11P1
ENSG00000279432	TEC
ENSG00000242361	protein_coding	HLA-DMA	3108
ENSG00000259622	processed_pseudogene
ENSG00000135823	protein_coding	STX6	10228
ENSG00000230864	lincRNA
ENSG00000243802	processed_pseudogene
ENSG00000255850	antisense_RNA	TMEM5-AS1	104169670
ENSG00000219669	processed_pseudogene	BECN1P2
ENSG00000153214	protein_coding	TMEM87B	84910
ENSG00000229701	processed_pseudogene	MTND2P20
ENSG00000118600	protein_coding	TMEM5	10329
ENSG00000218350	processed_pseudogene	LYPLA1P3
ENSG00000169800	protein_coding	RBMY1F	159163
ENSG00000148734	protein_coding	NPFFR1	64106
ENSG00000227682	transcribed_processed_pseudogene	ATP5A1P2
ENSG00000233709	processed_pseudogene	MTND4P28
ENSG00000257754	antisense_RNA
ENSG00000233039	processed_pseudogene	MTND5P30
ENSG00000233248	processed_pseudogene	MTND6P9
ENSG00000169550	protein_coding	MUC15	143662
ENSG00000229935	processed_pseudogene	MTCYBP9
ENSG00000183496	protein_coding	MEX3B	84206
ENSG00000226383	lincRNA	LINC01876	101929378
ENSG00000250596	transcribed_processed_pseudogene
ENSG00000144891	protein_coding	AGTR1	185
ENSG00000251584	lincRNA
ENSG00000138363	protein_coding	ATIC	471
ENSG00000282124	lincRNA
ENSG00000235548	processed_pseudogene
ENSG00000261210	protein_coding	CLEC19A	728276
ENSG00000175727	protein_coding	MLXIP	22877
ENSG00000106628	protein_coding	POLD2	5425
ENSG00000134343	protein_coding	ANO3	63982
ENSG00000135835	protein_coding	KIAA1614	57710
ENSG00000233983	processed_pseudogene
ENSG00000224445	lincRNA	LINC01708	101928270
ENSG00000186009	protein_coding	ATP4B	496
ENSG00000259871	sense_intronic
ENSG00000280265	TEC
ENSG00000259925	lincRNA
ENSG00000184363	protein_coding	PKP3	11187
ENSG00000282440	lincRNA
ENSG00000272866	lincRNA
ENSG00000242092	protein_coding	HLA-DMB	3109
ENSG00000231967	processed_pseudogene
ENSG00000240027	processed_pseudogene
ENSG00000243155	antisense_RNA
ENSG00000230012	processed_pseudogene	HTATSF1P1
ENSG00000151067	protein_coding	CACNA1C	775
ENSG00000217241	processed_pseudogene	CBX3P9
ENSG00000242261	processed_pseudogene
ENSG00000162601	protein_coding	MYSM1	114803
ENSG00000106344	protein_coding	RBM28	55131
ENSG00000260577	antisense_RNA
ENSG00000184792	protein_coding	OSBP2	23762
ENSG00000260860	processed_pseudogene
ENSG00000261395	transcribed_processed_pseudogene	HSPE1P5
ENSG00000062038	protein_coding	CDH3	1001
ENSG00000214050	protein_coding	FBXO16	157574
ENSG00000271639	processed_pseudogene
ENSG00000085982	protein_coding	USP40	55230
ENSG00000162614	protein_coding	NEXN	91624
ENSG00000229034	unprocessed_pseudogene	MCCD1P2
ENSG00000235309	transcribed_unprocessed_pseudogene	HLA-J
ENSG00000227017	lincRNA
ENSG00000237441	protein_coding	RGL2	5863
ENSG00000099260	protein_coding	PALMD	54873
ENSG00000281404	lincRNA		100506516
ENSG00000235380	unprocessed_pseudogene	MICD
ENSG00000235305	unprocessed_pseudogene	DDX39BP2
ENSG00000180233	protein_coding	ZNRF2	223082
ENSG00000223996	processed_pseudogene	ETF1P1
ENSG00000234786	unprocessed_pseudogene	HLA-W
ENSG00000237406	processed_pseudogene	NDUFA9P1
ENSG00000223980	protein_coding	HLA-A	3105
ENSG00000100320	protein_coding	RBFOX2	23543
ENSG00000271933	antisense_RNA
ENSG00000235859	processed_pseudogene
ENSG00000165678	protein_coding	GHITM	27069
ENSG00000106635	protein_coding	BCL7B	9275
ENSG00000188266	protein_coding	HYKK	123688
ENSG00000234257	processed_pseudogene	SOD2P1
ENSG00000259680	protein_coding
ENSG00000281593	protein_coding
ENSG00000270924	unprocessed_pseudogene
ENSG00000115750	protein_coding	TAF1B	9014
ENSG00000060718	protein_coding	COL11A1	1301
ENSG00000272293	antisense_RNA
ENSG00000275581	protein_coding	SERF1A	8293
ENSG00000223343	antisense_RNA
ENSG00000178467	protein_coding	P4HTM	54681
ENSG00000280053	TEC
ENSG00000174776	protein_coding	WDR49
ENSG00000258235	lincRNA
ENSG00000172731	protein_coding	LRRC20	55222
ENSG00000279373	TEC
ENSG00000253432	lincRNA
ENSG00000255505	processed_pseudogene
ENSG00000185974	protein_coding	GRK1	6011
ENSG00000269489	lincRNA
ENSG00000204979	protein_coding	MS4A13	503497
ENSG00000276139	protein_coding	KIR2DS2	100132285
ENSG00000254370	sense_intronic
ENSG00000253567	antisense_RNA
ENSG00000238173	processed_pseudogene	RPL39P6
ENSG00000143365	protein_coding	RORC	6097
ENSG00000186918	protein_coding	ZNF395	55893
ENSG00000198793	protein_coding	MTOR	2475
ENSG00000253783	lincRNA
ENSG00000254258	lincRNA
ENSG00000275078	unprocessed_pseudogene
ENSG00000248767	protein_coding		100288524
ENSG00000275546	protein_coding	KIR2DL2	3803
ENSG00000249574	lincRNA		442497
ENSG00000228867	protein_coding	NRM	11270
ENSG00000234471	lincRNA
ENSG00000117501	protein_coding	MROH9	80133
ENSG00000229159	unprocessed_pseudogene	TSPY23P
ENSG00000239446	antisense_RNA
ENSG00000225615	unprocessed_pseudogene	RBMY2UP
ENSG00000232396	antisense_RNA
ENSG00000218153	processed_pseudogene	KRT18P22
ENSG00000249338	processed_pseudogene	HMGB1P47
ENSG00000275349	protein_coding	SMN1	6606
ENSG00000282486	processed_pseudogene	LRRC37A9P
ENSG00000226342	processed_pseudogene	NMD3P1
ENSG00000226581	lincRNA
ENSG00000188820	protein_coding	CALHM6	441168
ENSG00000114204	protein_coding	SERPINI2	5276
ENSG00000278494	protein_coding	RRN3	54700
ENSG00000142619	protein_coding	PADI3	51702
ENSG00000185880	protein_coding	TRIM69	140691
ENSG00000112320	protein_coding	SOBP	55084
ENSG00000235927	antisense_RNA	NEXN-AS1	374987
ENSG00000244158	antisense_RNA
ENSG00000232830	processed_pseudogene
ENSG00000248891	processed_pseudogene
ENSG00000139269	protein_coding	INHBE	83729
ENSG00000258294	processed_transcript
ENSG00000178252	protein_coding	WDR6	11180
ENSG00000231037	processed_transcript	HCG25	414765
ENSG00000234206	antisense_RNA
ENSG00000228801	antisense_RNA
ENSG00000133739	protein_coding	LRRCC1	85444
ENSG00000226552	processed_pseudogene
ENSG00000223618	protein_coding	VPS52	6293
ENSG00000272024	lincRNA
ENSG00000280135	TEC
ENSG00000253844	lincRNA
ENSG00000254136	lincRNA
ENSG00000235452	protein_coding	LY6G6C	80740
ENSG00000177938	protein_coding	CAPZA3	93661
ENSG00000007933	protein_coding	FMO3	2328
ENSG00000227525	processed_pseudogene	RPL7P6
ENSG00000175707	protein_coding	KDF1	126695
ENSG00000228090	protein_coding	MPIG6B	80739
ENSG00000166848	protein_coding	TERF2IP	54386
ENSG00000197461	protein_coding	PDGFA	5154
ENSG00000283755	protein_coding	CPHXL	105371346
ENSG00000284484	protein_coding
ENSG00000261424	processed_pseudogene	ATP5F1P7
ENSG00000256844	processed_pseudogene	MEF2BNBP1
ENSG00000235586	antisense_RNA
ENSG00000282757	protein_coding	DUXB	100033411
ENSG00000125967	protein_coding	NECAB3	63941
ENSG00000143889	protein_coding	HNRNPLL	92906
ENSG00000172746	unprocessed_pseudogene	RPL12P13
ENSG00000065427	protein_coding	KARS	3735
ENSG00000224064	processed_pseudogene
ENSG00000225294	processed_pseudogene	OSTCP2
ENSG00000213171	protein_coding	LINGO4	339398
ENSG00000253368	protein_coding	TRNP1	388610
ENSG00000163512	protein_coding	AZI2	64343
ENSG00000214190	processed_pseudogene	RNF152P1
ENSG00000107020	protein_coding	PLGRKT	55848
ENSG00000237137	processed_pseudogene
ENSG00000279943	TEC		651430
ENSG00000165349	protein_coding	SLC7A3	84889
ENSG00000144152	protein_coding	FBLN7	129804
ENSG00000250980	processed_pseudogene
ENSG00000120539	protein_coding	MASTL	84930
ENSG00000164144	protein_coding	ARFIP1	27236
ENSG00000103051	protein_coding	COG4	25839
ENSG00000279652	lincRNA
ENSG00000212789	processed_pseudogene	ST13P5
ENSG00000271691	unprocessed_pseudogene
ENSG00000225018	processed_pseudogene
ENSG00000260312	lincRNA
ENSG00000227499	processed_pseudogene
ENSG00000243795	lincRNA	LINC02044	101929717
ENSG00000204220	protein_coding	PFDN6	10471
ENSG00000279289	TEC
ENSG00000230597	lincRNA
ENSG00000163608	protein_coding	NEPRO	25871
ENSG00000275962	protein_coding	VSTM1	284415
ENSG00000276127	processed_pseudogene
ENSG00000135220	protein_coding	UGT2A3	79799
ENSG00000279312	TEC
ENSG00000232295	processed_transcript
ENSG00000146670	protein_coding	CDCA5	113130
ENSG00000233426	processed_pseudogene	EIF3FP3
ENSG00000225226	lincRNA	LINC01795	105374744
ENSG00000158246	protein_coding	FAM46B	115572
ENSG00000268896	antisense_RNA
ENSG00000229202	protein_coding	PRR3	80742
ENSG00000188760	protein_coding	TMEM198	130612
ENSG00000230629	processed_pseudogene	RPS23P8
ENSG00000239789	protein_coding	MRPS17	51373
ENSG00000227910	transcribed_processed_pseudogene
ENSG00000231430	unprocessed_pseudogene	HCG4P8
ENSG00000225114	unprocessed_pseudogene	HCG4P5
ENSG00000235764	processed_pseudogene	ETF1P1
ENSG00000213645	processed_pseudogene	SLC25A1P3
ENSG00000233723	lincRNA	LINC01122
ENSG00000233173	unitary_pseudogene	VN1R34P
ENSG00000235536	unprocessed_pseudogene	MICF
ENSG00000232708	unprocessed_pseudogene	HLA-K
ENSG00000228874	processed_pseudogene
ENSG00000277705	processed_pseudogene
ENSG00000231264	processed_pseudogene	ARAFP1
ENSG00000249773	protein_coding
ENSG00000270863	processed_pseudogene	DDX55P1
ENSG00000235346	protein_coding	HLA-G	3135
ENSG00000274551	unprocessed_pseudogene
ENSG00000266296	processed_pseudogene	ARIH2P1
ENSG00000265994	lincRNA
ENSG00000146729	protein_coding	NIPSNAP2	2631
ENSG00000176232	transcribed_unprocessed_pseudogene
ENSG00000213783	processed_pseudogene	RPL35P4
ENSG00000230639	unprocessed_pseudogene	VN1R36P
ENSG00000228660	transcribed_unprocessed_pseudogene	VN1R35P
ENSG00000271238	processed_pseudogene
ENSG00000284534	processed_transcript
ENSG00000227578	processed_pseudogene	RPS3AP53
ENSG00000266479	processed_pseudogene
ENSG00000265980	lincRNA
ENSG00000256237	lincRNA
ENSG00000279770	TEC	LINC00552	100130386
ENSG00000261938	lincRNA
ENSG00000236569	processed_pseudogene	HNRNPA1P73
ENSG00000247157	lincRNA	LINC01252	338817
ENSG00000188827	protein_coding	SLX4	84464
ENSG00000264587	lincRNA
ENSG00000231043	processed_pseudogene
ENSG00000123989	protein_coding	CHPF	79586
ENSG00000235863	protein_coding	B3GALT4	8705
ENSG00000279655	TEC
ENSG00000281510	unprocessed_pseudogene
ENSG00000169427	protein_coding	KCNK9	51305
ENSG00000232254	unprocessed_pseudogene	CSF2RBP1
ENSG00000224322	lincRNA
ENSG00000226882	protein_coding	GNL1	2794
ENSG00000272905	lincRNA
ENSG00000163463	protein_coding	KRTCAP2	200185
ENSG00000266196	lincRNA
ENSG00000280504	unprocessed_pseudogene
ENSG00000279734	TEC
ENSG00000227057	protein_coding	WDR46	9277
ENSG00000092009	protein_coding	CMA1	1215
ENSG00000280525	processed_pseudogene
ENSG00000229234	unprocessed_pseudogene	RBMY1KP
ENSG00000230524	transcribed_unprocessed_pseudogene	COL6A4P1	344875
ENSG00000169972	protein_coding	PUSL1	126789
ENSG00000215560	lincRNA	TTTY5	83863
ENSG00000259458	antisense_RNA		197003
ENSG00000229940	unprocessed_pseudogene	TSPY22P
ENSG00000170852	protein_coding	KBTBD2	25948
ENSG00000243040	transcribed_unprocessed_pseudogene	RBMY2FP	159162
ENSG00000254105	processed_pseudogene	VENTXP6
ENSG00000104343	protein_coding	UBE2W	55284
ENSG00000240534	processed_pseudogene	RPL34P17
ENSG00000171914	protein_coding	TLN2	83660
ENSG00000254314	antisense_RNA
ENSG00000259247	unprocessed_pseudogene	TTTY25P
ENSG00000271625	processed_pseudogene	PSMA6P4
ENSG00000226134	lincRNA
ENSG00000237902	unprocessed_pseudogene	TSPY21P
ENSG00000269973	lincRNA
ENSG00000147488	protein_coding	ST18	9705
ENSG00000261799	sense_overlapping
ENSG00000140990	protein_coding	NDUFB10	4716
ENSG00000119900	protein_coding	OGFRL1	79627
ENSG00000273365	lincRNA
ENSG00000279429	TEC
ENSG00000258744	antisense_RNA
ENSG00000088854	protein_coding	C20orf194	25943
ENSG00000168566	protein_coding	SNRNP48	154007
ENSG00000143149	protein_coding	ALDH9A1	223
ENSG00000265670	lincRNA
ENSG00000226723	processed_pseudogene
ENSG00000271375	processed_pseudogene
ENSG00000162739	protein_coding	SLAMF6	114836
ENSG00000233830	processed_pseudogene	EIF4HP1
ENSG00000281972	TR_V_pseudogene	TRBVA
ENSG00000213781	processed_pseudogene	PSMC1P2
ENSG00000223535	unprocessed_pseudogene	FAM90A17P	441317
ENSG00000226941	protein_coding	RBMY1J	378951
ENSG00000135469	protein_coding	COQ10A	93058
ENSG00000234385	processed_pseudogene	RCC2P1
ENSG00000281308	unprocessed_pseudogene	UGT2B27P
ENSG00000235574	processed_pseudogene
ENSG00000281968	TR_V_pseudogene	TRBV26
ENSG00000236064	antisense_RNA		101928335
ENSG00000172673	protein_coding	THEMIS	387357
ENSG00000280621	lincRNA
ENSG00000080561	protein_coding	MID2	11043
ENSG00000178021	protein_coding	TSPYL6	388951
ENSG00000253100	lincRNA
ENSG00000241114	processed_pseudogene
ENSG00000134762	protein_coding	DSC3	1825
ENSG00000233237	lincRNA	LINC00472
ENSG00000170634	protein_coding	ACYP2	98
ENSG00000281916	lincRNA
ENSG00000101608	protein_coding	MYL12A	10627
ENSG00000278819	unprocessed_pseudogene
ENSG00000254548	antisense_RNA
ENSG00000273088	protein_coding
ENSG00000181085	protein_coding	MAPK15	225689
ENSG00000268043	protein_coding	NBPF12	149013
ENSG00000163462	protein_coding	TRIM46	80128
ENSG00000274493	processed_pseudogene	MRPS17P5
ENSG00000236792	processed_pseudogene
ENSG00000269966	lincRNA
ENSG00000253148	protein_coding	RGS21	431704
ENSG00000261191	antisense_RNA
ENSG00000261315	transcribed_processed_pseudogene	LARP4P
ENSG00000223518	transcribed_processed_pseudogene	CSNK1A1P1
ENSG00000233291	processed_pseudogene	RPL7AP61
ENSG00000225618	processed_transcript	ZNRD1ASP	80862
ENSG00000270725	lincRNA
ENSG00000186073	protein_coding	C15orf41	84529
ENSG00000236069	lincRNA
ENSG00000279673	TEC
ENSG00000232498	antisense_RNA
ENSG00000136527	protein_coding	TRA2B	6434
ENSG00000240497	lincRNA
ENSG00000100448	protein_coding	CTSG	1511
ENSG00000234594	processed_pseudogene
ENSG00000218839	lincRNA	FAM138C	654835
ENSG00000231841	processed_pseudogene	FAM192BP
ENSG00000068878	protein_coding	PSME4	23198
ENSG00000215838	transcribed_processed_pseudogene		440700
ENSG00000139410	protein_coding	SDSL	113675
ENSG00000225272	processed_pseudogene
ENSG00000230175	processed_pseudogene
ENSG00000178665	protein_coding	ZNF713	349075
ENSG00000283601	unprocessed_pseudogene
ENSG00000251125	lincRNA
ENSG00000234507	protein_coding	BRD2	6046
ENSG00000113384	protein_coding	GOLPH3	64083
ENSG00000230860	processed_pseudogene	CCNB1IP1P2
ENSG00000106049	protein_coding	HIBADH	11112
ENSG00000100314	protein_coding	CABP7	164633
ENSG00000158901	protein_coding	WFDC8	90199
ENSG00000185485	transcribed_unprocessed_pseudogene	SDHAP1	255812
ENSG00000249270	processed_pseudogene	KATNBL1P4
ENSG00000187118	protein_coding	CMC1	152100
ENSG00000171819	protein_coding	ANGPTL7	10218
ENSG00000100319	protein_coding	ZMAT5	55954
ENSG00000258657	antisense_RNA
ENSG00000254352	processed_pseudogene
ENSG00000178033	protein_coding	CALHM5	254228
ENSG00000104427	protein_coding	ZC2HC1A	51101
ENSG00000100453	protein_coding	GZMB	3002
ENSG00000181995	lincRNA	LINC00301	283197
ENSG00000184731	protein_coding	FAM110C	642273
ENSG00000258260	antisense_RNA
ENSG00000238168	processed_pseudogene
ENSG00000234117	antisense_RNA
ENSG00000283445	lincRNA
ENSG00000258099	antisense_RNA	ATXN2-AS	102723619
ENSG00000156983	protein_coding	BRPF1	7862
ENSG00000173626	protein_coding	TRAPPC3L	100128327
ENSG00000251168	lincRNA
ENSG00000168468	protein_coding	ATF6B	1388
ENSG00000273399	lincRNA
ENSG00000280338	TEC
ENSG00000272871	lincRNA
ENSG00000227061	antisense_RNA
ENSG00000279852	TEC
ENSG00000204842	protein_coding	ATXN2	6311
ENSG00000223855	lincRNA		441307
ENSG00000264235	antisense_RNA		104968399
ENSG00000188373	protein_coding	C10orf99	387695
ENSG00000101290	protein_coding	CDS2	8760
ENSG00000231941	unprocessed_pseudogene	HCG4B
ENSG00000180190	protein_coding	TDRP	157695
ENSG00000231719	unprocessed_pseudogene	MCCD1P2
ENSG00000066294	protein_coding	CD84	8832
ENSG00000118680	protein_coding	MYL12B	103910
ENSG00000154438	protein_coding	ASZ1	136991
ENSG00000237812	processed_transcript	HCG9	10255
ENSG00000164451	protein_coding	CALHM4	221301
ENSG00000011007	protein_coding	ELOA	6924
ENSG00000206398	protein_coding	LY6G6C	80740
ENSG00000089597	protein_coding	GANAB	23193
ENSG00000231067	unprocessed_pseudogene	HCG4P5
ENSG00000253919	processed_pseudogene	THAP12P7
ENSG00000231385	unprocessed_pseudogene	HCG4P3
ENSG00000104432	protein_coding	IL7	3574
ENSG00000225602	antisense_RNA	MTOR-AS1	100873935
ENSG00000111679	protein_coding	PTPN6	5777
ENSG00000175395	protein_coding	ZNF25	219749
ENSG00000120217	protein_coding	CD274	29126
ENSG00000146285	protein_coding	SCML4	256380
ENSG00000206396	protein_coding	MPIG6B	80739
ENSG00000258101	antisense_RNA
ENSG00000167553	protein_coding	TUBA1C	84790
ENSG00000276355	protein_coding	TARM1	441864
ENSG00000241219	lincRNA
ENSG00000135094	protein_coding	SDS	10993
ENSG00000240057	antisense_RNA
ENSG00000101940	protein_coding	WDR13	64743
ENSG00000272844	antisense_RNA
ENSG00000243483	processed_pseudogene
ENSG00000163607	protein_coding	GTPBP8	29083
ENSG00000279470	TEC
ENSG00000248789	lincRNA	LINC02118	105378960
ENSG00000253302	antisense_RNA	STAU2-AS1	100128126
ENSG00000276068	protein_coding	NAIP	4671
ENSG00000215043	processed_pseudogene	GLULP6
ENSG00000254273	processed_pseudogene
ENSG00000258677	protein_coding
ENSG00000236695	processed_pseudogene	HNRNPA1P47
ENSG00000254538	lincRNA
ENSG00000236810	antisense_RNA	ELOA-AS1	100506963
ENSG00000272529	antisense_RNA
ENSG00000253273	unprocessed_pseudogene
ENSG00000131378	protein_coding	RFTN1	23180
ENSG00000253383	processed_pseudogene
ENSG00000100450	protein_coding	GZMH	2999
ENSG00000205301	protein_coding	MGAT4D	152586
ENSG00000005007	protein_coding	UPF1	5976
ENSG00000273715	transcribed_unprocessed_pseudogene
ENSG00000228881	protein_coding	TRIM26	7726
ENSG00000215583	processed_pseudogene	ASS1P6
ENSG00000226632	processed_pseudogene	UBE2V1P1
ENSG00000282047	TR_V_pseudogene	TRBVB
ENSG00000263698	antisense_RNA
ENSG00000265888	antisense_RNA	DSCAS	101927698
ENSG00000234425	antisense_RNA
ENSG00000237122	unprocessed_pseudogene	FAM90A19P
ENSG00000280251	TEC
ENSG00000134755	protein_coding	DSC2	1824
ENSG00000249486	unprocessed_pseudogene
ENSG00000273909	lincRNA
ENSG00000134574	protein_coding	DDB2	1643
ENSG00000282234	TR_V_gene	TRBV27
ENSG00000259518	lincRNA	LINC01583	101929690
ENSG00000272049	lincRNA
ENSG00000123933	protein_coding	MXD4	10608
ENSG00000245729	lincRNA	LINC02226	729506
ENSG00000235649	unprocessed_pseudogene	MXRA5Y
ENSG00000231588	processed_pseudogene	SHQ1P1
ENSG00000236477	processed_pseudogene	RPS24P1
ENSG00000225303	antisense_RNA
ENSG00000279863	TEC
ENSG00000167552	protein_coding	TUBA1A	7846
ENSG00000198964	protein_coding	SGMS1	259230
ENSG00000247516	lincRNA	MIR4458HG	100505738
ENSG00000272086	lincRNA
ENSG00000249159	lincRNA
ENSG00000279075	TEC
ENSG00000260582	processed_pseudogene	TPST2P1
ENSG00000169992	protein_coding	NLGN2	57555
ENSG00000251549	unprocessed_pseudogene
ENSG00000250037	unprocessed_pseudogene
ENSG00000225539	lincRNA	LINC01821	101927406
ENSG00000259756	antisense_RNA
ENSG00000261635	processed_pseudogene
ENSG00000277631	lincRNA	PGM5P3-AS1	101929127
ENSG00000253342	lincRNA
ENSG00000259370	antisense_RNA		105370854
ENSG00000188765	unprocessed_pseudogene	TMSB4XP2
ENSG00000236011	protein_coding	GPANK1	7918
ENSG00000118004	protein_coding	COLEC11	78989
ENSG00000281830	lincRNA		105377617
ENSG00000280716	lincRNA	FRG1-DT
ENSG00000185499	protein_coding	MUC1	4582
ENSG00000273245	lincRNA
ENSG00000090104	protein_coding	RGS1	5996
ENSG00000229029	processed_pseudogene	CDCA4P1
ENSG00000280037	TEC
ENSG00000189167	protein_coding	ZAR1L	646799
ENSG00000224241	processed_pseudogene	TMEM183AP1
ENSG00000175893	protein_coding	ZDHHC21	340481
ENSG00000231464	processed_pseudogene
ENSG00000166881	protein_coding	NEMP1	23306
ENSG00000227917	lincRNA
ENSG00000224654	protein_coding	UBD	10537
ENSG00000231808	lincRNA	LINC01388
ENSG00000249782	lincRNA
ENSG00000260613	lincRNA
ENSG00000170122	protein_coding	FOXD4	2298
ENSG00000229409	processed_pseudogene
ENSG00000279097	TEC
ENSG00000279494	lincRNA
ENSG00000280451	TEC
ENSG00000231608	protein_coding	TNXB	7148
ENSG00000279264	TEC
ENSG00000230829	processed_pseudogene
ENSG00000225728	processed_pseudogene
ENSG00000250389	processed_pseudogene	MTND6P2
ENSG00000147869	protein_coding	CER1	9350
ENSG00000100426	protein_coding	ZBED4	9889
ENSG00000144048	protein_coding	DUSP11	8446
ENSG00000101298	protein_coding	SNPH	9751
ENSG00000235059	lincRNA		101929148
ENSG00000117090	protein_coding	SLAMF1	6504
ENSG00000227044	protein_coding	OR2H2	7932
ENSG00000131538	lincRNA	TTTY6	84672
ENSG00000117507	transcribed_unitary_pseudogene	FMO6P	388714
ENSG00000277883	unprocessed_pseudogene	NLRP3P1
ENSG00000253924	lincRNA
ENSG00000170925	protein_coding	TEX13B	56156
ENSG00000253551	antisense_RNA		101929341
ENSG00000258232	antisense_RNA
ENSG00000235334	processed_pseudogene	BTG3P1
ENSG00000271559	processed_pseudogene
ENSG00000225034	unprocessed_pseudogene	OR2H5P
ENSG00000227882	processed_pseudogene	THAP12P6
ENSG00000035499	protein_coding	DEPDC1B	55789
ENSG00000169255	protein_coding	B3GALNT1	8706
ENSG00000134317	protein_coding	GRHL1	29841
ENSG00000278165	protein_coding	DUSP8	1850
ENSG00000243485	lincRNA	MIR1302-2HG	105376912
ENSG00000224146	processed_pseudogene	RPL13AP
ENSG00000101842	protein_coding	VSIG1	340547
ENSG00000223972	transcribed_unprocessed_pseudogene	DDX11L1	84771
ENSG00000223972	transcribed_unprocessed_pseudogene	DDX11L1	727856
ENSG00000223972	transcribed_unprocessed_pseudogene	DDX11L1	100287102
ENSG00000223972	transcribed_unprocessed_pseudogene	DDX11L1	100287596
ENSG00000223972	transcribed_unprocessed_pseudogene	DDX11L1	102725121
ENSG00000226200	antisense_RNA	SGMS1-AS1
ENSG00000111087	protein_coding	GLI1	2735
ENSG00000227232	unprocessed_pseudogene	WASH7P	653635
ENSG00000244588	protein_coding	RAD21L1	642636
ENSG00000274654	sense_intronic
ENSG00000156219	protein_coding	ART3	419
ENSG00000166147	protein_coding	FBN1	2200
ENSG00000148600	protein_coding	CDHR1	92211
ENSG00000281176	antisense_RNA	KRTAP5-AS1	338651
ENSG00000280585	protein_coding	KRTAP5-1	387264
ENSG00000137460	protein_coding	FHDC1	85462
ENSG00000281533	protein_coding	KRTAP5-2	440021
ENSG00000115808	protein_coding	STRN	6801
ENSG00000253929	lincRNA	CASC21
ENSG00000248765	processed_pseudogene	MTCYBP37
ENSG00000279002	TEC
ENSG00000280997	lincRNA	CCAT2	101805488
ENSG00000280373	TEC
ENSG00000092199	protein_coding	HNRNPC	3183
ENSG00000279125	TEC
ENSG00000282160	lincRNA
ENSG00000282692	lincRNA
ENSG00000282375	lincRNA		401442
ENSG00000230947	sense_intronic
ENSG00000271509	processed_pseudogene
ENSG00000253267	antisense_RNA	DLGAP2-AS1	100507435
ENSG00000281961	lincRNA
ENSG00000282759	lincRNA
ENSG00000254160	lincRNA
ENSG00000212993	protein_coding	POU5F1B	5462
ENSG00000275427	lincRNA		286083
ENSG00000100031	protein_coding	GGT1	2678
ENSG00000100031	protein_coding	GGT1	728441
ENSG00000100031	protein_coding	GGT1	102724197
ENSG00000228863	antisense_RNA
ENSG00000225556	protein_coding	C2CD4D	100191040
ENSG00000104714	protein_coding	ERICH1	157697
ENSG00000215515	processed_pseudogene	IFIT1P1
ENSG00000234614	antisense_RNA
ENSG00000139618	protein_coding	BRCA2	675
ENSG00000196407	protein_coding	THEM5	284486
ENSG00000149609	protein_coding	C20orf144	128864
ENSG00000117091	protein_coding	CD48	962
ENSG00000246228	antisense_RNA	CASC8	727677
ENSG00000249022	lincRNA
ENSG00000236798	processed_pseudogene	PAIP1P1
ENSG00000182584	protein_coding	ACTL10	170487
ENSG00000269228	processed_pseudogene	RPS27AP19
ENSG00000273192	lincRNA
ENSG00000184164	protein_coding	CRELD2	79174
ENSG00000223656	processed_pseudogene	HMGB3P10
ENSG00000241713	protein_coding	LY6G5B	58496
ENSG00000258123	lincRNA	LINC02444	101928137
ENSG00000132825	protein_coding	PPP1R3D	5509
ENSG00000257682	lincRNA
ENSG00000172243	protein_coding	CLEC7A	64581
ENSG00000114554	protein_coding	PLXNA1	5361
ENSG00000235101	transcribed_processed_pseudogene	SETP9
ENSG00000196227	protein_coding	FAM217B	63939
ENSG00000214198	transcribed_unitary_pseudogene	TTC41P
ENSG00000280438	TEC
ENSG00000278877	TEC
ENSG00000244621	processed_pseudogene	RPS17P11
ENSG00000272498	antisense_RNA
ENSG00000250827	processed_pseudogene	MFSD4BP1
ENSG00000260981	lincRNA
ENSG00000154814	protein_coding	OXNAD1	92106
ENSG00000228875	protein_coding	CSNK2B	1460
ENSG00000260721	lincRNA
ENSG00000134765	protein_coding	DSC1	1823
ENSG00000198010	protein_coding	DLGAP2	9228
ENSG00000251303	processed_pseudogene	CAB39P1
ENSG00000204954	protein_coding	C12orf73	728568
ENSG00000072274	protein_coding	TFRC	7037
ENSG00000279519	TEC
ENSG00000183087	protein_coding	GAS6	2621
ENSG00000123329	protein_coding	ARHGAP9	64333
ENSG00000232456	unprocessed_pseudogene
ENSG00000274776	lincRNA
ENSG00000272156	lincRNA
ENSG00000235937	processed_pseudogene
ENSG00000103194	protein_coding	USP10	9100
ENSG00000233266	processed_pseudogene	HMGB1P31
ENSG00000278577	unprocessed_pseudogene
ENSG00000163075	protein_coding	CFAP221	200373
ENSG00000215403	antisense_RNA		100506241
ENSG00000256897	antisense_RNA
ENSG00000241149	protein_coding
ENSG00000137824	protein_coding	RMDN3	55177
ENSG00000235522	antisense_RNA
ENSG00000232414	protein_coding	CYP21A2	1589
ENSG00000104918	protein_coding	RETN	56729
ENSG00000274311	protein_coding	LILRB5	10990
ENSG00000237977	processed_pseudogene	EIF4HP2
ENSG00000233978	lincRNA
ENSG00000168356	protein_coding	SCN11A	11280
ENSG00000281691	antisense_RNA	RBM5-AS1	100775107
ENSG00000230587	lincRNA	LINC02580
ENSG00000277920	unprocessed_pseudogene
ENSG00000001617	protein_coding	SEMA3F	6405
ENSG00000234154	protein_coding	HLA-DMB	3109
ENSG00000152518	protein_coding	ZFP36L2	678
ENSG00000156869	protein_coding	FRRS1	391059
ENSG00000254207	sense_intronic
ENSG00000213949	protein_coding	ITGA1	3672
ENSG00000166598	protein_coding	HSP90B1	7184
ENSG00000124343	protein_coding	XG	7499
ENSG00000124343	protein_coding	XG	100132596
ENSG00000071051	protein_coding	NCK2	8440
ENSG00000159445	protein_coding	THEM4	117145
ENSG00000279873	lincRNA		100129726
ENSG00000184497	protein_coding	TMEM255B	348013
ENSG00000117215	protein_coding	PLA2G2D	26279
ENSG00000260493	antisense_RNA		102723322
ENSG00000243164	processed_pseudogene
ENSG00000257750	lincRNA	LINC02445
ENSG00000227827	unprocessed_pseudogene
ENSG00000257587	lincRNA
ENSG00000237181	antisense_RNA
ENSG00000258332	lincRNA	LINC02394
ENSG00000229380	antisense_RNA		101927000
ENSG00000231996	processed_pseudogene
ENSG00000164818	protein_coding	DNAAF5	54919
ENSG00000131375	protein_coding	CAPN7	23473
ENSG00000251138	lincRNA		100507377
ENSG00000234459	antisense_RNA
ENSG00000233695	antisense_RNA	GAS6-AS1
ENSG00000105792	protein_coding	CFAP69	79846
ENSG00000257113	processed_pseudogene
ENSG00000213842	processed_pseudogene	SUGT1P2
ENSG00000258320	processed_pseudogene
ENSG00000251224	antisense_RNA	CNOT10-AS1
ENSG00000257183	lincRNA
ENSG00000182973	protein_coding	CNOT10	25904
ENSG00000257364	processed_pseudogene	VENTXP3
ENSG00000182921	processed_pseudogene	CCDC75P1
ENSG00000177606	protein_coding	JUN	3725
ENSG00000278490	protein_coding	KIR3DL3	115653
ENSG00000075651	protein_coding	PLD1	5337
[truncated: 62,720 more rows]
