# Supplementary material for: Embracing the Dark Side: Computational Approaches to Unveil the Functionality of Genes Lacking Biological Annotation in Drug-Induced Liver Injury
Source: Front Genet. 2018 Nov 20;9:527. doi: 10.3389/fgene.2018.00527 (PMC6255978; doi:10.3389/fgene.2018.00527)
Supplement: DATA SHEETS S2 and S3 — Scripts (.R) used in all analyses conducted in this study as well as mapping to databases and IDs. [file Data_Sheet_2.ZIP › Suppl.Data3_P.1/Array_processing/functions_imagesQC.R]

#=============================================================================#
# ArrayAnalysis - affyAnalysisQC                                              #
# a tool for quality control and pre-processing of Affymetrix array data      #
#                                                                             #
# Copyright 2010-2011 BiGCaT Bioinformatics                                   #
#                                                                             #
# Licensed under the Apache License, Version 2.0 (the "License");             #
# you may not use this file except in compliance with the License.            #
# You may obtain a copy of the License at                                     #
#                                                                             #
# http://www.apache.org/licenses/LICENSE-2.0                                  #
#                                                                             #
# Unless required by applicable law or agreed to in writing, software         #
# distributed under the License is distributed on an "AS IS" BASIS,           #
# WITHOUT WARRANTIES OR CONDITIONS OF ANY KIND, either express or implied.    #
# See the License for the specific language governing permissions and         #
# limitations under the License.                                              #
#=============================================================================#

#####################
## coverAndKeyPlot ##
#####################

coverAndKeyPlot <- function(description=NULL, refName="", WIDTH=1000, 
	HEIGHT=1414) {

  if(is.null(description)) stop("The description parameters is required")
  
  #create a 'cover sheet'
  png(file = "Cover_1.png", width=WIDTH, height=HEIGHT)
    plot(c(0,2), type = 'n', ann = FALSE, axes = FALSE, 
       frame.plot = TRUE, xlim = c(0,2), ylim = c(0,2))
    text(1,1,"Quality Control & Pre-processing Evaluation\n\n\n\n",pos=3,cex=3)
	  if(refName != ""){
		refName <- sub("(_\\d{4}-\\d{2}-\\d{2}_\\d{2}-\\d{2}_\\d{2})", "", 
			refName)
		text(1,1,paste("of\n",refName,"\n\n"),pos=3,cex=2.5)	
	  }
    text(1,1,"\n\n\n\n\n\n\n\n\nREPORT",pos=3,cex=5)
  dev.off()

  # create a page indicating the naming and grouping used (it corresponds to the 
  # description file)
  linesPerPage <- 35
  noOfPages <- (dim(description)[1] %/% linesPerPage) + 
	((dim(description)[1] %% linesPerPage) > 0)
  for(j in 1:noOfPages) {
  png(file = paste("Description",ifelse(refName!="","_",""),refName,
	ifelse(noOfPages>1,paste("_",j,sep=""),""),".png",sep=""),
	width=WIDTH,height=HEIGHT)
      par(oma=c(0,0,0,0))
      plot(c(0,2), type = 'n', ann = FALSE, axes = FALSE, 
         frame.plot = TRUE, xlim = c(0,2), ylim = c(0,2))
      text(1,1.90,"Array names and grouping",cex=1.6,pos=3)
	  
      vertical_pos <- seq(1.8, 0.01, length.out= (linesPerPage +1))
      line_coef <- (vertical_pos[1]-vertical_pos[2])/2
      k <- 1
      for (i in c(0,((j-1)*linesPerPage+1):min(j*(linesPerPage),
		dim(description)[1]))) {
        if(i==0) {
          value <- colnames(description)
        } else {
          value <- description[i,]
        }
        text(0.0,vertical_pos[k],value[1],pos=4,cex=1)
        text(0.9,vertical_pos[k],value[2],pos=4,cex=1)
        text(1.6,vertical_pos[k],value[3],pos=4,cex=1)
        abline(h=vertical_pos[k]-line_coef)
        k <- k+1
      }
    dev.off()
  }
}


#################
## QCtablePlot ##
#################

QCtablePlot <- function(Data,quality=NULL,sprep=NULL,lys=NULL,
  samplePrep=TRUE,ratio=TRUE,hybrid=TRUE,percPres=TRUE,bgPlot=TRUE,
  scaleFact=TRUE, WIDTH=1000, HEIGHT=1414, POINTSIZE=24) {
  
  rows <- NULL
  indicator <- NULL
  indicCol <- NULL
  
  if(sum(ratio,hybrid,percPres,bgPlot,scaleFact) > 0 && is.null(quality)) {
    try(quality <- qc(Data),TRUE) #calculate Affymetrix quality data for PMMM (use MAS5)
    if(is.null(quality)) {
      warning("Plots based on the simpleaffy qc function cannot be created for this chip type")
    }
  }

  if(samplePrep){
    if(is.null(sprep)) {
      # find the data 
      try(yack <- yaqc(Data),TRUE)
      if(exists("yack")) {
        spnames<-rownames(yack@morespikes[grep("(lys|phe|thr|dap).*3", # only 3' !
        rownames(yack@morespikes), ignore.case = TRUE),])
        sprep<-t(yack@morespikes[spnames,])
      } else {
        warning("Values based on the yaqc function cannot be computed for this chip type")
      }
    }
 
 
    if(is.null(lys)) {
      try({calls<-detection.p.val(Data)$call
      lys<-calls[rownames(calls)[grep("lys.*3",rownames(calls), ignore.case = TRUE)],]
      rm(calls)},TRUE)
      if(is.null(lys)) {
        warning("Values based on the detection.p.val function cannot be computed for this chip type")
      }else{
		if(length(lys) > length(sampleNames(Data))) { lys<-lys[1,] }
      }
    }
      
    if(!is.null(sprep)) { 
      print ("indicators for sample prep controls"  )
      
      # test for Lys < Phe < Thr < Dap
      t1 <- (sprep[,1]<sprep[,2] & sprep[,2]<sprep[,3] 
            & sprep[,3]<sprep[,4])       
      Col1 <- t1  
      Col1[t1==TRUE]<-"blue"
      Col1[t1==FALSE]<-"red"
      Text1 <- t1
      Text1[t1==TRUE]<-"T"
      Text1[t1==FALSE]<-"F"
      
      if(exists("rows")){
        rows<-c(rows,"Sample Prep\nLys<Phe<Thr<Dap if\ncontrols were spiked-in")
      } else{
        rows<-c("Sample Prep\nLys<Phe<Thr<Dap if\ncontrols were spiked-in")
      }
      
      if(exists("indicator")){
        indicator<-rbind(indicator,Text1)
      } else{
        indicator<-rbind(Text1)
      }
      if(exists("indicCol")){
        indicCol<-rbind(indicCol,Col1)
      } else{
        indicCol<-rbind(Col1)
      }
    }
    
    if(!is.null(lys)) { 
      # test for Lys presence
      t2 <- lys == 'P'
      Col2 <- t2  
      Col2[t2==TRUE]<-"blue"
      Col2[t2==FALSE]<-"red"  
          
      if(exists("rows")){
        rows<-c(rows,"Sample Prep\nLys=Present")
      } else{
        rows<-c("Sample Prep\nLys=Present")
      }     
      if(exists("indicator")){
		indicator<-rbind(indicator,lys)
      } else{
		indicator<-rbind(lys)
      }
      if(exists("indicCol")){
        indicCol<-rbind(indicCol,Col2)
      } else{
        indicCol<-rbind(Col2)
      }
    }
  }
  
  if(!is.null(quality)) {
    if(ratio){
      print ("indicators for beta-actin & GAPDH 3'/5' ratio")
    
      ratio35_beta <- quality@qc.probes[,1]/quality@qc.probes[,3]
      ratio35_GAPDH <- quality@qc.probes[,4]/quality@qc.probes[,6]
   
    
      if(exists("rows")){
        rows<-c(rows,"3'/5' beta-actin\n(cutoff=3)",
            "3'/5' GAPDH\n(cutoff=1.25)")
      } else{
        rows<-c("3'/5' beta-actin\n(cutoff=3)","3'/5' GAPDH\n(cutoff=1.25)")
      }

      # beta-actin
      t1 <- ratio35_beta <= 3
      Col1 <- t1  
      Col1[t1==TRUE]<-"blue"
      Col1[t1==FALSE]<-"red"
      
      
      # GAPDH
      t2 <- ratio35_GAPDH <= 1.25
      Col2 <- t2  
      Col2[t2==TRUE]<-"blue"
      Col2[t2==FALSE]<-"red"  
      
      if(exists("indicator")){
        indicator<-rbind(indicator,round(ratio35_beta,2),round(ratio35_GAPDH,2))
      } else{
        indicator<-rbind(round(ratio35_beta,2),round(ratio35_GAPDH,2))
      }
      if(exists("indicCol")){
        indicCol<-rbind(indicCol,Col1,Col2)
      } else{
        indicCol<-rbind(Col1,Col2)
      }
    }    
    
    if(hybrid){
      print ("indicators for spike-in hybridization controls"  )
        
      # test for BioB < BioC < BioD < CreX
      t1 <- (quality@spikes[,1]<quality@spikes[,2] 
                   & quality@spikes[,2]<quality@spikes[,3] 
                   & quality@spikes[,3]<quality@spikes[,4])       
      Col1 <- t1  
      Col1[t1==TRUE]<-"blue"
      Col1[t1==FALSE]<-"red"
      Text1 <- t1
      Text1[t1==TRUE]<-"T"
      Text1[t1==FALSE]<-"F"
      
      # test for BioB presence
      t2 <- quality@bioBCalls == 'P'
      Col2 <- t2  
      Col2[t2==TRUE]<-"blue"
      Col2[t2==FALSE]<-"red"  
          
      if(exists("rows")){
        rows<-c(rows,"Hybridization\nBioB<BioC<BioD<CreX",
            "Hybridization\nBioB=Present")
      } else{
        rows<-c("Hybridization\nBioB<BioC<BioD<CreX",
           "Hybridization\nBioB=Present")
      }
      if(exists("indicator")){
		indicator<-rbind(indicator,Text1,quality@bioBCalls)
      } else{
		indicator<-rbind(Text1,quality@bioBCalls)
      }
      if(exists("indicCol")){
        indicCol<-rbind(indicCol,Col1,Col2)
      } else{
        indicCol<-rbind(Col1,Col2)
      }
    }
    
    if(percPres){
      print ("indicators for percent present"  )

		# Define the reference (it should minimize the number of outliers)
		ppMin <- min(quality@percent.present)
		ppMax <- max(quality@percent.present)
		ppMean<- mean(quality@percent.present)
		
		ref<-cbind(c(ppMean-5,ppMin,ppMax-10),c(ppMean+5,ppMin+10,ppMax))
		t1 <- (quality@percent.present >= (ppMean-5) & quality@percent.present <= (ppMean+5))
		t2 <- (quality@percent.present >= ppMin & quality@percent.present <= (ppMin+10))	
		t3 <- (quality@percent.present >= (ppMax-10) & quality@percent.present <= ppMax)	
		outliers <- c(length(t1[t1==FALSE]),length(t2[t2==FALSE]), length(t3[t3==FALSE]))
		if(outliers[1] == 0){
			ref<- ref[1,]
		}else{
			ref<- ref[outliers==min(outliers),] # less outliers
			if(length(ref) > 3) { ref<-ref[1,] }
		}
		testMin <- ref[1]
		testMax <- ref[2]
		t1 <- (quality@percent.present >= testMin & quality@percent.present <= testMax)
	  
      Col <- t1  
      Col[t1==TRUE]<-"blue"
      Col[t1==FALSE]<-"red"
	  
      if(exists("rows")){
        rows<-c(rows,"Percent Present\nspread<=10%")
      } else{
        rows<-c("Percent Present\nspread<=10%")
      }
      if(exists("indicator")){
        indicator<-rbind(indicator,paste(round(quality@percent.present,0),"%"))
      } else{
        indicator<-paste(round(quality@percent.present,0),"%")
      }
      if(exists("indicCol")){
        indicCol<-rbind(indicCol,Col)
      } else{
        indicCol<-rbind(Col)
      }
    
    }
    
    if(bgPlot){
      print ("indicators for background intensities"  )
	  
		# Define the reference for the grey rectangle (it should minimize the number of outliers)
		bgMean<-mean(quality@average.background)
		bgMin <- min(quality@average.background)
		bgMax <- max(quality@average.background)
		ref<-cbind(c(bgMean-10,bgMin,bgMax-20),c(bgMean+10,bgMin+20,bgMax))
		t1 <- (quality@average.background >= (bgMean-10) & quality@average.background <= (bgMean+10))
		t2 <- (quality@average.background >= bgMin & quality@average.background <= (bgMin+20))	
		t3 <- (quality@average.background >= (bgMax-20) & quality@average.background <= bgMax)	
		outliers <- c(length(t1[t1==FALSE]),length(t2[t2==FALSE]), length(t3[t3==FALSE]))
		if(outliers[1] == 0){
			ref<- ref[1,]
		}else{
			ref<- ref[outliers==min(outliers),] # less outliers
			if(length(ref) > 3) { ref<-ref[1,] }
		}
		testMin <- ref[1]
		testMax <- ref[2]
			  
		t1 <- (quality@average.background >= testMin & quality@average.background <= testMax)  

      Col <- t1  
      Col[t1==TRUE]<-"blue"
      Col[t1==FALSE]<-"red"
	 
      if(exists("rows")){
        rows<-c(rows,"Background\nspread<=20%")
      } else{
        rows<-c("Background\nspread<=20%")
      }
      if(exists("indicator")){
        indicator<-rbind(indicator,round(quality@average.background,0))
      } else{
        indicator<-round(quality@average.background,0)
      }
      if(exists("indicCol")){
        indicCol<-rbind(indicCol,Col)
      } else{
        indicCol<-rbind(Col)
      }
    }
        
	if(scaleFact){
		  print ("indicators for scale factors")
		# Define the reference for the grey rectangle (it should minimize the number of outliers)  
		sfMin <- min(log2(quality@scale.factors))
		sfMax <- max(log2(quality@scale.factors))
		sfMean<- mean(log2(quality@scale.factors))
		ref<-cbind(c(sfMean-1.5,sfMin,sfMax-3),c(sfMean+1.5,sfMin+3,sfMax))
		t1 <- (log2(quality@scale.factors) >= (sfMean-1.5) & log2(quality@scale.factors) <= (sfMean+1.5))
		t2 <- (log2(quality@scale.factors) >= sfMin & log2(quality@scale.factors) <= (sfMin+3))	
		t3 <- (log2(quality@scale.factors) >= (sfMax-3) & log2(quality@scale.factors) <= sfMax)	
		outliers <- c(length(t1[t1==FALSE]),length(t2[t2==FALSE]), length(t3[t3==FALSE]))
		if(outliers[1] == 0){
			ref<- ref[1,]
		}else{
			ref<- ref[outliers==min(outliers),] # less outliers
			if(length(ref) > 3) { ref<-ref[1,] }		
		}
		testMin <- ref[1]
		testMax <- ref[2]
		  
		t1 <- (log2(quality@scale.factors) >= testMin & log2(quality@scale.factors) <= testMax)  
		  
		Col <- t1  
		Col[t1==TRUE]<-"blue"
		Col[t1==FALSE]<-"red"

    #  if(sfMax - sfMin <= 3){
    #    Col <- rep("blue", length(sampleNames(Data)))
    #  }else{
    #    Col <- rep("red", length(sampleNames(Data)))   
    #  }
      if(exists("rows")){
        rows<-c(rows,"Log Scale Factor\nspread<=3")
      } else{
        rows<-c("Log Scale Factor\nspread<=3")
      }
      if(exists("indicator")){
        indicator<-rbind(indicator,round(log2(quality@scale.factors),2))
      } else{
        indicator<-round(log2(quality@scale.factors),2)
      }
      if(exists("indicCol")){
        indicCol<-rbind(indicCol,Col)
      } else{
        indicCol<-rbind(Col)
      }
    }    
  }
  
  #par(parStart)
  if(!is.null(rows)) {#and as such indicator and indicCol
    png(file="QCtable.png",width=WIDTH,height=HEIGHT,pointsize=POINTSIZE)
    par(oma=c(2,4.5,0,0))
    plot(c(0,length(rows)), type = 'n', ann = FALSE, axes = FALSE, 
      frame.plot = FALSE, ylim = c(0, length(sampleNames(Data))), 
      xlim = c(0,length(rows)))
    grid(ny=length(sampleNames(Data))+1, nx = length(rows)+1, equilogs = FALSE)
    for (i in 1:length(rows)){
      for (j in 1:length(sampleNames(Data))) {
        if(length(rows)>1 && length(sampleNames(Data))>0) {
          text(i,length(sampleNames(Data))+1-j,as.character(indicator[i,j]),col=indicCol[i,j],cex=.6)
        } else {
          text(i,length(sampleNames(Data))+1-j,as.character(indicator[ifelse(length(rows)>1,j,i)]),col=indicCol[ifelse(length(rows)>1,j,i)],cex=.6)
        }
      }
    }
    title(main="Summary of raw data quality indicators", cex=0.8)
    mtext("blue = \"within\" / red = \"out of\" recommended cut-off", side=3, 
        cex=0.6)
    axis(1, at=1:length(rows),las=2,labels = rows, cex.axis=0.5)
    axis(2,at=1:length(sampleNames(Data)),las=2,labels=rev(substr(sampleNames(Data),1,25)),
        cex.axis=.5) 
    dev.off()      
  }    
}


####################
## samplePrepPlot ##
####################
    
samplePrepPlot <- function(Data,sprep=NULL,lys=NULL,plotColors=NULL, 
  WIDTH=1000, HEIGHT=1414, POINTSIZE=24,MAXARRAY=41) {

  if(is.null(plotColors)) stop("the 'plotColors' parameter is required")

	if(is.null(lys)) {
	  try({calls<-detection.p.val(Data)$call
	  lys<-calls[rownames(calls)[grep("lys.*3",rownames(calls), ignore.case = TRUE)],]
	  rm(calls)},TRUE)
	  if(is.null(lys)) {
		warning("Plots based on the detection.p.val function cannot be created for this chip type")
	  }else{
		if(length(lys) > length(sampleNames(Data))) { lys<-lys[1,] }
	  }
	}

  if(!is.null(lys) && is.null(sprep)) {
    try(yack <- yaqc(Data),TRUE) 
    if(exists("yack")) {
      spnames<-rownames(yack@morespikes[grep("(lys|phe|thr|dap).*3", # only 3' !
      rownames(yack@morespikes), ignore.case = TRUE),])
      sprep<-t(yack@morespikes[spnames,])
    }else {
      warning("Values based on the yaqc function cannot be computed for this chip type")
    }
  }
  
  if(!is.null(sprep) && !is.null(lys)) {
    #par(parStart)
    lmin<-min(sprep)
    lmax<-max(sprep)+50

    # create the plot           

    png(file = "RawDataSamplePrepControl.png",width=WIDTH,height=HEIGHT, pointsize=POINTSIZE)
   if(length(sampleNames(Data)) < MAXARRAY){    
    	par(mfrow=c(1,1),oma=c(13,0,0,0))
    }else{
    	par(mfrow=c(1,1),oma=c(0.1,0,0,0))
    }    
    plot(c(lmin,lmax), type = 'n', ann = FALSE, axes = FALSE, 
           frame.plot = TRUE, ylim = c(lmin, lmax), xlim = c(1,5))
                
    dummy<-apply(cbind(sprep,plotColors,1:length(sampleNames(Data))),1,
        function(x) {
        par(new=TRUE);
        plot(as.numeric(x[1:(length(x)-2)]),
           type = 'b', ann=FALSE, axes=FALSE, pch='.', cex=4, lwd=2, 
           col=x[length(x)-1], lty = as.numeric(x[length(x)]),
           ylim=c(lmin,lmax), xlim=c(1,5))})
           
    title(main="Spike-in Sample Prep controls intensities and calls",
        ylab="Intensity",cex.lab=0.8)
    
    label3<-""
    title1<-"Intensity: OK (Lys < Phe < Thr < Dap for all arrays)"
    title2<-"\nLys Present calls: OK (all Lys are called present)"

    # test for Lys < Phe < Thr < Dap
    bad1 <-  colnames(t(sprep))[!(sprep[,1]<sprep[,2] 
          & sprep[,2]<sprep[,3] 
          & sprep[,3]<sprep[,4])]
    if(length(bad1)>0){    
      title1<-paste("Intensity: not OK (some array",ifelse(length(bad1)>1,"s",""),
		" do",ifelse(length(bad1)>1,"","es")," not follow the rule Lys < Phe < Thr < Dap;",
		"\nmaybe no Sample Prep controls were spiked on these arrays.)",sep="")
    }

    # test for Lys presence
	bad2 <- names(lys[lys != 'P'])
    bad2 <- gsub(".present","",bad2)
    if(length(bad2)>0){
      title2<-paste("Lys Present calls: ",length(bad2),
          " Lys not called present",sep="")
      }
     if(length(lys[lys=='P'])==0){
       label3 <- 
          "\nApparently no Sample Prep controls were spiked on these arrays."
     } 
      
    title(xlab = c(title1,title2), cex.lab = 0.8)
    legend("topleft", paste("Lys present calls = ", 
         length(lys[lys == "P"]),"/", length(lys),label3), bty = "n", cex=0.7)
    if(length(sampleNames(Data)) < (MAXARRAY+20)){
    	cexval <- 0.65
    }else{
    	cexval <- 0.45
    }         
    legend("topright", substr(sampleNames(Data),1,20), lwd=2,    
		   col = plotColors, cex =cexval, bty = "n", lt = 1:length(sampleNames(Data)))
    par(cex.axis = 0.8)
	axis(2)
    axis(1, at=1:4, labels = c("Lys", "Phe", "Thr", "Dap"))

    if(length(bad2)>0){
    text(c(rep(0.87,length(lys[lys!='P']))),sprep[lys!='P',1],
         lys[lys!='P'], pos=4,offset=0.2, cex=0.7, col="red")
    }
    dev.off()
  } else {
    warning("Spike-in sample prep plot is cannot be computed for this chip type")
  }
}


###############
## ratioPlot ##
###############

ratioPlot <- function(Data,quality=NULL,experimentFactor=NULL,plotColors=NULL,legendColors=NULL, 
  WIDTH=1000, HEIGHT=1414, POINTSIZE=24,MAXARRAY=41) {

  if(is.null(experimentFactor)) stop("the 'experimentFactor' parameter is required")
  if(is.null(plotColors)) stop("the 'plotColors' parameter is required")
  if(is.null(legendColors)) stop("the 'legendColors' parameter is required")
  if(is.null(quality)) try(quality <- qc(Data),TRUE)
    
  if(!is.null(quality)) {  
    #par(parStart)
  
    plotFun <- function(i,j,cutoff,Cname){
      ratio35 <- quality@qc.probes[,i]/quality@qc.probes[,j]
      ratioM <- quality@qc.probes[,i]/quality@qc.probes[,i+1]
	  
      cMin <- 0
      cMax <- max(max(cbind(ratio35, ratioM)) + 2, 5)
      if(Cname=="beta-actin"){
        symbol=c(17,2) # triangles for beta-actin
      }else{
        symbol=c(19,1) # circles for GAPDH (as in the simpleaffy QC report)
      }
      
      par(mfrow=c(1,2),oma=c(17,0.5,0,0.5),cex.axis=0.8)
      plot(ratio35, type='n', ann=FALSE, axes=FALSE, 
           frame.plot=TRUE, pch='.', cex=10,  ylim=c(cMin,cMax))
      rect(0, 0, length(ratio35)+1, cutoff, col=gray(0.9), border=FALSE)
      
      for (k in 0:cMax){
      abline(h=k,lty=2,col=gray(0.8))
      }

      par(new=TRUE)
      plot(ratio35, type='h', ann=FALSE, axes=FALSE, 
             frame.plot=TRUE, lwd=3, col=plotColors, ylim=c(cMin,cMax))
      par(new=TRUE)
      plot(ratio35,type='p', ann=FALSE, axes=FALSE, 
             frame.plot=TRUE, pch=symbol[1], col=plotColors, ylim=c(cMin,cMax))
      par(new=TRUE)
      plot(ratioM,type='p', ann=FALSE, axes=FALSE, 
             frame.plot=TRUE, pch=symbol[2], col="black", ylim=c(cMin,cMax))           

      title(main= paste("RNA degradation of", Cname),ylab="3'/5' and 3'/M ratios")    
      axis(2)
      par(cex.axis=0.65)
	  if(length(sampleNames(Data))<(MAXARRAY/2)){ # array names not reported if more than 20 arrays
	  	  axis(1,at=1:length(ratio35),las=2,labels=sampleNames(Data))
      }
	  if(length(levels(experimentFactor))>1){
        legend("topright", levels(experimentFactor),
             col = legendColors, fill = legendColors, bty = "n",cex = 0.55)
      }
	  legend("topleft", c(paste("3\'/5\' ratio (max=", round(max(ratio35),2),")",
		sep=""), paste("3'/M ratio (max=", round(max(ratioM),2),")",sep="")),
		col = c(gray(0.3),"black"),pch=symbol, cex=0.55, bty = "o")
	  t1 <- ratio35 <= cutoff	
	  if(length(t1[t1==FALSE])>0 && length(sampleNames(Data))>=(MAXARRAY/2)){
		  if(length(t1[t1==FALSE])<25){
			textlab<-sampleNames(Data)[t1==FALSE]
			legend("topleft", c(rep("",4),"Outliers, from left to right",textlab), 
			  text.col = c(rep(1,5), rep("red",length(textlab))), bty = "n",cex=0.38)  
		  }else{
			mtext("Too many arrays and outliers; \nsee details on the QC table",side=1,cex=0.8,line=3)
		  }
	  }
      mtext(paste("Ratios should stand within the grey rectangle [0,",cutoff,"]"), 
             side=4, font=1, cex=0.7)
			 
      par(cex.axis=0.8)
      boxplot(cbind(ratio35, ratioM), axes=FALSE, frame.plot=TRUE)
      title(main=paste("Boxplot of", Cname,"ratios"))    
      par(cex.lab=0.8)
      if(max(ratio35 ) < cutoff){
         title(xlab=paste(Cname," QC: OK (all 3'/5' ratios < ",cutoff,")",sep=""))
      }  else{
         title(xlab=paste(Cname," QC: not OK (some 3'/5' ratios >",cutoff,
		 ")\nNote that the threshold of ",cutoff,
		" \nwas determined for Homo Sapiens.",sep=""), line=4)
      }       
      
      axis(1,at=1:2,labels=c("3'/5' ratio","3'/M ratio"))
      axis(2)
    }

    # Graph creation: two separated graphs
	png(file = "RawData53ratioPlot_beta-actin.png",width=WIDTH,height=HEIGHT, pointsize=POINTSIZE)
    plotFun(1,3,3,"beta-actin")
    dev.off()
    png(file = "RawData53ratioPlot_GAPDH.png",width=WIDTH,height=HEIGHT, pointsize=POINTSIZE)  
    plotFun(4,6,1.25,"GAPDH")
    dev.off()  
  
  } else {
    warning("3'/5' ratio plot is not computed for this chip type")
  }
}	  

################
## RNAdegPlot ##
################

RNAdegPlot <- function(Data, Data.rnadeg=NULL, plotColors=NULL, 
  WIDTH=1000, HEIGHT=1414, POINTSIZE=24,MAXARRAY=41) { 
  
  if(is.null(plotColors)) stop("the 'plotColors' parameter is required") 
  if(is.null(Data.rnadeg)) Data.rnadeg <- AffyRNAdeg(Data)
  
  png(file = "RawDataRNAdegradation.png", width=WIDTH, height=HEIGHT, pointsize=POINTSIZE)

  if(length(sampleNames(Data))<MAXARRAY){
	cexval <- 0.65
	par(lwd = 2, oma=c(13,0,0,0))	
  } else{
	cexval <- 0.45 
	par(lwd = 2, oma=c(0.1,0,0,0))	
  }    
  par(mar=c(4,4,4,0), cex.axis=0.6, cex.lab=0.75)
  layout(matrix(c(1,2),1,2,byrow=TRUE), c(2,1), 1, FALSE)
  plotAffyRNAdeg(Data.rnadeg, col = plotColors, lty = 1:length(sampleNames(Data))) 
  par(mar=c(4,0,4,0), cex.axis=0.01, cex.lab=0.01)
  plot(1,type = 'n', ann=FALSE, axes=FALSE, frame.plot=FALSE)
  legend("topleft",sampleNames(Data), lwd=2, col = plotColors, cex = cexval, bty = "n", lty = 1)
  dev.off()
}


################
## hybridPlot ##
################

hybridPlot <- function(Data,quality=NULL,plotColors=NULL, 
  WIDTH=1000, HEIGHT=1414, POINTSIZE=24,MAXARRAY=41) {

  if(is.null(plotColors)) stop("the 'plotColors' parameter is required")
  if(is.null(quality)) try(quality <- qc(Data),TRUE)

  if(!is.null(quality)) {

    png(file = "RawDataSpikeinHybridControl.png",width=WIDTH,height=HEIGHT, pointsize=POINTSIZE)
   if(length(sampleNames(Data)) < MAXARRAY){    
    	par(mfrow=c(1,1),oma=c(13,0,0,0))
    }else{
    	par(mfrow=c(1,1),oma=c(0.1,0,0,0))
    }
    plot(c(min(quality@spikes),max(quality@spikes)),
           type = 'n', ann = FALSE, axes = FALSE, frame.plot = TRUE,
           ylim = c(min(quality@spikes), max(quality@spikes)),
           xlim = c(1,5))
    
    dummy<-apply(cbind(quality@spikes,plotColors,1:length(sampleNames(Data))),1,
           function(x) {
        par(new=TRUE);
        plot(as.numeric(x[1:(length(x)-2)]),
           type = 'b', ann=FALSE, axes=FALSE, pch='.', cex=4, lwd=2, 
           col=x[length(x)-1], lty = as.numeric(x[length(x)]),
           ylim=c(min(quality@spikes),max(quality@spikes)), xlim = c(1,5))})
    
    title(main = "Spike-in Hybridization controls intensities and calls",
           ylab="Intensity",cex.lab=0.8) 
    label3<-""
    title1<-"Intensities: OK (bioB < bioC < bioD < creX for all arrays)"
    title2<-"BioB Present calls: OK (indeed all bioB are called present)"

    # test for bioB<bioC<bioD<creX
    bad1 <- colnames(t(quality@spikes))[!(quality@spikes[,1]<quality@spikes[,2] 
                 & quality@spikes[,2]<quality@spikes[,3] 
                 & quality@spikes[,3]<quality@spikes[,4])]
    if(length(bad1)>0){    
     title1<-paste("Intensity: not OK (some array",ifelse(length(bad1)>1,"s",""),
		" do",ifelse(length(bad1)>1,"","es")," not follow the rule bioB < bioC < bioD < creX)",sep="")
    }
	
    # test for bioB presence
    bad2<-gsub(".present","",names(quality@bioBCalls[quality@bioBCalls != 'P']))
    if(length(bad2)>0){
      title2<-paste("BioB present calls: not OK (",length(bad2),"/",
              length(quality@bioBCalls)," bioB not called present)")
      }
     if(length(quality@bioBCalls[quality@bioBCalls =='P'])==0){
       label3 <- 
          "\nApparently no Hybridization controls were spiked on these arrays."
      }
             
      title(xlab = c(title1,title2), cex.lab = 0.8)
      legend("topleft", paste("bioB present calls = ", 
              length(quality@bioBCalls[quality@bioBCalls == "P"]),"/",
              length(quality@bioBCalls),label3), bty = "n", cex=0.7)
              
	    if(length(sampleNames(Data)) < (MAXARRAY+20)){
	    	cexval <- 0.65
	    }else{
	    	cexval <- 0.45
	    }              
      
      legend("bottomright", substr(sampleNames(Data),1,20), lwd=2,
      	   col = plotColors, cex = cexval, bty = "n", lt = 1:length(sampleNames(Data)))
	  par(cex.axis = 0.8) 
      axis(2)
      axis(1, at=1:4, labels = names(colnames(quality@spikes)))
      
      if(length(bad2)>0){
        text(c(rep(0.89,length(quality@bioBCalls[quality@bioBCalls!='P']))),
              quality@spikes[quality@bioBCalls!='P',1], 
              quality@bioBCalls[quality@bioBCalls!='P'], pos=4,offset=0.2, 
              cex=0.8, col="red")
      }  
    dev.off()
  } else {
    warning("Spike-in hybridization plot is not computed for this chip type")
  }
}


##################
## percPresPlot ##
##################

percPresPlot <- function(Data,quality=NULL,experimentFactor=NULL,plotColors=NULL,legendColors=NULL, 
  WIDTH=1000, HEIGHT=1414, POINTSIZE=24,MAXARRAY=41) {

  if(is.null(experimentFactor)) stop("the 'experimentFactor' parameter is required")
  if(is.null(plotColors)) stop("the 'plotColors' parameter is required")
  if(is.null(legendColors)) stop("the 'legendColors' parameter is required")
  if(is.null(quality)) try(quality <- qc(Data),TRUE)
  
  if(!is.null(quality)) {
 	# Define the reference for the grey rectangle (it should minimize the number of outliers)
    ppMin <- min(quality@percent.present)
    ppMax <- max(quality@percent.present)
    ppMean<- mean(quality@percent.present)
	
	ref<-cbind(c(ppMean-5,ppMin,ppMax-10),c(ppMean+5,ppMin+10,ppMax))
	reftext<-c("[mean-5% ; mean+5%]", "[min ; min+10%]", "[max-10% ; max]")
	t1 <- (quality@percent.present >= (ppMean-5) & quality@percent.present <= (ppMean+5))
	t2 <- (quality@percent.present >= ppMin & quality@percent.present <= (ppMin+10))	
	t3 <- (quality@percent.present >= (ppMax-10) & quality@percent.present <= ppMax)	
	outliers <- c(length(t1[t1==FALSE]),length(t2[t2==FALSE]), length(t3[t3==FALSE]))
	if(outliers[1] == 0){
		ref<- ref[1,]
		reftext<- reftext[1]
	}else{
		ref<- ref[outliers==min(outliers),] # less outliers
		if(length(ref) > 3) { ref<-ref[1,] }
		reftext<- reftext[outliers==min(outliers)] # less outliers
		if(length(reftext) > 1) { reftext<-reftext[1] }		
	}
	testMin <- ref[1]
	testMax <- ref[2]
 
   png(file = "RawDataPercentPresent.png",width=WIDTH,height=HEIGHT,pointsize=POINTSIZE)
    par(mfrow=c(1,2),oma=c(17,0.5,0,0.5),cex.axis=0.8)
    plot(quality@percent.present, type='n', ann=FALSE, axes=FALSE, 
         frame.plot=TRUE, pch='.', cex=10,  ylim=c(0,100))
    rect(0, testMin, length(quality@scale.factors)+1,
         testMax, col=gray(0.9), border=FALSE)

    for(i in seq(from=0, to=100, by=20)){
        abline(h=i,lty=2,col=gray(0.8))
    }
    abline(h=50,lty=1,col=gray(0.5))

    par(new=TRUE)
    plot(quality@percent.present, type='h', ann=FALSE, axes=FALSE, 
           frame.plot=TRUE, pch='.',lwd=3, col=plotColors, ylim=c(0,100))
    par(new=TRUE)
    plot(quality@percent.present,type='p', ann=FALSE, axes=FALSE, 
           frame.plot=TRUE, pch='.',cex=10, col=plotColors, ylim=c(0,100))
    
	t1 <- (quality@percent.present >= testMin & quality@percent.present <= testMax)
	if(length(t1[t1==FALSE])>0 && length(sampleNames(Data))>=(MAXARRAY/2)){
		  if(length(t1[t1==FALSE])<25){
			textlab<-sampleNames(Data)[t1==FALSE]
			legend("topleft", c("Outliers, from left to right",textlab), 
			  text.col = c(1, rep("red",length(textlab))), bty = "n",cex=0.38)  	
		  }else{
			mtext("Too many arrays and outliers; \nsee details on the QC table",side=1,cex=0.8,line=3)
		  }			  
	}	

	title(main="Plot of percent present",xlab="",ylab="percentage")
    axis(2)	
    par(cex.axis=0.65)
	if(length(sampleNames(Data))<(MAXARRAY/2)){ # array names not reported if more than 20 arrays
	  	axis(1,at=1:length(quality@percent.present),las=2,labels=sampleNames(Data))
    }	
	
    if(length(levels(experimentFactor))>1){
      legend("topright", levels(experimentFactor),
    	   col = legendColors, fill = legendColors, cex = 0.55, bty = "n")
    }

    legend("bottomright", c(paste("min = ", round(ppMin,2), sep="" ), 
        paste("max = ", round(ppMax,2), sep="" ), 
        paste("max-min = ", round(ppMax-ppMin,2), sep="")), bty = "o",cex = 0.55)

    mtext(paste(
		 "Data should be in the grey rectangle representing a spread of 10%"
         #"Data should stand within the grey rectangle",reftext
		 ), 
         side=4, font=1, cex=0.7)
    par(cex.axis=0.8, cex.lab=0.8)       
    boxplot(quality@percent.present)
    title(main="Boxplot of percent present")
    if(ppMax-ppMin <= 10){
       title(xlab="Percent present QC: OK (spread <= 10%)")
    } else{
       title(xlab="Percent present QC: not OK (spread > 10%)")
    } 

    dev.off()
  } else {
    warning("Percent present plot is not computed for this chip type")  
  }
}


#################
## PNdistrPlot ##
#################

PNdistrPlot <- function(Data, WIDTH=1000, HEIGHT=1414, POINTSIZE=24) {  
  png(file = "RawDataPosNegDistribution.png",width=WIDTH,height=HEIGHT,pointsize=POINTSIZE)
  par(oma=c(17,0,0,0),srt=90)  
  borderQC1(Data)
  mtext(paste("All distributions should be similar and","extreme values should not be reached\n"), side=3, cex=0.7)
  dev.off()
}
  

############
## bgPlot ##
############

backgroundPlot <- function(Data,quality=NULL,experimentFactor=NULL,plotColors=NULL,legendColors=NULL, 
  WIDTH=1000, HEIGHT=1414, POINTSIZE=24,MAXARRAY=41) {

  if(is.null(experimentFactor)) stop("the 'experimentFactor' parameter is required")
  if(is.null(plotColors)) stop("the 'plotColors' parameter is required")
  if(is.null(legendColors)) stop("the 'legendColors' parameter is required")
  if(is.null(quality)) try(quality <- qc(Data),TRUE)
  
  if(!is.null(quality)) {  

	# Define the reference for the grey rectangle (it should minimize the number of outliers)
	bgMean<-mean(quality@average.background)
	bgMin <- min(quality@average.background)
	bgMax <- max(quality@average.background)
	ref<-cbind(c(bgMean-10,bgMin,bgMax-20),c(bgMean+10,bgMin+20,bgMax))
	reftext<-c("[mean-10 ; mean+10]", "[min ; min+20]", "[max-20 ; max]")
	t1 <- (quality@average.background >= (bgMean-10) & quality@average.background <= (bgMean+10))
	t2 <- (quality@average.background >= bgMin & quality@average.background <= (bgMin+20))	
	t3 <- (quality@average.background >= (bgMax-20) & quality@average.background <= bgMax)	
	outliers <- c(length(t1[t1==FALSE]),length(t2[t2==FALSE]), length(t3[t3==FALSE]))
	if(outliers[1] == 0){
		ref<- ref[1,]
		reftext<-reftext[1]
	}else{
		ref<- ref[outliers==min(outliers),] # less outliers
		if(length(ref) > 3) { ref<-ref[1,] }
		reftext<- reftext[outliers==min(outliers)] # less outliers
		if(length(reftext) > 1) { reftext<-reftext[1] }				
	}
	testMin <- ref[1]
	testMax <- ref[2]
	
    ylimit = c(0, max(max(quality@maximum.background), 
          testMax)+5)
 
    png(file = "RawDataBackground.png",width=WIDTH,height=HEIGHT,pointsize=POINTSIZE)
    par(mfrow=c(1,2),oma=c(17,0.5,0,0.5),cex.axis=0.8)
    plot(c(quality@minimum.background, quality@maximum.background),
           type = 'n', ann=FALSE, axes=FALSE, frame.plot=TRUE, pch='.', cex=10, 
           xlim = c(1,length(quality@maximum.background+1)),
           ylim = ylimit)
    rect(0,testMin, 
           length(quality@average.background)+1, 
           testMax, 
           col=gray(0.8), border=TRUE, density=10, lty=6)           
    par(new=TRUE)
    plot(quality@maximum.background,
           type = 'h', ann=FALSE, axes=FALSE, frame.plot=TRUE, pch='.', lwd=3, 
           col=plotColors, ylim = ylimit)
    par(new=TRUE)
    plot(quality@minimum.background,
           type = 'h', ann=FALSE, axes=FALSE, frame.plot=TRUE, pch='.', lwd=4, 
           col='white', ylim = ylimit)        
    par(new=TRUE)
    plot(quality@maximum.background,
           type = 'p', ann=FALSE, axes=FALSE, frame.plot=TRUE, pch=6, cex=0.5,
           ylim = ylimit)
    par(new=TRUE)
    plot(quality@minimum.background,
           type = 'p', ann=FALSE, axes=FALSE, frame.plot=TRUE, pch=2, cex=0.5,
           ylim=ylimit)
    par(new=TRUE)
    plot(quality@average.background, 
           type='p', ann=FALSE, axes=FALSE, frame.plot=TRUE, pch=3, cex=1,
           ylim=ylimit)
    abline(h=testMin, col=gray(0.8), ylim=ylimit)
    abline(h=testMax, col=gray(0.8), ylim=ylimit)	
    title(main="Plot of background intensity",xlab="",ylab="background intensity")
    axis(2)
    par(cex.axis=0.65)
	if(length(sampleNames(Data))<(MAXARRAY/2)){ # array names not reported if more than 20 arrays
	  	 axis(1,at=1:length(quality@average.background),las=2,labels=sampleNames(Data))
    }		
    if(length(levels(experimentFactor))>1){    
    legend("bottomright", c(levels(experimentFactor),"max bg","average bg", 
    	   "min bg"), col = c(legendColors, 1, 1, 1), 
    	   pch = c(rep(15, length(legendColors)),6,3,2), bty = "n", cex=0.55)
    }else{
    legend("bottomright", c("max bg","average bg", 
    	   "min bg"), col = c(1, 1, 1), pch = c(6,3,2), bty = "n", cex=0.55)    
    }
	t1 <- (quality@average.background >= testMin & quality@average.background <= testMax)
	if(length(t1[t1==FALSE])>0 && length(sampleNames(Data))>=(MAXARRAY/2)){
		  if(length(t1[t1==FALSE])<25){
			textlab<-sampleNames(Data)[t1==FALSE]
			legend("bottomleft", c("Outliers, from left to right",textlab), 
				  text.col = c(1, rep("red",length(textlab))), bty = "n",cex=0.38)   
		  }else{
			mtext("Too many arrays and outliers; \nsee details on the QC table",side=1,cex=0.8,line=3)
		  }	 		  
	}	

    mtext(paste(
	    "Data should be in the grey rectangle representing a spread of 20"
        #"Data should stand within the dashed grey rectangle",reftext
        ), side=4, font=1, cex=0.7)
    par(cex.axis=0.8, cex.lab=0.8)            
    boxplot(quality@average.background)
    title(main="Average background intensity")

    if(bgMax - bgMin <= 20){
       title(xlab="Background QC: OK (spread <= 20)")
    } else{
       title(xlab="Background QC: not OK (spread > 20)")
    }     
        
    legend("bottomleft", c(paste("min = ", round(bgMin,2), sep="" ), 
        paste("max = ", round(bgMax,2), sep="" ), 
        paste("max-min = ", round(bgMax-bgMin,2), sep="")), cex=0.7)        
        
    dev.off()
  } else {
    warning("Background intensity plot is not computed for this chip type")
  }
}


###################
## scaleFactPlot ##
###################

scaleFactPlot <- function(Data,quality=NULL,experimentFactor=NULL,plotColors=NULL,legendColors=NULL, 
  WIDTH=1000, HEIGHT=1414, POINTSIZE=24,MAXARRAY=41) {

  if(is.null(experimentFactor)) stop("the 'experimentFactor' parameter is required")
  if(is.null(plotColors)) stop("the 'plotColors' parameter is required")
  if(is.null(legendColors)) stop("the 'legendColors' parameter is required")
  if(is.null(quality)) try(quality <- qc(Data),TRUE)

  if(!is.null(quality)) {

	# Define the reference for the grey rectangle (it should minimize the number of outliers)
    sfMin <- min(log2(quality@scale.factors))
    sfMax <- max(log2(quality@scale.factors))
	sfMean<- mean(log2(quality@scale.factors))
	ref<-cbind(c(sfMean-1.5,sfMin,sfMax-3),c(sfMean+1.5,sfMin+3,sfMax))
	t1 <- (log2(quality@scale.factors) >= (sfMean-1.5) & log2(quality@scale.factors) <= (sfMean+1.5))
	t2 <- (log2(quality@scale.factors) >= sfMin & log2(quality@scale.factors) <= (sfMin+3))	
	t3 <- (log2(quality@scale.factors) >= (sfMax-3) & log2(quality@scale.factors) <= sfMax)	
	outliers <- c(length(t1[t1==FALSE]),length(t2[t2==FALSE]), length(t3[t3==FALSE]))
	if(outliers[1] == 0){
		ref<- ref[1,]
	}else{
		ref<- ref[outliers==min(outliers),] # less outliers
		if(length(ref) > 3) { ref<-ref[1,] }		
	}
	testMin <- ref[1]
	testMax <- ref[2]

    ymin <- min(-3.5, sfMin-1.5, testMin)
    ymax <- max(+3.5, sfMax+1.5, testMax) 
    ylimit <-c(ymin, ymax) 
    
    png(file = "RawDataScaleFactors.png",width=WIDTH,height=HEIGHT,pointsize=POINTSIZE)
    
    par(mfrow=c(1,2), oma=c(17,0.5,0,0.5), cex.axis=0.8)
    plot(log2(quality@scale.factors), type='n', axes=FALSE, frame.plot=TRUE,
           ann=FALSE, pch='.', cex=10, ylim = ylimit)
    rect(0, testMin,
           length(quality@scale.factors)+1, 
           testMax, col=gray(0.9), border=FALSE)

    for(i in seq(from=ceiling(ymin), to=floor(ymax), by=1)){
        abline(h=i,lty=2,col=gray(0.8))
    }
    abline(h=0,lty=1,col=gray(0.5))

    par(new=TRUE)
    plot(log2(quality@scale.factors), 
           type = 'h', axes=FALSE, frame.plot=TRUE, ann=FALSE,
           pch='.', lwd=3, col=plotColors, ylim = ylimit)
    par(new=TRUE)
    plot(log2(quality@scale.factors), 
          type = 'p', axes=FALSE, frame.plot=TRUE, ann=FALSE,pch='.',
          cex=10, col=plotColors, ylim = ylimit)
	t1 <- (log2(quality@scale.factors) >= testMin & log2(quality@scale.factors) <= testMax)
	if(length(t1[t1==FALSE])>0 && length(sampleNames(Data))>=(MAXARRAY/2)){
		  if(length(t1[t1==FALSE])<16){
			textlab<-sampleNames(Data)[t1==FALSE]
			legend("bottomleft", c("Outliers, from left to right",textlab), 
			  text.col = c(1, rep("red",length(textlab))), bty = "n",cex=0.38)  	
		  }else{
			mtext("Too many arrays and outliers; \nsee details on the QC table",side=1,cex=0.8,line=3)
		  }	 		  
	}

    title(main="Plot of Log scale factors", xlab="",ylab="Log2(scale factors)")
    axis(2)
    par(cex.axis=0.65)
	if(length(sampleNames(Data))<(MAXARRAY/2)){ # array names not reported if more than 20 arrays
	  	 axis(1,at=1:length(quality@scale.factors),las=2,labels=sampleNames(Data))
    }		
    if(length(levels(experimentFactor))>1){ 
      legend("topright", levels(experimentFactor),
    	   col = legendColors, fill = legendColors, cex = 0.55, bty = "n")
    } 
    legend("topleft", c(paste("min = ", round(sfMin,2), sep="" ), 
        paste("max = ", round(sfMax,2), sep="" ), 
        paste("max - min = ",round((sfMax-sfMin),2),sep="")), bty = "n",
            cex = 0.55)
   	   
    mtext(paste(
       "Data should be in the grey rectangle representing 3-fold on a log scale"
       ), side=4,  font=1, cex=0.7)
     par(cex.axis=0.8)       
    boxplot(quality@scale.factors)
    title(main="Boxplot of scale factors")
    mtext("(natural scale)\n", side=3, font=1, cex=0.7)
    par(cex=0.8)
    if((sfMax - sfMin) < 3){

       title(xlab="Scale factors QC: OK (spread < 3-fold)")
    } else{
       title(xlab="Scale factors QC: not OK (spread > 3-fold)")
    }         
    dev.off()
  } else {
    warning("Scale factor plot is not computed for this chip type")
  }
}

  
##################
## controlPlots ##
##################

controlPlots <- function(Data,plotColors=NULL,experimentFactor=NULL,legendColors=NULL,
	affxplots=TRUE,boxplots=TRUE, WIDTH=1000, HEIGHT=1414, POINTSIZE=24,MAXARRAY=41) {

	if(is.null(plotColors)) stop("The 'plotColors' parameter must be provided")
	if(is.null(experimentFactor)) stop("the 'experimentFactor' parameter is required")
    if(is.null(legendColors)) stop("the 'legendColors' parameter is required")
	
	affx1 <- unique(probeNames(Data)[grep("AFFX",probeNames(Data),fixed=TRUE)])

	require("ArrayTools", quietly = TRUE)

	dataTable <- paste(substr(Data@annotation,1,nchar(Data@annotation)-2),"CONTROL",sep="")
	suppressWarnings(eval(parse("",-1,paste("data(",dataTable,")",sep="")))) #ArrayTools
	cntrl <- NULL
	try(cntrl <- get(dataTable),TRUE)

	cntrlVars <- NULL
	if(!is.null(cntrl)) {
		for(name in names(table(cntrl[,2])[table(cntrl[,2])>0])) {
		  #often names have a format of xxx->yyy, we only want the last part
		  name2 <- strsplit(name,"->")[[1]][length(strsplit(name,"->")[[1]])]
		  #make sure that there are only letters in name2, to be used as variable name
		  name2 <- gsub("[[:punct:]|[:digit:]]","",name2)
		  assign(name2,cntrl[grep(name,cntrl[,2]),1])
		  assign(name2,get(name2)[get(name2) %in% geneNames(Data)])
		  if(length(get(name2))>0) cntrlVars <- c(cntrlVars,name2)
		}
	}

  	if(affxplots) { #plot affx controls

	  if(length(affx1)>0 | length(grep("affx",cntrlVars))>0) {
		
		if(length(grep("affx",cntrlVars))>0) {
			#affx2 cannot exists as automatically generated variable names are restricted to letters
			affx2 <- NULL
			for(a in grep("affx",cntrlVars)) {
				affx2 <- c(affx2, get(cntrlVars[a]))
			}
			if(length(affx1)>0) { #both exist
				if(sort(affx2)!=sort(affx1)) {
					#merge both
					affx2 <- unique(c(affx1,affx2))
				}
			}
		} else { #only length(affx1)>0
			affx2 <- affx1
		}		
#		dimnCoef <- 1 # squared layout
		dimnCoef <- 2
		dimn<-ceiling(sqrt(length(affx2)/dimnCoef))
		number_empty <- dimnCoef*dimn*dimn - length(affx2) 	
  
		png(file="RawDataAFFXControlsProfiles.png", width=250*dimn+250, height=dimnCoef*250*dimn, pointsize=POINTSIZE)
		if(number_empty >= dimn){
			lineout<-dimn	
			number_empty <- number_empty - dimn
	    }else{
			lineout<-0
		}
		legcol<-dimnCoef*dimn*dimn-lineout+1
		layout(cbind(matrix(1:(dimnCoef*dimn*dimn-lineout),ncol=dimn,byrow=TRUE),legcol))
		par(oma=c(5,3,4,3))
		
		dummy<-sapply(
		  affx2,
		  function(y) {
			pm<-log(pm(Data,as.character(y)),2)
			max_pm<-max(pm)
			min_pm<-min(pm)
			plot(0,type='n',ylim=c(min_pm,max_pm),ylab="expression",xlim=c(1,dim(pm)[1]),
			main=y,xlab=paste("\naverage: ",round(mean(pm))),cex.lab=1.3,cex.main=1.1)
			assign("col", 0, 1)
			apply(
			  pm,
			  2,
			  function(z) {
				assign("col",get("col",1)+1,1)
				points(z,type='o',col=plotColors[get("col",1)])
			  }
			)
			points(apply(pm,1,mean),type='l',lwd=2,col="black")
		  }
		)


		for(p in 1:number_empty) plot(0,type='n',xaxt='n',yaxt='n',bty='n',xlab="",ylab="",main="")
		par(mar=c(0,0,0,0))
		plot(0,type='n',xaxt='n',yaxt='n',bty='n',xlab="",ylab="",main="")
		legend("topleft",c(sampleNames(Data),"","average"),lwd=c(rep(1,length(sampleNames(Data))),0,2),
		pch=c(rep(1,length(sampleNames(Data))),-1,-1),col=c(plotColors,"white","black"),cex=1.5,bty="n") 

		mtext("affx control profiles", side = 3, outer = TRUE, font = 2, cex = 2)

		dev.off()
      } else {
	    warning("plot of AFFX controls cannot be made, AFFX controls cannot be determined")
	  }
    }
	###################
    if(boxplots) {
		if(length(affx1)>0) {
			#affx1 will not already be in controlVars as it contains a number
			cntrlVars <- c("affx1", cntrlVars)
		}
		n <- 0
		for(var in cntrlVars) {
		    varName <- paste(var,"Data",sep="")
			assign(varName,NULL)
			try(assign(varName,log(pm(Data,as.character(get(var))),2)),TRUE)
			if(!is.null(get(varName))) n<-n+1
		}
		#make boxplots of controls
		if(n > 0) {
			for(i in 1:n) {
				if(!is.null(get(varName))) {
					png(paste("RawData",toupper(cntrlVars[i]),"ControlsBoxplot.png",sep=""), width=WIDTH, height=HEIGHT,pointsize=POINTSIZE)
					par(oma=c(17,0,0,0))
					boxplot(get(paste(cntrlVars,"Data",sep="")[i]), main=paste(gsub("1","",
					cntrlVars[i],fixed=TRUE),"controls"), ylim=c(0,16), col=plotColors, cex=1, axes=FALSE)
					if(length(sampleNames(Data))<MAXARRAY){
						cexval <- 0.65
					}else{
						cexval <- 0.45
					}
				    if(length(levels(experimentFactor))>1){ 
						legend("topright", levels(experimentFactor), col = legendColors, 
					         fill = legendColors, cex = 0.7, bg = "white", bty = "o")
					}     					
					axis(1,at=1:length(sampleNames(Data)),las=2,labels=sampleNames(Data), cex.axis=cexval)        
					axis(2, cex.axis=0.7)  
					dev.off()
				}
			}
		} else {
			warning("no control boxplots can be made, control spots cannot be determined")
		}
	}
}


################
## boxplotFun ##
################

boxplotFun <- function(Data, experimentFactor=NULL, plotColors=NULL, legendColors=NULL, normMeth="", 
  WIDTH=1000, HEIGHT=1414, POINTSIZE=24,MAXARRAY=41) {
  
  if(is.null(experimentFactor)) stop("the 'experimentFactor' parameter is required")
  if(is.null(plotColors)) stop("the 'plotColors' parameter is required")
  if(is.null(legendColors)) stop("the 'legendColors' parameter is required")
  
 
  if(class(Data) == "AffyBatch") {
    Type <- "Raw"
    tmain <- "Boxplot of raw intensities"
    tmtext2 <- "Raw log intensity\n\n\n"
  } else {
    if(normMeth=="") stop("When providing a normalised data object, the normMeth parameter is required")
    Type <- "Norm"
    tmain <- paste("Boxplot after ", normMeth, sep="")
    tmtext2 <- "Normalized log intensity\n\n\n"
  }

 png(file = paste(Type,"DataBoxplot.png", sep=""),width=WIDTH,height=HEIGHT, pointsize=POINTSIZE)  
  par(oma=c(17,0,0,0), cex.axis=1) 
  suppressWarnings(boxplot(Data, col=plotColors ,main=tmain, axes=FALSE))
  if(length(levels(experimentFactor))>1){ 
    legend("topright", levels(experimentFactor),
       col=legendColors,fill=legendColors, cex = 0.7, bg = "white", bty = "o")
  }
	if(length(sampleNames(Data))<MAXARRAY){
		cexval <- 0.65
	}else{
		cexval <- 0.45
	}  
  axis(1,at=1:length(sampleNames(Data)),las=2,labels=sampleNames(Data), cex.axis=cexval)        
  axis(2, cex.axis=0.7)  
  mtext(tmtext2, side=2, cex=0.8)  	   
  mtext("Distributions should be comparable between arrays\n", side=3, font=1, 
      cex=0.7)
  dev.off()
}


################
## densityFun ##
################

densityFun <- function(Data, plotColors=NULL, normMeth="", 
  WIDTH=1000, HEIGHT=1414, POINTSIZE=24,MAXARRAY=41){           
  
  if(is.null(plotColors)) stop("the 'plotColors' parameter is required")
  
  Type <- ifelse(class(Data) == "AffyBatch","Raw","Norm")
  
    png(file = paste(Type,"DensityHistogram.png", sep=""),width=WIDTH,height=HEIGHT,pointsize=POINTSIZE)
	if(length(sampleNames(Data))<MAXARRAY){
		cexval <- 0.65
		par(oma=c(12,0,0,0) )
	}else{
		cexval <- 0.45
		par(oma=c(0.1,0,0,0) )
	}    
  if(Type == "Raw"){
    hist(Data, lwd=3, lt = 1:length(sampleNames(Data)), col = plotColors, 
      which = "both", main="Density histogram of raw intensities", cex.axis = 0.7, cex.lab=0.8)
  }else{
    if(normMeth=="") stop("When providing a normalised data object, the normMeth parameter is required")
    hist(Data, lwd=3, lt = 1:length(sampleNames(Data)), col = plotColors, 
      main=paste("Density histogram after ", normMeth,"\n", sep=""), cex.axis = 0.7, cex.lab=0.8)
  } 
  
  legend("topright", substr(sampleNames(Data),1,20), lwd=3, lt = 1:length(sampleNames(Data)),
    col = plotColors, cex = cexval, bty = "n")           
  mtext( "Curves should be comparable between arrays\n", side=3, font=1, 
    cex=0.7)
  dev.off()
}


##########################
## densityFunUnsmoothed ##
##########################

# alternative density function, not called by default by run_affyAnalysisQC.R
#----------------------------------------------------------------------------

densityFunUnsmoothed <- function(Data, plotColors=NULL, normMeth="", 
  WIDTH=1000, HEIGHT=1414, POINTSIZE=24,MAXARRAY=41){

  if(is.null(plotColors)) stop("the 'plotColors' parameter is required")
  
  #plot(density(exprs(Data)))
  Type <- ifelse(class(Data) == "AffyBatch","Raw","Norm")
  
  if(Type == "Raw"){
    tmp_data <- log(exprs(Data),2)
    main <- "Density histogram of raw intensities"
  } else { #normalized data
    if(normMeth=="") stop("When providing a normalised data object, the normMeth parameter is required")
    tmp_data <- exprs(Data)
    main <- paste("Density histogram after", normMeth)    
  }

	 png(file = paste(Type,"DensityHistogramUnsmoothed.png", sep=""),width=WIDTH,height=HEIGHT,pointsize=POINTSIZE)
	if(length(sampleNames(Data))<MAXARRAY){
		cexval <- 0.65
		par(oma=c(12,0,0,0) )
	}else{
		cexval <- 0.45
		par(oma=c(0.1,0,0,0) )
	}    
  for (i in 1:length(sampleNames(Data))) {
    if (i > 1) par(new=TRUE)
    tmp_hist <- hist(tmp_data[,i],plot=FALSE,breaks=64)
    plot(tmp_hist$mids,tmp_hist$density,type='l',lty=i,col=plotColors[i],xlim=c(min(tmp_data),max(tmp_data)),ylim=c(0,1),
      main = main, xlab='log2 intensity',ylab='density', cex.axis = 0.7, cex.lab=0.8)
    text(tmp_hist$mids[order(tmp_hist$density)[length(tmp_hist$density)]],max(tmp_hist$density),sampleNames(Data)[i],col=i,pos=3,offset=0.2,cex=0.6)
  }

  legend("topright", substr(sampleNames(Data),1,20), lwd=3, lt = 1:length(sampleNames(Data)),
    col = plotColors, cex = cexval, bty = "n")           
  mtext( "Curves should be comparable between arrays\n", side=3, font=1, 
    cex=0.7)

  dev.off()

}


###########
## maFun ##
###########

maFun <- function(Data, experimentFactor=NULL, perGroup=FALSE, normMeth="", aType=NULL, 
  WIDTH=1000, HEIGHT=1414, MAXARRAY=41){                       
  
  #verify whether raw or normalised data have been provided  
  if(class(Data) == "AffyBatch"){
    if(is.null(aType)) stop("When selecting MA plots of raw data, 'aType' must be provided")
    Type <- "Raw"
	tmain <- paste("MA plots of raw data",ifelse(perGroup,", computed for group",""),sep="")
  } else {
    if(normMeth=="") stop("When selecting MA plots of normalized data, 'normMeth' must be provided")
    Type <- "Norm"
	tmain <- paste("MA plots after",normMeth,"normalization",ifelse(perGroup,", computed for group ",""),sep="")	
  }

  #check whether MA plots have to be created per experimental group or for the whole data set at once
  if(perGroup){
    if(is.null(experimentFactor)) stop("When selecting MA plots per experimental group, 'experimentFactor' must be provided")
  } else {
    experimentFactor <- factor(rep("",length(sampleNames(Data))))
  }

  #plot the images
  for(k in (levels(experimentFactor))) {
    x2 <- Data[,experimentFactor==k]   
	
   #amount of plots per page
	if(length(sampleNames(x2))<=12) { nPerPage<-6; nCol<- 2; cexmain<-1.9 ; cexval<-1.8} # max 3p of 6 plots
	if(length(sampleNames(x2))>12) {nPerPage<-15; nCol<- 3; cexmain<-1.3 ; cexval<-1.3}	
	if(length(sampleNames(x2))>45) {nPerPage<-24 ;nCol<- 4; cexmain<-1.4 ; cexval<-1.2}		  
    
	#subselection of data
    if(length(sampleNames(x2)) < 2) {
	  warning("group ",ifelse(perGroup,k,"")," consists of only one array: no MA plot can be made",
	    ifelse(perGroup,": consider selecting 'dataset' as option for the MA plots",""))
	} else {
    nplots <- ceiling(length(sampleNames(x2))/nPerPage)
	  for(l in 1:nplots){     
        png(paste(Type,"DataMAplot", ifelse(k!="","_",""), gsub("[:/|\\?<>*\"]","_",k), 
		  ifelse(nplots>1,"_",""), ifelse(nplots>1,l,""), ".png", sep=""), width=WIDTH, height=HEIGHT)
		par(mfrow = c((nPerPage/nCol),nCol),oma=c(0,0,6,0),adj=0)  
        from <- nPerPage*l - (nPerPage-1)
        to <-   min(nPerPage*l, length(sampleNames(x2)))        
        if(Type=="Raw" && aType!="PMMM") {
          MAplot(x2, pairs = FALSE, which= from:to, plot.method = "smoothScatter", lwd=3, type="pm", cex.main=cexmain,cex=cexval)    
        } else {
          MAplot(x2, pairs = FALSE, which= from:to, plot.method = "smoothScatter", lwd=3, cex.main=cexmain,cex=cexval)    
        }
		mtext(paste(tmain,ifelse(perGroup,k,""),ifelse(nplots>1,paste(l,"/",nplots),"")),side = 3, outer = TRUE, font = 2, cex = 2)  
        dev.off()
      }
    }	
  }

}


#####################
## plotArrayLayout ##
#####################

plotArrayLayout <- function(Data,aType=NULL, 
  WIDTH=1000, HEIGHT=1414, POINTSIZE=24) {
  #note that this plot is based on the original Affymetrix cdf file
  #with updated annotations, some originale control probesets could be regular ones, many regular ones will be discarded
  
  #stop if array type is not provided
  if(is.null(aType)) stop("The aType parameters must be provided")

  #copy first array as a model
  data.tmp <- Data[,1]

  #set every probe to intensity 1
  exprs(data.tmp)[] <- 1

  #determine which are the perfect match rows in exprs
  rn_pm <- sort(as.numeric(rownames(pm(data.tmp))))
  rn_mm <- NULL
  if(aType=="PMMM") {
    #determine which are the mismatch rows in exprs if present
    rn_mm <- sort(as.numeric(rownames(mm(data.tmp))))
    #set intensity of all mismatch probes if present to 2
    exprs(data.tmp)[rn_mm,] <- 2
  }

  #determine control probes
  affx <- grep("AFFX",probeNames(data.tmp),fixed=TRUE)

  require("ArrayTools", quietly = TRUE)

  library <- paste(substr(Data@annotation,1,nchar(Data@annotation)-2),"transcriptcluster.db",sep="")
  suppressWarnings(eval(parse("",-1,paste("require(",library,", quietly = TRUE)",sep=""))))
  #get probe annotations
  all<-NULL
  eval(parse("",-1,paste("try(all2<-",substr(library,1,nchar(library)-3),"ACCNUM,TRUE)",sep="")))
  if(exists("all2")) {
    eval(parse("",-1,paste("try(all<-toTable(all2),TRUE)",sep="")))
  }
  
  dataTable <- paste(substr(Data@annotation,1,nchar(Data@annotation)-2),"CONTROL",sep="")
  suppressWarnings(eval(parse("",-1,paste("data(",dataTable,")",sep="")))) #ArrayTools
  cntrl <- NULL
  try(cntrl <- get(dataTable),TRUE)
  
  #controls<-all[all[,2]=="---",1]
  #sum(controls!=sort(cntrl[,1])) #should be 0, so all IDs are equal

  lab_add <- ""
  if(length(affx)>0) {
    #set intensity of control probes to 5 for matches and to 8 for mismatches if present
    pm(data.tmp)[affx,] <- 5
    if(aType=="PMMM") mm(data.tmp)[affx,] <- 8 
  }

  #if no cntrl object given: warn and skip plot
  if(!is.null(cntrl)) {
    #set control probes to intensity 2 (affx, intron, exon)
    #these normally are the affx, intron, and exon probes as ag controls are not present in pm
    pm(data.tmp)[probeNames(data.tmp) %in% cntrl[,1],] <- 5
    if(aType=="PMMM") mm(data.tmp)[probeNames(data.tmp) %in% cntrl[,1],] <- 8
  }
  
  #if given, set probes missing from list of annotated probes to NA
  if(!is.null(all)) {
    missingAnnotation <- !(probeNames(data.tmp) %in% all[,1])
	if(sum(missingAnnotation)>0) {
		pm(data.tmp)[missingAnnotation,] <- NA
		if(aType=="PMMM") mm(data.tmp)[missingAnnotation,] <- NA
		lab_add <- " - white: other unannotated probe"
	}
  } 

  #set intensity of all probes in exprs, but not in pm (or if present mm) to 15 (all numbers chosen for the colors to work)
  exprs(data.tmp)[setdiff(1:dim(exprs(data.tmp))[1],c(rn_pm,rn_mm)),] <- 15

  #determine colors needed
  colors <- c("black","#222222","blue","lightblue","red")[c(TRUE,aType=="PMMM",TRUE,aType=="PMMM",TRUE)]
  #set up label
  if(aType=="PMMM") {
    xlab <- paste("black/gray: regular match/mismatch probe \n blue/light blue: ", 
	"control match/mismatch probe \n red: unannotated probe (control region)\n",lab_add,sep="")
  } else {
    xlab <- paste("black: regular probe \n blue: control probe \n red: unannotated probe (control region)\n",lab_add,sep="")
  }

  #plot the image
  png("RawDataReferenceArrayLayout.png",width=WIDTH,height=HEIGHT, pointsize=POINTSIZE)
	par(oma=c(17,2,0,3))
  image(data.tmp,col=colors,xlab=xlab,main="Array reference layout",cex.lab=0.8)
  dev.off()
}


###################
## spatialImages ##
###################

spatialImages <- function(Data, Data.pset=NULL, Resid=TRUE, ResSign=TRUE, Raw=TRUE, Weight=TRUE, 
  WIDTH=1000, HEIGHT=1414, POINTSIZE=24) {
	
	if(is.null("Data.pset")&(Resid||ResSign||Weight)) {Data.pset <- fitPLM(Data)}	
	
    splotFun <- function(typeVal){
    	
	  if(length(sampleNames(Data))<=18) {nPerPage <- 6; nCol<-2; cexval = 1 } # max 3p of 6 plots
	  if(length(sampleNames(Data))>18) {nPerPage <- 12; nCol<-3; cexval = 0.8 } # max 4p of 12 plots
	  if(length(sampleNames(Data))>48) {nPerPage <- 20; nCol<-4; cexval = 0.8 }	
	  
      nPages <- ceiling(length(sampleNames(Data))/(nPerPage+1))

	  for(l in 1:nPages){
        from <- nPerPage*l - (nPerPage-1)
        to <-   min(nPerPage*l, length(sampleNames(Data)))  
   		png(filename = paste("RawData2DVirtualImage_",typeVal,ifelse(nPages>1,paste("_",l,sep=""),""),".png",sep = ""), 
   		               width = WIDTH, height = HEIGHT,pointsize=POINTSIZE)    	
		
		layout(matrix(1:nPerPage,ncol=nCol,byrow=TRUE))
		par(oma=c(0,0,3,0),mar=c(1,1,3,1))	
		
		if(typeVal != "raw"){ 	  
	   		for (k in from:to){    			
	    		image(Data.pset, which = k, type = typeVal, cex.main = cexval)
	    	}		
			mtext(paste("2D virtual PLM image for model characteristic:",typeVal,
			   ifelse(nPages>1,paste(l,"/",nPages),"")),side = 3, outer = TRUE, 
			   font = 2, cex = 1.1) 
	      }else{	 		  
	   		for (k in from:to){    			
	    		image(Data[, k], cex.main = cexval)
	    	}	 			
			mtext(paste("2D virtual image of raw data intensities",
			   ifelse(nPages>1,paste(l,"/",nPages),"")),side = 3, outer = TRUE, 
			   font = 2, cex = 1.1)  
	   	  }

	    dev.off()
      }
    }
    
    if(Resid) splotFun("resids")
    if(ResSign) splotFun("sign.resids")
    if(Raw) splotFun("raw")
    if(Weight) splotFun("weights")    
}

#################
## array.image ##
#################

# alternative function to plot virtual arrays when PLM cannot be run (when > 6 arrays)
#-------------------------------------------------------------------------------------
array.image<-function(Data, pcut=NULL, relative=TRUE, symm=relative,
   balance=relative,quantitative=relative,col.mod=1,postfix="",arrays=NULL, 
   WIDTH=1000, HEIGHT=1414, POINTSIZE=24){
  
  # example calls
  #  array.image(rawData,postfix="_balanced")
  #  array.image(rawData,quantitative=FALSE,postfix="_updown")
  #  array.image(rawData,balance=FALSE)
  #  array.image(rawData,relative=FALSE,postfix="_Intensity")
  # or: per experiment group
  #  for (i in levels(experimentFactor)) {
  #    #remove bad characters because will become part of the file name
  #    array.image(rawData[, experimentFactor == i], 
  #    postfix = gsub("[:/|\\?<>*\"]","_",i), balance=FALSE)
  #  }

  gc()
  if(!exists("Data"))
    stop("ERROR on spatial graph: data parameter must be specified")
  if(class(Data)!="AffyBatch")
    stop("ERROR on spatial graph: data object must be of class 'AffyBatch'")
  if(!relative & quantitative)
    warning("When relative is set to FALSE, setting quantitative to TRUE has no effect")
  if(is.null(pcut)) {
    if(relative) {
      pcut<-0.001
    } else {
	  pcut<-c(0,0.1)
    }
  }
  if(length(pcut)==1) pcut <- c(pcut,pcut)
  if(sum(pcut<0 | pcut>.5)>0)
    stop("ERROR on spatial graph: pcut value(s) has/ve to be in the interval [0, 0.5]")
  if(is.null(arrays)) arrays <- 1:dim(exprs(Data))[2]
  cat("---preprocessing data---\n")
  data2<-Data
  exprs(data2)<-log(exprs(data2),2)
  if(relative) {
    cat("computing median array\n")
  av_array<-rowMedians(exprs(data2),na.rm=TRUE)
  cat("computing relative expression compared to median array\n")
  exprs(data2)<-exprs(data2)-av_array
  }
  #image function takes the log when operating on AffyBatch function!
  #so we visualise the log ratios as compared to the data set median
  #balance or not?
  if(balance) {
    cat("balancing for array-wide intensity differences\n")
    med <- median(exprs(data2),na.rm=TRUE)
    exprs(data2)<-apply(exprs(data2),2,function(x)
            {x-median(x,na.rm=TRUE)+med})
  }

  if(relative & !quantitative) {
    exprs(data2) <- (exprs(data2)>0)+0
  } else {
    #symmetric or not?
    cat("computing color scale limits\n")
    if(!symm) {
      low.lim <- quantile(exprs(data2),pcut[1],na.rm=TRUE)
      up.lim <- quantile(exprs(data2),1-pcut[2],na.rm=TRUE)
    } else {
      low <- quantile(exprs(data2),pcut[1],na.rm=TRUE)
      up <- quantile(exprs(data2),1-pcut[2],na.rm=TRUE)
      low.lim <- min(low,-up)
      up.lim <- max(-low,up)
    }

    cat("replacing off-scale intensities by scale limits\n")
    exprs(data2)[exprs(data2)<low.lim] <- low.lim
    exprs(data2)[exprs(data2)>up.lim] <- up.lim
  }

  cat("---creating images---")
  col.range.part <- round(((seq(0,127^col.mod,length.out=128))^(1/col.mod)))
  if(relative) {
    col.range <- c(rgb(col.range.part, col.range.part, 127, max = 127),
        rgb(127, rev(col.range.part), rev(col.range.part), max = 127))
  } else {
    #col.range <- heat.colors(170)[1:128]
	col.range <- c(rgb(col.range.part, col.range.part, 127, max = 127),
        rgb(127, rev(col.range.part), rev(col.range.part), max = 127))	
	#col.range <- c(rgb(127, col.range.part, 0, max = 127))
  }

  exprs(data2) <- 2^exprs(data2) #image automatically takes log

 	if(length(sampleNames(Data))<=18) {nPerPage <- 6; nCol<-2; cexval = 1 } # max 3p of 6 plots
	if(length(sampleNames(Data))>18) {nPerPage <- 12; nCol<-3; cexval = 0.8 } # max 4p of 12 plots
	if(length(sampleNames(Data))>48) {nPerPage <- 20; nCol<-4; cexval = 0.8 }	

	nPages <- ceiling(length(sampleNames(Data))/(nPerPage+1))

	for(l in 1:nPages){
		from <- nPerPage*l - (nPerPage-1)
		to <-   min(nPerPage*l, length(sampleNames(Data)))   	
		png(filename = paste("RawDataArray.image",postfix,
		    ifelse(nPages>1,paste("_",l,sep=""),""),".png",sep=""),width=WIDTH,height=HEIGHT,pointsize=POINTSIZE)
		layout(matrix(1:nPerPage,ncol=nCol,byrow=TRUE))
		par(oma=c(0,0,3,0),mar=c(1,1,3,1),cex.main=cexval)	
		cat("\nimage",l,sep="")
		  
		for (k in from:to){     
		  cat(".")
		  image(data2[,arrays][,k],col=col.range)
		}			
		mtext(paste("2D virtual images",ifelse(nPages>1,paste(l,"/",nPages),"")),
			side = 3, outer = TRUE, font = 2, cex = 1.1) 
		dev.off()
	}
	gc()
	cat("\n")
}  


###############
## PNposPlot ##
###############

PNposPlot <- function(Data, 
  WIDTH=1000, HEIGHT=1414, POINTSIZE=24) {
  png(file = "RawDataPosNegPositions.png",width=WIDTH,height=HEIGHT,pointsize=POINTSIZE)
  par(oma=c(17,0,0,0),srt=90) 
  borderQC2(Data)
  mtext("COI absolute values should be < 0.5\n", side=3, cex=0.7)
  dev.off()
}

#############
## nuseFun ##
#############

nuseFun <- function(Data, Data.pset=NULL, experimentFactor=NULL, plotColors=NULL, legendColors=NULL, 
  WIDTH=1000, HEIGHT=1414, POINTSIZE=24,MAXARRAY=41) {

  if(is.null(experimentFactor)) stop("The 'experimentFactor' parameter must be specified")
  if(is.null(plotColors)) stop("The 'plotColors' parameter must be specified")
  if(is.null(legendColors)) stop("The 'legendColors' parameter must be specified")
  
  if(is.null(Data.pset)) {Data.pset <- fitPLM(Data)}   

  png(file = "RawDataNUSE.png",width=WIDTH,height=HEIGHT,pointsize=POINTSIZE)   
  par(oma=c(17,0,0,0), cex.axis=1)   
  NUSE(Data.pset, col = plotColors,main="Normalized Unscaled Standard Errors (NUSE)", axes = FALSE)
	if(length(sampleNames(Data))<MAXARRAY){
		cexval <- 0.65
	}else{
		cexval <- 0.45
	}  
  axis(1,at=1:length(sampleNames(Data)),las=2,labels=sampleNames(Data), cex.axis=cexval)        
  axis(2, cex.axis=0.7)      
  if(length(levels(experimentFactor))>1){ 
     legend("topright", levels(experimentFactor), col = legendColors,
     fill = legendColors, cex = 0.7, bg = "white", bty = "o")
  }

  mtext("NUSE median value should be < 1.1\n", side=3, font=1, cex=0.7)
  dev.off()
}


############
## rleFun ##
############

rleFun <- function(Data, Data.pset=NULL, experimentFactor=NULL, plotColors=NULL, legendColors=NULL, 
  WIDTH=1000, HEIGHT=1414, POINTSIZE=24,MAXARRAY=41) {

  if(is.null(experimentFactor)) stop("The 'experimentFactor' parameter must be specified")
  if(is.null(plotColors)) stop("The 'plotColors' parameter must be specified")
  if(is.null(legendColors)) stop("The 'legendColors' parameter must be specified")
  
  if(is.null(Data.pset)) {Data.pset <- fitPLM(Data)}   
  
  png(file = "RawDataRLE.png",width=WIDTH,height=HEIGHT,pointsize=POINTSIZE)   
  par(oma=c(17,0,0,0), cex.axis=1)  
  Mbox(Data.pset, col = plotColors, main = "Relative Log Expression (RLE)", axes = FALSE)
	if(length(sampleNames(Data))<MAXARRAY){
		cexval <- 0.65
	}else{
		cexval <- 0.45
	}  
  axis(1,at=1:length(sampleNames(Data)),las=2,labels=sampleNames(Data), cex.axis=cexval)        
  axis(2, cex.axis=0.7)       	   
  if(length(levels(experimentFactor))>1){ 
  legend("topright", levels(experimentFactor), col = legendColors, 
     fill = legendColors, cex = 0.7, bg = "white", bty = "o")
  }              
  mtext("RLE distributions should be centered around 0\n", side=3, font=1, cex=0.7)
  dev.off()
}


###############
## correlFun ##
###############

correlFun <- function(Data, clusterOption1="pearson", clusterOption2="ward", normMeth="",
  experimentFactor=NULL, legendColors=NULL, WIDTH=1000, HEIGHT=1414, POINTSIZE=24,MAXARRAY=41){  
	
  if(is.null(experimentFactor)) stop("the 'exerimentFactor' parameter is required")	
  if(is.null(legendColors)) stop("the 'legendColors' parameter is required")	
  
  if(class(Data) == "AffyBatch") {
    Type <- "Raw"
    text1 <- "Raw data correlation plot"
  } else {
    if(normMeth == "") stop("When providing a normalized data object, the normMeth parameter is required")
    Type <- "Norm"
    text1 <- paste("Array correlation plot\nafter",normMeth,"normalization")
  } 
  if(length(sampleNames(Data))<2) {
      warning("Only one array in dataset, no correlation plot made")
  } else {         
	  png(file = paste(Type,"DataArrayCorrelation.png",sep=""),width=WIDTH,height=HEIGHT,pointsize=POINTSIZE)
 	  if(length(sampleNames(Data))<MAXARRAY) {
	    par(oma=c(17,0,0,0),cex.axis=0.7,cex.main=0.8)
	    #subval <- 10
	  } else {
	    par(oma=c(17,0,0,0),srt=90,las=2,cex.axis=0.5,cex.main=0.8)
	    #subval <- 16
	  }        
	  
    #note: for computing array correlation, euclidean would not make sense
    #only use euclidean distance to compute the similarity of the correlation vectors for the arrays
    COpt1 <- "pearson"
    if (tolower(clusterOption1) == "spearman") COpt1 <- "spearman"
    crp <- cor(exprs(Data), use="complete.obs", method=COpt1)
    
    text1 <- paste(text1,"\ncorrelation method:",COpt1,"\ncluster method:",clusterOption2)
    
    switch(tolower(clusterOption1), 
      "pearson" = {
        my.dist <- function(x) cor.dist(x, abs=FALSE)
      },
      "spearman" = {
        my.dist <- function(x) spearman.dist(x, abs=FALSE)
      },
      "euclidean" = {
        my.dist <- function(x) euc(x)
      }
    )

    my.hclust <- function(d) hclust(d, method=clusterOption2)

    #in order to create some space to put colored symbols as well
    #sampleNames(Data) <- paste(sampleNames(Data)," ")
    
    sideColors <- legendColors[as.numeric(experimentFactor)]
    
    heatmap.2(crp, distfun=my.dist, hclustfun=my.hclust, trace="none", symm=TRUE, density.info="density",
              main=text1, dendrogram="row", ColSideColors=sideColors)

    #correlationPlot(Data)    
    #axis(1,side=3,at=seq(from=0.5, to=(length(sampleNames(Data)))-0.5,by=1),
    #    labels=substr(as.character(sampleNames(Data)),1,subval),las=2)
    #par(srt=0) 
	  #plot(c(0,2), type = 'n', ann = FALSE, axes = FALSE, 
	  #    frame.plot = FALSE, xlim = c(0, 2), ylim = c(0,2))
	  #text(1,1,text1,cex=1)  
  	dev.off()
  }
}


################
## clusterFun ##
################

clusterFun <- function(Data, experimentFactor=NULL, clusterOption1="pearson", clusterOption2="ward", normMeth="", 
  plotColors=NULL, legendColors=NULL, plotSymbols=NULL, legendSymbols=NULL, WIDTH=1000, HEIGHT=1414, POINTSIZE=24, MAXARRAY=41) {

  if(is.null(experimentFactor)) stop("The 'experimentFactor' parameter must be specified")
  if(is.null(plotColors)) stop("the 'plotColors' parameter is required")
  if(is.null(legendColors)) stop("the 'legendColors' parameter is required")
  if(is.null(plotSymbols)) stop("the 'plotSymbols' parameter is required")
  if(is.null(legendSymbols)) stop("the 'legendSymbols' parameter is required")
  
  if(class(Data)=="AffyBatch") {
    Type <- "Raw"
    main <- "Cluster dendrogram of raw data"
  } else {
    if(normMeth=="") stop("When providing a normalised data object, the normMeth parameter is required")
    Type <- "Norm"
    main <- paste("Cluster dendrogram of",normMeth,"normalized data")
  }  
  if(length(sampleNames(Data))<3) {
    warning("Only ",length(sampleNames(Data))," sample(s) in dataset, no clustering plot made")
  } else {  
    switch(tolower(clusterOption1), 
      "pearson" = {
        correl <- cor.dist(t(exprs(Data)),abs=FALSE)
      },
      "spearman" = {
        correl <- spearman.dist(t(exprs(Data)),abs=FALSE)
      },
      "euclidean" = {
        correl <- euc(t(exprs(Data)))
      }
    )
    clust <- hclust(correl, method = tolower(clusterOption2))
    png(file = paste(Type,"DataCluster_",clusterOption1,".png",sep=""),width=WIDTH,height=HEIGHT,pointsize=POINTSIZE)
	  if(length(sampleNames(Data))<MAXARRAY) {
		  cexval1 <- 0.75
		  cexval2 <- 1.23
		  cexval3 <- 0.55
	  } else {
  	  cexval1 <- 0.55
  	  cexval2 <- 1.6
      cexval3 <- 0.41
	  }   
    par(cex=cexval1,oma=c(14,1,0,0))	
    par(cex.axis=cexval2,cex.lab=cexval2,cex.main=cexval2)	       
    plot(clust, hang=-1, main=main, xlab=paste("distance:",clusterOption1), sub=paste(" cluster method:",clusterOption2))
    points(1:length(clust$order),rep(0,length(clust$order)),pch=15,col="white",cex=1.5)
    points(1:length(clust$order),rep(0,length(clust$order)),pch=plotSymbols[clust$order],col=plotColors[clust$order])
    if(length(levels(experimentFactor))>1) { 
      legend("topright",levels(experimentFactor),
      pch=legendSymbols,col=legendColors)
    }
    par(cex=cexval3)    
    dev.off()
  }
}


############
## pcaFun ##
############

pcaFun <- function(Data, experimentFactor=NULL, normMeth="", scaled_pca=TRUE, plotColors=NULL, legendColors=NULL,
  plotSymbols=NULL, legendSymbols=NULL, namesInPlot=FALSE, groupsInLegend=TRUE, WIDTH=1000, HEIGHT=1414, POINTSIZE=24){
  # Scaled PCA by default
  if(groupsInLegend & is.null(experimentFactor)) stop("The 'experimentFactor' parameter must be specified when groupsInLegend is true")
  if(is.null(plotColors)) stop("the 'plotColors' parameter is required")
  if(groupsInLegend & is.null(legendColors)) stop("the 'legendColors' parameter is required when groupsInLegend is true")
  if(is.null(plotSymbols)) stop("the 'plotSymbols' parameter is required")
  if(groupsInLegend & is.null(legendSymbols)) stop("the 'legendSymbols' parameter is required when groupsInLegend is true")
  
  if(groupsInLegend & !is.null(experimentFactor)) {
    if(length(levels(experimentFactor))<=1) {
      warning("groupsInLegend set to true, but no groups indicated; groups not added to legend")
    }
  }
    
  if(length(sampleNames(Data))<3) {
    warning("Only",length(sampleNames(Data)),"sample(s) in dataset, no PCA plot made")
  } else { 

    if(class(Data) == "AffyBatch"){
      #raw data
      tmain <- "PCA analysis of Raw data"
      Type="Raw"	
    } else{
      if(normMeth=="") stop("When providing a normalised data object, the normMeth parameter is required")
      tmain <- paste("PCA analysis after", normMeth, "normalization")
      Type <- "Norm"
    }
  
    pca1 <- NULL  
    try(pca1 <- prcomp(t(exprs(Data)[apply(exprs(Data),1,function(r) {sum(is.na(r))==0}),]), retx=T, center=T, scale=scaled_pca),TRUE)
    if(is.null(pca1) & scaled_pca) {
      try(pca1 <- prcomp(t(exprs(Data)[apply(exprs(Data),1,function(r) {sum(is.na(r))==0}),]), retx=T, center=T, scale=FALSE),TRUE)
      if(!is.null(pca1)) warning("pca with scaling unsuccessful, successfully retried without scaling")
    }
    if(!is.null(pca1)) {
      perc_expl1 <- round(((pca1$sdev[1:3]^2)/sum(pca1$sdev^2))*100,2)

      cex.circle <- 1.5
      cex.text <- 0.7
	    cex.legend <- 0.75
      tcol <- "#444444"
	  
	    png(file = paste(Type,"DataPCAanalysis.png",sep=""), width=WIDTH+200*(!namesInPlot), height=HEIGHT+283*(!namesInPlot),
	      pointsize=POINTSIZE)

      if(!namesInPlot) {
	     layout(rbind(c(1,1,2,2,5),c(3,3,4,4,5)))
	    } else {
	     layout(rbind(c(1,1,2,2),c(1,1,2,2),c(3,3,4,4),c(3,3,4,4)))
	    }
	    par(oma=c(20,0,5,0))
      plot(pca1$x[,1],pca1$x[,2],cex=cex.circle,pch=plotSymbols,
        col=plotColors,xlab=paste("PC1 (",perc_expl1[1],"%)",sep=""),
        ylab=paste("PC2 (",perc_expl1[2],"%)",sep=""))
      if(namesInPlot) text(pca1$x[,1],pca1$x[,2], sampleNames(Data),pos=4,cex=cex.text,col=tcol) 
      plot(pca1$x[,1],pca1$x[,3],cex=cex.circle,pch=plotSymbols,
      col=plotColors,xlab=paste("PC1 (",perc_expl1[1],"%)",sep=""),
      ylab=paste("PC3 (",perc_expl1[3],"%)",sep=""))
      if(namesInPlot) text(pca1$x[,1],pca1$x[,3], sampleNames(Data),pos=4,cex=cex.text,col=tcol)
      plot(pca1$x[,2],pca1$x[,3],cex=cex.circle,pch=plotSymbols,
      col=plotColors,xlab=paste("PC2 (",perc_expl1[2],"%)",sep=""),
      ylab=paste("PC3 (",perc_expl1[3],"%)",sep=""))
      if(namesInPlot) text(pca1$x[,2],pca1$x[,3], sampleNames(Data),pos=4,cex=cex.text,col=tcol)
      barplot((100*pca1$sdev^2)/sum(pca1$sdev^2),xlab="components",ylab="% of total variance explained")
      
      #determine whether groups should be added to the legend
      groupsAdded <- FALSE
      if(groupsInLegend) {
        if(length(levels(experimentFactor))>1) {
          groupsAdded <- TRUE
        }
      }
        
		  if(namesInPlot) {
        if(groupsAdded) { 
          legend("topright",levels(experimentFactor),
          pch=legendSymbols,col=legendColors,cex=cex.legend)
        }
      } else {
			  par(mar=c(0,0,0,0))	
			  plot(1,type="n",xaxt="n",yaxt="n",xlab="",ylab="",bty="n")
			  if(groupsAdded) {
		      legend("topleft",c(levels(experimentFactor),"",sampleNames(Data)),
 #             pch=c(rep(20,length(unique(experimentFactor))+1),plotSymbols,
			      pch=c(legendSymbols,20,plotSymbols),
		          col=c(legendColors,"white",plotColors),cex=(cex.legend+0.1)
 #             ,fill=c(legendColors,rep("white",length(experimentFactor)+1)),
 #             border=c(legendColors,rep("white",length(experimentFactor)+1))
			    )
			  } else {
			    legend("topleft",sampleNames(Data),pch=plotSymbols,
			      col=plotColors,cex=0.7, bty = "n")
			  }
      }
        
		  mtext(tmain, side = 3, outer = TRUE, font = 2, cex = 1.2)
      dev.off()
    } else {
	    warning("PCA on the",Type,"data set unsuccessful, image skipped")
    }
  }
}
