# Supplementary material for: Embracing the Dark Side: Computational Approaches to Unveil the Functionality of Genes Lacking Biological Annotation in Drug-Induced Liver Injury
Source: Front Genet. 2018 Nov 20;9:527. doi: 10.3389/fgene.2018.00527 (PMC6255978; doi:10.3389/fgene.2018.00527)
Supplement: DATA SHEETS S2 and S3 — Scripts (.R) used in all analyses conducted in this study as well as mapping to databases and IDs. [file Data_Sheet_2.ZIP › Suppl.Data3_P.1/differential_expression_LIMMA/LIMMA.R]

# Limma moderated t-test
# model fit on whole set, use pairing (replicates) as random effect in the model
# This script can be used to perform a limma moderated t-test starting from a normalized data table

# Defining folder and input files
sourcedir  <- getwd()
outputdir  <- getwd()

# Define the name of the datafile
filename.normdata <- "rma_norm_Entrez.txt"

# Define target file
filename.targets <- "targets.txt"
col.variate1 <- "Treatment"	# Column name of the 1st variate for the model
# col.variate2 <- NULL		# Column name of the 2nd (co)variate for the model, if any # NOT IMPLEMENTED IN THIS RELEASE
pairing <- TRUE				# Should treatments be paired to controls? TRUE / FALSE
pairing.col <- "Replicate"	# Column name of the pairing info

# Define contrasts... (comparisons that you want to make)
# Should be in the form "2-1" --> This means Treatment 2 - Treatment 1 
# --> Numbers correspond to the values in your col.variate1 column of the target file
my.contrasts <- c("2-1", "3-1", "4-1", "5-1", "6-1")
	
# Define your thresholds
fc.threshold <- 1.5
p.threshold <- 0.05
adj.p.threshold <- 0.05
adj.method <- "BH"

# Information on paired moderated t-test can be found in the limma manual:
# - chapter 9.4.1 for pairing as covariates
# - chapter 9.7 for pairing as random effect (preffered method)
# In this type of analysis, the treatments are compared only within each block (i.e. CsA_rep1 vs DMSO_rep1, CsA_rep2 vs DMSO_rep2 etc.).


####################
### START SCRIPT ###
####################
require(limma)
require(statmod)
setwd(sourcedir)
dir.create(file.path(outputdir), showWarnings = FALSE)

# Reading the files
normdata <- read.delim(filename.normdata, sep="\t", header=TRUE, row.names=1)
targets <- read.delim(filename.targets, sep="\t", header=TRUE)

# Checking input
error <- 0
if(pairing == TRUE & is.na(match(pairing.col, colnames(targets)))) { 
	error <- 1
	stop("Column name for pairing not found in target file") 
}

if(error == 0) {
	treat <- factor(targets[,col.variate1])
	if(pairing == TRUE) { 
		replicates <- factor(targets[,pairing.col]) 

		design <- model.matrix(~0 + treat)
		corfit <- duplicateCorrelation(normdata, design, block=replicates)
		fit <- lmFit(normdata, design, block=replicates, correlation=corfit$consensus)
	}else{
		design <- model.matrix(~0 + treat)
		fit <- lmFit(normdata, design)
	}

	# parse through my.contrasts
	contrast.vec <- NULL
	colfirst <- colsecond <- list()
	for(i in 1:length(my.contrasts)) {
		first <- strsplit(my.contrasts[i], "-")[[1]][1]
		second <- strsplit(my.contrasts[i], "-")[[1]][2] 
		contrast.vec <- c(contrast.vec, paste("treat", first, "-treat", second, sep=""))
		
		# Extract the respective columns from normdata in order to paste them in output.list object
		namefirst <- paste("treat", first, sep="")
		namesecond <- paste("treat", second, sep="") 
		colfirst[[i]] <- as.numeric(which(design[,namefirst] == 1))
		colsecond[[i]] <- as.numeric(which(design[,namesecond] == 1))
		rm(first, second, namefirst, namesecond)
	}	
	contrast.matrix <- makeContrasts(contrasts=contrast.vec, levels=design)

	fit2 <- contrasts.fit(fit, contrast.matrix)
	fit2 <- eBayes(fit2)

	setwd(outputdir)
	output.list <- list()
	for(i in 1:ncol(contrast.matrix)) {
		temp.output <- topTable(fit2, coef=i, adjust.method=adj.method, sort.by="none", number=100000000) #Indicate the coefficient that you are interested in. In general, this is the last column of the design matrix
		output.list[[i]] <- cbind(normdata[,colfirst[[i]]], normdata[,colsecond[[i]]], temp.output)
	}
	names(output.list) <- colnames(contrast.matrix)

	# Make a summary object with amounts of significant genes
	# Write all data from the output.list to separate files
	setwd(outputdir)
	summary.object <- NULL
	for(i in 1:length(output.list)) {
		x <- output.list[[i]]
		
		# Count various criteria
		fc.pass   <- sum(abs(x$logFC) >= log2(fc.threshold), na.rm=TRUE)
		fc.up     <- sum(x$logFC >= log2(fc.threshold), na.rm=TRUE)
		fc.down   <- sum(x$logFC <= -log2(fc.threshold), na.rm=TRUE)
		p.val     <- sum(x$P.Value < p.threshold, na.rm=TRUE)
		adj.p.val <- sum(x$adj.P.Val < adj.p.threshold, na.rm=TRUE)
		fc.and.p  <- sum(abs(x$logFC) >= log2(fc.threshold) & x$P.Value < p.threshold, na.rm=TRUE)
		fc.and.adj.p <- sum(abs(x$logFC) >= log2(fc.threshold) & x$adj.P.Val < adj.p.threshold, na.rm=TRUE) 
		
		# Collect in summary object
		summ <- c(fc.pass, fc.up, fc.down, p.val, adj.p.val, fc.and.p, fc.and.adj.p)
		summary.object <- cbind(summary.object, summ)
		
		# Insert information-columns on cutoff criteria in output.list. Filtering of genes/miRNAs can then easily be performed in Excel
		FC.pass <- ifelse(abs(x$logFC) >= log2(fc.threshold), 1, 0)
		PVAL.pass <- ifelse(x$P.Value < p.threshold, 1, 0)
		ADJ.PVAL.pass <- ifelse(x$adj.P.Val < adj.p.threshold, 1, 0)
			
		cutoff.pass <- cbind(FC.pass, PVAL.pass, ADJ.PVAL.pass)
		colnames(cutoff.pass) <- c("FC_passed", "pval_passed", "adj.pval_passed")
		
		y <- cbind(x, cutoff.pass)
		
		write.table(y, paste("OUTPUT_TABLE_", names(output.list)[i], ".txt", sep=""), sep="\t", row.names=TRUE, col.names=NA)
	}
	rownames(summary.object) <- c(
								paste("|FC| >=", fc.threshold),
								paste("Upregulated"),
								paste("Downregulated"),
								paste("p.val <", p.threshold),
								paste("adj.p.val <", adj.p.threshold),
								paste("|FC| and p.val"),
								paste("|FC| and adj.p.val")
								)
	colnames(summary.object) <- names(output.list)

	write.table(summary.object, "SUMMARY_DEGs.txt", sep="\t", row.names=TRUE, col.names=NA)
}
