# Supplementary material for: Embracing the Dark Side: Computational Approaches to Unveil the Functionality of Genes Lacking Biological Annotation in Drug-Induced Liver Injury
Source: Front Genet. 2018 Nov 20;9:527. doi: 10.3389/fgene.2018.00527 (PMC6255978; doi:10.3389/fgene.2018.00527)
Supplement: DATA SHEETS S2 and S3 — Scripts (.R) used in all analyses conducted in this study as well as mapping to databases and IDs. [file Data_Sheet_2.ZIP › Suppl.Data3_P.1/ortholog_module/resources/RGD_ORTHOLOGS.txt]

# RGD-PIPELINE: ftp-file-extracts
# MODULE: orthologs-version-2.1.6
# GENERATED-ON: 2017/12/15
# RGD Ortholog FTP file
# From: RGD
# URL: http://rgd.mcw.edu
# Contact: RGD.Data@mcw.edu
#
### As of Dec 19 2011 v. 2.0.1: no data changes; improved internal QC.
### As of Feb 11 2013 v. 2.1.0: added column HUMAN_ORTHOLOG_HGNC_ID as the last column in the file
### As of Feb 4 2015 v. 2.1.1: updated description in header
#
# Format:
# Comment lines begin with '#'
# Tab delimited fields, one line per rat gene.
# Fields in order:
# 1. RAT_GENE_SYMBOL
# 2. RAT_GENE_RGD_ID
# 3. RAT_GENE_NCBI_GENE_ID
# 4. HUMAN_ORTHOLOG_SYMBOL - human ortholog(s) to rat gene
# 5. HUMAN_ORTHOLOG_RGD_ID
# 6. HUMAN_ORTHOLOG_NCBI_GENE_ID
# 7. HUMAN_ORTHOLOG_SOURCE - RGD or MGI
# 8. MOUSE_ORTHOLOG_SYMBOL - mouse ortholog(s) to rat gene
# 9. MOUSE_ORTHOLOG_RGD_ID
#10. MOUSE_ORTHOLOG_NCBI_GENE_ID
#11. MOUSE_ORTHOLOG_MGI_ID
#12. MOUSE_ORTHOLOG_SOURCE - RGD or MGI
#13. HUMAN_ORTHOLOG_HGNC_ID
#
# Most orthologs listed will be one-to-one-to-one across all three species.
# Where multiple human or mouse homologs are present in RGD the human and mouse
# fields will contain multiple entries separated by '|'.
#
# There may not be a curated ortholog for human or mouse in which case the fields
# for the respective species will be blank
#
# Multiple orthologs may be redundant when assigned by both RGD and MGI. These will
# be resolved over time.
#
# SOURCE fields will be either 'RGD', for orthologs manually created by RGD curators,
# or 'HGNC' for ortholog data derived from the HGNC Comparison of Orthology Predictions (HCOP) data compiled by:
# HUGO Gene Nomenclature Committee, European Bioinformatics Institute (EMBL-EBI)
# Wellcome Trust Genome Campus, Hinxton, Cambridge, UK
# URL:  http://www.genenames.org/
#
# Reference for HGNC and HCOP:
# Gray KA, Yates B, Seal RL, Wright MW, Bruford EA. 
# Genenames.org: the HGNC resources in 2015.
# Nucleic Acids Res. 2015 Jan 28;43(Database issue):D1079-85. 
# PMID: 25361968,  doi: 10.1093/nar/gku1071.
#
RAT_GENE_SYMBOL	RAT_GENE_RGD_ID	RAT_GENE_NCBI_GENE_ID	HUMAN_ORTHOLOG_SYMBOL	HUMAN_ORTHOLOG_RGD	HUMAN_ORTHOLOG_NCBI_GENE_ID	HUMAN_ORTHOLOG_SOURCE	MOUSE_ORTHOLOG_SYMBOL	MOUSE_ORTHOLOG_RGD	MOUSE_ORTHOLOG_NCBI_GENE_ID	MOUSE_ORTHOLOG_MGI	MOUSE_ORTHOLOG_SOURCE	HUMAN_ORTHOLOG_HGNC_ID
A1bg	69417	140656	A1BG	69466	1	HGNC	A1bg	69467	117586	MGI:2152878	HGNC	HGNC:5
A1cf	619834	170912	A1CF	733348	29974	HGNC	A1cf	733349	69865	MGI:1917115	HGNC	HGNC:24086
A2m	2004	24153	A2M	735738	2	HGNC	A2m	10050	232345	MGI:2449119	HGNC	HGNC:7
A2ml1	1565709	362442	A2ML1	1606453	144568	HGNC	A2ml1	1322224	232400	MGI:3039594	HGNC	HGNC:23336
A3galt2	727913	171553	A3GALT2	1606731	127550	HGNC	A3galt2	1616578	215493	MGI:2685279	HGNC	HGNC:30005
A4galt	621583	63888	A4GALT	734223	53947	HGNC	A4galt	1621298	239559	MGI:3512453	HGNC	HGNC:18149
A4gnt	1590210	685758	A4GNT	1348447	51146	HGNC	A4gnt	1618773	333424	MGI:2143261	HGNC	HGNC:17968
Aaas	1308701	300259	AAAS	1318625	8086	HGNC	Aaas	1551060	223921	MGI:2443767	HGNC	HGNC:13666
Aacs	708522	65984	AACS	732340	65985	HGNC	Aacs	1332110	78894	MGI:1926144	HGNC	HGNC:21298
Aadac	631440	57300	AADAC	737554	13	HGNC	Aadac	734422	67758	MGI:1915008	HGNC	HGNC:17
Aadacl2	1563197	295076	AADACL2	1606396	344752	RGD	Aadacl2	1623443	639634	MGI:3646333	RGD	HGNC:24427
Aadacl3	1563257	313686	AADACL3	1602438	126767	HGNC	Aadacl3	1618150	230883	MGI:2685281	HGNC	HGNC:32037
Aadacl4	1565761	313688	AADACL4	1603850	343066	RGD	Aadacl4	2294760	435815	MGI:3650257	RGD	HGNC:32038
Aadat	2948	29416	AADAT	1606004	51166	HGNC	Aadat	735758	23923	MGI:1345167	HGNC	HGNC:17929
Aaed1	1589650	498685	AAED1	1313944	195827	HGNC	Aaed1	1313945	66129	MGI:1913379	HGNC	HGNC:16881
Aagab	621601	171435	AAGAB	1605954	79719	HGNC	Aagab	1619195	66939	MGI:1914189	HGNC	HGNC:25662
Aak1	1305520	500244	AAK1	1313595	22848	HGNC	Aak1	1618841	269774	MGI:1098687	HGNC	HGNC:19679
Aamdc	1561459	361606	AAMDC	1603054	28971	HGNC	Aamdc	1558160	66273	MGI:1913523	HGNC	HGNC:30205
Aamp	1306281	301512	AAMP	1607091	14	HGNC	Aamp	1314813	227290	MGI:107809	HGNC	HGNC:18
Aanat	2006	25120	AANAT	736736	15	HGNC	Aanat	736737	11298	MGI:1328365	HGNC	HGNC:19
Aar2	1311066	296312	AAR2	1322325	25980	HGNC	Aar2	1322326	68295	MGI:1915545	HGNC	HGNC:15886
Aard	631378	246323	AARD	2311262	441376	HGNC	Aard	736762	239435	MGI:2181621	HGNC	HGNC:33842
Aars	1304832	292023	AARS	1312500	16	HGNC	Aars	1312501	234734	MGI:2384560	HGNC	HGNC:20
Aars2	1310617	301254	AARS2	1321623	57505	HGNC	Aars2	1321624	224805	MGI:2681839	HGNC	HGNC:21022
Aarsd1	1561650	619440	AARSD1	1606776	80755	HGNC	Aarsd1	1618340	69684	MGI:1916934	RGD	HGNC:28417
Aasdh	1311135	364136	AASDH	1606160	132949	HGNC	Aasdh	1322434	231326	MGI:2442517	HGNC	HGNC:23993
Aasdhppt	1311360	300328	AASDHPPT	1322778	60496	HGNC	Aasdhppt	1623988	67618	MGI:1914868	HGNC	HGNC:14235
Aass	1310811	296925	AASS	1321929	10157	HGNC	Aass	1321930	30956	MGI:1353573	HGNC	HGNC:17366
Aatf	620685	114512	AATF	734398	26574	HGNC	Aatf	734399	56321	MGI:1929608	HGNC	HGNC:19235
Aatk	1590980	690853	AATK	1317702	9625	HGNC	Aatk	1317703	11302	MGI:1197518	HGNC	HGNC:21
Abat	620948	81632	ABAT	732065	18	HGNC	Abat	1332048	268860	MGI:2443582	HGNC	HGNC:23
Abca1	631344	313210	ABCA1	736157	19	HGNC	Abca1	1332354	11303	MGI:99607	HGNC	HGNC:29
Abca12	1304586	301482	ABCA12	1312110	26154	HGNC	Abca12	1620735	74591	MGI:2676312	HGNC	HGNC:14637
Abca13	1305895	289797	ABCA13	1352197	154664	HGNC	Abca13	1314199	268379	MGI:2388707	HGNC	HGNC:14638
Abca2	620238	79248	ABCA2	732200	20	HGNC	Abca2	732201	11305	MGI:99606	HGNC	HGNC:32
Abca3	1307174	302973	ABCA3	1316207	21	RGD	Abca3	1316208	27410	MGI:1351617	RGD	HGNC:33
Abca4	1309445	310836	ABCA4	1319792	24	HGNC	Abca4	1616873	11304	MGI:109424	HGNC	HGNC:34
Abca5	628661	286970	ABCA5	1300038	23461	HGNC	Abca5	1551371	217265	MGI:2386607	HGNC	HGNC:35
Abca6	1308998	303639	ABCA6	1319094	23460	HGNC	Abca6	1319095	76184	MGI:1923434	HGNC	HGNC:36
Abca7	1303134	299609	ABCA7	1601775	10347	HGNC	Abca7	1552857	27403	MGI:1351646	HGNC	HGNC:37
Abca8	1307069	303637	ABCA8	1316041	10351	HGNC	Abca8b	1316042	27404	MGI:1351668	HGNC	HGNC:38
Abca9	1305931	287788	ABCA9	1314254	10350	HGNC	Abca9	1314255	217262	MGI:2386796	HGNC	HGNC:39
Abcb10	1311222	361439	ABCB10	1322567	23456	HGNC	Abcb10	1322568	56199	MGI:1860508	HGNC	HGNC:41
Abcb11	619930	83569	ABCB11	730944	8647	HGNC	Abcb11	730945	27413	MGI:1351619	HGNC	HGNC:42
Abcb1a	619951	170913	ABCB1	730823	5243	RGD	Abcb1a	1620890	18671	MGI:97570	RGD	HGNC:40
Abcb1b	3318	24646					Abcb1b	1332185	18669	MGI:97568	RGD	
Abcb4	620248	24891	ABCB4	736946	5244	HGNC	Abcb4	11094	18670	MGI:97569	HGNC	HGNC:45
Abcb5	1566342	314537	ABCB5	1351002	340273	HGNC	Abcb5	1615796	77706	MGI:1924956	HGNC	HGNC:46
Abcb6	71077	140669	ABCB6	731735	10058	HGNC	Abcb6	731736	74104	MGI:1921354	HGNC	HGNC:47
Abcb7	1303086	302395	ABCB7	1351480	22	HGNC	Abcb7	1550653	11306	MGI:109533	HGNC	HGNC:48
Abcb8	1307655	362302	ABCB8	1316973	11194	HGNC	Abcb8	1550782	74610	MGI:1351667	HGNC	HGNC:49
Abcb9	620254	63886	ABCB9	733003	23457	HGNC	Abcb9	733004	56325	MGI:1861729	HGNC	HGNC:50
Abcc1	3112	24565	ABCC1	1344624	4363	HGNC	Abcc1	10919	17250	MGI:102676	HGNC	HGNC:51
Abcc10	1306696	316231	ABCC10	1315462	89845	HGNC	Abcc10	1315463	224814	MGI:2386976	HGNC	HGNC:52
Abcc12	735100	291923	ABCC12	1342698	94160	HGNC	Abcc12	1550860	244562	MGI:2441679	HGNC	HGNC:14640
Abcc2	2366	25303	ABCC2	619569	1244	HGNC	Abcc2	10368	12780	MGI:1352447	HGNC	HGNC:53
Abcc3	71101	140668	ABCC3	736866	8714	HGNC	Abcc3	736867	76408	MGI:1923658	HGNC	HGNC:54
Abcc4	620266	170924	ABCC4	1352399	10257	HGNC	Abcc4	1623761	239273	MGI:2443111	HGNC	HGNC:55
Abcc5	70913	116721	ABCC5	734363	10057	HGNC	Abcc5	737464	27416	MGI:1351644	HGNC	HGNC:56
Abcc6	620268	81642	ABCC6	734433	368	HGNC	Abcc6	734434	27421	MGI:1351634	HGNC	HGNC:57
Abcc8	3786	25559	ABCC8	733938	6833	HGNC	Abcc8	736889	20927	MGI:1352629	HGNC	HGNC:59
Abcc9	3787	25560	ABCC9	735726	10060	HGNC	Abcc9	11362	20928	MGI:1352630	HGNC	HGNC:60
Abcd1	1562128	363516	ABCD1	1352747	215	HGNC	Abcd1	1557916	11666	MGI:1349215	HGNC	HGNC:61
Abcd2	69244	84356	ABCD2	730967	225	HGNC	Abcd2	730968	26874	MGI:1349467	HGNC	HGNC:66
Abcd3	2007	25270	ABCD3	736620	5825	HGNC	Abcd3	10051	19299	MGI:1349216	HGNC	HGNC:67
Abcd4	1307273	299196	ABCD4	1316370	5826	HGNC	Abcd4	1316371	19300	MGI:1349217	HGNC	HGNC:68
Abce1	1305301	361390	ABCE1	1313249	6059	HGNC	Abce1	1313250	24015	MGI:1195458	HGNC	HGNC:69
Abcf1	620286	85493	ABCF1	734018	23	HGNC	Abcf1	736982	224742	MGI:1351658	HGNC	HGNC:70
Abcf2	1304942	311959	ABCF2	1312673	10061	HGNC	Abcf2	1312674	27407	MGI:1351657	HGNC	HGNC:71
Abcf3	1310468	287982	ABCF3	1321386	55324	HGNC	Abcf3	1321387	27406	MGI:1351656	HGNC	HGNC:72
Abcg1	620294	85264	ABCG1	732853	9619	HGNC	Abcg1	732854	11307	MGI:107704	HGNC	HGNC:73
Abcg2	631345	312382	ABCG2	1352615	9429	HGNC	Abcg2	1551496	26357	MGI:1347061	HGNC	HGNC:74
Abcg4	1305840	300664	ABCG4	1314115	64137	HGNC	Abcg4	1314116	192663	MGI:1890594	HGNC	HGNC:13884
Abcg5	620298	114628	ABCG5	732219	64240	HGNC	Abcg5	732220	27409	MGI:1351659	HGNC	HGNC:13886
Abcg8	620300	155192	ABCG8	732770	64241	HGNC	Abcg8	732771	67470	MGI:1914720	HGNC	HGNC:13887
Abhd1	1310988	313917	ABHD1	1322201	84696	HGNC	Abhd1	1322202	57742	MGI:1931013	HGNC	HGNC:17553
Abhd10	1308084	303953	ABHD10	1346003	55347	HGNC						HGNC:25656
Abhd11	1304681	360831	ABHD11	1606493	83451	HGNC	Abhd11	1615093	68758	MGI:1916008	HGNC	HGNC:16407
Abhd11os	1585479	686120	ABHD11-AS1	1342590	171022	HGNC	Abhd11os	1609306	69812	MGI:1917062	HGNC	HGNC:18289
Abhd12	1562570	499913	ABHD12	1314604	26090	HGNC	Abhd12	1314605	76192	MGI:1923442	HGNC	HGNC:15868
Abhd12b	1303145	408202	ABHD12B	1349841	145447	HGNC	Abhd12b	1619703	100504285	MGI:2685650	HGNC	HGNC:19837
Abhd13	1308317	306630	ABHD13	1318018	84945	HGNC	Abhd13	1318019	68904	MGI:1916154	HGNC	HGNC:20293
Abhd14a	1309721	300982	ABHD14A	1601874	25864	HGNC	Abhd14a	1552533	68644	MGI:1915894	HGNC	HGNC:24538
Abhd14b	1359649	300983	ABHD14B	1603002	84836	HGNC	Abhd14b	1550394	76491	MGI:1923741	HGNC	HGNC:28235
Abhd15	1304598	303343	ABHD15	1605591	116236	HGNC	Abhd15	1332503	67477	MGI:1914727	HGNC	HGNC:26971
Abhd16a	1303164	361796	ABHD16A	1351609	7920	HGNC	Abhd16a	1623843	193742	MGI:99476	HGNC	HGNC:13921
Abhd16b	1309726	311720	ABHD16B	1320221	140701	HGNC	Abhd16b	1623756	241850	MGI:3607711	HGNC	HGNC:16128
Abhd17a	1359682	299617	ABHD17A	1347246	81926	HGNC	Abhd17a	1621358	216169	MGI:106388	HGNC	HGNC:28756
Abhd17b	1305246	309399	ABHD17B	1313162	51104	HGNC	Abhd17b	1313163	226016	MGI:1917816	HGNC	HGNC:24278
Abhd17c	1308210	361601	ABHD17C	1603613	58489	HGNC	Abhd17c	1317856	70178	MGI:1917428	HGNC	HGNC:26925
Abhd18	1563987	499602	ABHD18	1604791	80167	HGNC	Abhd18	1621250	269423	MGI:1915468	HGNC	HGNC:26111
Abhd2	1311389	293050	ABHD2	1322825	11057	HGNC	Abhd2	1322826	54608	MGI:1914344	HGNC	HGNC:18717
Abhd3	1310655	291793	ABHD3	1321686	171586	HGNC	Abhd3	1321687	106861	MGI:2147183	HGNC	HGNC:18718
Abhd4	1311858	364380	ABHD4	1323534	63874	HGNC	Abhd4	1323535	105501	MGI:1915938	HGNC	HGNC:20154
Abhd5	1303237	316122	ABHD5	1342875	51099	HGNC	Abhd5	1551382	67469	MGI:1914719	HGNC	HGNC:21396
Abhd6	1359323	305795	ABHD6	1351429	57406	HGNC	Abhd6	1551139	66082	MGI:1913332	HGNC	HGNC:21398
Abhd8	1305693	306338	ABHD8	1313870	79575	HGNC	Abhd8	1313871	64296	MGI:1918946	HGNC	HGNC:23759
Abi1	621008	79249	ABI1	1604650	10006	HGNC	Abi1	731884	11308	MGI:104913	HGNC	HGNC:11320
Abi2	628771	286928	ABI2	1353143	10152	HGNC	Abi2	735242	329165	MGI:106913	HGNC	HGNC:24011
Abi3	1311794	303476	ABI3	1323432	51225	HGNC	Abi3	1323433	66610	MGI:1913860	HGNC	HGNC:29859
Abi3bp	1562717	363767	ABI3BP	1349467	25890	HGNC	Abi3bp	1616439	320712	MGI:2444583	HGNC	HGNC:17265
Abl1	1584969	311860	ABL1	1342972	25	HGNC	Abl1	1332211	11350	MGI:87859	HGNC	HGNC:76
Abl2	1590898	304883	ABL2	1352263	27	HGNC	Abl2	10053	11352	MGI:87860	HGNC	HGNC:77
Ablim1	1565768	307989	ABLIM1	1346152	3983	HGNC	Ablim1	1623793	226251	MGI:1194500	HGNC	HGNC:78
Ablim2	1303094	360958	ABLIM2	1349528	84448	HGNC	Ablim2	1550676	231148	MGI:2385758	HGNC	HGNC:19195
Ablim3	1565118	307395	ABLIM3	1354406	22885	HGNC	Ablim3	1557708	319713	MGI:2442582	HGNC	HGNC:29132
Abo	2307241	100301568	ABO	730884	28	RGD	Abo	730885	80908	MGI:2135738	RGD	HGNC:79
Abr	1306279	287537	ABR	1314808	29	HGNC	Abr	1314809	109934	MGI:107771	HGNC	HGNC:81
Abra	708493	286965	ABRA	1603582	137735	HGNC	Abra	1332356	223513	MGI:2444891	HGNC	HGNC:30655
Abracl	1583256	685045	ABRACL	1351168	58527	HGNC	Abracl	1621494	73112	MGI:1920362	HGNC	HGNC:21230
Abraxas1	1305287	289468	ABRAXAS1	1604576	84142	HGNC	Abraxas1	1332240	70681	MGI:1917931	HGNC	HGNC:25829
Abraxas2	1308918	293570	ABRAXAS2	1318962	23172	HGNC	Abraxas2	1318963	109359	MGI:1926116	HGNC	HGNC:28975
Abt1	1310785	306960	ABT1	1321888	29777	HGNC	Abt1	1321889	30946	MGI:1353636	HGNC	HGNC:17369
Abtb1	1359363	297432	ABTB1	1349137	80325	HGNC	Abtb1	1550163	80283	MGI:1933148	HGNC	HGNC:18275
Abtb2	620724	171440	ABTB2	733617	25841	HGNC	Abtb2	1551708	99382	MGI:2139365	HGNC	HGNC:23842
Acaa1a	67379	24157	ACAA1	69012	30	RGD	Acaa1a	735985	113868	MGI:2148491	RGD	HGNC:82
Acaa1b	1562373	501072					Acaa1b	1621308	235674	MGI:3605455	RGD	
Acaa2	620482	170465	ACAA2	733990	10449	HGNC	Acaa2	1551809	52538	MGI:1098623	HGNC	HGNC:83
Acaca	621248	60581	ACACA	736015	31	HGNC	Acaca	1552388	107476	MGI:108451	HGNC	HGNC:84
Acacb	620500	116719	ACACB	731908	32	HGNC	Acacb	1619056	100705	MGI:2140940	HGNC	HGNC:85
Acad10	1310159	304500	ACAD10	1346668	80724	RGD	Acad10	1620764	71985	MGI:1919235	RGD	HGNC:21597
Acad11	1306270	315973	ACAD11	1604580	84129	HGNC	Acad11	1314794	102632	MGI:2143169	HGNC	HGNC:30211
Acad8	1564209	367196	ACAD8	1344764	27034	HGNC	Acad8	1558276	66948	MGI:1914198	HGNC	HGNC:87
Acad9	727973	294973	ACAD9	1348095	28976	HGNC	Acad9	1331972	229211	MGI:1914272	HGNC	HGNC:21497
Acadl	2011	25287	ACADL	733759	33	HGNC	Acadl	10056	11363	MGI:87866	HGNC	HGNC:88
Acadm	2012	24158	ACADM	735259	34	HGNC	Acadm	10057	11364	MGI:87867	HGNC	HGNC:89
Acads	620514	64304	ACADS	732202	35	HGNC	Acads	732203	11409	MGI:87868	HGNC	HGNC:90
Acadsb	2013	25618	ACADSB	735869	36	HGNC	Acadsb	735870	66885	MGI:1914135	HGNC	HGNC:91
Acadvl	2014	25363	ACADVL	735407	37	HGNC	Acadvl	10058	11370	MGI:895149	HGNC	HGNC:92
Acan	68358	58968	ACAN	68507	176	HGNC	Acan	735902	11595	MGI:99602	HGNC	HGNC:319
Acap1	1305360	287443	ACAP1	1313339	9744	HGNC	Acap1	1313340	216859	MGI:2388270	HGNC	HGNC:16467
Acap2	1562939	619382	ACAP2	1347120	23527	HGNC	Acap2	1619079	78618	MGI:1925868	HGNC	HGNC:16469
Acap3	1310711	313772	ACAP3	1321777	116983	HGNC	Acap3	1321778	140500	MGI:2153589	HGNC	HGNC:16754
Acat1	2016	25014	ACAT1	737017	38	HGNC	Acat1	10060	110446	MGI:87870	HGNC	HGNC:93
Acat2	1359366	308100	ACAT2	1354229	39	HGNC	Acat2	1552173	110460	MGI:87871	RGD	HGNC:94
Acbd3	727851	289312	ACBD3	1348505	64746	HGNC	Acbd3	1550727	170760	MGI:2181074	HGNC	HGNC:15453
Acbd4	1308404	303577	ACBD4	1318153	79777	HGNC	Acbd4	1318154	67131	MGI:1914381	HGNC	HGNC:23337
Acbd5	1309411	307170	ACBD5	1319743	91452	HGNC	Acbd5	1319744	74159	MGI:1921409	HGNC	HGNC:23338
Acbd6	1305030	289125	ACBD6	1312817	84320	RGD	Acbd6	1312818	72482	MGI:1919732	HGNC	HGNC:23339
Acbd7	1564164	361277	ACBD7	1350250	414149	HGNC	Acbd7	1557312	78245	MGI:1925495	HGNC	HGNC:17715
Accs	1309314	311218	ACCS	1606762	84680	HGNC	Accs	1319595	329470	MGI:1919717	HGNC	HGNC:23989
Accsl	1596039	690470	ACCSL	2302255	390110	HGNC	Accsl	1619684	381411	MGI:3584519	HGNC	HGNC:34391
Acd	1565053	307798	ACD	1351362	65057	HGNC	Acd	1615450	497652	MGI:87873	HGNC	HGNC:25070
Ace	2493	24310	ACE	737323	1636	HGNC	Ace	10468	11421	MGI:87874	HGNC	HGNC:2707
Ace2	728890	302668	ACE2	1347174	59272	HGNC	Ace2	1550521	70008	MGI:1917258	HGNC	HGNC:13557
Acer1	1588582	301118	ACER1	1344470	125981	HGNC	Acer1	1557915	171168	MGI:2181962	HGNC	HGNC:18356
Acer2	1304629	313339	ACER2	1312176	340485	HGNC	Acer2	1622080	230379	MGI:1920932	HGNC	HGNC:23675
Acer3	1561254	499210	ACER3	1346570	55331	HGNC	Acer3	1558553	66190	MGI:1913440	HGNC	HGNC:16066
Ache	69313	83817	ACHE	735878	43	HGNC	Ache	735879	11423	MGI:87876	HGNC	HGNC:108
Acin1	1311945	305884	ACIN1	1323663	22985	HGNC	Acin1	1323664	56215	MGI:1891824	HGNC	HGNC:17066
Ackr1	1596198	689105	ACKR1	1347611	2532	HGNC	Ackr1	1621633	13349	MGI:1097689	HGNC	HGNC:4035
Ackr2	620323	140473	ACKR2	1353783	1238	HGNC	Ackr2	731576	59289	MGI:1891697	HGNC	HGNC:1565
Ackr3	620601	84348	ACKR3	1343702	57007	HGNC	Ackr3	734310	12778	MGI:109562	HGNC	HGNC:23692
Ackr4	1596453	685243	ACKR4	1602221	51554	HGNC	Ackr4	1618934	252837	MGI:2181676	HGNC	HGNC:1611
Acly	2018	24159	ACLY	10065	47	HGNC	Acly	10064	104112	MGI:103251	HGNC	HGNC:115
Acmsd	620868	171385	ACMSD	732597	130013	HGNC	Acmsd	732598	266645	MGI:2386323	HGNC	HGNC:19288
Aco1	2019	50655	ACO1	10067	48	HGNC	Aco1	10066	11428	MGI:87879	HGNC	HGNC:117
Aco2	621360	79250	ACO2	733187	50	HGNC	Aco2	1332293	11429	MGI:87880	HGNC	HGNC:118
Acod1	1563454	306127	ACOD1	2292071	730249	HGNC	Acod1	1557035	16365	MGI:103206	HGNC	HGNC:33904
Acot11	2324815	100363074	ACOT11	1317612	26027	HGNC	Acot11	1615550	329910	MGI:1913736	HGNC	HGNC:18156
Acot12	619752	170570	ACOT12	736721	134526	HGNC	Acot12	1557713	74156	MGI:1921406	HGNC	HGNC:24436
Acot13	1306513	291135	ACOT13	1315172	55856	HGNC	Acot13	1315173	66834	MGI:1914084	HGNC	HGNC:20999
Acot2	621055	192272	ACOT2	1605691	10965	HGNC	Acot2	1616634	171210	MGI:2159605	HGNC	HGNC:18431
Acot4	1596753	681337	ACOT4	1605006	122970	HGNC	Acot4	1557399	171282	MGI:2159621	HGNC	HGNC:19748
Acot6	1309669	299193	ACOT6	1605747	641372	HGNC	Acot6	1619003	217700	MGI:1921287	HGNC	HGNC:33159
Acot7	628856	26759	ACOT7	733878	11332	HGNC	Acot7	1558456	70025	MGI:1917275	HGNC	HGNC:24157
Acot8	70368	170588	ACOT8	70372	10005	HGNC	Acot8	1620647	170789	MGI:2158201	HGNC	HGNC:15919
Acot9	1359188	302640	ACOT9	1606811	23597	HGNC	Acot9	1620856	56360	MGI:1928939	HGNC	HGNC:17152
Acox1	619757	50681	ACOX1	1344840	51	HGNC	Acox1	732685	11430	MGI:1330812	HGNC	HGNC:119
Acox2	628684	252898	ACOX2	735528	8309	HGNC	Acox2	731459	93732	MGI:1934852	HGNC	HGNC:120
Acox3	69245	83522	ACOX3	736892	8310	HGNC	Acox3	736893	80911	MGI:1933156	HGNC	HGNC:121
Acoxl	1306814	296138	ACOXL	1315641	55289	HGNC	Acoxl	1550576	74121	MGI:1921371	HGNC	HGNC:25621
Acp1	2020	24161	ACP1	10069	52	HGNC	Acp1	10068	11431	MGI:87881	HGNC	HGNC:122
Acp2	2021	24162	ACP2	10071	53	HGNC	Acp2	10070	11432	MGI:87882	HGNC	HGNC:123
Acp4	1308270	308569	ACP4	1317948	93650	HGNC	Acp4	1616331	100503991	MGI:3644563	HGNC	HGNC:14376
Acp5	2022	25732	ACP5	10073	54	HGNC	Acp5	10072	11433	MGI:87883	HGNC	HGNC:124
Acp6	1306336	295305	ACP6	1314899	51205	HGNC	Acp6	1314900	66659	MGI:1931010	HGNC	HGNC:29609
Acp7	1585399	687403	ACP7	1604436	390928	HGNC	Acp7	1621417	101744	MGI:2142121	HGNC	HGNC:33781
Acpp	2023	56780	ACPP	736505	55	HGNC	Acpp	736506	56318	MGI:1928480	HGNC	HGNC:125
Acr	2024	24163	ACR	736688	49	HGNC	Acr	10076	11434	MGI:87884	HGNC	HGNC:126
Acrbp	1564880	500316	ACRBP	1344974	84519	HGNC	Acrbp	1557851	54137	MGI:1859515	HGNC	HGNC:17195
Acrv1	620153	60353	ACRV1	1351105	56	HGNC	Acrv1	733455	11451	MGI:104590	HGNC	HGNC:127
Acsbg1	708557	171410	ACSBG1	733957	23205	HGNC	Acsbg1	1557638	94180	MGI:2385656	HGNC	HGNC:29567
Acsbg2	1588580	301120	ACSBG2	1604279	81616	HGNC	Acsbg2	1614057	328845	MGI:3587728	HGNC	HGNC:24174
Acsf2	1562656	619561	ACSF2	1604594	80221	HGNC	Acsf2	1616476	264895	MGI:2388287	HGNC	HGNC:26101
Acsf3	1586037	498962	ACSF3	1604214	197322	HGNC	Acsf3	1314580	257633	MGI:2182591	HGNC	HGNC:27288
Acsl1	2015	25288	ACSL1	1342971	2180	HGNC	Acsl1	737089	14081	MGI:102797	HGNC	HGNC:3569
Acsl3	70552	114024	ACSL3	1602231	2181	HGNC	Acsl3	733171	74205	MGI:1921455	HGNC	HGNC:3570
Acsl4	69401	113976	ACSL4	1344693	2182	HGNC	Acsl4	69444	50790	MGI:1354713	HGNC	HGNC:3571
Acsl5	69402	94340	ACSL5	1604361	51703	HGNC	Acsl5	69445	433256	MGI:1919129	HGNC	HGNC:16526
Acsl6	69403	117243	ACSL6	1349836	23305	HGNC	Acsl6	69447	216739	MGI:894291	HGNC	HGNC:16496
Acsm1	1306813	361638	ACSM1	1315639	116285	RGD	Acsm1	1315640	117147	MGI:2152200	HGNC	HGNC:18049
Acsm2	708383	246263	ACSM2A	1606171	123876	RGD	Acsm2	1615672	233799	MGI:2385289	HGNC	HGNC:32017
Acsm3	62086	24763	ACSM3	735798	6296	HGNC	Acsm3	1618411	20216	MGI:99538	HGNC	HGNC:10522
Acsm4	727928	353317	ACSM4	1642901	341392	HGNC	Acsm4	1614919	233801	MGI:2681844	HGNC	HGNC:32016
Acsm5	1309578	361637	ACSM5	1603027	54988	HGNC	Acsm5	1319990	272428	MGI:2444086	HGNC	HGNC:26060
Acss1	1306246	296259	ACSS1	1314754	84532	HGNC	Acss1	1615097	68738	MGI:1915988	HGNC	HGNC:16091
Acss2	1305489	311569	ACSS2	1313544	55902	HGNC	Acss2	1618386	60525	MGI:1890410	HGNC	HGNC:15814
Acss3	1307051	314800	ACSS3	1603012	79611	HGNC	Acss3	1316017	380660	MGI:2685720	HGNC	HGNC:24723
Acta1	2025	29437	ACTA1	737580	58	HGNC	Acta1	737581	11459	MGI:87902	HGNC	HGNC:129
Acta2	621676	81633	ACTA2	1348351	59	RGD	Acta2	1616012	11475	MGI:87909	RGD	HGNC:130
Actb	628837	81822	ACTB	735801	60	HGNC	Actb	735802	11461	MGI:87904	HGNC	HGNC:132
Actbl2	1309504	294732	ACTBL2	1603843	345651	HGNC	Actbl2	1319879	238880	MGI:2444552	HGNC	HGNC:17780
Actc1	2026	29275	ACTC1	735789	70	HGNC	Actc1	735790	11464	MGI:87905	HGNC	HGNC:143
Actg1	1304556	287876	ACTG1	1312061	71	HGNC	Actg1	1549970	11465	MGI:87906	HGNC	HGNC:144
Actg2	2027	25365	ACTG2	737318	72	HGNC	Actg2	10077	11468	MGI:104589	HGNC	HGNC:145
Actl10	6491130	100911682	ACTL10	1346529	170487	HGNC	Actl10	1623185	70362	MGI:1917612	HGNC	HGNC:16127
Actl6a	1307747	361925	ACTL6A	1603412	86	HGNC	Actl6a	1552144	56456	MGI:1861453	HGNC	HGNC:24124
Actl6b	1307763	288563	ACTL6B	1351133	51412	HGNC	Actl6b	1550804	83766	MGI:1933548	HGNC	HGNC:160
Actl7a	1304697	298017	ACTL7A	1312292	10881	HGNC	Actl7a	1312293	11470	MGI:1343051	HGNC	HGNC:161
Actl7b	1305655	313183	ACTL7B	1313810	10880	HGNC	Actl7b	1313811	11471	MGI:1343053	HGNC	HGNC:162
Actl9	1306886	314659	ACTL9	1602048	284382	RGD	Actl9	1332083	69481	MGI:1916731	RGD	HGNC:28494
Actn1	70907	81634	ACTN1	736411	87	HGNC	Actn1	736412	109711	MGI:2137706	HGNC	HGNC:163
Actn2	1308097	291245	ACTN2	1317671	88	HGNC	Actn2	1317672	11472	MGI:109192	HGNC	HGNC:164
Actn3	621792	171009	ACTN3	734136	89	HGNC	Actn3	734137	11474	MGI:99678	HGNC	HGNC:165
Actn4	61816	63836	ACTN4	735302	81	HGNC	Actn4	62108	60595	MGI:1890773	HGNC	HGNC:166
Actr10	1306515	299121	ACTR10	1315176	55860	HGNC	Actr10	1315177	56444	MGI:1891654	HGNC	HGNC:17372
Actr1a	1307025	294010	ACTR1A	1315973	10121	HGNC	Actr1a	1315974	54130	MGI:1858964	HGNC	HGNC:167
Actr1b	1307380	316333	ACTR1B	1316546	10120	HGNC	Actr1b	1316547	226977	MGI:1917446	HGNC	HGNC:168
Actr2	1310826	289820	ACTR2	1321952	10097	HGNC	Actr2	1321953	66713	MGI:1913963	HGNC	HGNC:169
Actr3	71024	81732	ACTR3	736322	10096	HGNC	Actr3	736323	74117	MGI:1921367	HGNC	HGNC:170
Actr3b	1565759	362298	ACTR3B	1603621	57180	HGNC	Actr3b	1557300	242894	MGI:2661120	HGNC	HGNC:17256
Actr5	1307958	362258	ACTR5	1317453	79913	HGNC	Actr5	1317454	109275	MGI:1924748	HGNC	HGNC:14671
Actr6	1304609	314718	ACTR6	1312146	64431	HGNC	Actr6	1312147	67019	MGI:1914269	HGNC	HGNC:24025
Actr8	1311878	361107	ACTR8	1323563	93973	HGNC	Actr8	1323564	56249	MGI:1860775	HGNC	HGNC:14672
Actrt1	1359559	302796	ACTRT1	1605289	139741	HGNC	Actrt1	1558589	73360	MGI:1920610	HGNC	HGNC:24027
Actrt2	1359657	298671	ACTRT2	1606455	140625	HGNC	Actrt2	1557047	73353	MGI:1920603	HGNC	HGNC:24026
Actrt3	1561457	365763	ACTRT3	1607001	84517	HGNC	Actrt3	1557481	76652	MGI:1923902	HGNC	HGNC:24022
Acvr1	620200	79558	ACVR1	1344480	90	HGNC	Acvr1	734161	11477	MGI:87911	HGNC	HGNC:171
Acvr1b	735207	29381	ACVR1B	1349804	91	HGNC	Acvr1b	1332207	11479	MGI:1338944	HGNC	HGNC:172
Acvr1c	621789	245921	ACVR1C	734123	130399	HGNC	Acvr1c	1552650	269275	MGI:2661081	HGNC	HGNC:18123
Acvr2a	70911	29263	ACVR2A	731811	92	HGNC	Acvr2a	1550139	11480	MGI:102806	HGNC	HGNC:173
Acvr2b	2028	25366	ACVR2B	737613	93	HGNC	Acvr2b	10078	11481	MGI:87912	HGNC	HGNC:174
Acvrl1	2029	25237	ACVRL1	737253	94	HGNC	Acvrl1	10079	11482	MGI:1338946	HGNC	HGNC:175
Acy1	2030	300981	ABHD14A-ACY1	5133081	100526760	HGNC	Acy1	10080	109652	MGI:87913	HGNC	HGNC:38856
Acy3	1305394	293653	ACY3	1352202	91703	HGNC	Acy3	1553036	71670	MGI:1918920	HGNC	HGNC:24104
Acyp1	1311327	299203	ACYP1	1351089	97	HGNC	Acyp1	1322720	66204	MGI:1913454	HGNC	HGNC:179
Acyp2	1595836	364224	ACYP2	1350765	98	HGNC	Acyp2	1557676	75572	MGI:1922822	HGNC	HGNC:180
Ada	2031	24165	ADA	736149	100	HGNC	Ada	10081	11486	MGI:87916	HGNC	HGNC:186
Adad1	1359309	294979	ADAD1	1606972	132612	HGNC	Adad1	1552126	21744	MGI:103258	HGNC	HGNC:30713
Adad2	1586236	691275	ADAD2	1602291	161931	HGNC	Adad2	1557626	75773	MGI:1923023	HGNC	HGNC:30714
Adal	1359517	311352	ADAL	1605272	161823	HGNC	Adal	1551777	75894	MGI:1923144	HGNC	HGNC:31853
Adam10	2032	29650	ADAM10	735847	102	HGNC	Adam10	735848	11487	MGI:109548	HGNC	HGNC:188
Adam11	1307515	360638	ADAM11	1316754	4185	HGNC	Adam11	1316755	11488	MGI:1098667	HGNC	HGNC:189
Adam12	1583652	679837	ADAM12	1317265	8038	HGNC	Adam12	1317266	11489	MGI:105378	HGNC	HGNC:190
Adam15	620402	57025	ADAM15	733223	8751	HGNC	Adam15	733224	11490	MGI:1333882	HGNC	HGNC:193
Adam17	620404	57027	ADAM17	731400	6868	HGNC	Adam17	731401	11491	MGI:1096335	HGNC	HGNC:195
Adam18	620405	57029	ADAM18	1350533	8749	HGNC	Adam18	734328	13524	MGI:105986	HGNC	HGNC:196
Adam19	1585017	303068	ADAM19	735923	8728	HGNC	Adam19	735924	11492	MGI:105377	HGNC	HGNC:197
Adam1a	621467	56777	ADAM1A	1345474	8759	RGD	Adam1a	1552279	280668	MGI:2429504	RGD	HGNC:187
Adam2	69299	56806	ADAM2	69085	2515	HGNC	Adam2	69086	11495	MGI:1340894	HGNC	HGNC:198
Adam21	6499950	100910087	ADAM21	1314846	8747	HGNC	Adam21	1314847	56622	MGI:1861229	HGNC	HGNC:200
Adam22	1585016	57033	ADAM22	1352892	53616	HGNC	Adam22	1616011	11496	MGI:1340046	HGNC	HGNC:201
Adam23	1305739	301460	ADAM23	1313949	8745	HGNC	Adam23	1313950	23792	MGI:1345162	HGNC	HGNC:202
Adam24	1309066	290774	ADAM20	1345378	8748	HGNC	Adam20	2313371	384806	MGI:2152342	HGNC	HGNC:199
Adam28	727820	290344	ADAM28	1347348	10863	HGNC	Adam28	1550496	13522	MGI:105988	HGNC	HGNC:206
Adam30	1594713	690547	ADAM30	1314448	11085	HGNC	Adam30	1314449	71078	MGI:1918328	HGNC	HGNC:208
Adam32	735114	361170	ADAM32	1345583	203102	HGNC	Adam32	1332535	353188	MGI:2653822	HGNC	HGNC:15479
Adam33	1305278	311425	ADAM33	1313212	80332	RGD	Adam33	1313213	110751	MGI:1341813	RGD	HGNC:15478
Adam5	621471	498654	ADAM5	1353792	255926	HGNC	Adam5	1558287	11499	MGI:104730	HGNC	HGNC:212
Adam7	62032	29641	ADAM7	736113	8756	HGNC	Adam7	62324	11500	MGI:107247	HGNC	HGNC:214
Adam8	1566394	499285	ADAM8	1343050	101	HGNC	Adam8	1320020	11501	MGI:107825	HGNC	HGNC:215
Adam9	621473	290834	ADAM9	1321127	8754	HGNC	Adam9	1321128	11502	MGI:105376	HGNC	HGNC:216
Adamdec1	1309861	290338	ADAMDEC1	1320430	27299	HGNC	Adamdec1	1320431	58860	MGI:1917650	HGNC	HGNC:16299
Adamts1	621241	79252	ADAMTS1	736845	9510	HGNC	Adamts1	733905	11504	MGI:109249	HGNC	HGNC:217
Adamts10	1598320	314655	ADAMTS10	1314467	81794	HGNC	Adamts10	1557306	224697	MGI:2449112	HGNC	HGNC:13201
Adamts12	1307323	294809	ADAMTS12	1316449	81792	HGNC	Adamts12	1316450	239337	MGI:2146046	HGNC	HGNC:14605
Adamts13	1311594	102554393	ADAMTS13	1323132	11093	HGNC	Adamts13	1323133	279028	MGI:2685556	HGNC	HGNC:1366
Adamts14	1308899	309837	ADAMTS14	1318933	140766	HGNC	Adamts14	1618137	237360	MGI:2179942	HGNC	HGNC:14899
Adamts15	1309770	300474	ADAMTS15	1320284	170689	HGNC	Adamts15	1320285	235130	MGI:2449569	HGNC	HGNC:16305
Adamts16	1310046	306664	ADAMTS16	1320722	170690	HGNC	Adamts16	1320723	271127	MGI:2429637	HGNC	HGNC:17108
Adamts17	1308783	293004	ADAMTS17	1318756	170691	HGNC	Adamts17	1618964	233332	MGI:3588195	HGNC	HGNC:17109
Adamts18	1560118	361412	ADAMTS18	1353739	170692	HGNC	Adamts18	1558314	208936	MGI:2442600	HGNC	HGNC:17110
Adamts19	1308359	361332	ADAMTS19	1318082	171019	HGNC	Adamts19	1318083	240322	MGI:2442875	HGNC	HGNC:17111
Adamts2	1565950	287899	ADAMTS2	1321433	9509	HGNC	Adamts2	1321434	216725	MGI:1347356	HGNC	HGNC:218
Adamts20	1307725	315263	ADAMTS20	1317084	80070	HGNC	Adamts20	1317085	223838	MGI:2660628	HGNC	HGNC:17178
Adamts3	1310750	305253	ADAMTS3	1321838	9508	HGNC	Adamts3	1614056	330119	MGI:3045353	HGNC	HGNC:219
Adamts4	621242	66015	ADAMTS4	1346398	9507	HGNC	Adamts4	1550099	240913	MGI:1339949	HGNC	HGNC:220
Adamts5	735196	304135	ADAMTS5	1343923	11096	HGNC	Adamts5	1552871	23794	MGI:1346321	HGNC	HGNC:221
Adamts6	1307678	361886	ADAMTS6	1317007	11174	HGNC	Adamts6	1622161	108154	MGI:1347348	HGNC	HGNC:222
Adamts7	1306713	315879	ADAMTS7	1315487	11173	HGNC	Adamts7	1315488	108153	MGI:1347346	HGNC	HGNC:223
Adamts8	1308511	300475	ADAMTS8	1318322	11095	HGNC	Adamts8	1318323	30806	MGI:1353468	HGNC	HGNC:224
Adamts9	1306889	312566	ADAMTS9	1315761	56999	HGNC	Adamts9	1613350	101401	MGI:1916320	HGNC	HGNC:13202
Adamtsl1	1306439	362539	ADAMTSL1	1315056	92949	HGNC	Adamtsl1	1315057	77739	MGI:1924989	HGNC	HGNC:14632
Adamtsl2	1305459	311827	ADAMTSL2	1343515	9719	HGNC	Adamtsl2	1550215	77794	MGI:1925044	HGNC	HGNC:14631
Adamtsl3	1305155	308787	ADAMTSL3	1313018	57188	HGNC	Adamtsl3	1313019	269959	MGI:3028499	HGNC	HGNC:14633
Adamtsl4	1561012	310670	ADAMTSL4	1351069	54507	HGNC	Adamtsl4	1557679	229595	MGI:2389008	HGNC	HGNC:19706
Adamtsl5	1305607	314626	ADAMTSL5	1313735	339366	HGNC	Adamtsl5	1313736	66548	MGI:1913798	HGNC	HGNC:27912
Adap1	621418	171097	ADAP1	733651	11033	HGNC	Adap1	1332398	231821	MGI:2442201	HGNC	HGNC:16486
Adap2	708487	56826	ADAP2	734306	55803	HGNC	Adap2	734307	216991	MGI:2663075	HGNC	HGNC:16487
Adar	71099	81635	ADAR	736989	103	HGNC	Adar	732453	56417	MGI:1889575	HGNC	HGNC:225
Adarb1	2033	25367	ADARB1	732582	104	HGNC	Adarb1	10082	110532	MGI:891999	HGNC	HGNC:226
Adarb2	621519	117088	ADARB2	736199	105	HGNC	Adarb2	733468	94191	MGI:2151118	HGNC	HGNC:227
Adat1	1591020	690810	ADAT1	1320789	23536	HGNC	Adat1	1320790	30947	MGI:1353631	HGNC	HGNC:228
Adat2	1309642	361453	ADAT2	1320091	134637	HGNC	Adat2	1320092	66757	MGI:1914007	HGNC	HGNC:21172
Adat3	1642417	100125374	ADAT3	1603369	113179	HGNC	Adat3	2301280	100113398	MGI:1924344	HGNC	HGNC:25151
Adck1	1308263	366698	ADCK1	1317936	57143	HGNC	Adck1	1317937	72113	MGI:1919363	HGNC	HGNC:19038
Adck2	1311058	312258	ADCK2	1322312	90956	HGNC	Adck2	1322313	57869	MGI:1889336	HGNC	HGNC:19039
Adck5	1305504	362943	ADCK5	1313570	203054	HGNC	Adck5	1313571	268822	MGI:2679274	HGNC	HGNC:21738
Adcy1	1309318	305509	ADCY1	1319601	107	HGNC	Adcy1	1319602	432530	MGI:99677	HGNC	HGNC:232
Adcy10	708450	59320	ADCY10	737484	55811	HGNC	Adcy10	737485	271639	MGI:2660854	HGNC	HGNC:21285
Adcy2	619965	81636	ADCY2	734219	108	HGNC	Adcy2	737238	210044	MGI:99676	HGNC	HGNC:233
Adcy3	71009	64508	ADCY3	732499	109	HGNC	Adcy3	732500	104111	MGI:99675	HGNC	HGNC:234
Adcy4	2034	54223	ADCY4	736108	196883	HGNC	Adcy4	731839	104110	MGI:99674	HGNC	HGNC:235
Adcy5	71014	64532	ADCY5	736882	111	HGNC	Adcy5	736883	224129	MGI:99673	HGNC	HGNC:236
Adcy6	2035	25289	ADCY6	735837	112	HGNC	Adcy6	10083	11512	MGI:87917	HGNC	HGNC:237
Adcy7	619966	84420	ADCY7	735780	113	HGNC	Adcy7	735781	11513	MGI:102891	HGNC	HGNC:238
Adcy8	2036	29241	ADCY8	733733	114	HGNC	Adcy8	736586	11514	MGI:1341110	HGNC	HGNC:239
Adcy9	1304747	302950	ADCY9	1312370	115	RGD	Adcy9	1312371	11515	MGI:108450	RGD	HGNC:240
Adcyap1	2037	24166	ADCYAP1	732730	116	HGNC	Adcyap1	10084	11516	MGI:105094	HGNC	HGNC:241
Adcyap1r1	2038	24167	ADCYAP1R1	736792	117	HGNC	Adcyap1r1	10085	11517	MGI:108449	HGNC	HGNC:242
Add1	2041	24170	ADD1	733925	118	HGNC	Add1	10086	11518	MGI:87918	HGNC	HGNC:243
Add2	2042	24171	ADD2	736575	119	HGNC	Add2	10087	11519	MGI:87919	HGNC	HGNC:244
Add3	2043	25230	ADD3	735411	120	HGNC	Add3	10088	27360	MGI:1351615	HGNC	HGNC:245
Adgb	1564259	292477	ADGB	1343309	79747	HGNC	Adgb	1614196	215772	MGI:3605549	HGNC	HGNC:21212
Adgra1	1308241	309097	ADGRA1	1317902	84435	HGNC	Adgra1	1552915	52389	MGI:1277167	HGNC	HGNC:13838
Adgra2	2323365	100363275	ADGRA2	1312494	25960	HGNC	Adgra2	1619926	78560	MGI:1925810	HGNC	HGNC:17849
Adgra3	1304914	305408	ADGRA3	1312627	166647	HGNC	Adgra3	1550058	70693	MGI:1917943	HGNC	HGNC:13839
Adgrb1	1305608	362931	ADGRB1	1313737	575	HGNC	Adgrb1	1313738	107831	MGI:1933736	HGNC	HGNC:943
Adgrb2	1309431	313058	ADGRB2	1319770	576	HGNC	Adgrb2	1319771	230775	MGI:2451244	HGNC	HGNC:944
Adgrb3	1309703	301309	ADGRB3	1320187	577	HGNC	Adgrb3	1320188	210933	MGI:2441837	HGNC	HGNC:945
Adgrd1	1594795	689257	ADGRD1	1344919	283383	HGNC	Adgrd1	1622915	243277	MGI:3041203	HGNC	HGNC:19893
Adgre1	1359214	316137	ADGRE1	1342649	2015	HGNC	Adgre1	1553497	13733	MGI:106912	HGNC	HGNC:3336
Adgre4	1359641	450235	ADGRE4P	1606914	326342	HGNC	Adgre4	1550875	52614	MGI:1196464	HGNC	HGNC:19240
Adgre5	1305595	361383	ADGRE5	1313717	976	HGNC	Adgre5	1313718	26364	MGI:1347095	HGNC	HGNC:1711
Adgrf1	1310285	301266	ADGRF1	1321097	266977	HGNC	Adgrf1	1321098	77596	MGI:1924846	HGNC	HGNC:18990
Adgrf2	1306718	301269	ADGRF2	1343922	222611	HGNC	Adgrf2	1623550	435529	MGI:2182728	HGNC	HGNC:18991
Adgrf3	1305868	298857	ADGRF3	1314157	165082	HGNC	Adgrf3	1550327	381628	MGI:2685887	HGNC	HGNC:18989
Adgrf4	1565216	501106	ADGRF4	1315496	221393	HGNC	Adgrf4	1315497	78249	MGI:1925499	HGNC	HGNC:19011
Adgrf5	621679	245977	ADGRF5	1347693	221395	HGNC	Adgrf5	1558369	224792	MGI:2182928	HGNC	HGNC:19030
Adgrg1	628617	260326	ADGRG1	1352005	9289	HGNC	Adgrg1	732043	14766	MGI:1340051	HGNC	HGNC:4512
Adgrg2	628618	266735	ADGRG2	735317	10149	HGNC	Adgrg2	735318	237175	MGI:2446854	HGNC	HGNC:4516
Adgrg3	1305674	291854	ADGRG3	1313843	222487	HGNC	Adgrg3	1550278	54672	MGI:1859670	HGNC	HGNC:13728
Adgrg4	1564057	302860	ADGRG4	1346347	139378	HGNC	Adgrg4	1622932	236798	MGI:2685213	HGNC	HGNC:18992
Adgrg5	1305559	307645	ADGRG5	1313657	221188	HGNC	Adgrg5	1550253	382045	MGI:2685955	HGNC	HGNC:19010
Adgrg6	1308551	308376	ADGRG6	1318390	57211	HGNC	Adgrg6	1551030	215798	MGI:1916151	HGNC	HGNC:13841
Adgrg7	1307217	304014	ADGRG7	1316279	84873	HGNC	Adgrg7	1316280	239853	MGI:2441732	HGNC	HGNC:19241
Adgrl1	620768	65096	ADGRL1	733163	22859	HGNC	Adgrl1	1550720	330814	MGI:1929461	HGNC	HGNC:20973
Adgrl2	620835	171447	ADGRL2	732054	23266	HGNC	Adgrl2	1331928	99633	MGI:2139714	HGNC	HGNC:18582
Adgrl3	620836	170641	ADGRL3	1353351	23284	HGNC	Adgrl3	1553247	319387	MGI:2441950	HGNC	HGNC:20974
Adgrl4	621136	64124	ADGRL4	1347532	64123	HGNC	Adgrl4	732484	170757	MGI:2655562	HGNC	HGNC:20822
Adgrv1	1562101	100362255	ADGRV1	1318161	84059	HGNC	Adgrv1	1318162	110789	MGI:1274784	HGNC	HGNC:17416
Adh1	2044	24172	ADH1C	1344246	126	RGD	Adh1	10090	11522	MGI:87921	RGD	HGNC:251
Adh4	71028	29646	ADH4	735489	127	HGNC	Adh4	735490	26876	MGI:1349472	HGNC	HGNC:252
Adh5	2292706	100145871	ADH5	1351578	128	HGNC	Adh5	1615209	11532	MGI:87929	HGNC	HGNC:253
Adh6	1306313	310903	ADH6	1314863	130	HGNC	Adh6a	1320695	69117	MGI:1916367	Transitive Ortholog Pipeline	HGNC:255
Adh7	621638	171178	ADH7	737541	131	HGNC	Adh7	732808	11529	MGI:87926	HGNC	HGNC:256
Adhfe1	1308863	362474	ADHFE1	1318880	137872	HGNC	Adhfe1	1318881	76187	MGI:1923437	HGNC	HGNC:16354
Adi1	727828	298934	ADI1	1602478	55256	HGNC	Adi1	1616656	104923	MGI:2144929	HGNC	HGNC:30576
Adig	2320953	100361007	ADIG	1606699	149685	HGNC	Adig	1615621	246747	MGI:2675492	RGD	HGNC:28606
Adipoq	628748	246253	ADIPOQ	1351472	9370	HGNC	Adipoq	1552054	11450	MGI:106675	HGNC	HGNC:13633
Adipor1	1303151	289036	ADIPOR1	1344545	51094	HGNC	Adipor1	1332010	72674	MGI:1919924	HGNC	HGNC:24040
Adipor2	1307891	312670	ADIPOR2	1317349	79602	HGNC	Adipor2	1317350	68465	MGI:93830	HGNC	HGNC:24041
Adk	2046	25368	ADK	737582	132	HGNC	Adk	10091	11534	MGI:87930	HGNC	HGNC:257
Adm	2047	25026	ADM	730917	133	HGNC	Adm	730918	11535	MGI:108058	HGNC	HGNC:259
Adm2	1302971	399475	ADM2	1348112	79924	HGNC	Adm2	1622982	223780	MGI:2675256	HGNC	HGNC:28898
Adnp	71030	64622	ADNP	737453	23394	HGNC	Adnp	737454	11538	MGI:1338758	HGNC	HGNC:15766
Adnp2	1308279	307236	ADNP2	1605090	22850	HGNC	Adnp2	1332284	240442	MGI:2448562	HGNC	HGNC:23803
Ado	1308233	309732	ADO	1317890	84890	HGNC	Ado	1617388	211488	MGI:2685083	HGNC	HGNC:23506
Adora1	2048	29290	ADORA1	730817	134	HGNC	Adora1	730818	11539	MGI:99401	HGNC	HGNC:262
Adora2a	2049	25369	ADORA2A	730999	135	HGNC	Adora2a	10092	11540	MGI:99402	HGNC	HGNC:263
Adora2b	2050	29316	ADORA2B	731019	136	HGNC	Adora2b	731020	11541	MGI:99403	HGNC	HGNC:264
Adora3	2051	25370	ADORA3	735600	140	RGD	Adora3	10093	11542	MGI:104847	RGD	HGNC:268
Adpgk	1306103	315722	ADPGK	1353628	83440	HGNC	Adpgk	1553784	72141	MGI:1919391	HGNC	HGNC:25250
Adprh	2052	25371	ADPRH	732427	141	HGNC	Adprh	10094	11544	MGI:1098234	HGNC	HGNC:269
Adprhl1	1305641	290880	ADPRHL1	1313790	113622	HGNC	Adprhl1	1552256	234072	MGI:2442168	HGNC	HGNC:21303
Adprhl2	1309068	362600	ADPRHL2	1319201	54936	HGNC	Adprhl2	1319202	100206	MGI:2140364	HGNC	HGNC:21304
Adprm	1309906	287406	ADPRM	1604325	56985	HGNC	Adprm	1332389	66358	MGI:1913608	HGNC	HGNC:30925
Adra1a	2055	29412	ADRA1A	736081	148	HGNC	Adra1a	736082	11549	MGI:104773	HGNC	HGNC:277
Adra1b	2054	24173	ADRA1B	733119	147	HGNC	Adra1b	10096	11548	MGI:104774	HGNC	HGNC:278
Adra1d	62064	29413	ADRA1D	734051	146	HGNC	Adra1d	62356	11550	MGI:106673	HGNC	HGNC:280
Adra2a	2056	25083	ADRA2A	737381	150	HGNC	Adra2a	10098	11551	MGI:87934	HGNC	HGNC:281
Adra2b	2057	24174	ADRA2B	731080	151	HGNC	Adra2b	10101	11552	MGI:87935	HGNC	HGNC:282
Adra2c	2058	24175	ADRA2C	737142	152	HGNC	Adra2c	10103	11553	MGI:87936	HGNC	HGNC:283
Adrb1	2059	24925	ADRB1	731289	153	HGNC	Adrb1	10106	11554	MGI:87937	HGNC	HGNC:285
Adrb2	2060	24176	ADRB2	733595	154	HGNC	Adrb2	10109	11555	MGI:87938	HGNC	HGNC:286
Adrb3	2061	25645	ADRB3	737467	155	HGNC	Adrb3	10110	11556	MGI:87939	HGNC	HGNC:288
Adrm1	69248	65138	ADRM1	736707	11047	HGNC	Adrm1	736708	56436	MGI:1929289	HGNC	HGNC:15759
Adsl	1307617	315150	ADSL	1316916	158	HGNC	Adsl	1316917	11564	MGI:103202	HGNC	HGNC:291
Adss	1310508	289276	ADSS	1321450	159	HGNC	Adss	1551552	11566	MGI:87948	HGNC	HGNC:292
Adssl1	1590342	684425	ADSSL1	1351020	122622	RGD	Adssl1	1615207	11565	MGI:87947	RGD	HGNC:20093
Adtrp	1305679	361228	ADTRP	1313849	84830	HGNC	Adtrp	1313850	109254	MGI:1924596	HGNC	HGNC:21214
Aebp1	1306922	305494	AEBP1	1315812	165	HGNC	Aebp1	1315813	11568	MGI:1197012	HGNC	HGNC:303
Aebp2	1307233	297705	AEBP2	1316303	121536	HGNC	Aebp2	1316304	11569	MGI:1338038	HGNC	HGNC:24051
Aen	1305051	361594	AEN	1601976	64782	HGNC	Aen	1551717	68048	MGI:1915298	HGNC	HGNC:25722
Aes	2731	29466	AES	737345	166	HGNC	Aes	737346	14797	MGI:95806	HGNC	HGNC:307
Afap1	619959	140935	AFAP1	1605642	60312	HGNC	Afap1	1623955	70292	MGI:1917542	HGNC	HGNC:24017
Afap1l1	1311580	291565	AFAP1L1	1606158	134265	HGNC	Afap1l1	1323113	106877	MGI:2147199	HGNC	HGNC:26714
Afap1l2	1310668	292130	AFAP1L2	1321706	84632	HGNC	Afap1l2	1321707	226250	MGI:2147658	HGNC	HGNC:25901
Afdn	708561	26955	AFDN	731514	4301	HGNC	Afdn	1620895	17356	MGI:1314653	HGNC	HGNC:7137
Aff1	1307940	305152	AFF1	1317426	4299	HGNC	Aff1	1620896	17355	MGI:1100819	HGNC	HGNC:7135
Aff1-as1	1564576	498330	C4orf36	1606159	132989	HGNC	1700016H13Rik	1623161	74218	MGI:1921468	HGNC	HGNC:28386
Aff2	1565592	293922	AFF2	1343236	2334	HGNC	Aff2	1558270	14266	MGI:1202294	HGNC	HGNC:3776
Aff3	1308527	363220	AFF3	1318349	3899	HGNC	Aff3	1551023	16764	MGI:106927	HGNC	HGNC:6473
Aff4	1311694	303132	AFF4	1601873	27125	HGNC	Aff4	1553808	93736	MGI:2136171	HGNC	HGNC:17869
Afg1l	1561501	502479	AFG1L	1349497	246269	HGNC	Afg1l	1622996	215951	MGI:2148801	HGNC	HGNC:16411
Afg3l2	1305259	307350	AFG3L2	1313183	10939	HGNC	Afg3l2	1313184	69597	MGI:1916847	HGNC	HGNC:315
Afm	628614	282708	AFM	1352528	173	HGNC	Afm	735381	280662	MGI:2429409	HGNC	HGNC:316
Afmid	1591143	688283	AFMID	1606470	125061	HGNC	Afmid	1623948	71562	MGI:2448704	HGNC	HGNC:20910
Afp	2065	24177	AFP	736278	174	HGNC	Afp	10116	11576	MGI:87951	HGNC	HGNC:317
Aftph	1311920	305544	AFTPH	1606558	54812	HGNC	Aftph	1332280	216549	MGI:1923012	HGNC	HGNC:25951
Aga	1309646	290923	AGA	1320096	175	HGNC	Aga	1320097	11593	MGI:104873	HGNC	HGNC:318
Agap1	1309244	316611	AGAP1	1319477	116987	HGNC	Agap1	1319478	347722	MGI:2653690	HGNC	HGNC:16922
Agap2	628844	65218	AGAP2	1349110	116986	HGNC	Agap2	1619007	216439	MGI:3580016	HGNC	HGNC:16921
Agap3	1310751	362300	AGAP3	1321839	116988	HGNC	Agap3	1321840	213990	MGI:2183446	HGNC	HGNC:16923
Agbl1	1560280	308724	AGBL1	1345768	123624	HGNC	Agbl1	1616513	244071	MGI:3646469	HGNC	HGNC:26504
Agbl2	1306827	366124	AGBL2	1602682	79841	HGNC	Agbl2	1552040	271813	MGI:2443254	HGNC	HGNC:26296
Agbl3	1561995	500076	AGBL3	1604170	340351	HGNC	Agbl3	1558047	76223	MGI:1923473	HGNC	HGNC:27981
Agbl4	6493177	100911395	AGBL4	1606202	84871	HGNC	Agbl4	1616676	78933	MGI:1918244	HGNC	HGNC:25892
Agbl5	1598311	362710	AGBL5	1605057	60509	HGNC	Agbl5	1616545	231093	MGI:2441745	HGNC	HGNC:26147
Ager	69258	81722	AGER	737312	177	HGNC	Ager	737313	11596	MGI:893592	HGNC	HGNC:320
Agfg1	1560041	363266	AGFG1	1321481	3267	HGNC	Agfg1	1321482	15463	MGI:1333754	HGNC	HGNC:5175
Agfg2	1306590	304375	AGFG2	1315293	3268	HGNC	Agfg2	1315294	231801	MGI:2443267	HGNC	HGNC:5177
Aggf1	1310888	310005	AGGF1	1350142	55109	HGNC	Aggf1	1551247	66549	MGI:1913799	HGNC	HGNC:24684
Agk	1562046	502749	AGK	1352363	55750	HGNC	Agk	1615867	69923	MGI:1917173	HGNC	HGNC:21869
Agl	1306376	362029	AGL	1314958	178	HGNC	Agl	1617454	77559	MGI:1924809	HGNC	HGNC:321
Agmat	1308424	298607	AGMAT	1318183	79814	HGNC	Agmat	1318184	75986	MGI:1923236	HGNC	HGNC:18407
Agmo	1312038	362732	AGMO	1606863	392636	HGNC	Agmo	1323813	319660	MGI:2442495	HGNC	HGNC:33784
Ago1	1304619	313594	AGO1	1312163	26523	HGNC	Ago1	1312164	236511	MGI:2446630	HGNC	HGNC:3262
Ago2	621255	59117	AGO2	732767	27161	HGNC	Ago2	732768	239528	MGI:2446632	HGNC	HGNC:3263
Ago3	1309163	313593	AGO3	1319350	192669	HGNC	Ago3	1616587	214150	MGI:2446634	HGNC	HGNC:18421
Ago4	1304583	298533	AGO4	1312105	192670	RGD	Ago4	1312106	76850	MGI:1924100	RGD	HGNC:18424
Agpat1	1303287	406165	AGPAT1	1348475	10554	HGNC	Agpat1	1551668	55979	MGI:1932075	HGNC	HGNC:324
Agpat2	1309229	311821	AGPAT2	1319453	10555	HGNC	Agpat2	1319454	67512	MGI:1914762	HGNC	HGNC:325
Agpat3	1305787	294324	AGPAT3	1314029	56894	HGNC	Agpat3	1314030	28169	MGI:1336186	HGNC	HGNC:326
Agpat4	619916	170919	AGPAT4	1354001	56895	HGNC	Agpat4	732107	68262	MGI:1915512	HGNC	HGNC:20885
Agpat5	1306405	306582	AGPAT5	1347516	55326	HGNC	Agpat5	1550737	52123	MGI:1196345	HGNC	HGNC:20886
Agps	620364	84114	AGPS	732011	8540	RGD	Agps	732012	228061	MGI:2443065	RGD	HGNC:327
Agr2	1304606	298961	AGR2	1312142	10551	HGNC	Agr2	1312143	23795	MGI:1344405	HGNC	HGNC:328
Agr3	1565406	298959	AGR3	1604981	155465	HGNC	Agr3	1621930	403205	MGI:2685734	HGNC	HGNC:24167
Agrn	2067	25592	AGRN	1606873	375790	HGNC	Agrn	10117	11603	MGI:87961	HGNC	HGNC:329
Agrp	2068	25582	AGRP	736333	181	HGNC	Agrp	733559	11604	MGI:892013	HGNC	HGNC:330
Agt	2069	24179	AGT	731070	183	HGNC	Agt	10118	11606	MGI:87963	HGNC	HGNC:333
Agtpbp1	1306307	290986	AGTPBP1	1314853	23287	HGNC	A230056J06Rik	1608958	319469	MGI:2442089	HGNC	HGNC:17258
Agtr1a	2070	24180	AGTR1	68977	185	HGNC						HGNC:336
Agtr1b	2071	81638					Agtr1b	10123	11608	MGI:87965	RGD	
Agtr2	2072	24182	AGTR2	619558	186	HGNC	Agtr2	10126	11609	MGI:87966	HGNC	HGNC:338
Agtrap	1359346	298646	AGTRAP	1350151	57085	HGNC	Agtrap	1552153	11610	MGI:1339977	HGNC	HGNC:13539
Agxt	2073	24792	AGXT	736336	189	HGNC	Agxt	736337	11611	MGI:1329033	HGNC	HGNC:341
Agxt2	621767	83784	AGXT2	1352542	64902	HGNC	Agxt2	1616473	268782	MGI:2146052	HGNC	HGNC:14412
Ahctf1	1561291	360886	AHCTF1	1603679	25909	HGNC	Ahctf1	1558212	226747	MGI:1915033	HGNC	HGNC:24618
Ahcy	69260	29443	AHCY	731745	191	HGNC	Ahcy	736014	269378	MGI:87968	HGNC	HGNC:343
Ahcyl1	1309768	362013	AHCYL1	1320280	10768	HGNC	Ahcyl1	1320281	229709	MGI:2385184	HGNC	HGNC:344
Ahcyl2	1564895	312192	AHCYL2	1601771	23382	HGNC	Ahcyl2	1558124	74340	MGI:1921590	HGNC	HGNC:22204
Ahdc1	1310031	362617	AHDC1	1603658	27245	HGNC	Ahdc1	1552164	230793	MGI:2444218	HGNC	HGNC:25230
Ahi1	1303040	308923	AHI1	1348620	54806	HGNC	Ahi1	1552406	52906	MGI:87971	HGNC	HGNC:21575
Ahnak	619779	191572	AHNAK	1345625	79026	HGNC	Ahnak	1623993	66395	MGI:1316648	HGNC	HGNC:347
Ahnak2	1309696	314478	AHNAK2	1320178	113146	HGNC	Ahnak2	1620422	100041194	MGI:2144831	HGNC	HGNC:20125
Ahr	2074	25690	AHR	731071	196	HGNC	Ahr	10127	11622	MGI:105043	HGNC	HGNC:348
Ahrr	1559857	498999	AHRR	1348641	57491	HGNC	Ahrr	1557053	11624	MGI:1333776	HGNC	HGNC:346
Ahsa1	1589285	681996	AHSA1	1346562	10598	HGNC	Ahsa1	1618999	217737	MGI:2387603	HGNC	HGNC:1189
Ahsa2	1307171	305577	AHSA2P	1316203	130872	HGNC	Ahsa2	1316204	268390	MGI:1916133	HGNC	HGNC:20437
Ahsg	2075	25373	AHSG	736027	197	HGNC	Ahsg	10128	11625	MGI:107189	HGNC	HGNC:349
Ahsp	1306725	293522	AHSP	1315507	51327	HGNC	Ahsp	1619900	170812	MGI:2158492	HGNC	HGNC:18075
Aicda	1303222	399679	AICDA	1347771	57379	HGNC	Aicda	1551301	11628	MGI:1342279	HGNC	HGNC:13203
Aida	1592746	682999	AIDA	1603969	64853	HGNC	Aida	1615763	108909	MGI:1919737	HGNC	HGNC:25761
Aif1	61924	29427	AIF1	735562	199	HGNC	Aif1	62217	11629	MGI:1343098	HGNC	HGNC:352
Aif1l	1305081	362107	AIF1L	1312901	83543	HGNC	Aif1l	1312902	108897	MGI:1919598	HGNC	HGNC:28904
Aifm1	620817	83533	AIFM1	731380	9131	HGNC	Aifm1	731381	26926	MGI:1349419	HGNC	HGNC:8768
Aifm2	1304964	361843	AIFM2	1312709	84883	HGNC	Aifm2	1312710	71361	MGI:1918611	HGNC	HGNC:21411
Aifm3	1306028	303786	AIFM3	1604991	150209	HGNC	Aifm3	1314409	72168	MGI:1919418	HGNC	HGNC:26398
Aig1	1562920	292486	AIG1	1346084	51390	HGNC	Aig1	1556876	66253	MGI:1913503	HGNC	HGNC:21607
Aim2	1307283	304987	AIM2	1316387	9447	HGNC	Aim2	1622795	383619	MGI:2686159	HGNC	HGNC:357
Aimp1	620466	114632	AIMP1	1344147	9255	HGNC	Aimp1	1553720	13722	MGI:102774	HGNC	HGNC:10648
Aimp2	1560787	288480	AIMP2	1603320	7965	HGNC	Aimp2	1558472	231872	MGI:2385237	HGNC	HGNC:20609
Aip	628619	282827	AIP	1354071	9049	HGNC	Aip	1550715	11632	MGI:109622	HGNC	HGNC:358
Aipl1	70906	59110	AIPL1	735610	23746	HGNC	Aipl1	733112	114230	MGI:2148800	HGNC	HGNC:359
Aire	1311139	294328	AIRE	1322440	326	HGNC	Aire	1322441	11634	MGI:1338803	HGNC	HGNC:360
Ajap1	1590138	687031	AJAP1	1603390	55966	HGNC	Ajap1	1609478	230959	MGI:2685419	HGNC	HGNC:30801
Ajm1	1560470	362083	AJM1	3302853	389813	HGNC	Gm996	1620433	381353	MGI:2685842	HGNC	HGNC:37284
Ajuba	620407	85265	AJUBA	1343876	84962	HGNC	Ajuba	1553393	16475	MGI:1341886	HGNC	HGNC:20250
Ak1	2076	24183	AK1	736701	203	HGNC	Ak1	10129	11636	MGI:87977	HGNC	HGNC:361
Ak2	2077	24184	AK2	735291	204	HGNC	Ak2	10130	11637	MGI:87978	HGNC	HGNC:362
Ak3	619885	26956	AK3	737588	50808	HGNC	Ak3	1551951	56248	MGI:1860835	HGNC	HGNC:17376
Ak4	2078	29223	AK4	1606591	205	HGNC	Ak4	1551504	11639	MGI:87979	HGNC	HGNC:363
Ak5	1590818	365985	AK5	1353587	26289	HGNC	Ak5	1557503	229949	MGI:2677491	HGNC	HGNC:365
Ak6	7387335	102238592	AK6	7382322	102157402	RGD	Ak6	7401162	102216272	MGI:5510732	HGNC	HGNC:49151
Ak7	1309600	314416	AK7	1320025	122481	HGNC	Ak7	1617449	78801	MGI:1926051	HGNC	HGNC:20091
Ak8	1303144	311833	AK8	1350831	158067	HGNC	Ak8	1332480	68870	MGI:1916120	HGNC	HGNC:26526
Ak9	1559879	294521	AK9	1354002	221264	HGNC	Ak9	2301662	633979	MGI:2685080	HGNC	HGNC:33814
Akain1	2324352	100362606	AKAIN1	5131749	642597	HGNC	Akain1	1616438	320722	MGI:2444600	HGNC	HGNC:28285
Akap1	620826	114124	AKAP1	1343676	8165	HGNC	Akap1	731357	11640	MGI:104729	HGNC	HGNC:367
Akap10	1308869	360540	AKAP10	70080	11216	HGNC	Akap10	70081	56697	MGI:1890218	HGNC	HGNC:368
Akap11	2079	498549	AKAP11	736276	11215	HGNC	Akap11	1332372	219181	MGI:2684060	HGNC	HGNC:369
Akap12	70988	83425	AKAP12	737243	9590	HGNC	Akap12	737244	83397	MGI:1932576	HGNC	HGNC:370
Akap13	727893	293024	AKAP13	736118	11214	HGNC	Akap13	1623129	75547	MGI:2676556	HGNC	HGNC:371
Akap14	708510	60332	AKAP14	1353822	158798	HGNC	Akap14	1619634	434756	MGI:3618288	HGNC	HGNC:24061
Akap17a	1564640	288526	AKAP17A	1606031	8227	HGNC	Akap17b	1557444	338351	MGI:2443758	HGNC	HGNC:18783
Akap2	1305135	298024	AKAP2	1312990	11217	HGNC	Akap2	1312991	11641	MGI:1306795	HGNC	HGNC:372
Akap3	1359735	312720	AKAP3	1348905	10566	HGNC	Akap3	1553405	11642	MGI:1341149	HGNC	HGNC:373
Akap4	620828	79254	AKAP4	732830	8852	HGNC	Akap4	732831	11643	MGI:102794	HGNC	HGNC:374
Akap5	620829	171026	AKAP5	1345297	9495	HGNC	Akap5	1621303	238276	MGI:2685104	HGNC	HGNC:375
Akap6	69412	64553	AKAP6	69458	9472	HGNC	Akap6	1550845	238161	MGI:3050566	HGNC	HGNC:376
Akap7	1303071	361458	AKAP7	1350760	9465	HGNC	Akap7	1617174	432442	MGI:1859150	HGNC	HGNC:377
Akap8	620832	116633	AKAP8	731444	10270	HGNC	Akap8	731445	56399	MGI:1928488	HGNC	HGNC:378
Akap8l	1359200	299569	AKAP8L	1347470	26993	HGNC	Akap8l	1551047	54194	MGI:1860606	HGNC	HGNC:29857
Akap9	620833	246150	AKAP9	1349720	10142	HGNC	Akap9	1550755	100986	MGI:2178217	HGNC	HGNC:379
Akip1	1306959	361624	AKIP1	1315871	56672	HGNC	Akip1	1623242	57373	MGI:3041226	HGNC	HGNC:1170
Akirin1	1585989	595134	AKIRIN1	1606232	79647	HGNC	Akirin1	1319976	68050	MGI:1915300	HGNC	HGNC:25744
Akirin2	1307791	297968	AKIRIN2	1317188	55122	HGNC	Akirin2	1617911	433693	MGI:1889364	HGNC	HGNC:21407
Akna	1308202	362530	AKNA	1317844	80709	HGNC	Akna	1623868	100182	MGI:2140340	HGNC	HGNC:24108
Aknad1	1583957	691416	AKNAD1	1604964	254268	HGNC	Aknad1	1617222	329738	MGI:3584453	HGNC	HGNC:28398
Akr1a1	68346	78959	AKR1A1	68486	10327	HGNC	Akr1a1	1331936	58810	MGI:1929955	HGNC	HGNC:380
Akr1b1	2092	24192	AKR1B1	732178	231	HGNC	Akr1b3	736610	11677	MGI:1353494	HGNC	HGNC:381
Akr1b10	1308277	296972	AKR1B10	1317959	57016	RGD	Akr1b10	1317960	67861	MGI:1915111	Transitive Ortholog Pipeline	HGNC:382
Akr1b7	620257	116463	AKR1B15	3516654	441282	HGNC						HGNC:37281
Akr1b8	708475	286921					Akr1b8	1550101	14187	MGI:107673	HGNC	
Akr1c1	1306847	307092	AKR1C4	1347108	1109	HGNC	Akr1c6	1315696	83702	MGI:1933427	RGD	HGNC:387
Akr1c2	1311841	291283	AKR1C2	1353901	1646	HGNC	Akr1c21	1323510	77337	MGI:1924587	HGNC	HGNC:385
Akr1c3	708428	171516	AKR1C3	1352888	8644	HGNC	Akr1c18	733290	105349	MGI:2145420	RGD	HGNC:386
Akr1cl	1307514	361267	AKR1C8P	1316753	340811	HGNC	Gm18857	5142697	100417836	MGI:5011042	RGD	HGNC:23469
Akr1d1	620752	192242	AKR1D1	736637	6718	HGNC	Akr1d1	733770	208665	MGI:2384785	HGNC	HGNC:388
Akr1e2	1309599	307091	AKR1E2	1320023	83592	HGNC	Akr1e1	1320024	56043	MGI:1914758	HGNC	HGNC:23437
Akr7a2	620311	171445	AKR7A2	732683	8574	HGNC	Akr7a5	732684	110198	MGI:107796	HGNC	HGNC:389
Akr7a3	628635	26760	AKR7A3	733693	22977	HGNC						HGNC:390
Akt1	2081	24185	AKT1	732909	207	HGNC	Akt1	735336	11651	MGI:87986	HGNC	HGNC:391
Akt1s1	1312049	292887	AKT1S1	1323832	84335	HGNC	Akt1s1	1323833	67605	MGI:1914855	HGNC	HGNC:28426
Akt2	2082	25233	AKT2	732407	208	HGNC	Akt2	10132	11652	MGI:104874	HGNC	HGNC:392
Akt3	62390	29414	AKT3	735623	10000	HGNC	Akt3	62395	23797	MGI:1345147	HGNC	HGNC:393
Aktip	1311170	291906	AKTIP	1322487	64400	HGNC	Aktip	1624089	14339	MGI:3693832	HGNC	HGNC:16710
Alad	2083	25374	ALAD	736545	210	HGNC	Alad	10133	17025	MGI:96853	HGNC	HGNC:395
Alas1	68392	65155	ALAS1	68572	211	HGNC	Alas1	68573	11655	MGI:87989	HGNC	HGNC:396
Alas2	2084	25748	ALAS2	736755	212	HGNC	Alas2	732282	11656	MGI:87990	HGNC	HGNC:397
Alb	2085	24186	ALB	735404	213	HGNC	Alb	10136	11657	MGI:87991	HGNC	HGNC:399
Alcam	619972	79559	ALCAM	733283	214	HGNC	Alcam	733284	11658	MGI:1313266	HGNC	HGNC:400
Aldh16a1	1566295	361571	ALDH16A1	1350465	126133	HGNC	Aldh16a1	1557520	69748	MGI:1916998	HGNC	HGNC:28114
Aldh18a1	1311431	361755	ALDH18A1	1350073	5832	HGNC	Aldh18a1	1553733	56454	MGI:1888908	HGNC	HGNC:9722
Aldh1a1	2087	24188	ALDH1A1	736747	216	HGNC	Aldh1a1	1332089	11668	MGI:1353450	HGNC	HGNC:402
Aldh1a2	620250	116676	ALDH1A2	734163	8854	HGNC	Aldh1a2	734164	19378	MGI:107928	HGNC	HGNC:15472
Aldh1a3	628662	266603	ALDH1A3	1353558	220	HGNC	Aldh1a3	733398	56847	MGI:1861722	HGNC	HGNC:409
Aldh1b1	1306737	298079	ALDH1B1	1315525	219	HGNC	Aldh1b1	1315526	72535	MGI:1919785	HGNC	HGNC:407
Aldh1l1	621294	64392	ALDH1L1	1606025	10840	HGNC	Aldh1l1	1614993	107747	MGI:1340024	HGNC	HGNC:3978
Aldh1l2	1309458	299699	ALDH1L2	1345617	160428	HGNC	Aldh1l2	1551620	216188	MGI:2444680	HGNC	HGNC:26777
Aldh2	69219	29539	ALDH2	69220	217	HGNC	Aldh2	69218	11669	MGI:99600	HGNC	HGNC:404
Aldh3a1	2088	25375	ALDH3A1	733180	218	HGNC	Aldh3a1	733181	11670	MGI:1353451	HGNC	HGNC:405
Aldh3a2	61866	65183	ALDH3A2	737085	224	HGNC	Aldh3a2	62158	11671	MGI:1353452	HGNC	HGNC:403
Aldh3b1	1359546	309147	ALDH3B1	1349903	221	HGNC	Aldh3b1	1551312	67689	MGI:1914939	HGNC	HGNC:410
Aldh3b2	1584166	688800	ALDH3B2	1318187	222	RGD	Aldh3b2	1318188	621603	MGI:2147613	RGD	HGNC:411
Aldh4a1	1624206	641316	ALDH4A1	1346272	8659	HGNC	Aldh4a1	1618187	212647	MGI:2443883	HGNC	HGNC:406
Aldh5a1	621422	291133	ALDH5A1	735245	7915	HGNC	Aldh5a1	1623821	214579	MGI:2441982	HGNC	HGNC:408
Aldh6a1	621556	81708	ALDH6A1	1344188	4329	HGNC	Aldh6a1	733434	104776	MGI:1915077	HGNC	HGNC:7179
Aldh7a1	1308614	291450	ALDH7A1	1318489	501	HGNC	Aldh7a1	1318490	110695	MGI:108186	HGNC	HGNC:877
Aldh8a1	1590218	685750	ALDH8A1	1319646	64577	HGNC	Aldh8a1	1319647	237320	MGI:2653900	HGNC	HGNC:15471
Aldh9a1	68409	64040	ALDH9A1	68603	223	HGNC	Aldh9a1	68604	56752	MGI:1861622	HGNC	HGNC:412
Aldoa	2089	24189	ALDOA	735815	226	HGNC	Aldoa	10139	11674	MGI:87994	HGNC	HGNC:414
Aldoart2	1359133	299052					Aldoart2	1623093	79459	MGI:1931052	RGD	
Aldob	2090	24190	ALDOB	737371	229	HGNC	Aldob	10140	230163	MGI:87995	HGNC	HGNC:417
Aldoc	2091	24191	ALDOC	69125	230	HGNC	Aldoc	10143	11676	MGI:101863	HGNC	HGNC:418
Alg1	1310700	360475	ALG1	1321758	56052	HGNC	Alg1	1321759	208211	MGI:2384774	HGNC	HGNC:18294
Alg10	708500	245960	ALG10	1345350	84920	HGNC	Alg10b	1623681	380959	MGI:2146159	HGNC	HGNC:23162
Alg11	1564725	361174	ALG11	1604899	440138	HGNC	Alg11	1614213	207958	MGI:2142632	HGNC	HGNC:32456
Alg12	1304826	315212	ALG12	1312492	79087	HGNC	Alg12	1622983	223774	MGI:2385025	HGNC	HGNC:19358
Alg13	1359416	300284	ALG13	1351399	79868	HGNC	Alg13	1550222	67574	MGI:1914824	HGNC	HGNC:30881
Alg14	1312003	362031	ALG14	1604512	199857	HGNC	Alg14	1323757	66789	MGI:1914039	HGNC	HGNC:28287
Alg2	1309940	313231	ALG2	1320554	85365	HGNC	Alg2	1320555	56737	MGI:1914731	HGNC	HGNC:23159
Alg3	1306004	287983	ALG3	1314369	10195	HGNC	Alg3	1314370	208624	MGI:1098592	HGNC	HGNC:23056
Alg5	1308900	295051	ALG5	1318934	29880	HGNC	Alg5	1318935	66248	MGI:1913498	HGNC	HGNC:20266
Alg6	1308815	362547	ALG6	1318803	29929	HGNC	Alg6	1318804	320438	MGI:2444031	HGNC	HGNC:23157
Alg8	1305468	293129	ALG8	1313512	79053	HGNC	Alg8	1313513	381903	MGI:2141959	HGNC	HGNC:23161
Alg9	1311272	367083	ALG9	1342764	79796	HGNC	Alg9	1322641	102580	MGI:1924753	HGNC	HGNC:15672
Alk	628622	266802	ALK	1353820	238	HGNC	Alk	1553242	11682	MGI:103305	HGNC	HGNC:427
Alkal1	1583530	100910984	ALKAL1	1604440	389658	HGNC	Alkal1	1621850	620393	MGI:3645495	HGNC	HGNC:33775
Alkal2	1587117	679566	ALKAL2	1602961	285016	HGNC	Alkal2	2306863	100294583	MGI:3697448	HGNC	HGNC:27683
Alkbh1	1308327	362766	ALKBH1	1318033	8846	HGNC	Alkbh1	1318034	211064	MGI:2384034	HGNC	HGNC:17911
Alkbh2	1306377	304578	ALKBH2	1605008	121642	HGNC	Alkbh2	1314959	231642	MGI:2141032	HGNC	HGNC:32487
Alkbh3	1359731	362169	ALKBH3	1606677	221120	HGNC	Alkbh3	1550946	69113	MGI:1916363	HGNC	HGNC:30141
Alkbh4	1308608	288587	ALKBH4	1603303	54784	HGNC	Alkbh4	1318481	72041	MGI:1919291	HGNC	HGNC:21900
Alkbh5	1309496	303193	ALKBH5	1603209	54890	HGNC	Alkbh5	1319866	268420	MGI:2144489	HGNC	HGNC:25996
Alkbh6	1566318	292780	ALKBH6	1605913	84964	HGNC	Alkbh6	1621325	233065	MGI:2142037	HGNC	HGNC:28243
Alkbh7	1598126	679944	ALKBH7	1352016	84266	HGNC	Alkbh7	1623236	66400	MGI:1913650	HGNC	HGNC:21306
Alkbh8	1304687	366783	ALKBH8	1602194	91801	HGNC	Alkbh8	1312278	67667	MGI:1914917	HGNC	HGNC:25189
Allc	621804	246758	ALLC	736731	55821	HGNC	Allc	1552268	94041	MGI:2136971	HGNC	HGNC:17377
Alms1	1311590	297408	ALMS1	1323128	7840	HGNC	Alms1	1616534	236266	MGI:1934606	HGNC	HGNC:428
Alox12	1311159	287454	ALOX12	1322469	239	HGNC	Alox12	1322470	11684	MGI:87998	HGNC	HGNC:429
Alox12b	1305330	287425	ALOX12B	1313295	242	HGNC	Alox12b	1313296	11686	MGI:1274782	HGNC	HGNC:430
Alox15	70493	81639	ALOX15	1352372	246	HGNC	Alox15	733626	11687	MGI:87997	HGNC	HGNC:433
Alox15b	628809	266604	ALOX15B	731629	247	HGNC	Alox8	731630	11688	MGI:1098228	HGNC	HGNC:434
Alox5	2096	25290	ALOX5	732775	240	HGNC	Alox5	10147	11689	MGI:87999	HGNC	HGNC:435
Alox5ap	2097	29624	ALOX5AP	736460	241	HGNC	Alox5ap	736461	11690	MGI:107505	HGNC	HGNC:436
Aloxe3	1306252	287424	ALOXE3	1314765	59344	HGNC	Aloxe3	1314766	23801	MGI:1345140	HGNC	HGNC:13743
Alpi	2099	24197	ALPI	737157	248	RGD	Alpi	1623897	76768	MGI:1924018	HGNC	HGNC:437
Alpk1	1304613	310879	ALPK1	1351787	80216	HGNC	Alpk1	1550001	71481	MGI:1918731	HGNC	HGNC:20917
Alpk2	1564431	498875	ALPK2	1343226	115701	HGNC	Alpk2	1557978	225638	MGI:2449492	HGNC	HGNC:20565
Alpk3	1309860	365298	ALPK3	1344760	57538	HGNC	Alpk3	1551376	116904	MGI:2151224	HGNC	HGNC:17574
Alpl	2100	25586	ALPL	1346147	249	HGNC	Alpl	731885	11647	MGI:87983	HGNC	HGNC:438
Alpp	2325055	100359675	ALPP	1314395	250	RGD						HGNC:439
Alppl2	1565100	367308	ALPPL2	1347925	251	RGD	Alppl2	1314396	11650	MGI:108009	RGD	HGNC:441
Als2	1310372	363235	ALS2	1321241	57679	HGNC	Als2	1321242	74018	MGI:1921268	HGNC	HGNC:443
Als2cl	1305208	316017	ALS2CL	1605837	259173	HGNC	Als2cl	1553626	235633	MGI:2447532	HGNC	HGNC:20605
Als2cr12	1359362	316413	ALS2CR12	1343894	130540	HGNC	Als2cr12	1616647	108812	MGI:1918359	HGNC	HGNC:14439
Alx1	2273	25401	ALX1	732877	8092	HGNC	Alx1	10288	216285	MGI:104621	HGNC	HGNC:1494
Alx3	1359270	365900	ALX3	1352384	257	HGNC	Alx3	1614475	11694	MGI:1277097	HGNC	HGNC:449
Alx4	1310201	296511	ALX4	1320963	60529	HGNC	Alx4	1320964	11695	MGI:108359	HGNC	HGNC:450
Alyref	1594679	690585	ALYREF	1322669	10189	HGNC	Alyref	1322670	21681	MGI:1341044	HGNC	HGNC:19071
Amacr	3048	25284	AMACR	735888	23600	HGNC	Amacr	735889	17117	MGI:1098273	HGNC	HGNC:451
Ambn	2101	25376	AMBN	736409	258	HGNC	Ambn	10149	11698	MGI:104655	HGNC	HGNC:452
Ambp	2102	25377	AMBP	735479	259	HGNC	Ambp	10150	11699	MGI:88002	HGNC	HGNC:453
Ambra1	621330	59319	AMBRA1	1604349	55626	HGNC	Ambra1	1551408	228361	MGI:2443564	HGNC	HGNC:25990
Amd1	2104	81640	AMD1	1351440	262	HGNC	Amd1	10151	11702	MGI:88004	HGNC	HGNC:457
Amdhd1	1308879	299735	AMDHD1	1603900	144193	HGNC	Amdhd1	1318903	71761	MGI:1919011	HGNC	HGNC:28577
Amdhd2	1304601	302972	AMDHD2	1603049	51005	HGNC	Amdhd2	1332011	245847	MGI:2443978	HGNC	HGNC:24262
Amelx	2107	29160	AMELX	735379	265	HGNC	Amelx	735380	11704	MGI:88005	HGNC	HGNC:461
Amer1	1560322	501584	AMER1	1606716	139285	HGNC	Amer1	1617499	72345	MGI:1919595	HGNC	HGNC:26837
Amer2	1559605	498529	AMER2	1604720	219287	HGNC	Amer2	1619126	72125	MGI:1919375	HGNC	HGNC:26360
Amer3	1560420	501122	AMER3	1601927	205147	HGNC	Amer3	1618189	211383	MGI:3026939	HGNC	HGNC:26771
Amfr	1311551	361367	AMFR	1323068	267	HGNC	Amfr	1323069	23802	MGI:1345634	HGNC	HGNC:463
Amh	2108	25378	AMH	736161	268	HGNC	Amh	10152	11705	MGI:88006	HGNC	HGNC:464
Amhr2	70964	29530	AMHR2	733276	269	HGNC	Amhr2	733277	110542	MGI:105062	HGNC	HGNC:465
Amigo1	1303079	295365	AMIGO1	1606525	57463	HGNC	Amigo1	1552604	229715	MGI:2653612	HGNC	HGNC:20824
Amigo2	727911	300186	AMIGO2	736884	347902	HGNC	Amigo2	1553273	105827	MGI:2145995	HGNC	HGNC:24073
Amigo3	631413	316003	AMIGO3	735629	386724	HGNC	Amigo3	735630	320844	MGI:2444854	HGNC	HGNC:24075
Ammecr1	1561004	501539	AMMECR1	1347096	9949	HGNC	Ammecr1	1557442	56068	MGI:1860206	HGNC	HGNC:467
Ammecr1l	1307915	307526	AMMECR1L	1605931	83607	HGNC	Ammecr1l	1317386	225339	MGI:2442711	HGNC	HGNC:28658
Amn	1308634	314459	AMN	1318522	81693	HGNC	Amn	1318523	93835	MGI:1934943	HGNC	HGNC:14604
Amn1	1308119	302032	AMN1	1606942	196394	HGNC	Amn1	1317708	232566	MGI:2442933	HGNC	HGNC:27281
Amot	1564027	300289	AMOT	1344662	154796	HGNC	Amot	1558295	27494	MGI:108440	HGNC	HGNC:17810
Amotl1	1305268	315430	AMOTL1	1313196	154810	HGNC	Amotl1	1313197	75723	MGI:1922973	HGNC	HGNC:17811
Amotl2	70977	65157	AMOTL2	737053	51421	HGNC	Amotl2	737054	56332	MGI:1929286	HGNC	HGNC:17812
Ampd1	2109	25028	AMPD1	735799	270	HGNC	Ampd1	10154	229665	MGI:88015	HGNC	HGNC:468
Ampd2	2110	362015	AMPD2	1346106	271	HGNC	Ampd2	736818	109674	MGI:88016	HGNC	HGNC:469
Ampd3	2111	25095	AMPD3	732010	272	HGNC	Ampd3	10155	11717	MGI:1096344	HGNC	HGNC:470
Amph	620274	60668	AMPH	733884	273	RGD	Amph	733885	218038	MGI:103574	RGD	HGNC:471
Amt	1359408	306586	AMT	1343884	275	HGNC	Amt	1621879	434437	MGI:3646700	HGNC	HGNC:473
Amtn	1592356	689404	AMTN	1604908	401138	HGNC	Amtn	1614326	71421	MGI:1918671	HGNC	HGNC:33188
Amy1a	2113	24203	AMY2B	1319648	280	HGNC	Amy1	1558374	11722	MGI:88019	HGNC	HGNC:478
Amz1	1311314	304317	AMZ1	1605859	155185	HGNC	Amz1	1322703	231842	MGI:2442258	HGNC	HGNC:22231
Amz2	1304846	360650	AMZ2	1605392	51321	HGNC	Amz2	1312519	13929	MGI:104837	HGNC	HGNC:28041
Anapc1	1306629	311412	ANAPC1	1353292	64682	HGNC	Anapc1	1315354	17222	MGI:103097	HGNC	HGNC:19988
Anapc10	1308936	361389	ANAPC10	1318993	10393	HGNC	Anapc10	1318994	68999	MGI:1916249	HGNC	HGNC:24077
Anapc11	1561880	498030	ANAPC11	1343647	51529	HGNC	Anapc11	1557950	66156	MGI:1913406	HGNC	HGNC:14452
Anapc13	1583270	685029	ANAPC13	1346286	25847	HGNC	Anapc13	1623197	69010	MGI:1916260	HGNC	HGNC:24540
Anapc15	1311634	293155	ANAPC15	1601769	25906	HGNC	Anapc15	1323195	75430	MGI:1922680	HGNC	HGNC:24531
Anapc16	2321124	100360936	ANAPC16	1345646	119504	HGNC	Anapc16	1618395	52717	MGI:1289325	HGNC	HGNC:26976
Anapc2	1305546	296558	ANAPC2	1313636	29882	HGNC	Anapc2	1313637	99152	MGI:2139135	HGNC	HGNC:19989
Anapc4	1306572	305420	ANAPC4	1315264	29945	HGNC	Anapc4	1315265	52206	MGI:1098673	HGNC	HGNC:19990
Anapc5	1306125	288671	ANAPC5	1314558	51433	HGNC	Anapc5	1314559	59008	MGI:1929722	HGNC	HGNC:15713
Anapc7	1311927	304490	ANAPC7	1344930	51434	HGNC	Anapc7	1323638	56317	MGI:1929711	HGNC	HGNC:17380
Ang	1594539	305843	ANG	1349500	283	RGD	Ang	1558200	11727	MGI:88022	RGD	HGNC:483
Ang2	1359373	497229					Ang2	1624110	11731	MGI:104984	RGD	
Angel1	1306238	362765	ANGEL1	1314740	23357	HGNC	Angel1	1551421	68737	MGI:1915987	HGNC	HGNC:19961
Angel2	1305056	305035	ANGEL2	1601837	90806	HGNC	Angel2	1551319	52477	MGI:1196310	HGNC	HGNC:30534
Angpt1	628896	89807	ANGPT1	733136	284	HGNC	Angpt1	1551549	11600	MGI:108448	HGNC	HGNC:484
Angpt2	621861	89805	ANGPT2	730844	285	HGNC	Angpt2	1550503	11601	MGI:1202890	HGNC	HGNC:485
Angpt4	1307539	296269	ANGPT4	1316792	51378	HGNC	Angpt4	1550750	11602	MGI:1336887	HGNC	HGNC:487
Angptl1	1598128	679942	ANGPTL1	1347249	9068	HGNC	Angptl1	1614318	72713	MGI:1919963	HGNC	HGNC:489
Angptl2	620004	171100	ANGPTL2	733949	23452	HGNC	Angptl2	733950	26360	MGI:1347002	HGNC	HGNC:490
Angptl3	1564505	502970	ANGPTL3	1346260	27329	HGNC	Angptl3	1557682	30924	MGI:1353627	HGNC	HGNC:491
Angptl4	735058	362850	ANGPTL4	1344384	51129	HGNC	Angptl4	1553412	57875	MGI:1888999	HGNC	HGNC:16039
Angptl6	1311141	298698	ANGPTL6	1322443	83854	HGNC	Angptl6	1322444	70726	MGI:1917976	HGNC	HGNC:23140
Angptl7	7553363	102552055	ANGPTL7	1350833	10218	HGNC	Angptl7	1616240	654812	MGI:3605801	HGNC	HGNC:24078
Angptl8	2320121	100361444	ANGPTL8	1607022	55908	HGNC	Angptl8	1621827	624219	MGI:3643534	HGNC	HGNC:24933
Ank1	1309620	306570	ANK1	1320055	286	HGNC	Ank1	1320056	11733	MGI:88024	HGNC	HGNC:492
Ank2	620156	362036	ANK2	1317291	287	HGNC	Ank2	1620669	109676	MGI:88025	RGD	HGNC:493
Ank3	620157	361833	ANK3	1318779	288	HGNC	Ank3	734217	11735	MGI:88026	HGNC	HGNC:494
Ankar	1561071	501138	ANKAR	1603564	150709	HGNC	Ankar	1614820	319695	MGI:2442559	HGNC	HGNC:26350
Ankdd1a	1586052	100362785	ANKDD1A	1604469	348094	HGNC	Ankdd1a	1622790	330963	MGI:2686319	HGNC	HGNC:28002
Ankdd1b	2325067	100359662	ANKDD1B	2301773	728780	HGNC	Ankdd1b	1314965	271144	MGI:2444730	HGNC	HGNC:32525
Ankef1	1304809	296184	ANKEF1	1312470	63926	HGNC	Ankef1	1312471	319196	MGI:2441685	HGNC	HGNC:15803
Ankfn1	1559713	100364574	ANKFN1	1604222	162282	HGNC	Ankfn1	1621183	382543	MGI:2686021	HGNC	HGNC:26766
Ankfy1	1309598	303292	ANKFY1	1320021	51479	HGNC	Ankfy1	1320022	11736	MGI:1337008	HGNC	HGNC:20763
Ankh	619925	114506	ANKH	734405	56172	HGNC	Ank	734406	11732	MGI:3045421	HGNC	HGNC:15492
Ankhd1	4892133	100529260	ANKHD1	1606539	54882	RGD	Ankhd1	1616644	108857	MGI:1921733	RGD	HGNC:24714
Ankib1	1597088	368062	ANKIB1	1316285	54467	HGNC	Ankib1	1552648	70797	MGI:1918047	HGNC	HGNC:22215
Ankk1	1305538	367080	ANKK1	1313623	255239	HGNC	Ankk1	1620554	244859	MGI:3045301	HGNC	HGNC:21027
Ankle1	1308184	361122	ANKLE1	1605878	126549	HGNC	Ankle1	1550241	234396	MGI:1918775	HGNC	HGNC:26812
Ankle2	1310191	360829	ANKLE2	1604388	23141	HGNC	Ankle2	1622270	71782	MGI:1261856	HGNC	HGNC:29101
Ankmy1	1595229	684015	ANKMY1	1345862	51281	HGNC	Ankmy1	1618943	241158	MGI:3045261	HGNC	HGNC:20987
Ankmy2	1306017	314046	ANKMY2	1314392	57037	HGNC	Ankmy2	1552350	217473	MGI:2144755	HGNC	HGNC:25370
Ankra2	1303108	294679	ANKRA2	1347651	57763	RGD	Ankra2	1552699	68558	MGI:1915808	RGD	HGNC:13208
Ankrd1	61989	27064	ANKRD1	1348352	27063	HGNC	Ankrd1	62281	107765	MGI:1097717	HGNC	HGNC:15819
Ankrd10	1310501	361183	ANKRD10	1321439	55608	HGNC	Ankrd10	1321440	102334	MGI:1921840	HGNC	HGNC:20265
Ankrd11	1306679	365023	ANKRD11	1315433	29123	HGNC	Ankrd11	1552507	77087	MGI:1924337	HGNC	HGNC:21316
Ankrd12	1310118	316775	ANKRD12	1320836	23253	HGNC	Ankrd12	1320837	106585	MGI:1914357	HGNC	HGNC:29135
Ankrd13a	1308577	360823	ANKRD13A	1318431	88455	HGNC	Ankrd13a	1617543	68420	MGI:1915670	HGNC	HGNC:21268
Ankrd13b	1564005	360575	ANKRD13B	1606740	124930	HGNC	Ankrd13b	1618850	268445	MGI:2144501	HGNC	HGNC:26363
Ankrd13c	1595074	685374	ANKRD13C	1604586	81573	HGNC	Ankrd13c	1617912	433667	MGI:2139746	HGNC	HGNC:25374
Ankrd13d	1309156	361699	ANKRD13D	1605234	338692	HGNC	Ankrd13d	1553076	68423	MGI:1915673	HGNC	HGNC:27880
Ankrd16	1311405	307102	ANKRD16	1322851	54522	HGNC	Ankrd16	1553724	320816	MGI:2444796	HGNC	HGNC:23471
Ankrd17	1562348	289521	ANKRD17	1607057	26057	HGNC	Ankrd17	1615004	81702	MGI:1932101	HGNC	HGNC:23575
Ankrd2	1305104	309374	ANKRD2	1312939	26287	HGNC	Ankrd2	1312940	56642	MGI:1861447	HGNC	HGNC:495
Ankrd22	1307862	294093	ANKRD22	1317302	118932	HGNC	Ankrd22	1624033	52024	MGI:1277101	HGNC	HGNC:28321
Ankrd23	1310398	316330	ANKRD23	1321281	200539	HGNC	Ankrd23	1321282	78321	MGI:1925571	HGNC	HGNC:24470
Ankrd24	1311385	299639	ANKRD24	1322819	170961	HGNC	Ankrd24	1553716	70615	MGI:1890394	HGNC	HGNC:29424
Ankrd26	1310736	312667	ANKRD26	1314711	22852	HGNC	Ankrd26	1558016	232339	MGI:1917887	HGNC	HGNC:29186
Ankrd27	1307106	361555	ANKRD27	1316102	84079	HGNC	Ankrd27	1316103	245886	MGI:2444103	HGNC	HGNC:25310
Ankrd28	1559931	306264	ANKRD28	1343361	23243	HGNC	Ankrd28	1558077	105522	MGI:2145661	HGNC	HGNC:29024
Ankrd29	1587260	498823	ANKRD29	1317259	147463	RGD	Ankrd29	1317260	225187	MGI:2687055	RGD	HGNC:27110
Ankrd30a	1309783	295999	ANKRD30A	1350593	91074	HGNC						HGNC:17234
Ankrd31	2323520	100359720	ANKRD31	1354086	256006	HGNC	Ankrd31	5134233	625662	MGI:5006716	HGNC	HGNC:26853
Ankrd33	1586880	683410	ANKRD33	1344617	341405	HGNC	Ankrd33	1622137	208258	MGI:2443398	HGNC	HGNC:13788
Ankrd33b	1564227	310200	ANKRD33B	2307384	651746	HGNC	Ankrd33b	1558105	67434	MGI:1917904	HGNC	HGNC:35240
Ankrd34a	1308412	295283	ANKRD34A	1347090	284615	HGNC	Ankrd34a	1617128	545554	MGI:3617846	HGNC	HGNC:27639
Ankrd34b	1594383	499506	ANKRD34B	1604706	340120	HGNC	Ankrd34b	1558098	218440	MGI:2443245	HGNC	HGNC:33736
Ankrd34c	1305403	300889	ANKRD34C	2291762	390616	HGNC	Ankrd34c	1313415	330998	MGI:2685617	HGNC	HGNC:33888
Ankrd35	1305527	365881	ANKRD35	1352290	148741	HGNC	Ankrd35	1552869	213121	MGI:2442590	HGNC	HGNC:26323
Ankrd36	735187	305491	ANKRD36	1342961	375248	RGD	Ankrd36	1557920	76389	MGI:1923639	RGD	HGNC:24079
Ankrd37	1565715	361149	ANKRD37	1604164	353322	HGNC	Ankrd37	1616237	654824	MGI:3603344	HGNC	HGNC:29593
Ankrd39	1559504	367251	ANKRD39	1602717	51239	HGNC	Ankrd39	1558519	109346	MGI:1914816	HGNC	HGNC:28640
Ankrd40	1594678	690586	ANKRD40	1602991	91369	HGNC	Ankrd40	1553519	71452	MGI:1918702	HGNC	HGNC:28233
Ankrd42	1310789	293117	ANKRD42	1605233	338699	HGNC	Ankrd42	1550078	73845	MGI:1921095	HGNC	HGNC:26752
Ankrd44	1561893	301415	ANKRD44	1605602	91526	HGNC	Ankrd44	1621976	329154	MGI:3045243	HGNC	HGNC:25259
Ankrd45	1311153	289152	ANKRD45	1606657	339416	HGNC	Ankrd45	1551926	73844	MGI:1921094	HGNC	HGNC:24786
Ankrd46	1309382	299982	ANKRD46	1606443	157567	HGNC	Ankrd46	1552824	68839	MGI:1916089	HGNC	HGNC:27229
Ankrd49	1311759	315434	ANKRD49	1606551	54851	HGNC	Ankrd49	1556900	56503	MGI:1930842	HGNC	HGNC:25970
Ankrd50	1311665	294988	ANKRD50	1603620	57182	HGNC	Ankrd50	1323242	99696	MGI:2139777	HGNC	HGNC:29223
Ankrd52	1307124	362811	ANKRD52	1601705	283373	HGNC	Ankrd52	1316132	237615	MGI:2444029	HGNC	HGNC:26614
Ankrd53	1561200	500230	ANKRD53	1605329	79998	HGNC	Ankrd53	1558621	75305	MGI:1922555	HGNC	HGNC:25691
Ankrd54	1309552	362957	ANKRD54	1605877	129138	HGNC	Ankrd54	1319954	223690	MGI:2444209	HGNC	HGNC:25185
Ankrd55	1307735	361898	ANKRD55	1605952	79722	HGNC	Ankrd55	1331898	77318	MGI:1924568	HGNC	HGNC:25681
Ankrd6	1583731	500430	ANKRD6	1317569	22881	HGNC	Ankrd6	1317570	140577	MGI:2154278	HGNC	HGNC:17280
Ankrd60	1306979	296417	ANKRD60	1315900	140731	HGNC	Ankrd60	1315901	70065	MGI:1917315	HGNC	HGNC:16217
Ankrd61	1586393	689907	ANKRD61	7111868	100310846	HGNC	Ankrd61	1620845	66729	MGI:1913979	HGNC	HGNC:22467
Ankrd63	1595953	691770	ANKRD63	5132170	100131244	HGNC	Ankrd63	1621933	383787	MGI:2686183	HGNC	HGNC:40027
Ankrd65	1588232	680734	ANKRD65	5508531	441869	HGNC	Ankrd65	1615645	242805	MGI:2685285	HGNC	HGNC:42950
Ankrd66	1560151	501105	ANKRD66	7204990	100287718	HGNC	Ankrd66	2307815	100043332	MGI:1925106	HGNC	HGNC:44669
Ankrd7	1564660	502733	ANKRD7	1352130	56311	HGNC	Ankrd7	1557426	75196	MGI:1922446	HGNC	HGNC:18588
Ankrd9	1307662	314457	ANKRD9	1316983	122416	HGNC	Ankrd9	1316984	74251	MGI:1921501	HGNC	HGNC:20096
Anks1a	1309183	309639	ANKS1A	1319381	23294	HGNC	Anks1	1319382	224650	MGI:2446180	HGNC	HGNC:20961
Anks1b	1565556	314721	ANKS1B	1602104	56899	RGD	Anks1b	1556867	77531	MGI:1924781	RGD	HGNC:24600
Anks3	1305833	302937	ANKS3	1604545	124401	HGNC	Anks3	1332403	72615	MGI:1919865	HGNC	HGNC:29422
Anks4b	1584204	687561	ANKS4B	1606413	257629	HGNC	Anks4b	1619981	72074	MGI:1919324	HGNC	HGNC:26795
Anks6	3334	362515	ANKS6	1319654	203286	HGNC	Anks6	1622226	75691	MGI:1922941	HGNC	HGNC:26724
Ankub1	2320491	100361272	ANKUB1	1348688	389161	HGNC	Ankub1	1622039	242037	MGI:2685256	HGNC	HGNC:29642
Ankzf1	1359242	363255	ANKZF1	1602704	55139	HGNC	Ankzf1	1622346	52231	MGI:1098746	HGNC	HGNC:25527
Anln	1561367	363031	ANLN	1320339	54443	HGNC	Anln	1320340	68743	MGI:1920174	HGNC	HGNC:14082
Ano1	1310786	309135	ANO1	1321890	55107	HGNC	Ano1	1551631	101772	MGI:2142149	HGNC	HGNC:21625
Ano10	1308260	301111	ANO10	1605667	55129	HGNC	Ano10	1317932	102566	MGI:2143103	HGNC	HGNC:25519
Ano2	1591606	100361584	ANO2	1352763	57101	RGD	Ano2	1619806	243634	MGI:2387214	RGD	HGNC:1183
Ano3	1308873	311287	ANO3	1318896	63982	HGNC	Ano3	1616556	228432	MGI:3613666	HGNC	HGNC:14004
Ano4	1310252	299714	ANO4	1321043	121601	HGNC	Ano4	1321044	320091	MGI:2443344	HGNC	HGNC:23837
Ano5	1564265	308637	ANO5	1342534	203859	HGNC	Ano5	1557613	233246	MGI:3576659	HGNC	HGNC:27337
Ano6	1304765	315272	ANO6	1312398	196527	HGNC	Ano6	1312399	105722	MGI:2145890	HGNC	HGNC:25240
Ano7	1302987	367318	ANO7	1351029	50636	HGNC	Ano7	1557827	404545	MGI:3052714	HGNC	HGNC:31677
Ano8	1563946	306340	ANO8	1349559	57719	HGNC	Ano8	1614781	382014	MGI:2687327	HGNC	HGNC:29329
Ano9	1560565	499287	ANO9	1345920	338440	HGNC	Ano9	1615067	71345	MGI:1918595	HGNC	HGNC:20679
Anos1	2318138	100362450	ANOS1	1350490	3730	HGNC	Wfdc17	1624871	100034251	MGI:3649773	HGNC	HGNC:6211
Anp32a	11508551	108348156	ANP32A	1606331	8125	RGD	Anp32a	10162	11737	MGI:108447	RGD	HGNC:13233
Anp32b	621285	170724	ANP32B	731659	10541	HGNC	Anp32b	731660	67628	MGI:1914878	HGNC	HGNC:16677
Anp32e	1310611	361999	ANP32E	1321615	81611	HGNC	Anp32e	1321616	66471	MGI:1913721	HGNC	HGNC:16673
Anpep	2991	81641	ANPEP	737099	290	HGNC	Anpep	10858	16790	MGI:5000466	HGNC	HGNC:500
Antxr1	1307144	362393	ANTXR1	1316162	84168	HGNC	Antxr1	1316163	69538	MGI:1916788	HGNC	HGNC:21014
Antxr2	1561294	305633	ANTXR2	1346318	118429	RGD	Antxr2	1620775	71914	MGI:1919164	RGD	HGNC:21732
Antxrl	1563190	364513	ANTXRL	1602061	195977	HGNC	Antxrl	1558486	239029	MGI:1925726	HGNC	HGNC:27277
Anxa1	2118	25380	ANXA1	730873	301	HGNC	Anxa1	10164	16952	MGI:96819	HGNC	HGNC:533
Anxa10	1560956	498622	ANXA10	1318989	11199	HGNC	Anxa10	1318990	26359	MGI:1347090	HGNC	HGNC:534
Anxa11	1309911	290527	ANXA11	1320510	311	HGNC	Anxa11	1553345	11744	MGI:108481	HGNC	HGNC:535
Anxa13	1307545	362915	ANXA13	1316801	312	HGNC	Anxa13	1316802	69787	MGI:1917037	HGNC	HGNC:536
Anxa2	621170	56611	ANXA2	736099	302	HGNC	Anxa2	731825	12306	MGI:88246	HGNC	HGNC:537
Anxa3	2119	25291	ANXA3	735865	306	HGNC	Anxa3	731665	11745	MGI:1201378	HGNC	HGNC:541
Anxa4	621171	79124	ANXA4	735938	307	HGNC	Anxa4	735939	11746	MGI:88030	HGNC	HGNC:542
Anxa5	2120	25673	ANXA5	734268	308	HGNC	Anxa5	734269	11747	MGI:106008	HGNC	HGNC:543
Anxa6	621172	79125	ANXA6	733718	309	HGNC	Anxa6	733719	11749	MGI:88255	HGNC	HGNC:544
Anxa7	621173	155423	ANXA7	731625	310	HGNC	Anxa7	731626	11750	MGI:88031	HGNC	HGNC:545
Anxa8	1307719	306283	ANXA8	1317074	653145	RGD	Anxa8	1317075	11752	MGI:1201374	HGNC	HGNC:546
Anxa9	1587550	689830	ANXA9	1352405	8416	HGNC	Anxa9	1622268	71790	MGI:1923711	HGNC	HGNC:547
Aoah	1560514	498757	AOAH	1352932	313	HGNC	Aoah	1557248	27052	MGI:1350928	HGNC	HGNC:548
Aoc1	61296	65029	AOC1	732341	26	HGNC	Aoc1	732342	76507	MGI:1923757	HGNC	HGNC:80
Aoc2-ps1	727941	353257	AOC2	1344698	314	RGD	Aoc2	1623766	237940	MGI:2668431	RGD	HGNC:549
Aoc3	62058	29473	AOC3	1347849	8639	HGNC	Aoc3	62350	11754	MGI:1306797	HGNC	HGNC:550
Aox1	620528	54349	AOX1	733539	316	HGNC	Aox1	733540	11761	MGI:88035	HGNC	HGNC:553
Ap1ar	1311435	362037	AP1AR	1347570	55435	HGNC	Ap1ar	1322897	211556	MGI:2384822	HGNC	HGNC:28808
Ap1b1	2064	29663	AP1B1	1350470	162	HGNC	Ap1b1	737610	11764	MGI:1096368	HGNC	HGNC:554
Ap1g1	619785	171494	AP1G1	1346195	164	HGNC	Ap1g1	1551601	11765	MGI:101919	HGNC	HGNC:555
Ap1g2	2324507	100362547	AP1G2	1313902	8906	HGNC	Ap1g2	1313903	11766	MGI:1328307	HGNC	HGNC:556
Ap1m1	1307653	306332	AP1M1	1316969	8907	HGNC	Ap1m1	1316970	11767	MGI:102776	HGNC	HGNC:13667
Ap1m2	1561490	367038	AP1M2	1354372	10053	HGNC	Ap1m2	1624109	11768	MGI:1336974	HGNC	HGNC:558
Ap1s1	1305911	360785	AP1S1	1314226	1174	HGNC	Ap1s1	1314227	11769	MGI:1098244	HGNC	HGNC:559
Ap1s2	1561862	302671	AP1S2	1348501	8905	HGNC	Ap1s2	1558591	108012	MGI:1889383	HGNC	HGNC:560
Ap1s3	1311772	367304	AP1S3	1323403	130340	HGNC	Ap1s3	1557609	252903	MGI:1891304	HGNC	HGNC:18971
Ap2a1	1306254	308578	AP2A1	1314769	160	HGNC	Ap2a1	1314770	11771	MGI:101921	HGNC	HGNC:561
Ap2a2	71015	81637	AP2A2	735567	161	HGNC	Ap2a2	733080	11772	MGI:101920	HGNC	HGNC:562
Ap2b1	71048	140670	AP2B1	734047	163	HGNC	Ap2b1	737012	71770	MGI:1919020	HGNC	HGNC:563
Ap2m1	620135	116563	AP2M1	1350921	1173	HGNC	Ap2m1	732951	11773	MGI:1298405	HGNC	HGNC:564
Ap2s1	620188	65046	AP2S1	732482	1175	HGNC	Ap2s1	1552332	232910	MGI:2141861	HGNC	HGNC:565
Ap3b1	1310256	309969	AP3B1	1321051	8546	HGNC	Ap3b1	1321052	11774	MGI:1333879	HGNC	HGNC:566
Ap3b2	1308950	308777	AP3B2	1319021	8120	HGNC	Ap3b2	1319022	11775	MGI:1100869	HGNC	HGNC:567
Ap3d1	1308659	314633	AP3D1	1318559	8943	HGNC	Ap3d1	1553020	11776	MGI:107734	HGNC	HGNC:568
Ap3m1	620417	171126	AP3M1	734238	26985	HGNC	Ap3m1	734239	55946	MGI:1929212	HGNC	HGNC:569
Ap3m2	70969	140667	AP3M2	735940	10947	HGNC	Ap3m2	733286	64933	MGI:1929214	HGNC	HGNC:570
Ap3s1	1311115	302290	AP3S1	1322400	1176	HGNC	Ap3s1	1322401	11777	MGI:1337062	HGNC	HGNC:2013
Ap3s2	1586888	683402	AP3S2	1350010	10239	HGNC	Ap3s2	1624108	11778	MGI:1337060	HGNC	HGNC:571
Ap4b1	1310529	310746	AP4B1	1321485	10717	HGNC	Ap4b1	1321486	67489	MGI:1337130	HGNC	HGNC:572
Ap4e1	1562199	311404	AP4E1	1343936	23431	HGNC	Ap4e1	1558286	108011	MGI:1336993	HGNC	HGNC:573
Ap4m1	1310233	304344	AP4M1	1321015	9179	HGNC	Ap4m1	1321016	11781	MGI:1337063	HGNC	HGNC:574
Ap4s1	1311990	366618	AP4S1	1348189	11154	HGNC	Ap4s1	1323737	11782	MGI:1337065	HGNC	HGNC:575
Ap5b1	1562657	361709	AP5B1	1606994	91056	HGNC	Ap5b1	1621200	381201	MGI:2685808	HGNC	HGNC:25104
Ap5m1	1308087	305861	AP5M1	1317656	55745	HGNC	Ap5m1	1317657	74385	MGI:1921635	HGNC	HGNC:20192
Ap5s1	1561852	499893	AP5S1	1345016	55317	HGNC	Ap5s1	1619148	69596	MGI:1916846	HGNC	HGNC:15875
Ap5z1	1593125	641386	AP5Z1	1626268	9907	HGNC	Ap5z1	1320093	231855	MGI:1924908	HGNC	HGNC:22197
Apaf1	620575	78963	APAF1	733293	317	HGNC	Apaf1	733294	11783	MGI:1306796	HGNC	HGNC:576
Apba1	620844	83589	APBA1	732461	320	HGNC	Apba1	1553293	319924	MGI:1860297	HGNC	HGNC:578
Apba2	620845	83610	APBA2	733396	321	HGNC	Apba2	733397	11784	MGI:1261791	HGNC	HGNC:579
Apba3	620846	83611	APBA3	737449	9546	HGNC	Apba3	734359	57267	MGI:1888527	HGNC	HGNC:580
Apbb1	2122	29722	APBB1	1349313	322	HGNC	Apbb1	736983	11785	MGI:107765	HGNC	HGNC:581
Apbb1ip	1304795	307171	APBB1IP	1312445	54518	HGNC	Apbb1ip	1312446	54519	MGI:1861354	HGNC	HGNC:17379
Apbb2	1562438	305338	APBB2	1342475	323	HGNC	Apbb2	1558141	11787	MGI:108405	HGNC	HGNC:582
Apbb3	620853	117026	APBB3	733384	10307	HGNC						HGNC:20708
Apc	2123	24205	APC	736624	324	HGNC	Apc	10166	11789	MGI:88039	HGNC	HGNC:583
Apc2	1308256	299611	APC2	1317926	10297	HGNC	Apc2	1317927	23805	MGI:1346052	HGNC	HGNC:24036
Apcdd1	1589962	689616	APCDD1	1351282	147495	HGNC	Apcdd1	1619610	494504	MGI:3513977	HGNC	HGNC:15718
Apcdd1l	1562045	499949	APCDD1L	1605849	164284	HGNC						HGNC:26892
Apcs	68322	29339	APCS	68444	325	HGNC	Apcs	736001	20219	MGI:98229	HGNC	HGNC:584
Apeh	2125	24206	APEH	735668	327	HGNC	Apeh	10170	235606	MGI:88041	HGNC	HGNC:586
Apex1	2126	79116	APEX1	1606343	328	HGNC	Apex1	735443	11792	MGI:88042	HGNC	HGNC:587
Apex2	1565983	317628	APEX2	1350631	27301	HGNC	Apex2	1558522	77622	MGI:1924872	HGNC	HGNC:17889
Aph1a	1311546	365872	APH1A	1349695	51107	HGNC	Aph1a	1550286	226548	MGI:2385110	HGNC	HGNC:29509
Aph1b	1562468	300802	APH1B	1344589	83464	RGD	Aph1b	1558362	208117	MGI:3522097	RGD	HGNC:24080
Api5	1309772	362170	API5	1320288	8539	HGNC	Api5	1320289	11800	MGI:1888993	HGNC	HGNC:594
Apip	1564562	295961	APIP	1603043	51074	HGNC	Apip	1558159	56369	MGI:1926788	HGNC	HGNC:17581
Aplf	1565557	500247	APLF	1344091	200558	HGNC	Aplf	1619131	72103	MGI:1919353	HGNC	HGNC:28724
Apln	620672	58812	APLN	1351986	8862	HGNC	Apln	1332289	30878	MGI:1353624	HGNC	HGNC:16665
Aplnr	621645	83518	APLNR	733537	187	HGNC	Aplnr	733538	23796	MGI:1346086	HGNC	HGNC:339
Aplp1	69257	502317	APLP1	736696	333	HGNC	Aplp1	736697	11803	MGI:88046	HGNC	HGNC:597
Aplp2	2128	64312	APLP2	731852	334	RGD	Aplp2	10172	11804	MGI:88047	RGD	HGNC:598
Apmap	1308874	366227	APMAP	1318897	57136	HGNC	Apmap	1318898	71881	MGI:1919131	HGNC	HGNC:13238
Apoa1	2130	25081	APOA1	735962	335	HGNC	Apoa1	10173	11806	MGI:88049	HGNC	HGNC:600
Apoa2	2131	25649	APOA2	737360	336	HGNC	Apoa2	732677	11807	MGI:88050	HGNC	HGNC:601
Apoa4	2132	25080	APOA4	737553	337	HGNC	Apoa4	734420	11808	MGI:88051	HGNC	HGNC:602
Apoa5	70903	140638	APOA5	736192	116519	HGNC	Apoa5	733458	66113	MGI:1913363	HGNC	HGNC:17288
Apob	2129	54225	APOB	735787	338	HGNC	Apob	735788	238055	MGI:88052	HGNC	HGNC:603
Apobec1	2133	25383	APOBEC1	736126	339	HGNC	Apobec1	10174	11810	MGI:103298	HGNC	HGNC:604
Apobec2	1308727	301226	APOBEC2	1318670	10930	HGNC	Apobec2	1318671	11811	MGI:1343178	HGNC	HGNC:605
Apobec3b	1307800	315137	APOBEC3H	1604731	164668	HGNC	Apobec3	1317203	80287	MGI:1933111	HGNC	HGNC:24100
Apobec4	1560256	498251	APOBEC4	1606067	403314	HGNC	Apobec4	1615851	71281	MGI:1918531	HGNC	HGNC:32152
Apobr	1565169	499264	APOBR	1607021	55911	HGNC	Apobr	1558455	171504	MGI:2176230	HGNC	HGNC:24087
Apoc1	2134	25292	APOC1	735472	341	HGNC	Apoc1	10175	11812	MGI:88053	HGNC	HGNC:607
Apoc2	2135	292697	APOC2	1352001	344	HGNC	Apoc2	10176	11813	MGI:88054	HGNC	HGNC:609
Apoc3	2136	24207	APOC3	737569	345	HGNC	Apoc3	10179	11814	MGI:88055	HGNC	HGNC:610
Apoc4	70959	680551	APOC4	736043	346	HGNC	Apoc4	736044	11425	MGI:87878	HGNC	HGNC:611
Apod	2137	25239	APOD	737460	347	HGNC	Apod	10180	11815	MGI:88056	HGNC	HGNC:612
Apoe	2138	25728	APOE	736378	348	HGNC	Apoe	733604	11816	MGI:88057	HGNC	HGNC:613
Apof	1560713	500761	APOF	1344329	319	HGNC	Apof	1620678	103161	MGI:104539	HGNC	HGNC:615
Apoh	1310625	287774	APOH	1321637	350	HGNC	Apoh	1321638	11818	MGI:88058	HGNC	HGNC:616
Apol11a	1309798	300060					Apol11a	1623488	626615	MGI:3649094	RGD	
Apol3	1306480	315108	APOL3	1315120	80833	HGNC	Apol9b	1315121	71898	MGI:1919148	HGNC	HGNC:14868
Apol9a	1562332	503164					Apol6	1620769	71939	MGI:1919189	HGNC	
Apold1	1303123	444983	APOLD1	1604585	81575	HGNC	Apold1	1616403	381823	MGI:2685921	HGNC	HGNC:25268
Apom	620773	55939	APOM	1351807	55937	HGNC	Apom	1551634	55938	MGI:1930124	HGNC	HGNC:13916
Apoo	1565289	363474	APOO	1603962	79135	HGNC	Apoo	1618363	68316	MGI:1915566	HGNC	HGNC:28727
Apool	1549725	317191	APOOL	1351827	139322	HGNC	Apool	1620026	68117	MGI:1915367	HGNC	HGNC:24009
Apopt1	1304719	299341	APOPT1	1312327	84334	HGNC	Apopt1	1620831	68020	MGI:1915270	HGNC	HGNC:20492
App	2139	54226	APP	736021	351	HGNC	App	736022	11820	MGI:88059	HGNC	HGNC:620
Appbp2	1306488	303396	APPBP2	1315134	10513	HGNC	Appbp2	1315135	66884	MGI:1914134	HGNC	HGNC:622
Appl1	1309388	290537	APPL1	1607055	26060	HGNC	Appl1	1331963	72993	MGI:1920243	HGNC	HGNC:24035
Appl2	1563028	362860	APPL2	1605653	55198	HGNC	Appl2	1558154	216190	MGI:2384914	HGNC	HGNC:18242
Aprt	1307758	292072	APRT	1317133	353	HGNC	Aprt	1317134	11821	MGI:88061	HGNC	HGNC:626
Aptr	9685233	104968332	APTR	6767468	100505854	HGNC	A630072M18Rik	1608921	320770	MGI:2444702	HGNC	HGNC:44173
Aptx	628740	259271	APTX	1606553	54840	HGNC	Aptx	733411	66408	MGI:1913658	HGNC	HGNC:15984
Aqp1	2141	25240	AQP1	70369	358	HGNC	Aqp1	10181	11826	MGI:103201	HGNC	HGNC:633
Aqp11	628763	286758	AQP11	736750	282679	HGNC	Aqp11	736751	66333	MGI:1913583	HGNC	HGNC:19940
Aqp12a	1562727	367316	AQP12A	1346803	375318	HGNC	Aqp12	1557329	208760	MGI:2664636	HGNC	HGNC:19941
Aqp2	2142	25386	AQP2	70370	359	HGNC	Aqp2	10182	11827	MGI:1096865	HGNC	HGNC:634
Aqp3	68428	65133	AQP3	68638	360	HGNC	Aqp3	68639	11828	MGI:1333777	HGNC	HGNC:636
Aqp4	2143	25293	AQP4	735519	361	HGNC	Aqp4	10183	11829	MGI:107387	HGNC	HGNC:637
Aqp5	2144	25241	AQP5	70371	362	HGNC	Aqp5	10184	11830	MGI:106215	HGNC	HGNC:638
Aqp6	71100	29170	AQP6	737143	363	HGNC	Aqp6	737144	11831	MGI:1341204	HGNC	HGNC:639
Aqp7	2145	29171	AQP7	736375	364	HGNC	Aqp7	736376	11832	MGI:1314647	HGNC	HGNC:640
Aqp8	2146	29172	AQP8	737411	343	HGNC	Aqp8	737412	11833	MGI:1195271	HGNC	HGNC:642
Aqp9	68433	65054	AQP9	735505	366	HGNC	Aqp9	68648	64008	MGI:1891066	HGNC	HGNC:643
Aqr	1306223	366163	AQR	1314717	9716	HGNC	Aqr	1314718	11834	MGI:1276102	HGNC	HGNC:29513
Ar	2147	24208	AR	735652	367	HGNC	Ar	10187	11835	MGI:88064	HGNC	HGNC:644
Araf	2148	64363	ARAF	1348364	369	HGNC	Araf	10188	11836	MGI:88065	HGNC	HGNC:646
Arap1	1310385	361617	ARAP1	1321262	116985	HGNC	Arap1	1617534	69710	MGI:1916960	HGNC	HGNC:16925
Arap2	1306452	305367	ARAP2	1315077	116984	RGD	Arap2	1315078	212285	MGI:2684416	RGD	HGNC:16924
Arap3	1304938	361314	ARAP3	1347923	64411	RGD	Arap3	1621402	106952	MGI:2147274	RGD	HGNC:24097
Arc	62037	54323	ARC	730952	23237	HGNC	Arc	62329	11838	MGI:88067	HGNC	HGNC:648
Arcn1	1359110	300674	ARCN1	1344658	372	HGNC	Arcn1	1551466	213827	MGI:2387591	HGNC	HGNC:649
Areg	2149	29183	AREG	1345760	374	HGNC	Areg	736382	11839	MGI:88068	HGNC	HGNC:651
Arel1	1307597	299197	AREL1	1316884	9870	HGNC	Arel1	1316885	68497	MGI:1915747	HGNC	HGNC:20363
Arf1	621270	64310	ARF1	1353880	375	HGNC	Arf1	1553445	11840	MGI:99431	HGNC	HGNC:652
Arf3	621273	140940	ARF3	1354397	377	HGNC	Arf3	1558092	11842	MGI:99432	HGNC	HGNC:654
Arf4	621275	79120	ARF4	1352328	378	HGNC	Arf4	1550566	11843	MGI:99433	HGNC	HGNC:655
Arf5	621278	79117	ARF5	732462	381	HGNC	Arf5	1552329	11844	MGI:99434	HGNC	HGNC:658
Arf6	621279	79121	ARF6	734181	382	HGNC	Arf6	734182	11845	MGI:99435	HGNC	HGNC:659
Arfgap1	708452	246310	ARFGAP1	1352175	55738	HGNC	Arfgap1	732019	228998	MGI:2183559	HGNC	HGNC:15852
Arfgap2	1306177	362162	ARFGAP2	1314646	84364	HGNC	Arfgap2	1314647	77038	MGI:1924288	HGNC	HGNC:13504
Arfgap3	1560066	503165	ARFGAP3	1344539	26286	RGD	Arfgap3	1614378	66251	MGI:1913501	RGD	HGNC:661
Arfgef1	1560793	312915	ARFGEF1	1348298	10565	HGNC	Arfgef1	1615720	211673	MGI:2442988	HGNC	HGNC:15772
Arfgef2	631430	296380	ARFGEF2	736641	10564	HGNC	Arfgef2	1332439	99371	MGI:2139354	HGNC	HGNC:15853
Arfgef3	1309903	292947	ARFGEF3	1320499	57221	HGNC	Arfgef3	1320500	215821	MGI:106387	HGNC	HGNC:21213
Arfip1	708401	60382	ARFIP1	732747	27236	HGNC	Arfip1	1615779	99889	MGI:1277120	HGNC	HGNC:21496
Arfip2	1303204	293344	ARFIP2	1349532	23647	HGNC	Arfip2	1551239	76932	MGI:1924182	HGNC	HGNC:17160
Arfrp1	621683	117051	ARFRP1	732355	10139	HGNC	Arfrp1	736870	76688	MGI:1923938	HGNC	HGNC:662
Arg1	2150	29221	ARG1	1353986	383	HGNC	Arg1	736430	11846	MGI:88070	HGNC	HGNC:663
Arg2	2151	29215	ARG2	732329	384	HGNC	Arg2	736823	11847	MGI:1330806	HGNC	HGNC:664
Arglu1	1310061	290912	ARGLU1	1605984	55082	HGNC	Arglu1	1320746	234023	MGI:2442985	HGNC	HGNC:25482
Arhgap1	1306068	311193	ARHGAP1	1314470	392	HGNC	Arhgap1	1314471	228359	MGI:2445003	HGNC	HGNC:673
Arhgap10	1588859	688429	ARHGAP10	1322908	79658	HGNC	Arhgap10	1322909	78514	MGI:1925764	HGNC	HGNC:26099
Arhgap11a	1309107	296060	ARHGAP11A	1602334	9824	HGNC	Arhgap11a	1550340	228482	MGI:2444300	HGNC	HGNC:15783
Arhgap12	1310017	307016	ARHGAP12	1320676	94134	HGNC	Arhgap12	1320677	75415	MGI:1922665	HGNC	HGNC:16348
Arhgap15	1359304	295635	ARHGAP15	1348610	55843	HGNC	Arhgap15	1618285	76117	MGI:1923367	HGNC	HGNC:21030
Arhgap17	628767	63994	ARHGAP17	1343283	55114	HGNC	Arhgap17	1551368	70497	MGI:1917747	HGNC	HGNC:18239
Arhgap18	1305053	293947	ARHGAP18	1312852	93663	RGD	Arhgap18	1312853	73910	MGI:1921160	RGD	HGNC:21035
Arhgap19	1593044	679082	ARHGAP19	1351019	84986	HGNC	Arhgap19	1617509	71085	MGI:1918335	HGNC	HGNC:23724
Arhgap20	1303160	367085	ARHGAP20	1350363	57569	HGNC	Arhgap20	1550452	244867	MGI:2445175	HGNC	HGNC:18357
Arhgap21	1311028	307178	ARHGAP21	1322263	57584	HGNC	Arhgap21	1322264	71435	MGI:1918685	HGNC	HGNC:23725
Arhgap22	1307237	306279	ARHGAP22	1316310	58504	HGNC	Arhgap22	1316311	239027	MGI:2443418	HGNC	HGNC:30320
Arhgap23	1309742	303501	ARHGAP23	1320244	57636	HGNC	Arhgap23	7987884	58996	MGI:3697726	HGNC	HGNC:29293
Arhgap24	1306669	305156	ARHGAP24	1315415	83478	HGNC	Arhgap24	1315416	231532	MGI:1922647	HGNC	HGNC:25361
Arhgap25	1562105	500246	ARHGAP25	1351716	9938	HGNC	Arhgap25	1617350	232201	MGI:2443687	HGNC	HGNC:28951
Arhgap26	1310923	307459	ARHGAP26	1322105	23092	HGNC	Arhgap26	1551670	71302	MGI:1918552	HGNC	HGNC:17073
Arhgap27	735202	303583	ARHGAP27	1346833	201176	HGNC	Arhgap27	1622635	544817	MGI:1916903	HGNC	HGNC:31813
Arhgap28	1559882	301709	ARHGAP28	1347841	79822	HGNC	Arhgap28	1557867	268970	MGI:2147003	HGNC	HGNC:25509
Arhgap29	1306185	310833	ARHGAP29	1606326	9411	HGNC	Arhgap29	1552150	214137	MGI:2443818	HGNC	HGNC:30207
Arhgap30	1561419	498282	ARHGAP30	1604190	257106	HGNC	Arhgap30	1620610	226652	MGI:2684948	HGNC	HGNC:27414
Arhgap31	1306093	288093	ARHGAP31	1606256	57514	HGNC	Arhgap31	1314510	12549	MGI:1333857	HGNC	HGNC:29216
Arhgap32	1305267	315530	ARHGAP32	1605412	9743	HGNC	Arhgap32	1313195	330914	MGI:2450166	HGNC	HGNC:17399
Arhgap33	2318374	100362311	ARHGAP33	1318751	115703	HGNC	Arhgap33	1318752	233071	MGI:2673998	HGNC	HGNC:23085
Arhgap35	1308738	306400	ARHGAP35	1603059	2909	HGNC	Arhgap35	1622073	232906	MGI:1929494	HGNC	HGNC:4591
Arhgap36	1565967	302819	ARHGAP36	1603262	158763	HGNC	Arhgap36	1623921	75404	MGI:1922654	HGNC	HGNC:26388
Arhgap39	1593158	500901	ARHGAP39	1606778	80728	HGNC	Arhgap39	1623803	223666	MGI:107858	HGNC	HGNC:29351
Arhgap4	628901	246249	ARHGAP4	1343373	393	HGNC	Arhgap4	733399	171207	MGI:2159577	HGNC	HGNC:674
Arhgap40	1562428	296323	ARHGAP40	1343259	343578	HGNC	Arhgap40	2295493	545481	MGI:3649852	HGNC	HGNC:16226
Arhgap42	1564081	500943	ARHGAP42	3500508	143872	HGNC	Arhgap42	1623949	71544	MGI:1918794	HGNC	HGNC:26545
Arhgap44	1305664	303222	ARHGAP44	1604841	9912	HGNC	Arhgap44	1332239	216831	MGI:2144423	HGNC	HGNC:29096
Arhgap45	1308662	314618	ARHGAP45	1606818	23526	HGNC	Arhgap45	1318564	70719	MGI:1917969	HGNC	HGNC:17102
Arhgap5	1308507	299012	ARHGAP5	1318315	394	HGNC	Arhgap5	1318316	11855	MGI:1332637	HGNC	HGNC:675
Arhgap6	2323364	100363276	ARHGAP6	1349829	395	HGNC	Arhgap6	1623320	11856	MGI:1196332	HGNC	HGNC:676
Arhgap8	1303143	300115	ARHGAP8	1606315	23779	HGNC	Arhgap8	1550902	73167	MGI:1920417	HGNC	HGNC:677
Arhgap9	1305342	362893	ARHGAP9	1313314	64333	HGNC	Arhgap9	1313315	216445	MGI:2143764	HGNC	HGNC:14130
Arhgdia	1359547	360678	ARHGDIA	1354371	396	HGNC	Arhgdia	1552296	192662	MGI:2178103	HGNC	HGNC:678
Arhgdib	1305383	362456	ARHGDIB	1313380	397	HGNC	Arhgdib	1313381	11857	MGI:101940	HGNC	HGNC:679
Arhgdig	1310739	360500	ARHGDIG	1321818	398	HGNC	Arhgdig	1331946	14570	MGI:108430	HGNC	HGNC:680
Arhgef1	620951	60323	ARHGEF1	1351280	9138	HGNC	Arhgef1	732383	16801	MGI:1353510	HGNC	HGNC:681
Arhgef10	1565043	306618	ARHGEF10	1346816	9639	HGNC	Arhgef10	1623777	234094	MGI:2444453	HGNC	HGNC:14103
Arhgef10l	1585585	684811	ARHGEF10L	1605662	55160	HGNC	Arhgef10l	1614309	72754	MGI:1920004	HGNC	HGNC:25540
Arhgef11	619705	78966	ARHGEF11	734056	9826	HGNC	Arhgef11	1332317	213498	MGI:2441869	HGNC	HGNC:14580
Arhgef12	1305111	367072	ARHGEF12	1312950	23365	HGNC	Arhgef12	1312951	69632	MGI:1916882	HGNC	HGNC:14193
Arhgef15	1306961	287418	ARHGEF15	1315873	22899	HGNC	Arhgef15	1617148	442801	MGI:3045246	HGNC	HGNC:15590
Arhgef16	1588981	687105	ARHGEF16	1347062	27237	HGNC	Arhgef16	1617353	230972	MGI:2446219	HGNC	HGNC:15515
Arhgef17	1309890	308862	ARHGEF17	1320476	9828	HGNC	Arhgef17	1320477	207212	MGI:2673002	HGNC	HGNC:21726
Arhgef18	1311448	304193	ARHGEF18	1322915	23370	HGNC	Arhgef18	1619050	102098	MGI:2142567	HGNC	HGNC:17090
Arhgef19	1304766	362648	ARHGEF19	1312400	128272	HGNC	Arhgef19	1550020	213649	MGI:1925912	HGNC	HGNC:26604
Arhgef2	1304659	310635	ARHGEF2	1312226	9181	HGNC	Arhgef2	1312227	16800	MGI:103264	HGNC	HGNC:682
Arhgef25	735210	314904	ARHGEF25	1601833	115557	HGNC	Arhgef25	1619220	52666	MGI:1277173	HGNC	HGNC:30275
Arhgef26	1562559	310460	ARHGEF26	1603402	26084	HGNC	Arhgef26	1615422	622434	MGI:1918053	HGNC	HGNC:24490
Arhgef28	1307061	361882	ARHGEF28	6892765	64283	HGNC	Arhgef28	1316029	110596	MGI:1346016	HGNC	HGNC:30322
Arhgef3	1310672	290541	ARHGEF3	1321712	50650	HGNC	Arhgef3	1321713	71704	MGI:1918954	HGNC	HGNC:683
Arhgef33	1560224	500608	ARHGEF33	3516342	100271715	HGNC	Arhgef33	1621955	381112	MGI:2685787	HGNC	HGNC:37252
Arhgef37	1560471	307398	ARHGEF37	1602402	389337	HGNC	Arhgef37	1623704	328967	MGI:3045339	HGNC	HGNC:34430
Arhgef38	1311728	295449	ARHGEF38	1603216	54848	RGD	Arhgef38	1557565	77669	MGI:1924919	RGD	HGNC:25968
Arhgef39	1310376	298404	ARHGEF39	1321248	84904	HGNC	Arhgef39	1321249	230098	MGI:3036286	HGNC	HGNC:25909
Arhgef4	1586179	301334	ARHGEF4	1312054	50649	HGNC	Arhgef4	1312055	226970	MGI:2442507	HGNC	HGNC:684
Arhgef40	1308093	361034	ARHGEF40	1603998	55701	HGNC	Arhgef40	1317665	268739	MGI:2685515	HGNC	HGNC:25516
Arhgef5	620718	140898	ARHGEF5	735723	7984	HGNC	Arhgef5	735724	54324	MGI:1858952	HGNC	HGNC:13209
Arhgef6	1359674	363509	ARHGEF6	1343816	9459	HGNC	Arhgef6	1550432	73341	MGI:1920591	HGNC	HGNC:685
Arhgef7	620624	114559	ARHGEF7	736143	8874	HGNC	Arhgef7	736144	54126	MGI:1860493	HGNC	HGNC:15607
Arhgef9	620719	66013	ARHGEF9	1348513	23229	HGNC	Arhgef9	1332530	236915	MGI:2442233	HGNC	HGNC:14561
Arid1a	1310500	297867	ARID1A	1321437	8289	HGNC	Arid1a	1321438	93760	MGI:1935147	HGNC	HGNC:11110
Arid1b	708504	282546	ARID1B	1316702	57492	HGNC	Arid1b	1316703	239985	MGI:1926129	HGNC	HGNC:18040
Arid2	1311105	366980	ARID2	1322383	196528	HGNC	Arid2	1322384	77044	MGI:1924294	HGNC	HGNC:18037
Arid3a	1305299	314616	ARID3A	1313245	1820	HGNC	Arid3a	1313246	13496	MGI:1328360	HGNC	HGNC:3031
Arid3b	1306335	367092	ARID3B	1314897	10620	HGNC	Arid3b	1314898	56380	MGI:1930768	HGNC	HGNC:14350
Arid3c	1560943	502946	ARID3C	1342507	138715	HGNC	Arid3c	1617878	550619	MGI:3650624	HGNC	HGNC:21209
Arid4a	1307442	314205	ARID4A	1316636	5926	HGNC	Arid4a	1316637	238247	MGI:2444354	HGNC	HGNC:9885
Arid4b	619919	84481	ARID4B	1604359	51742	HGNC	Arid4b	1552420	94246	MGI:2137512	HGNC	HGNC:15550
Arid5a	1311041	316327	ARID5A	1322287	10865	HGNC	Arid5a	1322288	214855	MGI:2443039	HGNC	HGNC:17361
Arid5b	1311735	309728	ARID5B	1323345	84159	HGNC	Arid5b	1323346	71371	MGI:2175912	HGNC	HGNC:17362
Arih1	1308131	300756	ARIH1	1317726	25820	HGNC	Arih1	1317727	23806	MGI:1344363	HGNC	HGNC:689
Arih2	1305839	316005	ARIH2	1314113	10425	HGNC	Arih2	1314114	23807	MGI:1344361	HGNC	HGNC:690
Arih2os	11443615	108351828	ARIH2OS	2298738	646450	HGNC						HGNC:34425
Arl1	621326	64187	ARL1	732961	400	HGNC	Arl1	732962	104303	MGI:99436	HGNC	HGNC:692
Arl10	1303298	306767	ARL10	1344087	285598	HGNC	Arl10	1551746	56795	MGI:1930788	HGNC	HGNC:22042
Arl11	1308083	364396	ARL11	1317649	115761	HGNC	Arl11	1552881	219144	MGI:2444054	HGNC	HGNC:24046
Arl13a	1562947	501617	ARL13A	1343034	392509	HGNC	Arl13a	1558058	74448	MGI:1921698	HGNC	HGNC:31709
Arl13b	1584979	304037	ARL13B	1349356	200894	HGNC	Arl13b	1557633	68146	MGI:1915396	HGNC	HGNC:25419
Arl14	9465124	103690167	ARL14	1349632	80117	RGD	Arl14	1623177	71619	MGI:1918869	RGD	HGNC:22974
Arl14ep	1311463	311279	ARL14EP	1602076	120534	HGNC	Arl14ep	1322936	212772	MGI:1926020	HGNC	HGNC:26798
Arl14epl	1595054	685394	ARL14EPL	6771193	644100	HGNC	Arl14epl	1621950	381142	MGI:2685795	HGNC	HGNC:44201
Arl15	1597407	689079	ARL15	1323226	54622	HGNC	Arl15	1323227	218639	MGI:2442308	HGNC	HGNC:25945
Arl16	1590059	688311	ARL16	1601700	339231	HGNC	Arl16	1623187	70317	MGI:1917567	HGNC	HGNC:27902
Arl2	69326	65142	ARL2	735885	402	HGNC	Arl2	735886	56327	MGI:1928393	HGNC	HGNC:693
Arl2bp	1561471	498910	ARL2BP	1344137	23568	HGNC	Arl2bp	1616652	107566	MGI:1349429	HGNC	HGNC:17146
Arl3	69327	64664	ARL3	734227	403	HGNC	Arl3	737247	56350	MGI:1929699	HGNC	HGNC:694
Arl4a	2152	29308	ARL4A	1604399	10124	HGNC	Arl4a	736211	11861	MGI:99437	HGNC	HGNC:695
Arl4c	1589685	103693239	ARL4C	1345856	10123	RGD	Arl4c	1614814	320982	MGI:2445172	RGD	HGNC:698
Arl4d	1306875	303559	ARL4D	1315741	379	HGNC	Arl4d	1621438	80981	MGI:1933155	HGNC	HGNC:656
Arl5a	621327	117050	ARL5A	1346010	26225	HGNC	Arl5a	1551451	75423	MGI:1922673	HGNC	HGNC:696
Arl5b	1305569	364788	ARL5B	1313675	221079	HGNC	Arl5b	1313676	75869	MGI:1923119	HGNC	HGNC:23052
Arl5c	1563128	497990	ARL5C	1316723	390790	HGNC	Arl5c	1316724	217151	MGI:3028577	HGNC	HGNC:31111
Arl6	1305535	363760	ARL6	1313618	84100	HGNC	Arl6	1313619	56297	MGI:1927136	HGNC	HGNC:13210
Arl6ip1	735205	293551	ARL6IP1	1345801	23204	HGNC	Arl6ip1	1557340	54208	MGI:1858943	HGNC	HGNC:697
Arl6ip4	1307657	288656	ARL6IP4	1316976	51329	HGNC	Arl6ip4	1316977	65105	MGI:1929500	HGNC	HGNC:18076
Arl6ip5	708572	66028	ARL6IP5	1344465	10550	HGNC	Arl6ip5	1331961	65106	MGI:1929501	HGNC	HGNC:16937
Arl6ip6	1564819	499798	ARL6IP6	1347021	151188	HGNC	Arl6ip6	1623238	65103	MGI:1929507	HGNC	HGNC:24048
Arl8a	1565940	498234	ARL8A	1348114	127829	HGNC	Arl8a	1557054	68724	MGI:1915974	HGNC	HGNC:25192
Arl8b	1562830	500282	ARL8B	1351870	55207	HGNC	Arl8b	1557811	67166	MGI:1914416	HGNC	HGNC:25564
Arl9	1303337	289565	ARL9	1606161	132946	HGNC	Arl9	1551947	384185	MGI:1915496	HGNC	HGNC:23592
Armc1	1560393	294948	ARMC1	1343337	55156	HGNC	Armc1	1558153	74252	MGI:1921502	HGNC	HGNC:17684
Armc10	1305915	296758	ARMC10	1605608	83787	HGNC	Armc10	1332021	67211	MGI:1914461	HGNC	HGNC:21706
Armc12	1306008	294301	ARMC12	1314376	221481	HGNC	Armc12	1314377	67645	MGI:1914895	HGNC	HGNC:21099
Armc2	1562413	499470	ARMC2	1350350	84071	HGNC	Armc2	1622123	213402	MGI:1916449	HGNC	HGNC:23045
Armc3	2319961	100361506	ARMC3	1312695	219681	RGD	Armc3	1312696	70882	MGI:1918132	RGD	HGNC:30964
Armc4	1306933	307036	ARMC4	1315828	55130	HGNC	Armc4	1315829	74934	MGI:1922184	HGNC	HGNC:25583
Armc5	1306553	361653	ARMC5	1315235	79798	HGNC	Armc5	1315236	233912	MGI:2384586	HGNC	HGNC:25781
Armc6	1306691	306352	ARMC6	1348624	93436	HGNC	Armc6	1550702	76813	MGI:1924063	HGNC	HGNC:25049
Armc7	1310043	287827	ARMC7	1347915	79637	HGNC	Armc7	1553065	276905	MGI:2679719	HGNC	HGNC:26168
Armc8	1310477	315949	ARMC8	1601876	25852	HGNC	Armc8	1552873	74125	MGI:1921375	HGNC	HGNC:24999
Armc9	1305615	301579	ARMC9	1604597	80210	HGNC	Armc9	1313748	78795	MGI:1926045	HGNC	HGNC:20730
Armcx1	1561629	501619	ARMCX1	1345943	51309	HGNC	Armcx1	1622204	78248	MGI:1925498	HGNC	HGNC:18073
Armcx2	1359132	367903	ARMCX2	1602335	9823	HGNC	Armcx2	1551491	67416	MGI:1914666	HGNC	HGNC:16869
Armcx3	1549739	367902	ARMCX3	1604814	51566	HGNC	Armcx3	1557689	71703	MGI:1918953	HGNC	HGNC:24065
Armcx4	2325053	100359678	ARMCX4	1347581	100131755	HGNC	Armcx4	1622174	100503043	MGI:2147887	HGNC	HGNC:28615
Armcx5	7586448	102552920	ARMCX5	1350791	64860	HGNC	Armcx5	1620361	494468	MGI:2148026	HGNC	HGNC:25772
Armcx6	1359303	363496	ARMCX6	1352776	54470	HGNC	Armcx6	1614831	278097	MGI:2147993	HGNC	HGNC:26094
Armt1	1305235	292267	ARMT1	1313144	79624	HGNC	Armt1	1313145	73419	MGI:1920669	HGNC	HGNC:17872
Arnt	2153	25242	ARNT	732739	405	HGNC	Arnt	10189	11863	MGI:88071	HGNC	HGNC:700
Arnt2	2154	25243	ARNT2	736413	9915	HGNC	Arnt2	10190	11864	MGI:107188	HGNC	HGNC:16876
Arntl	62003	29657	ARNTL	732520	406	HGNC	Arntl	62295	11865	MGI:1096381	HGNC	HGNC:701
Arntl2	620230	362464	ARNTL2	737603	56938	RGD	Arntl2	1551457	272322	MGI:2684845	RGD	HGNC:18984
Arpc1a	620834	81824	ARPC1A	1344294	10552	RGD	Arpc1a	731262	56443	MGI:1928896	RGD	HGNC:703
Arpc1b	2155	54227	ARPC1B	736395	10095	HGNC	Arpc1b	736396	11867	MGI:1343142	HGNC	HGNC:704
Arpc2	1305848	301511	ARPC2	1314126	10109	HGNC	Arpc2	1314127	76709	MGI:1923959	HGNC	HGNC:705
Arpc3	1311985	288669	ARPC3	1323728	10094	HGNC	Arpc3	1323729	56378	MGI:1928375	HGNC	HGNC:706
Arpc4	1310096	297518	ARPC4	1320803	10093	HGNC	Arpc4	1320804	68089	MGI:1915339	HGNC	HGNC:707
Arpc5	1311791	360854	ARPC5	1323427	10092	HGNC	Arpc5	1323428	67771	MGI:1915021	HGNC	HGNC:708
Arpc5l	1308867	296710	ARPC5L	1318888	81873	RGD	Arpc5l	1318889	74192	MGI:1921442	RGD	HGNC:23366
Arpin	1311021	308765	ARPIN	1604167	348110	HGNC	Arpin	1322252	70420	MGI:1917670	HGNC	HGNC:28782
Arpp19	71054	60336	ARPP19	1606318	10776	HGNC	Arpp19	737447	59046	MGI:1891691	HGNC	HGNC:16967
Arpp21	1593239	363153	ARPP21	1606317	10777	HGNC	Arpp21	1623934	74100	MGI:107562	HGNC	HGNC:16968
Arr3	621385	171107	ARR3	1350252	407	HGNC	Arr3	1550852	170735	MGI:2159617	HGNC	HGNC:710
Arrb1	2156	25387	ARRB1	732370	408	HGNC	Arrb1	10191	109689	MGI:99473	HGNC	HGNC:711
Arrb2	2157	25388	ARRB2	731570	409	HGNC	Arrb2	10192	216869	MGI:99474	HGNC	HGNC:712
Arrdc1	1309961	366001	ARRDC1	1320585	92714	HGNC	Arrdc1	1320586	215705	MGI:2446136	HGNC	HGNC:28633
Arrdc2	1309659	306344	ARRDC2	1320117	27106	HGNC	Arrdc2	1320118	70807	MGI:1918057	HGNC	HGNC:25225
Arrdc3	1359478	309945	ARRDC3	1348140	57561	HGNC	Arrdc3	1550271	105171	MGI:2145242	HGNC	HGNC:29263
Arrdc4	1311763	293019	ARRDC4	1323388	91947	HGNC	Arrdc4	1323389	66412	MGI:1913662	HGNC	HGNC:28087
Arrdc5	1591748	680452	ARRDC5	1353583	645432	HGNC	Arrdc5	1622224	76920	MGI:1924170	HGNC	HGNC:31407
Arsa	1310381	315222	ARSA	1321256	410	HGNC	Arsa	1321257	11883	MGI:88077	HGNC	HGNC:713
Arsb	2158	25227	ARSB	737370	411	HGNC	Arsb	10193	11881	MGI:88075	HGNC	HGNC:714
Arse	1304917	310326	ARSE	1312633	415	HGNC						HGNC:719
Arsg	1306571	303631	ARSG	1602225	22901	HGNC	Arsg	1331908	74008	MGI:1921258	HGNC	HGNC:24102
Arsi	1310242	307404	ARSI	1604953	340075	HGNC	Arsi	1321030	545260	MGI:2670959	HGNC	HGNC:32521
Arsj	1307640	311013	ARSJ	1606235	79642	HGNC	Arsj	1316948	271970	MGI:2443513	HGNC	HGNC:26286
Arsk	1310182	365619	ARSK	1606445	153642	HGNC	Arsk	1320932	77041	MGI:1924291	HGNC	HGNC:25239
Art1	1304591	308873	ART1	1312119	417	HGNC	Art1	1312120	11870	MGI:107511	HGNC	HGNC:723
Art3	628833	305235	ART3	1320437	419	HGNC	Art3	1320438	109979	MGI:1202729	HGNC	HGNC:725
Art4	1306456	312806	ART4	1315084	420	HGNC	Art4	1315085	109978	MGI:1202710	HGNC	HGNC:726
Art5	628834	259167	ART5	1347628	116969	HGNC	Art5	1550298	11875	MGI:107948	HGNC	HGNC:24049
Artn	621427	362572	ARTN	1347630	9048	HGNC	Artn	733582	11876	MGI:1333791	HGNC	HGNC:727
Arv1	1310264	292097	ARV1	1349198	64801	HGNC	Arv1	1550411	68865	MGI:1916115	HGNC	HGNC:29561
Arvcf	1306655	303798	ARVCF	1315392	421	HGNC	Arvcf	1315393	11877	MGI:109620	HGNC	HGNC:728
Arx	1562672	317268	ARX	1344380	170302	HGNC	Arx	1557424	11878	MGI:1097716	HGNC	HGNC:18060
As3mt	621325	140925	AS3MT	1350697	57412	HGNC	As3mt	733292	57344	MGI:1929882	HGNC	HGNC:17452
Asah1	621568	84431	ASAH1	734135	427	HGNC	Asah1	1551184	11886	MGI:1277124	HGNC	HGNC:735
Asah2	69410	114104	ASAH2	1605058	56624	HGNC	Asah2	69455	54447	MGI:1859310	HGNC	HGNC:18860
Asap1	1307379	314961	ASAP1	1354069	50807	HGNC	Asap1	1316545	13196	MGI:1342335	HGNC	HGNC:2720
Asap2	1305263	362719	ASAP2	1313189	8853	HGNC	Asap2	1623831	211914	MGI:2685438	HGNC	HGNC:2721
Asap3	1593929	684122	ASAP3	1346642	55616	HGNC	Asap3	1618153	230837	MGI:2684986	HGNC	HGNC:14987
Asb1	1310760	316628	ASB1	1321850	51665	HGNC	Asb1	1321851	65247	MGI:1929735	HGNC	HGNC:16011
Asb10	1562922	499972	ASB10	1353086	136371	HGNC	Asb10	1557421	117590	MGI:2152836	HGNC	HGNC:17185
Asb11	1566298	302666	ASB11	1344351	140456	HGNC	Asb11	1558592	68854	MGI:1916104	HGNC	HGNC:17186
Asb12	1561142	503446	ASB12	1349928	142689	HGNC	Asb12	1557739	70392	MGI:1917642	HGNC	HGNC:19763
Asb13	1310387	361268	ASB13	1321264	79754	HGNC	Asb13	1616639	142688	MGI:2145525	HGNC	HGNC:19765
Asb14	1596812	680076	ASB14	1343044	142686	HGNC	Asb14	1616640	142687	MGI:2655107	HGNC	HGNC:19766
Asb15	727860	500050	ASB15	1346506	142685	HGNC	Asb15	1616681	78910	MGI:1926160	HGNC	HGNC:19767
Asb16	1563878	498005	ASB16	1313384	92591	HGNC	Asb16	1313385	217217	MGI:2654437	HGNC	HGNC:19768
Asb17	1586533	687364	ASB17	1343895	127247	HGNC	Asb17	1620839	66772	MGI:1914022	HGNC	HGNC:19769
Asb18	1310850	316614	ASB18	1602398	401036	HGNC	Asb18	1321991	208372	MGI:2655109	HGNC	HGNC:19770
Asb2	1306414	299266	ASB2	1315012	51676	HGNC	Asb2	1315013	65256	MGI:1929743	HGNC	HGNC:16012
Asb3	1308462	364227	ASB3	1318243	51130	HGNC	Asb3	1318244	65257	MGI:1929749	HGNC	HGNC:16013
Asb4	1563114	500017	ASB4	1348810	51666	HGNC	Asb4	1557659	65255	MGI:1929751	HGNC	HGNC:16009
Asb5	1565973	361187	ASB5	1352084	140458	HGNC	Asb5	1557785	76294	MGI:1923544	HGNC	HGNC:17180
Asb6	1308445	296627	ASB6	1318216	140459	HGNC	Asb6	1318217	72323	MGI:1919573	HGNC	HGNC:17181
Asb7	1305154	365277	ASB7	1313017	140460	HGNC	Asb7	1619902	117589	MGI:2152835	HGNC	HGNC:17182
Asb8	1309246	315287	ASB8	1319481	140461	HGNC	Asb8	1319482	78541	MGI:1925791	HGNC	HGNC:17183
Asb9	1560537	367785	ASB9	1344669	140462	HGNC	Asb9	1557401	69299	MGI:1916549	Transitive Ortholog Pipeline	HGNC:17184
Ascc1	1359255	294512	ASCC1	1350086	51008	HGNC	Ascc1	1551573	69090	MGI:1916340	HGNC	HGNC:24268
Ascc2	1561422	498402	ASCC2	1347917	84164	HGNC	Ascc2	1623910	75452	MGI:1922702	HGNC	HGNC:24103
Ascc3	1307995	309887	ASCC3	1344771	10973	HGNC	Ascc3	1552861	77987	MGI:1925237	HGNC	HGNC:18697
Ascl1	71010	64186	ASCL1	736393	429	HGNC	Ascl1	732027	17172	MGI:96919	HGNC	HGNC:738
Ascl2	2159	24209	ASCL2	735625	430	HGNC	Ascl2	10194	17173	MGI:96920	HGNC	HGNC:739
Ascl3	621631	246301	ASCL3	1315779	56676	HGNC	Ascl3	733791	56787	MGI:1928820	HGNC	HGNC:740
Ascl4	1307533	299687	ASCL4	1316784	121549	HGNC	Ascl4	1615892	67341	MGI:1914591	HGNC	HGNC:24311
Ascl5	1561854	363991	ASCL5	1603722	647219	HGNC	Ascl5	1622088	226439	MGI:2685043	HGNC	HGNC:33169
Asf1a	1311941	294408	ASF1A	1323657	25842	HGNC	Asf1a	1323658	66403	MGI:1913653	HGNC	HGNC:20995
Asf1b	1304918	304648	ASF1B	1312634	55723	HGNC	Asf1b	1312635	66929	MGI:1914179	HGNC	HGNC:20996
Asgr1	2160	24210	ASGR1	737103	432	HGNC	Asgr1	10197	11889	MGI:88081	HGNC	HGNC:742
Asgr2	2161	29403	ASGR2	1343618	433	HGNC	Asgr2	736035	11890	MGI:88082	HGNC	HGNC:743
Ash1l	1306350	310638	ASH1L	1314918	55870	HGNC	Ash1l	1314919	192195	MGI:2183158	HGNC	HGNC:19088
Ash2l	1305632	290829	ASH2L	1313775	9070	HGNC	Ash2l	1313776	23808	MGI:1344416	HGNC	HGNC:744
Asic1	71062	79123	ASIC1	731360	41	HGNC	Asic1	735409	11419	MGI:1194915	HGNC	HGNC:100
Asic2	2017	25364	ASIC2	737359	40	HGNC	Asic2	10061	11418	MGI:1100867	HGNC	HGNC:99
Asic3	708578	286920	ASIC3	1353665	9311	HGNC	Asic3	1332245	171209	MGI:2159339	HGNC	HGNC:101
Asic4	621068	63882	ASIC4	1604616	55515	HGNC	Asic4	732139	241118	MGI:2652846	HGNC	HGNC:21263
Asic5	69295	63866	ASIC5	736018	51802	HGNC	Asic5	736019	58170	MGI:1929259	HGNC	HGNC:17537
Asip	2003	24152	ASIP	69199	434	HGNC	a	69200	50518	MGI:87853	HGNC	HGNC:745
Asl	619974	59085	ASL	731559	435	HGNC	Asl	731560	109900	MGI:88084	HGNC	HGNC:746
Asmt	708472	246281	ASMT	1353638	438	RGD	Asmt	3731974	107626	MGI:96090	HGNC	HGNC:750
Asmtl	1306877	288527	ASMTL	1315744	8623	HGNC						HGNC:751
Asna1	1307906	288919	ASNA1	1317371	439	HGNC	Asna1	1620065	56495	MGI:1928379	HGNC	HGNC:752
Asns	2162	25612	ASNS	1343754	440	HGNC	Asns	619559	27053	MGI:1350929	HGNC	HGNC:753
Asnsd1	1306332	299507	ASNSD1	1603641	54529	HGNC	Asnsd1	1314893	70396	MGI:1917646	HGNC	HGNC:24910
Aspa	621693	79251	ASPA	1350952	443	HGNC	Aspa	733059	11484	MGI:87914	HGNC	HGNC:756
Aspdh	1310111	292875	ASPDH	1605752	554235	HGNC	Aspdh	1320826	68352	MGI:1915602	HGNC	HGNC:33856
Aspg	708388	246266	ASPG	1344860	374569	HGNC	Aspg	1617431	104816	MGI:2144822	HGNC	HGNC:20123
Asph	1312000	312981	ASPH	1323751	444	RGD	Asph	1323752	65973	MGI:1914186	RGD	HGNC:757
Asphd1	1306636	293498	ASPHD1	1605839	253982	HGNC	Asphd1	1315363	233879	MGI:2685014	HGNC	HGNC:27380
Asphd2	1306020	364948	ASPHD2	1601744	57168	HGNC	Asphd2	1314397	72898	MGI:1920148	HGNC	HGNC:30437
Aspm	1307111	289054	ASPM	1316111	259266	HGNC	Aspm	1619289	12316	MGI:1334448	HGNC	HGNC:19048
Aspn	1549776	306805	ASPN	1345823	54829	HGNC	Aspn	1558288	66695	MGI:1913945	HGNC	HGNC:14872
Asprv1	1560859	500243	ASPRV1	1604987	151516	HGNC	Asprv1	1558009	67855	MGI:1915105	HGNC	HGNC:26321
Aspscr1	1588666	691026	ASPSCR1	1344232	79058	HGNC	Aspscr1	1623973	68938	MGI:1916188	HGNC	HGNC:13825
Asrgl1	708526	246307	ASRGL1	1343525	80150	HGNC	Asrgl1	1550169	66514	MGI:1913764	HGNC	HGNC:16448
Ass1	2163	25698	ASS1	736136	445	HGNC	Ass1	736137	11898	MGI:88090	HGNC	HGNC:758
Aste1	1304643	363130	ASTE1	1606299	28990	HGNC	Aste1	1312202	66595	MGI:1913845	HGNC	HGNC:25021
Astl	1562279	296129	ASTL	1349169	431705	HGNC	Astl	1556969	215095	MGI:3046414	HGNC	HGNC:31704
Astn1	727799	304900	ASTN1	1602904	460	HGNC	Astn1	1331863	11899	MGI:1098567	HGNC	HGNC:773
Astn2	2320342	100361323	ASTN2	1314130	23245	HGNC	Astn2	1314131	56079	MGI:1889277	HGNC	HGNC:17021
Asxl1	1561878	311553	ASXL1	1344611	171023	HGNC	Asxl1	1557697	228790	MGI:2684063	HGNC	HGNC:18318
Asxl2	1304710	313922	ASXL2	1312315	55252	HGNC	Asxl2	1614292	75302	MGI:1922552	HGNC	HGNC:23805
Asxl3	1305869	307555	ASXL3	1344717	80816	RGD	Asxl3	1314159	211961	MGI:2685175	RGD	HGNC:29357
Asz1	621579	170578	ASZ1	1348719	136991	HGNC	Asz1	735327	74068	MGI:1921318	HGNC	HGNC:1350
Atad1	1308570	309532	ATAD1	1318420	84896	HGNC	Atad1	1318421	67979	MGI:1915229	HGNC	HGNC:25903
Atad2	1304849	314993	ATAD2	1312522	29028	HGNC	Atad2	1312523	70472	MGI:1917722	HGNC	HGNC:30123
Atad2b	1566199	500625	ATAD2B	1604011	54454	HGNC	Atad2b	1615565	320817	MGI:2444798	Transitive Ortholog Pipeline	HGNC:29230
Atad3a	1305964	298682	ATAD3A	1314304	55210	HGNC	Atad3a	1314305	108888	MGI:1919214	HGNC	HGNC:25567
Atad5	1561464	303348	ATAD5	1605345	79915	HGNC	Atad5	1557158	237877	MGI:2442925	HGNC	HGNC:25752
Atat1	1303066	361789	ATAT1	1347627	79969	HGNC	Atat1	1552512	73242	MGI:1913869	HGNC	HGNC:21186
Atcay	1309312	362826	ATCAY	1319593	85300	HGNC	Atcay	1617620	16467	MGI:2448730	HGNC	HGNC:779
Ate1	1309335	293526	ATE1	1319626	11101	HGNC	Ate1	1319627	11907	MGI:1333870	HGNC	HGNC:782
Atf1	1307360	315305	ATF1	1316513	466	HGNC	Atf1	1316514	11908	MGI:1298366	HGNC	HGNC:783
Atf2	621862	81647	ATF2	732287	1386	HGNC	Atf2	736761	11909	MGI:109349	HGNC	HGNC:784
Atf3	2165	25389	ATF3	735760	467	HGNC	Atf3	10198	11910	MGI:109384	HGNC	HGNC:785
Atf4	621863	79255	ATF4	733712	468	HGNC	Atf4	733713	11911	MGI:88096	HGNC	HGNC:786
Atf5	628902	282840	ATF5	1350993	22809	HGNC	Atf5	1553130	107503	MGI:2141857	HGNC	HGNC:790
Atf6	1305471	304962	ATF6	1313517	22926	HGNC	Atf6	1313518	226641	MGI:1926157	HGNC	HGNC:791
Atf6b	1303317	406169	ATF6B	1346168	1388	HGNC	Atf6b	1551853	12915	MGI:105121	HGNC	HGNC:2349
Atf7	1304940	315333	ATF7	1312669	11016	HGNC	Atf7	1312670	223922	MGI:2443472	HGNC	HGNC:792
Atf7ip	1306030	312800	ATF7IP	1314412	55729	HGNC	Atf7ip	1552354	54343	MGI:1858965	HGNC	HGNC:20092
Atf7ip2	1583744	497859	ATF7IP2	1314578	80063	HGNC	Atf7ip2	1614288	75329	MGI:1922579	HGNC	HGNC:20397
Atg10	1587624	688555	ATG10	1351458	83734	HGNC	Atg10	1557023	66795	MGI:1914045	HGNC	HGNC:20315
Atg101	1359310	300240	ATG101	1602213	60673	HGNC	Atg101	1552128	68118	MGI:1915368	HGNC	HGNC:25679
Atg12	1306306	361321	ATG12	1314851	9140	HGNC	Atg12	1558563	67526	MGI:1914776	HGNC	HGNC:588
Atg13	1310685	362164	ATG13	1602498	9776	HGNC	Atg13	1332180	51897	MGI:1196429	HGNC	HGNC:29091
Atg14	1304610	305831	ATG14	1312148	22863	HGNC	Atg14	1312149	100504663	MGI:1261775	HGNC	HGNC:19962
Atg16l1	1310631	363278	ATG16L1	1321647	55054	HGNC	Atg16l1	1553543	77040	MGI:1924290	HGNC	HGNC:21498
Atg16l2	1311400	308865	ATG16L2	1606757	89849	HGNC	Atg16l2	1617481	73683	MGI:1920933	HGNC	HGNC:25464
Atg2a	1589890	689688	ATG2A	1604391	23130	HGNC	Atg2a	1622842	329015	MGI:1916291	HGNC	HGNC:29028
Atg2b	1304878	314415	ATG2B	1312572	55102	HGNC	Atg2b	1312573	76559	MGI:1923809	HGNC	HGNC:20187
Atg3	708464	171415	ATG3	1353416	64422	HGNC	Atg3	1557224	67841	MGI:1915091	HGNC	HGNC:20962
Atg4a	1596915	678769	ATG4A	1604759	115201	RGD	Atg4a	1616955	666468	MGI:2147903	RGD	HGNC:16489
Atg4b	1309664	316640	ATG4B	1320126	23192	HGNC	Atg4b	1558262	66615	MGI:1913865	HGNC	HGNC:20790
Atg4c	1598323	313391	ATG4C	1317140	84938	HGNC	Atg4c	1618118	242557	MGI:2651854	HGNC	HGNC:16040
Atg4d	1596392	686505	ATG4D	1348604	84971	RGD	Atg4d	1615670	235040	MGI:2444308	RGD	HGNC:20789
Atg5	1359580	365601	ATG5	1353398	9474	RGD	Atg5	1556965	11793	MGI:1277186	RGD	HGNC:589
Atg7	1304817	312647	ATG7	1312481	10533	HGNC	Atg7	1558502	74244	MGI:1921494	HGNC	HGNC:16935
Atg9a	1310450	363254	ATG9A	1353328	79065	HGNC	Atg9a	1557205	245860	MGI:2138446	HGNC	HGNC:22408
Atg9b	1560887	499973	ATG9B	1352218	285973	HGNC	Atg9b	1556917	213948	MGI:2685420	HGNC	HGNC:21899
Atic	70879	81643	ATIC	731594	471	HGNC	Atic	731595	108147	MGI:1351352	HGNC	HGNC:794
Atl1	1359232	362750	ATL1	1352093	51062	HGNC	Atl1	1553508	73991	MGI:1921241	HGNC	HGNC:11231
Atl2	1305125	298757	ATL2	1312973	64225	HGNC	Atl2	1312974	56298	MGI:1929492	HGNC	HGNC:24047
Atl3	1309871	309187	ATL3	1601766	25923	HGNC	Atl3	1320446	109168	MGI:1924270	HGNC	HGNC:24526
Atm	1593265	300711	ATM	1606040	472	HGNC	Atm	10199	11920	MGI:107202	HGNC	HGNC:795
Atmin	1305781	315037	ATMIN	1603699	23300	HGNC	Atmin	1314018	234776	MGI:2682328	HGNC	HGNC:29034
Atn1	61832	29515	ATN1	1352790	1822	RGD	Atn1	1620917	13498	MGI:104725	RGD	HGNC:3033
Atoh1	1565171	500156	ATOH1	1349240	474	HGNC	Atoh1	1558062	11921	MGI:104654	HGNC	HGNC:797
Atoh7	1304957	365564	ATOH7	1312698	220202	HGNC	Atoh7	1312699	53404	MGI:1355553	HGNC	HGNC:13907
Atoh8	1561512	500200	ATOH8	1350083	84913	HGNC	Atoh8	1557505	71093	MGI:1918343	HGNC	HGNC:24126
Atox1	621684	84355	ATOX1	737338	475	HGNC	Atox1	732672	11927	MGI:1333855	HGNC	HGNC:798
Atp10a	1306150	365266	ATP10A	1314601	57194	HGNC	Atp10a	1314602	11982	MGI:1330809	HGNC	HGNC:13542
Atp10b	1565126	303056	ATP10B	1345428	23120	HGNC	Atp10b	1614067	319767	MGI:2442688	HGNC	HGNC:13543
Atp10d	1588541	360932	ATP10D	1316047	57205	HGNC	Atp10d	1316048	231287	MGI:2450125	HGNC	HGNC:13549
Atp11a	1308688	306600	ATP11A	1318606	23250	HGNC	Atp11a	1318607	50770	MGI:1354735	HGNC	HGNC:13552
Atp11b	1561719	361929	ATP11B	1348822	23200	HGNC	Atp11b	1557223	76295	MGI:1923545	HGNC	HGNC:13553
Atp11c	1564481	317599	ATP11C	1351598	286410	HGNC	Atp11c	1558024	320940	MGI:1859661	HGNC	HGNC:13554
Atp12a	620569	171028	ATP12A	734042	479	HGNC	Atp12a	737007	192113	MGI:1926943	HGNC	HGNC:13816
Atp13a1	1306033	290673	ATP13A1	1346886	57130	HGNC	Atp13a1	1550377	170759	MGI:2180801	HGNC	HGNC:24215
Atp13a2	1307977	362645	ATP13A2	1342911	23400	HGNC	Atp13a2	1551948	74772	MGI:1922022	HGNC	HGNC:30213
Atp13a3	1590881	678704	ATP13A3	1353842	79572	RGD	Atp13a3	1620617	224088	MGI:2685387	RGD	HGNC:24113
Atp13a4	1306927	288026	ATP13A4	1346317	84239	HGNC	Atp13a4	1553672	224079	MGI:1924456	HGNC	HGNC:25422
Atp13a5	1306792	303856	ATP13A5	1343803	344905	HGNC	Atp13a5	1551193	268878	MGI:2444068	HGNC	HGNC:31789
Atp1a1	2167	24211	ATP1A1	735332	476	HGNC	Atp1a1	10203	11928	MGI:88105	HGNC	HGNC:799
Atp1a2	2168	24212	ATP1A2	736008	477	HGNC	Atp1a2	10206	98660	MGI:88106	HGNC	HGNC:800
Atp1a3	2169	24213	ATP1A3	732644	478	HGNC	Atp1a3	10207	232975	MGI:88107	HGNC	HGNC:801
Atp1a4	61952	29132	ATP1A4	733097	480	HGNC	Atp1a4	62245	27222	MGI:1351335	HGNC	HGNC:14073
Atp1b1	2170	25650	ATP1B1	735774	481	HGNC	Atp1b1	731614	11931	MGI:88108	HGNC	HGNC:804
Atp1b2	2171	24214	ATP1B2	736555	482	HGNC	Atp1b2	10208	11932	MGI:88109	HGNC	HGNC:805
Atp1b3	2172	25390	ATP1B3	733031	483	HGNC	Atp1b3	10209	11933	MGI:107788	HGNC	HGNC:806
Atp1b4	620994	84396	ATP1B4	736275	23439	HGNC	Atp1b4	733509	67821	MGI:1915071	HGNC	HGNC:808
Atp23	1588587	299828	ATP23	1605901	91419	HGNC	Atp23	1557369	68876	MGI:1916984	HGNC	HGNC:29452
Atp2a1	621293	116601	ATP2A1	731640	487	HGNC	Atp2a1	1622417	11937	MGI:105058	HGNC	HGNC:811
Atp2a2	2174	29693	ATP2A2	731733	488	HGNC	Atp2a2	735992	11938	MGI:88110	HGNC	HGNC:812
Atp2a3	2175	25391	ATP2A3	732893	489	HGNC	Atp2a3	10210	53313	MGI:1194503	HGNC	HGNC:813
Atp2b1	621303	29598	ATP2B1	732984	490	HGNC	Atp2b1	735441	67972	MGI:104653	HGNC	HGNC:814
Atp2b2	2176	24215	ATP2B2	736839	491	HGNC	Atp2b2	10211	11941	MGI:105368	HGNC	HGNC:815
Atp2b3	621304	29599	ATP2B3	731628	492	HGNC	Atp2b3	735805	320707	MGI:1347353	HGNC	HGNC:816
Atp2b4	621305	29600	ATP2B4	1348952	493	HGNC	Atp2b4	1550638	381290	MGI:88111	HGNC	HGNC:817
Atp2c1	621311	170699	ATP2C1	733912	27032	HGNC	Atp2c1	736851	235574	MGI:1889008	HGNC	HGNC:13211
Atp2c2	620647	171496	ATP2C2	732511	9914	RGD	Atp2c2	1623195	69047	MGI:1916297	RGD	HGNC:29103
Atp4a	2177	24216	ATP4A	734000	495	HGNC	Atp4a	10212	11944	MGI:88113	HGNC	HGNC:819
Atp4b	2178	24217	ATP4B	737185	496	HGNC	Atp4b	10213	11945	MGI:88114	HGNC	HGNC:820
Atp5c1	620011	116550	ATP5F1C	732616	509	HGNC	Atp5c1	732617	11949	MGI:1261437	HGNC	HGNC:833
Atp5f1a	619993	65262	ATP5F1A	734400	498	HGNC	Atp5a1	734401	11946	MGI:88115	HGNC	HGNC:823
Atp5f1b	621368	171374	ATP5F1B	1344847	506	HGNC	Atp5b	1557957	11947	MGI:107801	HGNC	HGNC:830
Atp5f1d	621372	245965	ATP5F1D	1353040	513	HGNC	Atp5d	731351	66043	MGI:1913293	HGNC	HGNC:837
Atp5f1e	621374	245958	ATP5F1E	1346801	514	HGNC	Atp5e	736528	67126	MGI:1855697	HGNC	HGNC:838
Atp5h	620083	641434	ATP5PD	1351705	10476	RGD	Atp5h	733750	71679	MGI:1918929	RGD	HGNC:845
Atp5i	621377	140608	ATP5ME	1350783	521	HGNC	Atp5k	733939	11958	MGI:106636	HGNC	HGNC:846
Atp5if1	2181	25392	ATP5IF1	1312589	93974	HGNC	Atpif1	1552540	11983	MGI:1196457	HGNC	HGNC:871
Atp5mc1	61933	29754	ATP5MC1	1348420	516	HGNC	Atp5g1	62226	11951	MGI:107653	HGNC	HGNC:841
Atp5mc2	620051	171082	ATP5MC2	736098	517	HGNC	Atp5g2	731824	67942	MGI:1915192	HGNC	HGNC:842
Atp5mc3	620052	114630	ATP5MC3	734314	518	HGNC	Atp5g3	734315	228033	MGI:2442035	HGNC	HGNC:843
Atp5md	631426	171069	ATP5MD	1347198	84833	RGD	Usmg5	1332517	66477	MGI:1891435	RGD	HGNC:30889
Atp5mf	1596067	690441	ATP5MF	1345847	9551	HGNC	Atp5j2	1622341	57423	MGI:1927558	HGNC	HGNC:848
Atp5mg	1303259	300677	ATP5MG	1352647	10632	HGNC	Atp5l	1551535	27425	MGI:1351597	HGNC	HGNC:14247
Atp5mpl	2322889	100360056	ATP5MPL	1352128	9556	HGNC	2010107E04Rik	1623957	70257	MGI:1917507	HGNC	HGNC:1188
Atp5pb	620041	171375	ATP5PB	736319	515	RGD	Atp5f1	733542	11950	MGI:1100495	RGD	HGNC:840
Atp5pf	621376	94271	ATP5PF	735304	522	HGNC	Atp5j	731290	11957	MGI:107777	HGNC	HGNC:847
Atp5po	621379	192241	ATP5PO	1348097	539	HGNC	Atp5o	734072	28080	MGI:106341	HGNC	HGNC:850
Atp5s	1359208	362749	ATP5S	1343474	27109	HGNC	Atp5s	1620826	68055	MGI:1915305	HGNC	HGNC:18799
Atp6ap1	620423	83615	ATP6AP1	733467	537	HGNC	Atp6ap1	1550133	54411	MGI:109629	HGNC	HGNC:868
Atp6ap1l	1564936	361875	ATP6AP1L	1603596	92270	HGNC	Atp6ap1l	1614699	435376	MGI:3648665	HGNC	HGNC:28091
Atp6ap2	1561269	302526	ATP6AP2	1346001	10159	HGNC	Atp6ap2	1557796	70495	MGI:1917745	HGNC	HGNC:18305
Atp6v0a1	68405	29757	ATP6V0A1	1605737	535	HGNC	Atp6v0a1	1332226	11975	MGI:103286	HGNC	HGNC:865
Atp6v0a2	621006	116455	ATP6V0A2	1320849	23545	HGNC	Atp6v0a2	1320850	21871	MGI:104855	HGNC	HGNC:18481
Atp6v0a4	1305055	296981	ATP6V0A4	1312856	50617	HGNC	Atp6v0a4	1312857	140494	MGI:2153480	HGNC	HGNC:866
Atp6v0b	1308303	298451	ATP6V0B	1317997	533	HGNC	Atp6v0b	1317998	114143	MGI:1890510	HGNC	HGNC:861
Atp6v0c	621394	170667	ATP6V0C	731892	527	HGNC	Atp6v0c	731893	11984	MGI:88116	HGNC	HGNC:855
Atp6v0d1	1306159	291969	ATP6V0D1	1314615	9114	HGNC	Atp6v0d1	1314616	11972	MGI:1201778	HGNC	HGNC:13724
Atp6v0d2	1306900	297932	ATP6V0D2	1315777	245972	HGNC	Atp6v0d2	1315778	242341	MGI:1924415	HGNC	HGNC:18266
Atp6v0e1	621393	94170	ATP6V0E1	1350958	8992	HGNC	Atp6v0e	1553358	11974	MGI:1328318	HGNC	HGNC:863
Atp6v0e2	1303238	436582	ATP6V0E2	1606137	155066	HGNC	Atp6v0e2	1550183	76252	MGI:1923502	HGNC	HGNC:21723
Atp6v1a	1596464	685232	ATP6V1A	1323585	523	HGNC	Atp6v1a	1622415	11964	MGI:1201780	HGNC	HGNC:851
Atp6v1b1	1310619	312488	ATP6V1B1	1321627	525	HGNC	Atp6v1b1	1321628	110935	MGI:103285	HGNC	HGNC:853
Atp6v1b2	620284	117596	ATP6V1B2	732120	526	HGNC	Atp6v1b2	732121	11966	MGI:109618	HGNC	HGNC:854
Atp6v1c1	1311082	299971	ATP6V1C1	1322350	528	HGNC	Atp6v1c1	1322351	66335	MGI:1913585	HGNC	HGNC:856
Atp6v1c2	1359430	362802	ATP6V1C2	1354342	245973	HGNC	Atp6v1c2	1551733	68775	MGI:1916025	HGNC	HGNC:18264
Atp6v1d	735119	299159	ATP6V1D	1348353	51382	HGNC	Atp6v1d	1553446	73834	MGI:1921084	HGNC	HGNC:13527
Atp6v1e1	735157	297566	ATP6V1E1	1347206	529	HGNC	Atp6v1e1	1549999	11973	MGI:894326	HGNC	HGNC:857
Atp6v1e2	1311680	366545	ATP6V1E2	1323263	90423	HGNC	Atp6v1e2	1323264	74915	MGI:1922165	HGNC	HGNC:18125
Atp6v1f	621552	116664	ATP6V1F	1351850	9296	HGNC	Atp6v1f	1332038	66144	MGI:1913394	HGNC	HGNC:16832
Atp6v1g1	1310088	298103	ATP6V1G1	1320793	9550	HGNC	Atp6v1g1	1320794	66290	MGI:1913540	HGNC	HGNC:864
Atp6v1g2	1303186	368044	ATP6V1G2	1347481	534	HGNC	Atp6v1g2	1551130	66237	MGI:1913487	HGNC	HGNC:862
Atp6v1g3	1304635	289407	ATP6V1G3	1312186	127124	HGNC	Atp6v1g3	1312187	338375	MGI:2450548	HGNC	HGNC:18265
Atp6v1h	1562450	297797	ATP6V1H	1320995	51606	HGNC	Atp6v1h	1320996	108664	MGI:1914864	HGNC	HGNC:18303
Atp7a	2179	24941	ATP7A	10216	538	HGNC	Atp7a	10215	11977	MGI:99400	HGNC	HGNC:869
Atp7b	2180	24218	ATP7B	731392	540	HGNC	Atp7b	10217	11979	MGI:103297	HGNC	HGNC:870
Atp8a1	1309619	289615	ATP8A1	1320053	10396	HGNC	Atp8a1	1320054	11980	MGI:1330848	HGNC	HGNC:13531
Atp8a2	1594597	691889	ATP8A2	1344629	51761	HGNC	Atp8a2	1557370	50769	MGI:1354710	HGNC	HGNC:13533
Atp8b1	1308488	291555	ATP8B1	1318284	5205	HGNC	Atp8b1	1551010	54670	MGI:1859665	HGNC	HGNC:3706
Atp8b2	1597731	685152	ATP8B2	1318635	57198	HGNC	Atp8b2	1318636	54667	MGI:1859660	HGNC	HGNC:13534
Atp8b3	1307622	299616	ATP8B3	1316924	148229	HGNC	Atp8b3	1550775	67331	MGI:1914581	HGNC	HGNC:13535
Atp8b4	1306712	311396	ATP8B4	1315485	79895	HGNC	Atp8b4	1315486	241633	MGI:1859664	HGNC	HGNC:13536
Atp9a	621421	84011	ATP9A	735480	10079	HGNC	Atp9a	735481	11981	MGI:1330826	HGNC	HGNC:13540
Atp9b	1563006	291411	ATP9B	1353015	374868	HGNC	Atp9b	1557120	50771	MGI:1354757	HGNC	HGNC:13541
Atpaf1	1305417	313510	ATPAF1	1313436	64756	HGNC	Atpaf1	1619843	230649	MGI:2180560	HGNC	HGNC:18803
Atpaf2	1305161	303190	ATPAF2	1313025	91647	HGNC	Atpaf2	1313026	246782	MGI:2180561	HGNC	HGNC:18802
Atr	1305796	685055	ATR	1314047	545	RGD	Atr	1557923	245000	MGI:108028	RGD	HGNC:882
Atraid	1311605	298841	ATRAID	1323150	51374	HGNC	Atraid	1323151	381629	MGI:1918918	HGNC	HGNC:24090
Atrip	1626390	301014	ATRIP	1625848	84126	HGNC	Atrip	1323749	235610	MGI:1925349	HGNC	HGNC:33499
Atrn	69063	83526	ATRN	69117	8455	HGNC	Atrn	69118	11990	MGI:1341628	HGNC	HGNC:885
Atrnl1	1563485	307992	ATRNL1	1607060	26033	HGNC	Atrnl1	1556919	226255	MGI:2147749	HGNC	HGNC:29063
Atrx	619795	246284	ATRX	1605736	546	HGNC	Atrx	1553098	22589	MGI:103067	HGNC	HGNC:886
Atxn1	3624	25049	ATXN1	1344585	6310	HGNC	Atxn1	11258	20238	MGI:104783	HGNC	HGNC:10548
Atxn10	621813	170821	ATXN10	1351525	25814	HGNC	Atxn10	733417	54138	MGI:1859293	HGNC	HGNC:10549
Atxn1l	1561758	307970	ATXN1L	1626546	342371	HGNC	Atxn1l	1621566	52335	MGI:3694797	HGNC	HGNC:33279
Atxn2	1306637	288663	ATXN2	1347160	6311	HGNC	Atxn2	1315365	20239	MGI:1277223	HGNC	HGNC:10555
Atxn2l	1565868	361649	ATXN2L	1604832	11273	HGNC	Atxn2l	1614916	233871	MGI:2446242	HGNC	HGNC:31326
Atxn3	621567	60331	ATXN3	1606333	4287	HGNC	Atxn3	1332234	110616	MGI:1099442	HGNC	HGNC:7106
Atxn7	1562692	361015	ATXN7	1350255	6314	HGNC	Atxn7	1558157	246103	MGI:2179277	HGNC	HGNC:10560
Atxn7l1	1305730	362726	ATXN7L1	1345348	222255	HGNC	Atxn7l1	1614792	380753	MGI:3584458	HGNC	HGNC:22210
Atxn7l2	1307047	310781	ATXN7L2	1350736	127002	HGNC	Atxn7l2	1615844	72522	MGI:1919772	HGNC	HGNC:28713
Atxn7l3	1311493	287734	ATXN7L3	1342958	56970	HGNC	Atxn7l3	1622991	217218	MGI:3036270	HGNC	HGNC:25416
Atxn7l3b	2301984	100192313	ATXN7L3B	2816966	552889	HGNC	Atxn7l3b	1621942	382423	MGI:1914971	HGNC	HGNC:37931
Auh	1306087	361215	AUH	1314501	549	HGNC	Auh	1314502	11992	MGI:1338011	HGNC	HGNC:890
Aunip	1589922	689656	AUNIP	1601974	79000	HGNC	Aunip	1616755	69885	MGI:1917135	HGNC	HGNC:28363
Aup1	1591777	680423	AUP1	1602731	550	HGNC	Aup1	1320623	11993	MGI:107789	HGNC	HGNC:891
Aurka	628895	261730	AURKA	1353168	6790	HGNC	Aurka	1552819	20878	MGI:894678	HGNC	HGNC:11393
Aurkaip1	1303211	298687	AURKAIP1	1606265	54998	HGNC	Aurkaip1	1615901	66077	MGI:1913327	Transitive Ortholog Pipeline	HGNC:24114
Aurkb	621625	114592	AURKB	731309	9212	HGNC	Aurkb	731310	20877	MGI:107168	HGNC	HGNC:11390
Aurkc	1309573	292554	AURKC	1343852	6795	HGNC	Aurkc	1319982	20871	MGI:1321119	HGNC	HGNC:11391
Auts2	2323959	100362819	AUTS2	1320604	26053	HGNC	Auts2	1622851	319974	MGI:1919847	HGNC	HGNC:14262
Aven	1309928	311299	AVEN	1320536	57099	HGNC	Aven	1623150	74268	MGI:1921518	HGNC	HGNC:13509
Avil	620301	79253	AVIL	731808	10677	HGNC	Avil	731809	11567	MGI:1333798	HGNC	HGNC:14188
Avl9	1564615	312371	AVL9	1604629	23080	HGNC	Avl9	1616674	78937	MGI:1926187	HGNC	HGNC:28994
Avp	2184	24221	AVP	68968	551	HGNC	Avp	10220	11998	MGI:88121	HGNC	HGNC:894
Avpi1	621721	171386	AVPI1	1353971	60370	HGNC	Avpi1	733578	69534	MGI:1916784	HGNC	HGNC:30898
Avpr1a	2185	25107	AVPR1A	68986	552	HGNC	Avpr1a	68987	54140	MGI:1859216	HGNC	HGNC:895
Avpr1b	61886	29462	AVPR1B	619562	553	RGD	Avpr1b	62179	26361	MGI:1347010	RGD	HGNC:896
Avpr2	2186	25108	AVPR2	730975	554	HGNC	Avpr2	10222	12000	MGI:88123	HGNC	HGNC:897
Awat1	1587163	679520	AWAT1	1346796	158833	HGNC	Awat1	1614875	245533	MGI:3588200	HGNC	HGNC:23252
Awat2	1565111	302425	AWAT2	1606441	158835	HGNC	Awat2	1558296	245532	MGI:3045345	HGNC	HGNC:23251
Axdnd1	1566124	501861	AXDND1	1605000	126859	HGNC	Axdnd1	1619082	77352	MGI:1924602	HGNC	HGNC:26564
Axin1	620859	79257	AXIN1	736564	8312	HGNC	Axin1	1552250	12005	MGI:1096327	HGNC	HGNC:903
Axin2	69259	29134	AXIN2	1349667	8313	HGNC	Axin2	735540	12006	MGI:1270862	HGNC	HGNC:904
Axl	620028	308444	AXL	1323764	558	HGNC	Axl	1323765	26362	MGI:1347244	HGNC	HGNC:905
Azgp1	2187	25294	AZGP1	735517	563	HGNC	Azgp1	10223	12007	MGI:103163	HGNC	HGNC:910
Azi2	1310530	316051	AZI2	1605352	64343	HGNC	Azi2	1321487	27215	MGI:1351332	HGNC	HGNC:24002
Azin1	61934	58961	AZIN1	731863	51582	HGNC	Azin1	1550033	54375	MGI:1859169	HGNC	HGNC:16432
Azin2	1564776	366473	AZIN2	1606188	113451	HGNC	Azin2	1617315	242669	MGI:2442093	HGNC	HGNC:29957
B2m	2189	24223	B2M	735892	567	HGNC	B2m	10224	12010	MGI:88127	HGNC	HGNC:914
B3galnt1	1304797	310508	B3GALNT1	1312449	8706	HGNC	B3galnt1	1312450	26879	MGI:1349405	HGNC	HGNC:918
B3galnt2	1306946	291212	B3GALNT2	1345395	148789	HGNC	B3galnt2	1621423	97884	MGI:2145517	HGNC	HGNC:28596
B3galt1	1311898	366064	B3GALT1	1323596	8708	HGNC	B3galt1	1323597	26877	MGI:1349403	HGNC	HGNC:916
B3galt2	1586615	686081	B3GALT2	1347261	8707	HGNC	B3galt2	1617595	26878	MGI:1349461	HGNC	HGNC:917
B3galt4	620328	171079	B3GALT4	1343637	8705	HGNC	B3galt4	731504	54218	MGI:1859517	HGNC	HGNC:919
B3galt5	1306727	288161	B3GALT5	1315510	10317	HGNC	B3galt5	1315511	93961	MGI:2136878	HGNC	HGNC:920
B3galt6	1309558	298690	B3GALT6	1319963	126792	HGNC	B3galt6	1319964	117592	MGI:2152819	HGNC	HGNC:17978
B3gat1	70880	117108	B3GAT1	733365	27087	HGNC	B3gat1	736059	76898	MGI:1924148	HGNC	HGNC:921
B3gat2	620903	64544	B3GAT2	1348026	135152	HGNC	B3gat2	1551342	280645	MGI:2389490	HGNC	HGNC:922
B3gat3	1311968	293722	B3GAT3	1323698	26229	HGNC	B3gat3	1323699	72727	MGI:1919977	HGNC	HGNC:923
B3glct	1588723	689765	B3GLCT	1604745	145173	RGD	B3glct	1617946	381694	MGI:2685903	RGD	HGNC:20207
B3gnt2	1310077	305571	B3GNT2	1320774	10678	HGNC	B3gnt2	1320775	53625	MGI:1889505	HGNC	HGNC:15629
B3gnt3	1305151	290638	B3GNT3	1313012	10331	HGNC	B3gnt3	1313013	72297	MGI:2152535	HGNC	HGNC:13528
B3gnt4	1309612	288752	B3GNT4	1320043	79369	HGNC	B3gnt4	1320044	231727	MGI:2680208	HGNC	HGNC:15683
B3gnt5	70955	116740	B3GNT5	735674	84002	HGNC	B3gnt5	735675	108105	MGI:2137302	HGNC	HGNC:15684
B3gnt6	1310926	292325	B3GNT6	1601928	192134	HGNC	B3gnt6	1322109	272411	MGI:3039603	HGNC	HGNC:24141
B3gnt7	1310580	316583	B3GNT7	1321569	93010	HGNC	B3gnt7	1321570	227327	MGI:2384394	HGNC	HGNC:18811
B3gnt8	1305374	308440	B3GNT8	1313364	374907	HGNC	B3gnt8	1622061	232984	MGI:2385269	HGNC	HGNC:24139
B3gnt9	1310170	291958	B3GNT9	1603192	84752	HGNC	B3gnt9	1320915	97440	MGI:2142841	HGNC	HGNC:28714
B3gntl1	1359497	367384	B3GNTL1	1603899	146712	HGNC	B3gntl1	1551772	210004	MGI:2441705	HGNC	HGNC:21727
B4galnt1	620490	64828	B4GALNT1	731293	2583	HGNC	B4galnt1	731294	14421	MGI:1342057	HGNC	HGNC:4117
B4galnt2	1592405	688155	B4GALNT2	1354479	124872	HGNC	B4galnt2	1623312	14422	MGI:1342058	HGNC	HGNC:24136
B4galnt3	1561056	500306	B4GALNT3	1603523	283358	HGNC	B4galnt3	1621971	330406	MGI:3041155	HGNC	HGNC:24137
B4galnt4	1310052	309105	B4GALNT4	1602277	338707	HGNC	B4galnt4	1320731	330671	MGI:2652891	HGNC	HGNC:26315
B4galt1	620900	24390	B4GALT1	1349315	2683	HGNC	B4galt1	10640	14595	MGI:95705	HGNC	HGNC:924
B4galt2	1305358	313536	B4GALT2	1313336	8704	HGNC	B4galt2	1313337	53418	MGI:1858493	HGNC	HGNC:925
B4galt3	1359221	494342	B4GALT3	1354334	8703	HGNC	B4galt3	1553504	57370	MGI:1928767	HGNC	HGNC:926
B4galt4	1307880	303923	B4GALT4	1317330	8702	HGNC	B4galt4	1317331	56375	MGI:1928387	HGNC	HGNC:927
B4galt5	1310062	362275	B4GALT5	1320747	9334	HGNC	B4galt5	1320748	56336	MGI:1927169	HGNC	HGNC:928
B4galt6	71046	65196	B4GALT6	737376	9331	HGNC	B4galt6	737377	56386	MGI:1928380	HGNC	HGNC:929
B4galt7	1309214	364675	B4GALT7	1354325	11285	HGNC	B4galt7	1319431	218271	MGI:2384987	HGNC	HGNC:930
B4gat1	1309541	293667	B4GAT1	1319932	11041	HGNC	B4gat1	1615764	108902	MGI:1919680	HGNC	HGNC:15685
B9d1	1305522	287383	B9D1	1602004	27077	HGNC	B9d1	1313598	27078	MGI:1351471	HGNC	HGNC:24123
B9d2	1566122	308443	B9D2	1603296	80776	HGNC	B9d2	1622060	232987	MGI:2387643	HGNC	HGNC:28636
Baalc	628703	140720	BAALC	736795	79870	HGNC	Baalc	733883	118452	MGI:1928704	HGNC	HGNC:14333
Baat	2190	29725	BAAT	735913	570	HGNC	Baat	10225	12012	MGI:106642	HGNC	HGNC:932
Babam1	1359516	290631	BABAM1	1602893	29086	HGNC	Babam1	1619174	68251	MGI:1915501	HGNC	HGNC:25008
Babam2	735111	362704	BABAM2	1343026	9577	HGNC	Babam2	1551221	107976	MGI:1333875	HGNC	HGNC:1106
Bace1	2191	29392	BACE1	1606566	23621	HGNC	Bace1	1332039	23821	MGI:1346542	HGNC	HGNC:933
Bace2	1303241	288227	BACE2	1350115	25825	HGNC	Bace2	1551409	56175	MGI:1860440	HGNC	HGNC:934
Bach1	1306693	304127	BACH1	1315457	571	HGNC	Bach1	1315458	12013	MGI:894680	HGNC	HGNC:935
Bach2	1562865	313125	BACH2	1319503	60468	HGNC	Bach2	1621642	12014	MGI:894679	HGNC	HGNC:14078
Bad	620103	64639	BAD	735541	572	HGNC	Bad	733062	12015	MGI:1096330	HGNC	HGNC:936
Bag1	1305203	297994	BAG1	1313091	573	HGNC	Bag1	1313092	12017	MGI:108047	HGNC	HGNC:937
Bag2	1585173	690038	BAG2	1343744	9532	HGNC	Bag2	1621366	213539	MGI:1891254	HGNC	HGNC:938
Bag3	1307794	293524	BAG3	1317192	9531	HGNC	Bag3	1317193	29810	MGI:1352493	HGNC	HGNC:939
Bag4	1560875	361167	BAG4	1350570	9530	HGNC	Bag4	1615882	67384	MGI:1914634	HGNC	HGNC:940
Bag5	1310847	366734	BAG5	1321985	9529	RGD	Bag5	1321986	70369	MGI:1917619	RGD	HGNC:941
Bag6	71064	94342	BAG6	733092	7917	HGNC	Bag6	735577	224727	MGI:1919439	HGNC	HGNC:13919
Bahcc1	1306500	360674	BAHCC1	1606249	57597	HGNC	Bahcc1	1316266	268515	MGI:2679272	HGNC	HGNC:29279
Bahd1	1563127	362194	BAHD1	1345980	22893	HGNC	Bahd1	1615692	228536	MGI:2139371	HGNC	HGNC:29153
Baiap2	619814	117542	BAIAP2	732926	10458	HGNC	Baiap2	732927	108100	MGI:2137336	HGNC	HGNC:947
Baiap2l1	1308452	304282	BAIAP2L1	1352215	55971	HGNC	Baiap2l1	1552518	66898	MGI:1914148	HGNC	HGNC:21649
Baiap2l2	1595091	685357	BAIAP2L2	1342805	80115	HGNC	Baiap2l2	1550162	207495	MGI:2652819	HGNC	HGNC:26203
Baiap3	10059729	106146145	BAIAP3	1318052	8938	HGNC	Baiap3	1611478	545192	MGI:2685783	HGNC	HGNC:948
Bak1	621635	116502	BAK1	1353034	578	HGNC	Bak1	1552456	12018	MGI:1097161	HGNC	HGNC:949
Bambi	621831	83837	BAMBI	1346993	25805	HGNC	Bambi	736709	68010	MGI:1915260	HGNC	HGNC:30251
Banf1	620662	114087	BANF1	1342836	8815	HGNC	Banf1	732240	23825	MGI:1346330	HGNC	HGNC:17397
Banf2	1307909	296198	BANF2	1317375	140836	HGNC	Banf2	1622777	403171	MGI:2684961	HGNC	HGNC:16172
Bank1	1564639	365948	BANK1	1342509	55024	HGNC	Bank1	1558247	242248	MGI:2442120	HGNC	HGNC:18233
Banp	1307464	292064	BANP	1316673	54971	HGNC	Banp	1316674	53325	MGI:1889023	HGNC	HGNC:13450
Bap1	1311938	306257	BAP1	1323652	8314	HGNC	Bap1	1323653	104416	MGI:1206586	HGNC	HGNC:950
Bard1	621072	64557	BARD1	736238	580	HGNC	Bard1	733490	12021	MGI:1328361	HGNC	HGNC:952
Barhl1	620648	117232	BARHL1	733588	56751	HGNC	Barhl1	733589	54422	MGI:1859288	HGNC	HGNC:953
Barhl2	620726	65050	BARHL2	1344726	343472	HGNC	Barhl2	1621406	104382	MGI:1859314	HGNC	HGNC:954
Barx1	1310884	364680	BARX1	1322041	56033	HGNC	Barx1	1322042	12022	MGI:103124	HGNC	HGNC:955
Barx2	1584840	679701	BARX2	1350102	8538	RGD	Barx2	1621640	12023	MGI:109617	RGD	HGNC:956
Basp1	621491	64160	BASP1	1347703	10409	RGD	Basp1	733369	70350	MGI:1917600	RGD	HGNC:957
Batf	1304923	299206	BATF	1312643	10538	HGNC	Batf	1312644	53314	MGI:1859147	HGNC	HGNC:958
Batf2	1311481	309178	BATF2	1602989	116071	HGNC	Batf2	1322964	74481	MGI:1921731	HGNC	HGNC:25163
Batf3	620501	60462	BATF3	1602111	55509	HGNC	Batf3	731749	381319	MGI:1925491	HGNC	HGNC:28915
Bax	2192	24887	BAX	70373	581	HGNC	Bax	10226	12028	MGI:99702	HGNC	HGNC:959
Baz1a	1306199	314126	BAZ1A	1314679	11177	HGNC	Baz1a	1620625	217578	MGI:1309478	HGNC	HGNC:960
Baz1b	1597089	368002	BAZ1B	1314248	9031	HGNC	Baz1b	1314249	22385	MGI:1353499	HGNC	HGNC:961
Baz2a	1305037	304601	BAZ2A	1312828	11176	HGNC	Baz2a	1552099	116848	MGI:2151152	HGNC	HGNC:962
Baz2b	1309801	317627	BAZ2B	1320334	29994	HGNC	Baz2b	1616372	407823	MGI:2442782	HGNC	HGNC:963
Bbc3	631434	317673	BBC3	735389	27113	HGNC	Bbc3	1552484	170770	MGI:2181667	HGNC	HGNC:17868
Bbip1	6498801	100910342	BBIP1	2300355	92482	HGNC	Bbip1	1613633	100503572	MGI:1913610	HGNC	HGNC:28093
Bbof1	1560978	500693	BBOF1	1346239	80127	HGNC	Bbof1	1623937	72873	MGI:1920123	HGNC	HGNC:19855
Bbox1	619756	64564	BBOX1	732171	8424	HGNC	Bbox1	732172	170442	MGI:1891372	HGNC	HGNC:964
Bbs1	1307581	309156	BBS1	1316858	582	HGNC	Bbs1	1316859	52028	MGI:1277215	HGNC	HGNC:966
Bbs10	1560748	500832	BBS10	1605944	79738	HGNC	Bbs10	1622272	71769	MGI:1919019	HGNC	HGNC:26291
Bbs12	1561608	365770	BBS12	1603548	166379	HGNC	Bbs12	1622919	241950	MGI:2686651	HGNC	HGNC:26648
Bbs2	71091	113948	BBS2	732435	583	HGNC	Bbs2	732436	67378	MGI:2135267	HGNC	HGNC:967
Bbs4	1309134	300754	BBS4	1319306	585	HGNC	Bbs4	1319307	102774	MGI:2143311	HGNC	HGNC:969
Bbs5	1310718	362142	BBS5	1321789	129880	HGNC	Bbs5	1553562	72569	MGI:1919819	HGNC	HGNC:970
Bbs7	1309264	361930	BBS7	1319511	55212	HGNC	Bbs7	1319512	71492	MGI:1918742	HGNC	HGNC:18758
Bbs9	1308472	315484	BBS9	1603660	27241	HGNC	Bbs9	1318260	319845	MGI:2442833	HGNC	HGNC:30000
Bbx	1309769	303970	BBX	1320282	56987	HGNC	Bbx	1320283	70508	MGI:1917758	HGNC	HGNC:14422
Bcam	68378	78958	BCAM	68545	4059	HGNC	Bcam	1624017	57278	MGI:1929940	HGNC	HGNC:6722
Bcan	2194	25393	BCAN	736888	63827	RGD	Bcan	10227	12032	MGI:1096385	RGD	HGNC:23059
Bcap29	1359431	298943	BCAP29	1347055	55973	HGNC	Bcap29	1551235	12033	MGI:101917	HGNC	HGNC:24131
Bcap31	1302944	293852	BCAP31	1349319	10134	HGNC	Bcap31	1552028	27061	MGI:1350933	HGNC	HGNC:16695
Bcar1	2406	25414	BCAR1	734116	9564	HGNC	Bcar1	737122	12927	MGI:108091	HGNC	HGNC:971
Bcar3	1311688	310838	BCAR3	1323276	8412	HGNC	Bcar3	1323277	29815	MGI:1352501	HGNC	HGNC:973
Bcas1	628644	246755	BCAS1	1351231	8537	HGNC	Bcas1	1622218	76960	MGI:1924210	HGNC	HGNC:974
Bcas2	1306485	295334	BCAS2	1315129	10286	HGNC	Bcas2	1315130	68183	MGI:1915433	HGNC	HGNC:975
Bcas3	1560788	363662	BCAS3	1319844	54828	HGNC	Bcas3	1615741	192197	MGI:2385848	HGNC	HGNC:14347
Bcat1	2195	29592	BCAT1	1345403	586	HGNC	Bcat1	735669	12035	MGI:104861	HGNC	HGNC:976
Bcat2	68948	64203	BCAT2	69002	587	HGNC	Bcat2	69003	12036	MGI:1276534	HGNC	HGNC:977
Bccip	1307362	361666	BCCIP	1316516	56647	HGNC	Bccip	1316517	66165	MGI:1913415	HGNC	HGNC:978
Bcdin3d	1306433	363001	BCDIN3D	1601723	144233	HGNC	Bcdin3d	1332365	75284	MGI:1922534	HGNC	HGNC:27050
Bche	619996	65036	BCHE	732174	590	HGNC	Bche	732175	12038	MGI:894278	HGNC	HGNC:983
Bckdha	2196	25244	BCKDHA	734102	593	HGNC	Bckdha	10228	12039	MGI:107701	HGNC	HGNC:986
Bckdhb	2197	29711	BCKDHB	1351460	594	HGNC	Bckdhb	736924	12040	MGI:88137	HGNC	HGNC:987
Bckdk	2198	29603	BCKDK	69214	10295	HGNC	Bckdk	69215	12041	MGI:1276121	HGNC	HGNC:16902
Bcl10	620544	83477	BCL10	1347575	8915	HGNC	Bcl10	733736	12042	MGI:1337994	HGNC	HGNC:989
Bcl11a	1309923	305589	BCL11A	1320527	53335	HGNC	Bcl11a	1320528	14025	MGI:106190	HGNC	HGNC:13221
Bcl11b	1311128	314423	BCL11B	1322422	64919	HGNC	Bcl11b	1322423	58208	MGI:1929913	HGNC	HGNC:13222
Bcl2	2199	24224	BCL2	733100	596	HGNC	Bcl2	10230	12043	MGI:88138	HGNC	HGNC:990
Bcl2a1	620621	170929	BCL2A1	733985	597	HGNC	Bcl2a1b	1621639	12045	MGI:1278326	RGD	HGNC:991
Bcl2l1	2200	24888	BCL2L1	735516	598	HGNC	Bcl2l1	1552009	12048	MGI:88139	HGNC	HGNC:992
Bcl2l10	621015	114552	BCL2L10	1353095	10017	HGNC	Bcl2l10	731990	12049	MGI:1330841	HGNC	HGNC:993
Bcl2l11	628774	64547	BCL2L11	734299	10018	HGNC	Bcl2l11	734300	12125	MGI:1197519	HGNC	HGNC:994
Bcl2l12	1307361	361567	BCL2L12	1606211	83596	HGNC	Bcl2l12	1316515	75736	MGI:1922986	HGNC	HGNC:13787
Bcl2l13	1306985	312682	BCL2L13	1315911	23786	HGNC	Bcl2l13	1315912	94044	MGI:2136959	HGNC	HGNC:17164
Bcl2l14	1562777	500348	BCL2L14	1603380	79370	HGNC	Bcl2l14	1557691	66813	MGI:1914063	HGNC	HGNC:16657
Bcl2l15	1562344	295337	BCL2L15	1603456	440603	HGNC	Bcl2l15	2302590	229672	MGI:2685412	HGNC	HGNC:33624
Bcl2l2	620717	60434	BCL2L2	1352362	599	HGNC	Bcl2l2	1551699	12050	MGI:108052	HGNC	HGNC:995
Bcl3	1589465	680611	BCL3	1314971	602	HGNC	Bcl3	1314972	12051	MGI:88140	HGNC	HGNC:998
Bcl6	1309345	303836	BCL6	1319642	604	HGNC	Bcl6	1319643	12053	MGI:107187	HGNC	HGNC:1001
Bcl6b	1563179	360551	BCL6B	1349060	255877	HGNC	Bcl6b	1557797	12029	MGI:1278332	HGNC	HGNC:1002
Bcl7a	1585128	690085	BCL7A	1319851	605	HGNC	Bcl7a	1319852	77045	MGI:1924295	HGNC	HGNC:1004
Bcl7b	1597090	368001	BCL7B	1349003	9275	HGNC	Bcl7b	1557893	12054	MGI:1332238	HGNC	HGNC:1005
Bcl7c	1308439	293514	BCL7C	1318207	9274	HGNC	Bcl7c	1550993	12055	MGI:1332237	HGNC	HGNC:1006
Bcl9	1306934	310704	BCL9	1315830	607	HGNC	Bcl9	1315831	77578	MGI:1924828	HGNC	HGNC:1008
Bcl9l	1309096	300673	BCL9L	1319242	283149	HGNC	Bcl9l	1319243	80288	MGI:1933114	HGNC	HGNC:23688
Bclaf1	1309704	293017	BCLAF1	1320189	9774	HGNC	Bclaf1	1320190	72567	MGI:1917580	HGNC	HGNC:16863
Bclaf3	1562161	501559	BCLAF3	1348660	256643	HGNC	Bclaf3	1623667	382252	MGI:2685992	HGNC	HGNC:27413
Bco1	70981	114106	BCO1	1346552	53630	HGNC	Bco1	1332399	63857	MGI:1926923	HGNC	HGNC:13815
Bco2	1309022	315644	BCO2	1319131	83875	HGNC	Bco2	1319132	170752	MGI:2177469	HGNC	HGNC:18503
Bcor	1562735	317346	BCOR	1606540	54880	HGNC	Bcor	1557301	71458	MGI:1918708	HGNC	HGNC:20893
Bcorl1	1566108	302810	BCORL1	1346589	63035	HGNC	Bcorl1	1558544	320376	MGI:2443910	HGNC	HGNC:25657
Bcr	1307993	309696	BCR	1317506	613	HGNC	Bcr	1615754	110279	MGI:88141	HGNC	HGNC:1014
Bcs1l	1359658	301514	BCS1L	1347169	617	HGNC	Bcs1l	1553825	66821	MGI:1914071	HGNC	HGNC:1020
Bdh1	620131	117099	BDH1	737289	622	HGNC	Bdh1	737290	71911	MGI:1919161	HGNC	HGNC:1027
Bdh2	1309898	295458	BDH2	1604606	56898	HGNC	Bdh2	1320492	69772	MGI:1917022	HGNC	HGNC:32389
Bdkrb1	620401	81509	BDKRB1	730874	623	HGNC	Bdkrb1	731358	12061	MGI:88144	HGNC	HGNC:1029
Bdkrb2	2201	25245	BDKRB2	737386	624	HGNC	Bdkrb2	10232	12062	MGI:102845	HGNC	HGNC:1030
Bdnf	2202	24225	BDNF	731027	627	HGNC	Bdnf	10235	12064	MGI:88145	HGNC	HGNC:1033
Bdp1	1308512	294687	BDP1	1318324	55814	HGNC	Bdp1	1556946	544971	MGI:1347077	HGNC	HGNC:13652
Bean1	1562003	361358	BEAN1	4144982	146227	HGNC	Bean1	1623237	65115	MGI:1929597	HGNC	HGNC:24160
Becn1	620190	114558	BECN1	733440	8678	HGNC	Becn1	736173	56208	MGI:1891828	HGNC	HGNC:1034
Becn2	1563293	289269	BECN2	4106408	441925	HGNC	Becn2	1619855	226720	MGI:2684950	HGNC	HGNC:38606
Begain	708347	79146	BEGAIN	731845	57596	HGNC	Begain	1614788	380785	MGI:3044626	HGNC	HGNC:24163
Bend2	7741042	102549010	BEND2	1350095	139105	HGNC	Gm15262	12436784	108168453	MGI:3705232	Transitive Ortholog Pipeline	HGNC:28509
Bend3	1596570	683923	BEND3	1347685	57673	HGNC	Bend3	1622831	331623	MGI:2677212	HGNC	HGNC:23040
Bend4	1584735	681008	BEND4	1605502	389206	HGNC	Bend4	1623384	666938	MGI:3648414	HGNC	HGNC:23815
Bend5	1584958	362564	BEND5	1606228	79656	HGNC	Bend5	1315113	67621	MGI:1914871	HGNC	HGNC:25668
Bend6	1310392	363212	BEND6	1321272	221336	HGNC	Bend6	1321273	320705	MGI:2444572	HGNC	HGNC:20871
Bend7	1305898	361275	BEND7	1314203	222389	HGNC	Bend7	1314204	209645	MGI:2443100	HGNC	HGNC:23514
Best1	1311656	293735	BEST1	1323228	7439	HGNC	Best1	1323229	24115	MGI:1346332	HGNC	HGNC:12703
Best2	1305377	364973	BEST2	1313368	54831	HGNC	Best2	1313369	212989	MGI:2387588	HGNC	HGNC:17107
Best3	1305439	314847	BEST3	1313470	144453	HGNC	Best3	1550212	382427	MGI:3580298	HGNC	HGNC:17105
Best4	1596200	689103	BEST4	1344321	266675	HGNC						HGNC:17106
Bet1	2203	29631	BET1	732892	10282	HGNC	Bet1	735305	12068	MGI:1343104	HGNC	HGNC:14562
Bet1l	71051	54400	BET1L	1602713	51272	HGNC	Bet1l	735665	54399	MGI:1913128	HGNC	HGNC:19348
Bex2	1564466	363498	BEX2	1353223	84707	HGNC	Bex2	1558492	12069	MGI:1338017	HGNC	HGNC:30933
Bex3	3148	117089	BEX3	735398	27018	HGNC	Bex3	731350	12070	MGI:1338016	HGNC	HGNC:13388
Bex4	1564749	501624	BEX4	1352390	56271	HGNC	Bex4	1618728	406217	MGI:3606746	HGNC	HGNC:25475
Bfar	1304791	304709	BFAR	1312438	51283	HGNC	Bfar	1312439	67118	MGI:1914368	HGNC	HGNC:17613
Bfsp1	2205	25394	BFSP1	737302	631	HGNC	Bfsp1	10237	12075	MGI:101770	HGNC	HGNC:1040
Bfsp2	1591927	501046	BFSP2	1347093	8419	HGNC	Bfsp2	1314243	107993	MGI:1333828	HGNC	HGNC:1041
Bglap	2206	25295	BGLAP	619567	632	HGNC	Bglap	1621634	12096	MGI:88156	RGD	HGNC:1043
Bgn	2207	25181	BGN	737524	633	HGNC	Bgn	10239	12111	MGI:88158	HGNC	HGNC:1044
Bhlha15	3091	25334	BHLHA15	737550	168620	HGNC	Bhlha15	1551446	17341	MGI:891976	HGNC	HGNC:22265
Bhlha9	1311234	363656	BHLHA9	2302834	727857	HGNC	Bhlha9	1322584	320522	MGI:2444198	HGNC	HGNC:35126
Bhlhb9	1303224	317407	BHLHB9	1347976	80823	HGNC	Bhlhb9	1552602	70237	MGI:1917487	HGNC	HGNC:29353
Bhlhe22	1305451	365748	BHLHE22	1313486	27319	HGNC	Bhlhe22	1313487	59058	MGI:1930001	HGNC	HGNC:11963
Bhlhe23	1559760	499952	BHLHE23	1346145	128408	HGNC	Bhlhe23	1557310	140489	MGI:2153710	HGNC	HGNC:16093
Bhlhe40	68439	79431	BHLHE40	68659	8553	HGNC	Bhlhe40	68660	20893	MGI:1097714	HGNC	HGNC:1046
Bhlhe41	70900	117095	BHLHE41	731061	79365	HGNC	Bhlhe41	731062	79362	MGI:1930704	HGNC	HGNC:16617
Bhmg1	7528935	102553424	BHMG1	9479475	388553	HGNC	Gm4969	1618110	243866	MGI:3647482	HGNC	HGNC:44318
Bhmt	621496	81508	BHMT	1346951	635	HGNC	Bhmt	1550381	12116	MGI:1339972	HGNC	HGNC:1047
Bhmt2	1359418	365972	BHMT2	1352435	23743	HGNC	Bhmt2	1614386	64918	MGI:1891379	HGNC	HGNC:1048
Bicc1	1307459	361832	BICC1	1316665	80114	HGNC	Bicc1	1316666	83675	MGI:1933388	HGNC	HGNC:19351
Bicd1	1309444	362466	BICD1	1319790	636	HGNC	Bicd1	1319791	12121	MGI:1101760	HGNC	HGNC:1049
Bicd2	735093	306809	BICD2	1352041	23299	HGNC	Bicd2	1623107	76895	MGI:1924145	HGNC	HGNC:17208
Bicdl1	1310292	304537	BICDL1	1603186	92558	HGNC	Bicdl1	1321110	75665	MGI:1922915	HGNC	HGNC:28095
Bicdl2	1306729	302964	BICDL2	1626601	146439	HGNC	Bicdl2	1315514	212733	MGI:2388267	HGNC	HGNC:33584
Bicra	1306385	292622	BICRA	1314970	29998	HGNC	Bicra	1618114	243842	MGI:2154263	HGNC	HGNC:4332
Bicral	1305680	301235	BICRAL	1313851	23506	HGNC	Bicral	1313852	210982	MGI:2673855	HGNC	HGNC:21111
Bid	620160	64625	BID	1346183	637	HGNC	Bid	732539	12122	MGI:108093	HGNC	HGNC:1050
Bik	621547	114496	BIK	1347683	638	HGNC	Bik	732887	12124	MGI:1206591	HGNC	HGNC:1051
Bin1	621786	117028	BIN1	732350	274	HGNC	Bin1	732351	30948	MGI:108092	HGNC	HGNC:1052
Bin2	1306789	366988	BIN2	1315604	51411	HGNC	Bin2	1623351	668218	MGI:3611448	HGNC	HGNC:1053
Bin3	1308253	361065	BIN3	1317921	55909	HGNC	Bin3	1317922	57784	MGI:1929883	HGNC	HGNC:1054
Birc2	620690	60371	BIRC2	1347209	329	HGNC	Birc2	732625	11797	MGI:1197009	HGNC	HGNC:590
Birc3	621282	78971	BIRC3	732624	330	HGNC	Birc3	733266	11796	MGI:1197007	HGNC	HGNC:591
Birc5	70499	64041	BIRC5	737482	332	HGNC	Birc5	732772	11799	MGI:1203517	HGNC	HGNC:593
Birc6	1307247	313876	BIRC6	1316326	57448	HGNC	Birc6	1316327	12211	MGI:1276108	HGNC	HGNC:13516
Birc7	1562883	296468	BIRC7	1345581	79444	HGNC	Birc7	1618780	329581	MGI:2676458	HGNC	HGNC:13702
Bivm	1311888	102548228	BIVM	1323580	54841	HGNC	Bivm	1323581	246229	MGI:2179809	HGNC	HGNC:16034
Blcap	621666	171113	BLCAP	1347383	10904	HGNC	Blcap	1553326	53619	MGI:1858907	HGNC	HGNC:1055
Bles03	628612	266609	C11orf68	1602858	83638	HGNC	AI837181	733661	107242	MGI:2147598	HGNC	HGNC:28801
Blk	1308859	364403	BLK	1318874	640	HGNC	Blk	1318875	12143	MGI:88169	HGNC	HGNC:1057
Blm	1308810	308755	BLM	1318795	641	HGNC	Blm	1318796	12144	MGI:1328362	HGNC	HGNC:1058
Blmh	1304668	287552	BLMH	1312244	642	RGD	Blmh	1312245	104184	MGI:1345186	RGD	HGNC:1059
Blnk	1561933	499356	BLNK	1347273	29760	HGNC	Blnk	1558103	17060	MGI:96878	HGNC	HGNC:14211
Bloc1s1	1307564	288785	BLOC1S1	1316833	2647	HGNC	Bloc1s1	1316834	14533	MGI:1195276	HGNC	HGNC:4200
Bloc1s2	1306551	293938	BLOC1S2	1315231	282991	HGNC	Bloc1s2	1315232	73689	MGI:1920939	HGNC	HGNC:20984
Bloc1s3	1591724	680476	BLOC1S3	1321173	388552	HGNC	Bloc1s3	1321174	232946	MGI:2678952	HGNC	HGNC:20914
Bloc1s4	1306037	364183	BLOC1S4	1602324	55330	HGNC	Bloc1s4	1332125	117197	MGI:1929230	HGNC	HGNC:24206
Bloc1s5	1306846	306868	BLOC1S5	1315693	63915	HGNC	Bloc1s5	1315694	17828	MGI:2178598	HGNC	HGNC:18561
Bloc1s6	1310208	317630	BLOC1S6	1320975	26258	HGNC	Bloc1s6	1320976	18457	MGI:1927580	HGNC	HGNC:8549
Blvra	620721	116599	BLVRA	733010	644	HGNC	Blvra	733011	109778	MGI:88170	HGNC	HGNC:1062
Blvrb	1306080	292737	BLVRB	1314490	645	RGD	Blvrb	1314491	233016	MGI:2385271	RGD	HGNC:1063
Blzf1	1562452	498266	BLZF1	1349052	8548	HGNC	Blzf1	1624003	66352	MGI:1201607	HGNC	HGNC:1065
Bmf	628658	246142	BMF	1342866	90427	HGNC	Bmf	1553883	171543	MGI:2176433	HGNC	HGNC:24132
Bmi1	1307403	307151	BMI1	1348038	648	HGNC	Bmi1	1316582	12151	MGI:88174	HGNC	HGNC:1066
Bmp1	620739	83470	BMP1	1605441	649	HGNC	Bmp1	1551822	12153	MGI:88176	HGNC	HGNC:1067
Bmp10	1562986	500245	BMP10	1353352	27302	HGNC	Bmp10	1558624	12154	MGI:1338820	HGNC	HGNC:20869
Bmp15	70990	59302	BMP15	730933	9210	HGNC	Bmp15	730934	12155	MGI:1316745	HGNC	HGNC:1068
Bmp2	2211	29373	BMP2	733110	650	HGNC	Bmp2	735602	12156	MGI:88177	HGNC	HGNC:1069
Bmp2k	1564828	498333	BMP2K	1604611	55589	HGNC	Bmp2k	1621389	140780	MGI:2155456	HGNC	HGNC:18041
Bmp3	2212	25667	BMP3	735356	651	HGNC	Bmp3	731333	110075	MGI:88179	HGNC	HGNC:1070
Bmp4	2213	25296	BMP4	730832	652	HGNC	Bmp4	10244	12159	MGI:88180	HGNC	HGNC:1071
Bmp5	1305979	315824	BMP5	1314330	653	HGNC	Bmp5	1314331	12160	MGI:88181	HGNC	HGNC:1072
Bmp6	2214	25644	BMP6	1353193	654	HGNC	Bmp6	732562	12161	MGI:88182	HGNC	HGNC:1073
Bmp7	620743	85272	BMP7	1344234	655	HGNC	Bmp7	1553810	12162	MGI:103302	HGNC	HGNC:1074
Bmp8a	1585858	680931	BMP8A	1350211	353500	HGNC	Bmp8a	1620926	12163	MGI:104515	HGNC	HGNC:21650
Bmper	1563373	300455	BMPER	1604514	168667	HGNC	Bmper	1557017	73230	MGI:1920480	HGNC	HGNC:24154
Bmpr1a	70989	81507	BMPR1A	734372	657	HGNC	Bmpr1a	734373	12166	MGI:1338938	HGNC	HGNC:1076
Bmpr1b	1595863	310914	BMPR1B	1354405	658	HGNC	Bmpr1b	1558564	12167	MGI:107191	HGNC	HGNC:1077
Bmpr2	71082	140590	BMPR2	735373	659	HGNC	Bmpr2	735374	12168	MGI:1095407	HGNC	HGNC:1078
Bms1	1308043	362426	BMS1	1345685	9790	HGNC	Bms1	1317584	213895	MGI:2446132	HGNC	HGNC:23505
Bmt2	1588441	500034	BMT2	1606951	154743	HGNC	Bmt2	1615774	101148	MGI:2141466	HGNC	HGNC:26475
Bmx	1565643	367786	BMX	1605440	660	HGNC	Bmx	1557616	12169	MGI:1101778	HGNC	HGNC:1079
Bnc1	1309042	365299	BNC1	1319162	646	HGNC	Bnc1	1319163	12173	MGI:1097164	HGNC	HGNC:1081
Bnc2	1310694	298189	BNC2	1321747	54796	HGNC	Bnc2	1332260	242509	MGI:2443805	HGNC	HGNC:30988
Bnip1	620799	140932	BNIP1	732440	662	HGNC	Bnip1	736978	224630	MGI:109328	HGNC	HGNC:1082
Bnip2	1308944	300811	BNIP2	1319009	663	HGNC	Bnip2	1319010	12175	MGI:109327	HGNC	HGNC:1083
Bnip3	620800	84480	BNIP3	1350913	664	HGNC	Bnip3	733814	12176	MGI:109326	HGNC	HGNC:1084
Bnip3l	621354	140923	BNIP3L	1350585	665	HGNC	Bnip3l	1549974	12177	MGI:1332659	HGNC	HGNC:1085
Bnipl	1309478	361994	BNIPL	1319839	149428	HGNC	Bnipl	1319840	171388	MGI:2384749	HGNC	HGNC:16976
Boc	1304550	360715	BOC	1605311	91653	RGD	Boc	1312052	117606	MGI:2151153	RGD	HGNC:17173
Bod1	1305622	287173	BOD1	1348370	91272	HGNC	Bod1	1332058	69556	MGI:1916806	HGNC	HGNC:25114
Bod1l1	621413	207118	BOD1L1	1344806	259282	HGNC	Bod1l	1622507	665775	MGI:2444804	HGNC	HGNC:31792
Bok	70984	29884	BOK	737138	666	HGNC	Bok	737139	51800	MGI:1858494	HGNC	HGNC:1087
Bola1	1310586	365875	BOLA1	1606296	51027	HGNC	Bola1	1552442	69168	MGI:1916418	HGNC	HGNC:24263
Bola2	1565363	502367	BOLA2	1605757	552900	RGD	Bola2	1320647	66162	MGI:1913412	RGD	HGNC:29488
Bola3	1305975	297388	BOLA3	1606380	388962	HGNC	Bola3	1551723	78653	MGI:1925903	HGNC	HGNC:24415
Boll	1559527	501143	BOLL	1352689	66037	RGD	Boll	1322550	75388	MGI:1922638	RGD	HGNC:14273
Bop1	1310589	300050	BOP1	1321585	23246	HGNC	Bop1	1321586	12181	MGI:1334460	HGNC	HGNC:15519
Bora	1309522	306102	BORA	1605625	79866	HGNC	Bora	1331937	77744	MGI:1924994	HGNC	HGNC:24724
Borcs5	1307624	362452	BORCS5	1316927	118426	HGNC	Borcs5	1316928	67774	MGI:1915024	HGNC	HGNC:17950
Borcs6	1563885	497934	BORCS6	1603302	54785	HGNC	Borcs6	1620771	71923	MGI:1919173	HGNC	HGNC:25939
Borcs7	1311783	294012	BORCS7	1323417	119032	HGNC	Borcs7	1623226	66439	MGI:1913689	HGNC	HGNC:23516
Borcs8	1582941	688966	BORCS8	5131351	729991	HGNC	Borcs8	1617497	72368	MGI:1919618	HGNC	HGNC:37247
Bpgm	735018	296973	BPGM	1605438	669	HGNC	Bpgm	1551134	12183	MGI:1098242	HGNC	HGNC:1093
Bphl	1307572	361239	BPHL	1316844	670	HGNC	Bphl	1316845	68021	MGI:1915271	HGNC	HGNC:1094
Bpi	1303179	296321	BPI	1352137	671	HGNC	Bpi	1551102	329547	MGI:3045315	HGNC	HGNC:1095
Bpifa1	619818	246238	BPIFA1	736029	51297	HGNC	Bpifa1	736030	18843	MGI:1338036	HGNC	HGNC:15749
Bpifa2	3431	50585	BPIFA2	1351299	140683	HGNC	Bpifa2	737193	19194	MGI:97787	HGNC	HGNC:16203
Bpifa3	1596102	690402	BPIFA3	1347929	128861	HGNC	Bpifa3	1619961	73388	MGI:1920638	HGNC	HGNC:16204
Bpifa5	1559748	311559	BPIFA4P	2303462	317716	HGNC	Bpifa5	1557327	67135	MGI:1914385	HGNC	HGNC:20469
Bpifb1	1563047	499926	BPIFB1	1343435	92747	HGNC	Bpifb1	1623790	228801	MGI:2137431	HGNC	HGNC:16108
Bpifb2	1310866	296290	BPIFB2	1322016	80341	HGNC	Bpifb2	1553601	66557	MGI:1913807	HGNC	HGNC:16177
Bpifb3	1565613	499924	BPIFB3	1604466	359710	HGNC	Bpifb3	1620444	378700	MGI:2675077	HGNC	HGNC:16178
Bpifb4	1561174	499925	BPIFB4	1344811	149954	HGNC	Bpifb4	1620426	381399	MGI:2685852	HGNC	HGNC:16179
Bpifb6	1311602	311558	BPIFB6	1323145	128859	HGNC	Bpifb6	1323146	228796	MGI:2684965	HGNC	HGNC:16504
Bpifc	1311686	299685	BPIFC	1323273	254240	HGNC	Bpifc	1323274	270757	MGI:3026884	HGNC	HGNC:16503
Bpnt1	621833	64473	BPNT1	1350405	10380	HGNC	Bpnt1	1552696	23827	MGI:1338800	HGNC	HGNC:1096
Bptf	1307039	303617	BPTF	1315998	2186	HGNC	Bptf	1315999	207165	MGI:2444008	HGNC	HGNC:3581
Braf	619908	114486	BRAF	735645	673	HGNC	Braf	735646	109880	MGI:88190	HGNC	HGNC:1097
Brap	1586551	687346	BRAP	1348068	8315	HGNC	Brap	1617494	72399	MGI:1919649	HGNC	HGNC:1099
Brat1	1565146	498150	BRAT1	1318809	221927	HGNC	Brat1	1318810	231841	MGI:1891679	HGNC	HGNC:21701
Brca1	2218	497672	BRCA1	69132	672	HGNC	Brca1	10246	12189	MGI:104537	HGNC	HGNC:1100
Brca2	2219	360254	BRCA2	736254	675	HGNC	Brca2	10247	12190	MGI:109337	HGNC	HGNC:1101
Brcc3	1588543	316794	BRCC3	1344323	79184	HGNC	Brcc3	1557359	210766	MGI:2389572	HGNC	HGNC:24185
Brd1	1311855	315210	BRD1	1323531	23774	HGNC	Brd1	1622985	223770	MGI:1924161	HGNC	HGNC:1102
Brd2	1303324	294276	BRD2	1350574	6046	HGNC						HGNC:1103
Brd3	1308925	362092	BRD3	1318974	8019	HGNC	Brd3	1318975	67382	MGI:1914632	HGNC	HGNC:1104
Brd4	1307282	362844	BRD4	1316385	23476	HGNC	Brd4	1316386	57261	MGI:1888520	HGNC	HGNC:13575
Brd7	1309891	361374	BRD7	1320478	29117	HGNC	Brd7	1320479	26992	MGI:1349766	HGNC	HGNC:14310
Brd8	1307003	291691	BRD8	1315939	10902	HGNC	Brd8	1619071	78656	MGI:1925906	HGNC	HGNC:19874
Brd9	1307359	308067	BRD9	1316511	65980	HGNC	Brd9	1316512	105246	MGI:2145317	HGNC	HGNC:25818
Brdt	1306678	305123	BRDT	1315431	676	HGNC	Brdt	1315432	114642	MGI:1891374	HGNC	HGNC:1105
Brf1	1311158	299347	BRF1	1322467	2972	HGNC	Brf1	1322468	72308	MGI:1919558	HGNC	HGNC:11551
Brf2	1308817	306542	BRF2	1318806	55290	HGNC	Brf2	1318807	66653	MGI:1913903	HGNC	HGNC:17298
Bri3	1309187	304284	BRI3	1319388	25798	HGNC	Bri3	1319389	55950	MGI:1933174	HGNC	HGNC:1109
Bri3bp	1561711	498176	BRI3BP	1348808	140707	HGNC	Bri3bp	1623117	76809	MGI:1924059	HGNC	HGNC:14251
Bricd5	1596720	681370	BRICD5	1602822	283870	HGNC	Bricd5	1617999	319259	MGI:2441766	HGNC	HGNC:28309
Brinp1	708519	140610	BRINP1	1352710	1620	HGNC	Brinp1	734244	56710	MGI:1928478	HGNC	HGNC:2687
Brinp2	708419	286895	BRINP2	1605645	57795	HGNC	Brinp2	1552798	240843	MGI:2443333	HGNC	HGNC:13746
Brinp3	708421	286901	BRINP3	1606655	339479	HGNC	Brinp3	1550498	215378	MGI:2443035	HGNC	HGNC:22393
Brip1	1307659	360588	BRIP1	1316979	83990	HGNC	Brip1	1550783	237911	MGI:2442836	HGNC	HGNC:20473
Brix1	1308508	294799	BRIX1	1605358	55299	HGNC	Brix1	1552934	67832	MGI:1915082	HGNC	HGNC:24170
Brk1	1598136	679934	BRK1	1352437	55845	HGNC	Brk1	1614238	101314	MGI:1915406	HGNC	HGNC:23057
Brms1	1311057	293668	BRMS1	1322310	25855	RGD	Brms1	1322311	107392	MGI:2388804	RGD	HGNC:17262
Brms1l	1306006	299053	BRMS1L	1314372	84312	HGNC						HGNC:20512
Brox	1307161	305031	BROX	1606705	148362	HGNC	Brox	1316188	71678	MGI:1918928	HGNC	HGNC:26512
Brpf1	1584828	679713	BRPF1	1316705	7862	HGNC	Brpf1	1316706	78783	MGI:1926033	HGNC	HGNC:14255
Brpf3	1306868	309647	BRPF3	1315730	27154	HGNC	Brpf3	1315731	268936	MGI:2146836	HGNC	HGNC:14256
Brs3	628645	260319	BRS3	733512	680	HGNC	Brs3	733513	12209	MGI:1100501	HGNC	HGNC:1113
Brsk1	1563268	499073	BRSK1	1353238	84446	HGNC	Brsk1	1557530	381979	MGI:2685946	HGNC	HGNC:18994
Brsk2	1566256	293631	BRSK2	1345228	9024	HGNC	Brsk2	1621464	75770	MGI:1923020	HGNC	HGNC:11405
Brwd1	1309030	304061	BRWD1	1345101	54014	HGNC	Brwd1	1553111	93871	MGI:1890651	HGNC	HGNC:12760
Brwd3	1559445	317213	BRWD3	1354337	254065	HGNC	Brwd3	1623671	382236	MGI:3029414	HGNC	HGNC:17342
Bscl2	1308135	361722	BSCL2	1317732	26580	HGNC	Bscl2	1317733	14705	MGI:1298392	HGNC	HGNC:15832
Bsdc1	1311622	297890	BSDC1	1605672	55108	HGNC	Bsdc1	1553042	100383	MGI:1913466	HGNC	HGNC:25501
Bsg	2220	25246	BSG	10249	682	HGNC	Bsg	10248	12215	MGI:88208	HGNC	HGNC:1116
Bsn	2223	29138	BSN	735544	8927	HGNC	Bsn	10251	12217	MGI:1277955	HGNC	HGNC:1117
Bsnd	621139	192675	BSND	1346772	7809	HGNC	Bsnd	731636	140475	MGI:2153465	HGNC	HGNC:16512
Bsph1	1594649	103691065	BSPH1	2306586	100131137	HGNC	Bsph1	1621967	330470	MGI:2685613	HGNC	HGNC:33906
Bspry	708400	64027	BSPRY	1347567	54836	HGNC	Bspry	731719	192120	MGI:2177191	HGNC	HGNC:18232
Bst1	620344	81506	BST1	1342632	683	HGNC	Bst1	732142	12182	MGI:105370	HGNC	HGNC:1118
Bst2	727849	378947	BST2	1346555	684	HGNC	Bst2	1619156	69550	MGI:1916800	HGNC	HGNC:1119
Bsx	1565120	500982	BSX	1626189	390259	HGNC	Bsx	1557168	244813	MGI:2669849	HGNC	HGNC:20450
Btaf1	1564130	368042	BTAF1	1352187	9044	HGNC	Btaf1	1553462	107182	MGI:2147538	HGNC	HGNC:17307
Btbd1	1310962	293060	BTBD1	1322160	53339	HGNC	Btbd1	1322161	83962	MGI:1933765	HGNC	HGNC:1120
Btbd10	1306301	308890	BTBD10	1601947	84280	HGNC	Btbd10	1614346	68815	MGI:1916065	HGNC	HGNC:21445
Btbd11	1308647	314675	BTBD11	1318539	121551	HGNC	Btbd11	1318540	74007	MGI:1921257	HGNC	HGNC:23844
Btbd16	1311454	361658	BTBD16	1322924	118663	HGNC	Btbd16	1620449	330660	MGI:3045247	HGNC	HGNC:26340
Btbd17	1563331	303660	BTBD17	2301265	388419	HGNC	Btbd17	1619988	72014	MGI:1919264	HGNC	HGNC:33758
Btbd18	2323370	100363270	BTBD18	2923345	643376	HGNC	Btbd18	3587874	100270744	MGI:3650217	HGNC	HGNC:37214
Btbd19	2320529	100361234	BTBD19	3031244	149478	HGNC	Btbd19	2299994	78611	MGI:1925861	HGNC	HGNC:27145
Btbd2	1566094	500793	BTBD2	1344972	55643	HGNC	Btbd2	1557677	208198	MGI:1933831	HGNC	HGNC:15504
Btbd3	1311623	311462	BTBD3	1323177	22903	HGNC	Btbd3	1323178	228662	MGI:2385155	HGNC	HGNC:15854
Btbd6	1597323	690367	BTBD6	1352605	90135	HGNC	Btbd6	1620404	399566	MGI:3026623	HGNC	HGNC:19897
Btbd7	1306262	362772	BTBD7	1345329	55727	HGNC	Btbd7	1314781	238386	MGI:1917858	HGNC	HGNC:18269
Btbd8	2321418	100364240	KIAA1107	1604036	23285	HGNC	A830010M20Rik	1332190	231570	MGI:2445097	HGNC	HGNC:29192
Btbd9	1306975	294318	BTBD9	1315893	114781	HGNC	Btbd9	1315894	224671	MGI:1916625	HGNC	HGNC:21228
Btc	620275	64022	BTC	736353	685	HGNC	Btc	733574	12223	MGI:99439	HGNC	HGNC:1121
Btd	1305316	306262	BTD	1313273	686	HGNC	Btd	1313274	26363	MGI:1347001	HGNC	HGNC:1122
Btf3	1308095	294680	BTF3	1317667	689	HGNC	Btf3	1317668	218490	MGI:1202875	HGNC	HGNC:1125
Btf3l4	1311774	366434	BTF3L4	1605903	91408	RGD	Btf3l4	1550817	70533	MGI:1915312	RGD	HGNC:30547
Btg1	2224	29618	BTG1	736072	694	HGNC	Btg1	736073	12226	MGI:88215	HGNC	HGNC:1130
Btg2	2225	29619	BTG2	69157	7832	HGNC	Btg2	69158	12227	MGI:108384	HGNC	HGNC:1131
Btg3	2226	54230	BTG3	733952	10950	HGNC	Btg3	733953	12228	MGI:109532	HGNC	HGNC:1132
Btg4	1308809	315650	BTG4	1318793	54766	HGNC	Btg4	1318794	56057	MGI:1860140	HGNC	HGNC:13862
Btk	1359683	367901	BTK	1342660	695	HGNC	Btk	1551411	12229	MGI:88216	HGNC	HGNC:1133
Btla	1303280	407756	BTLA	1350737	151888	HGNC	Btla	1551622	208154	MGI:2658978	HGNC	HGNC:21087
Btn1a1	1306984	306956	BTN1A1	1315909	696	HGNC	Btn1a1	1315910	12231	MGI:103118	HGNC	HGNC:1135
Btn2a2	1306973	306957	BTN2A2	1315891	10385	HGNC	Btn2a2	1618951	238555	MGI:3606486	HGNC	HGNC:1137
Btnl10	1559732	497912	BTNL10	6480792	100129094	HGNC	Btnl10	1615742	192194	MGI:2182073	HGNC	HGNC:42540
Btnl2	620731	309620	BTNL2	1353557	56244	HGNC	Btnl2	1622608	547431	MGI:1859549	HGNC	HGNC:1142
Btnl9	1590287	684480	BTNL9	1353775	153579	HGNC	Btnl9	1614904	237754	MGI:2442439	HGNC	HGNC:24176
Btrc	1359721	361765	BTRC	1347748	8945	HGNC	Btrc	1552424	12234	MGI:1338871	HGNC	HGNC:1144
Bub1	1311707	296137	BUB1	1323304	699	HGNC	Bub1	1323305	12235	MGI:1100510	HGNC	HGNC:1148
Bub1b	619791	171576	BUB1B	1316316	701	HGNC	Bub1b	1316317	12236	MGI:1333889	HGNC	HGNC:1149
Bub3	1306654	361662	BUB3	1315390	9184	HGNC	Bub3	1315391	12237	MGI:1343463	HGNC	HGNC:1151
Bud13	1308076	300687	BUD13	1606207	84811	HGNC	Bud13	1331901	215051	MGI:2443443	HGNC	HGNC:28199
Bud23	1589742	368084	BUD23	1344086	114049	HGNC	Bud23	1557601	66138	MGI:1913388	HGNC	HGNC:16405
Bud31	621103	89819	BUD31	1604400	8896	HGNC	Bud31	733527	231889	MGI:2141291	RGD	HGNC:29629
Bves	1561100	365603	BVES	1344210	11149	HGNC	Bves	1620880	23828	MGI:1346013	HGNC	HGNC:1152
Bysl	727959	359727	BYSL	1352999	705	RGD	Bysl	1623252	53414	MGI:1858419	RGD	HGNC:1157
Bzw1	735129	363232	BZW1	1347888	9689	HGNC	Bzw1	1550746	66882	MGI:1914132	HGNC	HGNC:18380
Bzw2	621507	171439	BZW2	731291	28969	HGNC	Bzw2	731292	66912	MGI:1914162	HGNC	HGNC:18808
C10H17orf102	9084586	103693445	C17orf102	1606635	400591	HGNC						HGNC:34412
C10H5orf58	11411272	108352200	C5orf58	3403707	133874	HGNC	4930469K13Rik	1613028	76874	MGI:1924124	HGNC	HGNC:37272
C12H7orf61	11442159	108352430	C7orf61	1602147	402573	HGNC						HGNC:22135
C17H10orf113	9150675	103694154	C10orf113	1606384	387638	HGNC						HGNC:31447
C17h6orf52	1562963	498729	C6orf52	1348700	347744	HGNC						HGNC:20881
C18H10orf95	9474711	103694266	C10orf95	1349493	79946	HGNC	Olfr597	1550826	258135	MGI:3030431	Transitive Ortholog Pipeline	HGNC:25880
C19H16orf47	9075776	103694339	C16orf47	1344443	388289	HGNC						HGNC:28329
C1d	1560600	289810	C1D	1607075	10438	HGNC	C1d	1558441	57316	MGI:1927354	HGNC	HGNC:29911
C1galt1	621105	65044	C1GALT1	732029	56913	HGNC	C1galt1	732030	94192	MGI:2151071	HGNC	HGNC:24337
C1galt1c1	1311230	302499	C1GALT1C1	1344219	29071	HGNC	C1galt1c1	1620053	59048	MGI:1913493	HGNC	HGNC:24338
C1H10orf76	9299787	103689959	C10orf76	1313900	79591	HGNC	9130011E15Rik	1313901	71617	MGI:1918867	HGNC	HGNC:25788
C1H19orf84	9101016	103691102	C19orf84	7778770	147646	HGNC	Gm38999	10035815	105242927	MGI:5621884	HGNC	HGNC:27112
C1H9orf66	9462182	103691319	C9orf66	1347775	157983	HGNC						HGNC:26436
C1qa	1306716	298566	C1QA	1315493	712	HGNC	C1qa	1315494	12259	MGI:88223	HGNC	HGNC:1241
C1qb	2229	29687	C1QB	1346671	713	HGNC	C1qb	736495	12260	MGI:88224	HGNC	HGNC:1242
C1qbp	2230	29681	C1QBP	1342690	708	HGNC	C1qbp	735533	12261	MGI:1194505	HGNC	HGNC:1243
C1qc	1306828	362634	C1QC	1315664	714	HGNC	C1qc	1315665	12262	MGI:88225	HGNC	HGNC:1245
C1ql1	1306039	363686	C1QL1	1314427	10882	HGNC	C1ql1	1314428	23829	MGI:1344400	HGNC	HGNC:24182
C1ql2	1594583	288979	C1QL2	1350440	165257	HGNC	C1ql2	1622977	226359	MGI:3032521	HGNC	HGNC:24181
C1ql3	1591795	680404	C1QL3	1322092	389941	HGNC	C1ql3	1558310	227580	MGI:2387350	HGNC	HGNC:19359
C1ql4	1565968	300220	C1QL4	1604955	338761	HGNC	C1ql4	1620572	239659	MGI:3579909	HGNC	HGNC:31416
C1qtnf1	1359204	303701	C1QTNF1	1350694	114897	HGNC	C1qtnf1	1550047	56745	MGI:1919254	HGNC	HGNC:14324
C1qtnf12	1307059	313774	C1QTNF12	1603827	388581	HGNC	C1qtnf12	1316027	67389	MGI:1914639	HGNC	HGNC:32308
C1qtnf2	1561041	497886	C1QTNF2	1348725	114898	HGNC	C1qtnf2	1558095	69183	MGI:1916433	HGNC	HGNC:14325
C1qtnf3	1305010	294806	C1QTNF3	1312783	114899	HGNC	C1qtnf3	1312784	81799	MGI:1932136	HGNC	HGNC:14326
C1qtnf4	1311006	311184	C1QTNF4	1322231	114900	HGNC	C1qtnf4	1322232	67445	MGI:1914695	HGNC	HGNC:14346
C1qtnf5	1308802	315598	C1QTNF5	1318784	114902	HGNC	C1qtnf5	1553055	235312	MGI:2385958	HGNC	HGNC:14344
C1qtnf6	1307057	315114	C1QTNF6	1316024	114904	HGNC	C1qtnf6	1316025	72709	MGI:1919959	HGNC	HGNC:14343
C1qtnf7	1306978	305423	C1QTNF7	1315898	114905	HGNC	C1qtnf7	1315899	109323	MGI:1925911	HGNC	HGNC:14342
C1qtnf9	1560876	364395	C1QTNF9	1602167	338872	HGNC	C1qtnf9	1614146	239126	MGI:3045252	HGNC	HGNC:28732
C1r	1309091	312705	C1R	1319235	715	HGNC	C1rb	2306261	667277	MGI:3779804	Transitive Ortholog Pipeline	HGNC:1246
C1rl	1302936	408246	C1RL	1346889	51279	HGNC	C1rl	1549998	232371	MGI:2660692	HGNC	HGNC:21265
C1s	619983	192262	C1S	1605130	716	HGNC	C1s2	1620479	317677	MGI:3644269	HGNC	HGNC:1247
C2	2231	24231	C2	1353499	717	RGD	C2	10255	12263	MGI:88226	RGD	HGNC:1248
C2cd2	735112	304055	C2CD2	1351796	25966	HGNC	C2cd2	1615730	207781	MGI:1891883	HGNC	HGNC:1266
C2cd2l	1310281	300666	C2CD2L	1321089	9854	HGNC	C2cd2l	1321090	71764	MGI:1919014	HGNC	HGNC:29000
C2cd3	1307366	293148	C2CD3	1607065	26005	HGNC	C2cd3	1316524	277939	MGI:2142166	HGNC	HGNC:24564
C2cd4a	1596010	691703	C2CD4A	1606712	145741	HGNC	C2cd4a	1619802	244911	MGI:3645763	HGNC	HGNC:33627
C2cd4b	1591932	501015	C2CD4B	1604924	388125	HGNC	C2cd4b	1317818	75697	MGI:1922947	HGNC	HGNC:33628
C2cd4c	1561354	500798	C2CD4C	1351171	126567	HGNC	C2cd4c	1618134	237397	MGI:2685084	HGNC	HGNC:29417
C2cd4d	2324777	100363111	C2CD4D	3563711	100191040	HGNC	C2cd4d	1621991	271944	MGI:2685505	HGNC	HGNC:37210
C2cd5	1304592	362461	C2CD5	736134	9847	HGNC	C2cd5	1312121	74741	MGI:1921991	HGNC	HGNC:29062
C2cd6	1565450	501147	C2CD6	1345082	151254	HGNC	Als2cr11	1619104	73463	MGI:1920713	HGNC	HGNC:14438
C2H5orf64	9403084	103691454	C5orf64	1604480	285668	HGNC						HGNC:26744
C3	2232	24232	C3	735504	718	HGNC	C3	10256	12266	MGI:88227	HGNC	HGNC:1318
C3ar1	620537	84007	C3AR1	1353843	719	HGNC	C3ar1	731620	12267	MGI:1097680	HGNC	HGNC:1319
C4b	1591983	406161	C4B	1605129	721	RGD	C4b	10257	12268	MGI:88228	RGD	HGNC:1324
C4bpa	2235	24235	C4BPA	736103	722	HGNC	Zp3r	1550604	22789	MGI:104965	HGNC	HGNC:1325
C4bpb	2236	24236	C4BPB	736875	725	HGNC						HGNC:1328
C5	2237	362119	C5	735934	727	HGNC	Hc	10261	15139	MGI:96031	HGNC	HGNC:1331
C5ar1	70553	113959	C5AR1	1350810	728	HGNC	C5ar1	733148	12273	MGI:88232	HGNC	HGNC:1338
C5ar2	1303027	445269	C5AR2	1354173	27202	HGNC	C5ar2	1616450	319430	MGI:2442013	HGNC	HGNC:4527
C6	2238	24237	C6	1352972	729	HGNC	C6	1552917	12274	MGI:88233	HGNC	HGNC:1339
C7	620318	117517	C7	1317399	730	HGNC	C7	1619048	109828	MGI:88235	HGNC	HGNC:1346
C7H12orf80	9235721	103692998	C12orf80	7247020	283403	HGNC						HGNC:27473
C8a	1308355	298288	C8A	1318077	731	HGNC	C8a	1318078	230558	MGI:2668347	HGNC	HGNC:1352
C8b	2239	313421	C8B	1352674	732	HGNC	C8b	10264	110382	MGI:88236	HGNC	HGNC:1353
C8g	1309074	296545	C8G	1319211	733	HGNC	C8g	1620800	69379	MGI:88237	HGNC	HGNC:1354
C9	620319	117512	C9	1320687	735	HGNC	C9	732832	12279	MGI:1098282	HGNC	HGNC:1358
Ca5a	2243	54233	CA5A	1347153	763	HGNC	Car5a	731919	12352	MGI:101946	HGNC	HGNC:1377
Ca5b	1549783	302669	CA5B	1343079	11238	HGNC	Car5b	1623247	56078	MGI:1926249	HGNC	HGNC:1378
Caap1	1560251	500501	CAAP1	1344567	79886	HGNC	Caap1	1623203	67770	MGI:1915020	HGNC	HGNC:25834
Cab39	1306390	301574	CAB39	1314979	51719	HGNC	Cab39	1314980	12283	MGI:107438	HGNC	HGNC:20292
Cab39l	1308945	290291	CAB39L	1319011	81617	HGNC	Cab39l	1551124	69008	MGI:1914081	HGNC	HGNC:20290
Cabcoco1	1306739	361834	CABCOCO1	1315529	219621	HGNC	Cabcoco1	1315530	73287	MGI:1920537	HGNC	HGNC:28678
Cabin1	620263	94165	CABIN1	732324	23523	HGNC	Cabin1	736812	104248	MGI:1298375	HGNC	HGNC:24187
Cables1	1305516	307585	CABLES1	1313589	91768	HGNC	Cables1	1313590	63955	MGI:1927065	HGNC	HGNC:25097
Cables2	1310089	311703	CABLES2	1345026	81928	HGNC	Cables2	1320795	252966	MGI:2182335	HGNC	HGNC:16143
Cabp1	620385	171051	CABP1	731282	9478	HGNC	Cabp1	731283	29867	MGI:1352750	RGD	HGNC:1384
Cabp2	1563670	499298	CABP2	1348224	51475	HGNC	Cabp2	1558197	29866	MGI:1352749	HGNC	HGNC:1385
Cabp4	1306083	365394	CABP4	1314493	57010	HGNC	Cabp4	1314494	73660	MGI:1920910	HGNC	HGNC:1386
Cabp5	1308108	365194	CABP5	1317691	56344	HGNC	Cabp5	1317692	29865	MGI:1352746	HGNC	HGNC:13714
Cabp7	1359269	360970	CABP7	1348796	164633	HGNC	Cabp7	1552101	192650	MGI:2183437	HGNC	HGNC:20834
Cabs1	620592	64029	CABS1	1604567	85438	HGNC	Cabs1	1332138	70977	MGI:1918227	HGNC	HGNC:30710
Cabyr	1585413	686189	CABYR	1349000	26256	RGD	Cabyr	1616750	71132	MGI:1918382	RGD	HGNC:15569
Cacfd1	1311501	296599	CACFD1	1322993	11094	HGNC	Cacfd1	1322994	381356	MGI:1924317	HGNC	HGNC:1365
Cachd1	1310770	298267	CACHD1	1605969	57685	HGNC	Cachd1	1553261	320508	MGI:2444177	HGNC	HGNC:29314
Cacna1a	2244	25398	CACNA1A	735950	773	HGNC	Cacna1a	10265	12286	MGI:109482	HGNC	HGNC:1388
Cacna1b	628852	257648	CACNA1B	1347795	774	HGNC	Cacna1b	735793	12287	MGI:88296	HGNC	HGNC:1389
Cacna1c	2245	24239	CACNA1C	10268	775	HGNC	Cacna1c	1550302	12288	MGI:103013	HGNC	HGNC:1390
Cacna1d	70973	29716	CACNA1D	735457	776	HGNC	Cacna1d	735458	12289	MGI:88293	HGNC	HGNC:1391
Cacna1e	2246	54234	CACNA1E	733702	777	HGNC	Cacna1e	733703	12290	MGI:106217	HGNC	HGNC:1392
Cacna1f	621535	114493	CACNA1F	731992	778	HGNC	Cacna1f	731993	54652	MGI:1859639	HGNC	HGNC:1393
Cacna1g	68942	29717	CACNA1G	68989	8913	HGNC	Cacna1g	68990	12291	MGI:1201678	HGNC	HGNC:1394
Cacna1h	68943	114862	CACNA1H	68993	8912	HGNC	Cacna1h	68994	58226	MGI:1928842	HGNC	HGNC:1395
Cacna1i	68944	56827	CACNA1I	68996	8911	HGNC	Cacna1i	1621299	239556	MGI:2178051	HGNC	HGNC:1396
Cacna1s	70983	682930	CACNA1S	736857	779	RGD	Cacna1s	733918	12292	MGI:88294	RGD	HGNC:1397
Cacna2d1	2247	25399	CACNA2D1	731942	781	HGNC	Cacna2d1	10269	12293	MGI:88295	HGNC	HGNC:1399
Cacna2d2	631360	300992	CACNA2D2	737609	9254	HGNC	Cacna2d2	1332210	56808	MGI:1929813	HGNC	HGNC:1400
Cacna2d3	631361	306243	CACNA2D3	1349571	55799	HGNC	Cacna2d3	1331982	12294	MGI:1338890	HGNC	HGNC:15460
Cacna2d4	1562038	312668	CACNA2D4	1346782	93589	HGNC	Cacna2d4	1614075	319734	MGI:2442632	HGNC	HGNC:20202
Cacnb1	68382	50688	CACNB1	68552	782	HGNC	Cacnb1	68553	12295	MGI:102522	HGNC	HGNC:1401
Cacnb2	67385	116600	CACNB2	732576	783	HGNC	Cacnb2	732577	12296	MGI:894644	HGNC	HGNC:1402
Cacnb3	2248	25297	CACNB3	735859	784	HGNC	Cacnb3	10270	12297	MGI:103307	HGNC	HGNC:1403
Cacnb4	68385	58942	CACNB4	68558	785	HGNC	Cacnb4	68559	12298	MGI:103301	HGNC	HGNC:1404
Cacng1	2249	29658	CACNG1	732630	786	HGNC	Cacng1	737287	12299	MGI:1206582	HGNC	HGNC:1405
Cacng2	71095	84347	CACNG2	731676	10369	HGNC	Cacng2	731677	12300	MGI:1316660	HGNC	HGNC:1406
Cacng3	628803	140724	CACNG3	736548	10368	HGNC	Cacng3	732127	54376	MGI:1859165	HGNC	HGNC:1407
Cacng4	628804	140725	CACNG4	735495	27092	HGNC	Cacng4	731428	54377	MGI:1859167	HGNC	HGNC:1408
Cacng5	628805	140726	CACNG5	734378	27091	HGNC	Cacng5	734379	140723	MGI:2157946	HGNC	HGNC:1409
Cacng6	628806	140727	CACNG6	735845	59285	HGNC	Cacng6	735846	54378	MGI:1859168	HGNC	HGNC:13625
Cacng7	628807	140728	CACNG7	732586	59284	HGNC	Cacng7	732587	81904	MGI:1932374	HGNC	HGNC:13626
Cacng8	628808	140729	CACNG8	732322	59283	HGNC	Cacng8	732323	81905	MGI:1932376	HGNC	HGNC:13628
Cactin	1563634	500790	CACTIN	1344995	58509	HGNC	Cactin	1320551	70312	MGI:1917562	HGNC	HGNC:29938
Cacul1	1308127	365493	CACUL1	1317719	143384	HGNC	Cacul1	1317720	78832	MGI:1926082	HGNC	HGNC:23727
Cacybp	1303146	289144	CACYBP	1346732	27101	HGNC	Cacybp	1331981	12301	MGI:1270839	HGNC	HGNC:30423
Cad	1588606	24240	CAD	1348167	790	HGNC	Cad	1557585	69719	MGI:1916969	HGNC	HGNC:1424
Cadm1	1310999	363058	CADM1	1322220	23705	HGNC	Cadm1	1322221	54725	MGI:1889272	HGNC	HGNC:5951
Cadm2	1305678	360687	CADM2	1313847	253559	HGNC	Cadm2	1313848	239857	MGI:2442722	HGNC	HGNC:29849
Cadm3	1307035	360882	CADM3	1315991	57863	HGNC	Cadm3	1315992	94332	MGI:2137858	HGNC	HGNC:17601
Cadm4	1304722	365216	CADM4	1312331	199731	HGNC	Cadm4	1312332	260299	MGI:2449088	HGNC	HGNC:30825
Cadps	708573	26989	CADPS	1344966	8618	HGNC	Cadps	734411	27062	MGI:1350922	HGNC	HGNC:1426
Cadps2	1559440	312166	CADPS2	1342691	93664	HGNC	Cadps2	1557036	320405	MGI:2443963	HGNC	HGNC:16018
Cage1	1306102	306872	CAGE1	1604175	285782	HGNC	Cage1	1557711	71213	MGI:1918463	HGNC	HGNC:21622
Cahm	10059728	106182183	CAHM	6480342	100526820	HGNC	Cahm	4889399	100526796	MGI:4462384	HGNC	HGNC:42860
Calb1	69340	83839	CALB1	732083	793	HGNC	Calb1	736482	12307	MGI:88248	HGNC	HGNC:1434
Calb2	620981	117059	CALB2	731363	794	HGNC	Calb2	1552967	12308	MGI:101914	HGNC	HGNC:1435
Calca	2254	24241	CALCA	730992	796	HGNC	Calca	10274	12310	MGI:2151253	HGNC	HGNC:1437
Calcb	620997	171519	CALCB	1350431	797	HGNC	Calcb	734038	116903	MGI:2151254	HGNC	HGNC:1438
Calcoco1	619812	246047	CALCOCO1	731717	57658	RGD	Calcoco1	1551114	67488	MGI:1914738	RGD	HGNC:29306
Calcoco2	1559974	303479	CALCOCO2	1601886	10241	HGNC	Calcoco2	1623116	76815	MGI:1343177	HGNC	HGNC:29912
Calcr	621001	116506	CALCR	731272	799	HGNC	Calcr	10276	12311	MGI:101950	HGNC	HGNC:1440
Calcrl	2255	25029	CALCRL	733108	10203	HGNC	Calcrl	735601	54598	MGI:1926944	HGNC	HGNC:16709
Cald1	2256	25687	CALD1	730856	800	HGNC	Cald1	730857	109624	MGI:88250	HGNC	HGNC:1441
Calhm1	1564891	499367	CALHM1	1603161	255022	HGNC	Calhm1	1617884	546729	MGI:3643383	HGNC	HGNC:23494
Calhm2	1308276	294019	CALHM2	1317957	51063	HGNC	Calhm2	1317958	72691	MGI:1919941	HGNC	HGNC:23493
Calhm3	1560215	499368	CALHM3	1347189	119395	HGNC	Calhm3	1622925	240669	MGI:3645665	HGNC	HGNC:23458
Calhm4	1595701	499445	CALHM4	1314099	221301	HGNC	Fam26d	1314100	270711	MGI:2685489	HGNC	HGNC:21094
Calhm5	1310405	294431	CALHM5	1321291	254228	HGNC	Fam26e	1321292	103511	MGI:2143897	HGNC	HGNC:21568
Calhm6	1304835	294430	CALHM6	1605771	441168	HGNC	Fam26f	1312506	215900	MGI:2443082	HGNC	HGNC:33391
Calm1	2257	24242	CALM1	735369	801	HGNC	Calm1	735370	12313	MGI:88251	HGNC	HGNC:1442
Calm2	2258	50663	CALM2	736342	805	HGNC	Calm2	10278	12314	MGI:103250	HGNC	HGNC:1445
Calm3	2259	24244	CALM3	737387	808	HGNC	Calm3	10282	12315	MGI:103249	HGNC	HGNC:1449
Calml3	1305499	307100	CALML3	1313562	810	HGNC	Calml3	1313563	70405	MGI:1917655	HGNC	HGNC:1452
Calml4	1583918	691455	CALML4	1344788	91860	HGNC	Calml4	1622245	75600	MGI:1922850	HGNC	HGNC:18445
Calml5	1310047	364774	CALML5	1320724	51806	HGNC	Calm4	1320725	80796	MGI:1931464	HGNC	HGNC:18180
Caln1	1305843	363909	CALN1	1314120	83698	HGNC	Caln1	1314121	140904	MGI:2155987	HGNC	HGNC:13248
Calr	620288	64202	CALR	731575	811	HGNC	Calr	1550061	12317	MGI:88252	HGNC	HGNC:1455
Calr3	1309243	364529	CALR3	1319475	125972	HGNC	Calr3	1319476	73316	MGI:1920566	HGNC	HGNC:20407
Calu	620383	64366	CALU	733017	813	HGNC	Calu	733018	12321	MGI:1097158	HGNC	HGNC:1458
Caly	621719	192349	CALY	1601759	50632	HGNC	Caly	731668	68566	MGI:1915816	HGNC	HGNC:17938
Camk1	629473	171503	CAMK1	731618	8536	HGNC	Camk1	731619	52163	MGI:1098535	HGNC	HGNC:1459
Camk1d	1560691	307124	CAMK1D	1603628	57118	HGNC	Camk1d	1557315	227541	MGI:2442190	HGNC	HGNC:19341
Camk1g	621800	171358	CAMK1G	732495	57172	HGNC	Camk1g	737057	215303	MGI:2388073	HGNC	HGNC:14585
Camk2a	2261	25400	CAMK2A	736752	815	HGNC	Camk2a	10284	12322	MGI:88256	HGNC	HGNC:1460
Camk2b	2262	24245	CAMK2B	735326	816	HGNC	Camk2b	10285	12323	MGI:88257	HGNC	HGNC:1461
Camk2d	2263	24246	CAMK2D	736174	817	HGNC	Camk2d	736175	108058	MGI:1341265	HGNC	HGNC:1462
Camk2g	621802	171140	CAMK2G	1604851	818	HGNC	Camk2g	737215	12325	MGI:88259	HGNC	HGNC:1463
Camk2n1	708430	287005	CAMK2N1	1602218	55450	HGNC	Camk2n1	1614375	66259	MGI:1913509	HGNC	HGNC:24190
Camk2n2	708411	59314	CAMK2N2	732268	94032	HGNC	Camk2n2	1622265	73047	MGI:1920297	HGNC	HGNC:24197
Camk4	2264	25050	CAMK4	731356	814	HGNC	Camk4	735406	12326	MGI:88258	HGNC	HGNC:1464
Camkk1	62023	60341	CAMKK1	1349409	84254	HGNC	Camkk1	62315	55984	MGI:1891766	HGNC	HGNC:1469
Camkk2	620092	83506	CAMKK2	737324	10645	HGNC	Camkk2	732643	207565	MGI:2444812	HGNC	HGNC:1470
Camkmt	1310453	299521	CAMKMT	1605634	79823	HGNC	Camkmt	1332422	73582	MGI:1920832	HGNC	HGNC:26276
Camkv	621488	79011	CAMKV	1604302	79012	HGNC	Camkv	1621313	235604	MGI:2384296	HGNC	HGNC:28788
Camlg	69297	81715	CAMLG	1347931	819	HGNC	Caml	1332140	12328	MGI:104728	HGNC	HGNC:1471
Camp	1559878	316010	CAMP	1343513	820	HGNC	Camp	1557770	12796	MGI:108443	HGNC	HGNC:1472
Camsap1	1565022	296580	CAMSAP1	1321992	157922	HGNC	Camsap1	1321993	227634	MGI:3036242	HGNC	HGNC:19946
Camsap2	1310950	289400	CAMSAP2	1604039	23271	HGNC	Camsap2	1622307	67886	MGI:1922434	HGNC	HGNC:29188
Camsap3	1597412	689074	CAMSAP3	1316325	57662	HGNC	Camsap3	1618338	69697	MGI:1916947	HGNC	HGNC:29307
Camta1	1562703	362665	CAMTA1	1318785	23261	HGNC	Camta1	1551086	100072	MGI:2140230	HGNC	HGNC:18806
Camta2	1311296	287462	CAMTA2	1322678	23125	HGNC	Camta2	1322679	216874	MGI:2135957	HGNC	HGNC:18807
Cand1	620479	117152	CAND1	733696	55832	HGNC	Cand1	736521	71902	MGI:1261820	HGNC	HGNC:30688
Cand2	620480	192226	CAND2	733192	23066	HGNC	Cand2	1551563	67088	MGI:1914338	HGNC	HGNC:30689
Cant1	628743	246272	CANT1	1348972	124583	HGNC	Cant1	1332333	76025	MGI:1923275	HGNC	HGNC:19721
Canx	2266	29144	CANX	737068	821	HGNC	Canx	737069	12330	MGI:88261	HGNC	HGNC:1473
Cap1	620309	64185	CAP1	1349457	10487	HGNC	Cap1	733088	12331	MGI:88262	HGNC	HGNC:20040
Cap2	620310	116653	CAP2	733378	10486	HGNC	Cap2	733379	67252	MGI:1914502	HGNC	HGNC:20039
Capg	1311724	297339	CAPG	1323330	822	HGNC	Capg	1323331	12332	MGI:1098259	HGNC	HGNC:1474
Capn1	2267	29153	CAPN1	736980	823	HGNC	Capn1	736981	12333	MGI:88263	HGNC	HGNC:1476
Capn10	69354	63834	CAPN10	732443	11132	HGNC	Capn10	736979	23830	MGI:1344392	HGNC	HGNC:1477
Capn11	1302946	408218	CAPN11	1342957	11131	HGNC	Capn11	1552037	268958	MGI:1352490	HGNC	HGNC:1478
Capn12	1307341	308476	CAPN12	1316482	147968	HGNC	Capn12	1316483	60594	MGI:1891369	HGNC	HGNC:13249
Capn13	1562682	362701	CAPN13	1349624	92291	HGNC	Capn13	1621953	381122	MGI:2685789	HGNC	HGNC:16663
Capn15	1306514	303000	CAPN15	1315174	6650	HGNC	Capn15	1315175	50817	MGI:1355075	HGNC	HGNC:11182
Capn2	2268	29154	CAPN2	732800	824	HGNC	Capn2	737526	12334	MGI:88264	HGNC	HGNC:1479
Capn3	2269	29155	CAPN3	731876	825	HGNC	Capn3	736171	12335	MGI:107437	HGNC	HGNC:1480
Capn5	620084	171495	CAPN5	731758	726	HGNC	Capn5	731759	12337	MGI:1100859	HGNC	HGNC:1482
Capn6	70960	83685	CAPN6	734276	827	HGNC	Capn6	734277	12338	MGI:1100850	HGNC	HGNC:1483
Capn7	1304855	306260	CAPN7	1312532	23473	HGNC	Capn7	1312533	12339	MGI:1338030	HGNC	HGNC:1484
Capn8	620085	170808	CAPN8	736537	388743	HGNC	Capn8	732117	170725	MGI:2181366	HGNC	HGNC:1485
Capn9	70965	116694	CAPN9	731611	10753	HGNC	Capn9	731612	73647	MGI:1920897	HGNC	HGNC:1486
Capns1	2270	29156	CAPNS1	735486	826	RGD	Capns1	735487	12336	MGI:88266	RGD	HGNC:1481
Capns2	1583620	679870	CAPNS2	1345503	84290	HGNC	Capns2	1619160	69543	MGI:1916793	HGNC	HGNC:16371
Caprin1	1305707	362173	CAPRIN1	1313896	4076	HGNC	Caprin1	1313897	53872	MGI:1858234	HGNC	HGNC:6743
Caprin2	1593683	686779	CAPRIN2	1604605	65981	HGNC	Caprin2	1614922	232560	MGI:2448541	HGNC	HGNC:21259
Caps2	1309826	366891	CAPS2	1320373	84698	HGNC	Caps2	1320374	353025	MGI:2441980	HGNC	HGNC:16471
Capsl	1308776	294795	CAPSL	1601932	133690	HGNC	Capsl	1552171	75568	MGI:1922818	HGNC	HGNC:28375
Capza1	1587438	691149	CAPZA1	1314786	829	HGNC	Capza1	1314787	12340	MGI:106227	HGNC	HGNC:1488
Capza2	1549770	493810	CAPZA2	1350794	830	HGNC	Capza2	1558430	12343	MGI:106222	HGNC	HGNC:1490
Capza3	2271	29324	CAPZA3	1353508	93661	HGNC	Capza3	736848	12344	MGI:106221	HGNC	HGNC:24205
Capzb	1359099	298584	CAPZB	1347618	832	HGNC	Capzb	1549975	12345	MGI:104652	HGNC	HGNC:1491
Car1	1309780	310218	CA1	1320302	759	HGNC	Car1	1320303	12346	MGI:88268	HGNC	HGNC:1368
Car10	2322930	100360015	CA10	1352724	56934	HGNC	Car10	1558371	72605	MGI:1919855	HGNC	HGNC:1369
Car11	735155	308588	CA11	1348503	770	HGNC	Car11	1550538	12348	MGI:1336193	HGNC	HGNC:1370
Car12	1306612	363085	CA12	1315327	771	HGNC	Car12	1315328	76459	MGI:1923709	HGNC	HGNC:1371
Car13	1560453	499566	CA13	1322168	377677	HGNC	Car13	1322169	71934	MGI:1931322	HGNC	HGNC:14914
Car14	1599277	791259	CA14	1317436	23632	HGNC	Car14	1317437	23831	MGI:1344341	HGNC	HGNC:1372
Car2	2240	54231	CA2	737257	760	HGNC	Car2	732618	12349	MGI:88269	HGNC	HGNC:1373
Car3	2241	54232	CA3	1353547	761	HGNC	Car3	1332219	12350	MGI:88270	HGNC	HGNC:1374
Car4	2242	29242	CA4	1353429	762	HGNC	Car4	1332428	12351	MGI:1096574	HGNC	HGNC:1375
Car6	70516	298657	CA6	1323700	765	HGNC	Car6	1323701	12353	MGI:1333786	HGNC	HGNC:1380
Car7	1306842	291819	CA7	1315686	766	HGNC	Car7	1315687	12354	MGI:103100	HGNC	HGNC:1381
Car8	1304709	297814	CA8	1312313	767	HGNC	Car8	1312314	12319	MGI:88253	HGNC	HGNC:1382
Car9	1306426	313495	CA9	1315034	768	HGNC	Car9	1315035	230099	MGI:2447188	HGNC	HGNC:1383
Card10	1304949	315120	CARD10	1312685	29775	HGNC	Card10	1312686	105844	MGI:2146012	HGNC	HGNC:16422
Card11	2323211	100363332	CARD11	1319685	84433	HGNC	Card11	1319686	108723	MGI:1916978	HGNC	HGNC:16393
Card14	1591135	688292	CARD14	1350189	79092	HGNC	Card14	1620658	170720	MGI:2386258	HGNC	HGNC:16446
Card19	1306058	361224	CARD19	1314456	84270	HGNC	Card19	1332175	68480	MGI:1915730	HGNC	HGNC:28148
Card6	1305805	294770	CARD6	1314062	84674	HGNC	Card6	1314063	239319	MGI:3032959	HGNC	HGNC:16394
Card9	708370	64171	CARD9	732385	64170	HGNC	Card9	1615540	332579	MGI:2685628	HGNC	HGNC:16391
Carf	1306822	301446	CARF	1315654	79800	HGNC	Carf	1315655	241066	MGI:2182269	HGNC	HGNC:14435
Carhsp1	708415	260416	CARHSP1	733909	23589	HGNC	Carhsp1	1332093	52502	MGI:1196368	HGNC	HGNC:17150
Carm1	1305879	363026	CARM1	1314176	10498	HGNC	Carm1	1314177	59035	MGI:1913208	HGNC	HGNC:23393
Carmil1	1306623	306941	CARMIL1	1315346	55604	HGNC	Carmil1	1315347	68732	MGI:1915982	HGNC	HGNC:21581
Carmil2	1562390	307797	CARMIL2	1605284	146206	HGNC	Carmil2	1618961	234695	MGI:2685431	HGNC	HGNC:27089
Carmil3	1359120	361041	CARMIL3	1349280	90668	HGNC	Carmil3	1616474	268747	MGI:2448573	HGNC	HGNC:20272
Carmn	10401674	106635538	CARMN	5490463	728264	HGNC	Carmn	7181169	328968	MGI:4439832	HGNC	HGNC:42872
Carnmt1	1311863	293871	CARNMT1	1323541	138199	HGNC	Carnmt1	1323542	67383	MGI:1914633	HGNC	HGNC:23435
Carns1	1308234	309150	CARNS1	2301770	57571	HGNC	Carns1	1317891	107239	MGI:2147595	HGNC	HGNC:29268
Cars	1310747	293638	CARS	1321833	833	HGNC	Cars	1321834	27267	MGI:1351477	HGNC	HGNC:1493
Cars2	1311612	361184	CARS2	1606504	79587	HGNC	Cars2	1323162	71941	MGI:1919191	HGNC	HGNC:25695
Cartpt	2272	29131	CARTPT	1605714	9607	HGNC	Cartpt	736802	27220	MGI:1351330	HGNC	HGNC:24323
Casc1	1311213	297720	CASC1	1322554	55259	HGNC	Casc1	1617228	320662	MGI:2444480	HGNC	HGNC:29599
Casc3	628766	259170	CASC3	1353876	22794	HGNC	Casc3	732814	192160	MGI:2179723	HGNC	HGNC:17040
Casc4	1305985	362204	CASC4	1603284	113201	HGNC	Casc4	1622850	319996	MGI:2443129	HGNC	HGNC:24892
Casd1	1596912	678772	CASD1	1603612	64921	HGNC	Casd1	1619011	213819	MGI:2384865	HGNC	HGNC:16014
Cask	62004	29647	CASK	733678	8573	HGNC	Cask	62296	12361	MGI:1309489	HGNC	HGNC:1497
Caskin1	620191	140722	CASKIN1	1351061	57524	HGNC	Caskin1	1551499	268932	MGI:2442952	HGNC	HGNC:20879
Caskin2	1309738	303678	CASKIN2	1320238	57513	HGNC	Caskin2	1320239	140721	MGI:2157062	HGNC	HGNC:18200
Casp1	2274	25166	CASP1	735988	834	HGNC	Casp1	731729	12362	MGI:96544	HGNC	HGNC:1499
Casp12	621758	156117	CASP12	1348077	100506742	HGNC	Casp12	731442	12364	MGI:1312922	HGNC	HGNC:19004
Casp14	1311781	299587	CASP14	1323414	23581	HGNC	Casp14	1323415	12365	MGI:1335092	HGNC	HGNC:1502
Casp16	1588238	680728	CASP16P	5688796	197350	HGNC	Casp16-ps	1622808	381070	MGI:3646305	HGNC	HGNC:27290
Casp2	69274	64314	CASP2	1604850	835	HGNC	Casp2	731460	12366	MGI:97295	HGNC	HGNC:1503
Casp3	2275	25402	CASP3	731002	836	HGNC	Casp3	10289	12367	MGI:107739	HGNC	HGNC:1504
Casp4	621757	114555	CASP4	1343162	837	HGNC	Casp4	1553228	12363	MGI:107700	HGNC	HGNC:1505
Casp6	70967	83584	CASP6	732006	839	HGNC						HGNC:1507
Casp7	620944	64026	CASP7	1298347	840	HGNC	Casp7	1553182	12369	MGI:109383	HGNC	HGNC:1508
Casp8	620945	64044	CASP8	730846	841	HGNC	Casp8	730847	12370	MGI:1261423	HGNC	HGNC:1509
Casp8ap2	1305771	313128	CASP8AP2	1314005	9994	HGNC	Casp8ap2	1314006	26885	MGI:1349399	HGNC	HGNC:1510
Casp9	61867	58918	CASP9	69147	842	HGNC	Casp9	62159	12371	MGI:1277950	HGNC	HGNC:1511
Casq1	1586677	686019	CASQ1	1344349	844	HGNC	Casq1	1619288	12372	MGI:1309468	HGNC	HGNC:1512
Casq2	2276	29209	CASQ2	737298	845	HGNC	Casq2	737299	12373	MGI:1309469	HGNC	HGNC:1513
Casr	2277	24247	CASR	10291	846	HGNC	Casr	1553551	12374	MGI:1351351	HGNC	HGNC:1514
Cass4	1310643	296409	CASS4	1321668	57091	HGNC	Cass4	1321669	320664	MGI:2444482	HGNC	HGNC:15878
Cast	2278	25403	CAST	737362	831	HGNC	Cast	10292	12380	MGI:1098236	HGNC	HGNC:1515
Castor1	1304774	360969	CASTOR1	2306475	652968	HGNC	Gatsl3	1312411	71962	MGI:1919212	HGNC	HGNC:34423
Castor2	1304672	304410	CASTOR2	2306471	729438	HGNC	Gatsl2	1312251	80909	MGI:1933384	HGNC	HGNC:37073
Casz1	1563533	313713	CASZ1	1606535	54897	HGNC	Casz1	1557539	69743	MGI:1196251	HGNC	HGNC:26002
Cat	2279	24248	CAT	732740	847	HGNC	Cat	737448	12359	MGI:88271	HGNC	HGNC:1516
Catip	1596071	690437	CATIP	1602043	375307	HGNC	Catip	1618946	241112	MGI:2685062	HGNC	HGNC:25062
Catsper1	1593515	689349	CATSPER1	1321252	117144	HGNC	Catsper1	1321253	225865	MGI:2179947	HGNC	HGNC:17116
Catsper2	1307620	366174	CATSPER2	1316921	117155	HGNC	Catsper2	1316922	212670	MGI:2387404	HGNC	HGNC:18810
Catsper3	1305700	290989	CATSPER3	1313883	347732	HGNC	Catsper3	1313884	76856	MGI:1924106	HGNC	HGNC:20819
Catsper4	1565213	362623	CATSPER4	1350186	378807	HGNC	Catsper4	1615545	329954	MGI:3043288	HGNC	HGNC:23220
Catsperb	6500065	100910102	CATSPERB	1345422	79820	HGNC	Catsperb	1618837	271036	MGI:2443988	HGNC	HGNC:20500
Catsperd	1594167	680264	CATSPERD	1604493	257062	HGNC	Catsperd	1623044	106757	MGI:2147030	HGNC	HGNC:28598
Catspere	1565309	689786	CATSPERE	1604494	257044	HGNC	Gm16432	1618679	545391	MGI:3645414	HGNC	HGNC:28491
Catsperg	1310942	292767	CATSPERG	1322128	57828	HGNC	Catsperg1	1620474	320225	MGI:2443617	RGD	HGNC:25243
Catsperz	2318763	100362120	CATSPERZ	2302458	25858	HGNC	Catsperz	1618373	67077	MGI:1914327	HGNC	HGNC:19231
Cav1	2280	25404	CAV1	619568	857	HGNC	Cav1	1553438	12389	MGI:102709	HGNC	HGNC:1527
Cav2	620348	363425	CAV2	1343117	858	HGNC	Cav2	1551950	12390	MGI:107571	HGNC	HGNC:1528
Cav3	2281	29161	CAV3	1344208	859	HGNC	Cav3	735906	12391	MGI:107570	HGNC	HGNC:1529
Cavin1	1307685	287710	CAVIN1	1317017	284119	HGNC	Cavin1	1317018	19285	MGI:1277968	HGNC	HGNC:9688
Cavin2	1359345	316384	CAVIN2	1348108	8436	HGNC	Cavin2	1617607	20324	MGI:99513	HGNC	HGNC:10690
Cavin3	628755	85332	CAVIN3	1353748	112464	HGNC	Cavin3	731913	109042	MGI:1923422	HGNC	HGNC:9400
Cavin4	1310395	313225	CAVIN4	1606650	347273	HGNC	Cavin4	1321277	68016	MGI:1915266	HGNC	HGNC:33742
Cbarp	1307185	314622	CBARP	1316225	255057	HGNC	Cbarp	1316226	100503659	MGI:1354170	HGNC	HGNC:28617
Cbfa2t2	1309088	296293	CBFA2T2	1319231	9139	HGNC	Cbfa2t2	1619284	12396	MGI:1333833	HGNC	HGNC:1536
Cbfa2t3	1310547	361431	CBFA2T3	1321512	863	HGNC	Cbfa2t3	1619282	12398	MGI:1338013	HGNC	HGNC:1537
Cbfb	620493	361391	CBFB	1320589	865	HGNC	Cbfb	1320590	12400	MGI:99851	HGNC	HGNC:1539
Cbl	1561386	500985	CBL	1345184	867	HGNC	Cbl	1558608	12402	MGI:88279	HGNC	HGNC:1541
Cblb	620535	171136	CBLB	733798	868	HGNC	Cblb	733799	208650	MGI:2146430	HGNC	HGNC:1542
Cblc	1307651	292699	CBLC	1316966	23624	HGNC	Cblc	1316967	80794	MGI:1931457	HGNC	HGNC:15961
Cbll1	1310703	314028	CBLL1	1321764	79872	HGNC	Cbll1	1321765	104836	MGI:2144842	HGNC	HGNC:21225
Cbln1	1562813	498922	CBLN1	1348062	869	HGNC	Cbln1	1557010	12404	MGI:88281	HGNC	HGNC:1543
Cbln2	1309715	291388	CBLN2	1320203	147381	HGNC	Cbln2	1320204	12405	MGI:88282	HGNC	HGNC:1544
Cbln3	1563731	501998	CBLN3	1343800	643866	HGNC	Cbln3	1557277	56410	MGI:1889286	HGNC	HGNC:20146
Cbln4	1589642	499947	CBLN4	1346675	140689	HGNC	Cbln4	1318249	228942	MGI:2154433	HGNC	HGNC:16231
Cbr1	2286	29224	CBR1	737546	873	HGNC	Cbr1	737547	12408	MGI:88284	HGNC	HGNC:1548
Cbr3	1309728	304078	CBR3	1320224	874	HGNC	Cbr3	1320225	109857	MGI:1309992	HGNC	HGNC:1549
Cbr4	727826	359725	CBR4	1602997	84869	HGNC	Cbr4	1621320	234309	MGI:2384567	HGNC	HGNC:25891
Cbs	2287	24250	CBS	737316	875	HGNC	Cbs	10297	12411	MGI:88285	HGNC	HGNC:1550
Cbwd1	708495	171057	CBWD1	1348830	55871	HGNC	Cbwd1	1552833	226043	MGI:2385089	HGNC	HGNC:17134
Cbx1	1310714	360609	CBX1	1321782	10951	HGNC	Cbx1	1321783	12412	MGI:105369	HGNC	HGNC:1551
Cbx2	1588561	303730	CBX2	1342823	84733	HGNC	Cbx2	1558585	12416	MGI:88289	HGNC	HGNC:1552
Cbx3	1549705	297093	CBX3	1352044	11335	RGD	Cbx3	1557409	12417	MGI:108515	RGD	HGNC:1553
Cbx4	1587243	501403	CBX4	1348844	8535	HGNC	Cbx4	1558399	12418	MGI:1195985	HGNC	HGNC:1554
Cbx5	1306619	300266	CBX5	1315340	23468	HGNC	Cbx5	1315341	12419	MGI:109372	HGNC	HGNC:1555
Cbx6	1307314	315136	CBX6	1316437	23466	HGNC	Cbx6	1620362	494448	MGI:3512628	HGNC	HGNC:1556
Cbx7	735027	362962	CBX7	1353483	23492	HGNC	Cbx7	1550491	52609	MGI:1196439	HGNC	HGNC:1557
Cbx8	1565375	303731	CBX8	1351003	57332	HGNC	Cbx8	1558087	30951	MGI:1353589	HGNC	HGNC:15962
Cby1	708481	246768	CBY1	1343969	25776	HGNC	Cby1	1616726	73739	MGI:1920989	HGNC	HGNC:1307
Cby3	1594715	690544	CBY3	1605449	646019	HGNC	Cby3	1614269	76653	MGI:1923903	HGNC	HGNC:33278
Cc2d1a	1306108	288908	CC2D1A	1606546	54862	HGNC	Cc2d1a	1552526	212139	MGI:2384831	HGNC	HGNC:30237
Cc2d1b	1306630	313478	CC2D1B	1603884	200014	HGNC	Cc2d1b	1551516	319965	MGI:2443076	HGNC	HGNC:29386
Cc2d2a	1561042	498386	CC2D2A	2289739	57545	HGNC	Cc2d2a	1331854	231214	MGI:1924487	HGNC	HGNC:29253
Cc2d2b	1310408	294054	CC2D2B	1321297	387707	HGNC	Cc2d2b	1622457	668310	MGI:3645359	HGNC	HGNC:31666
Ccar1	1560358	361849	CCAR1	1345566	55749	HGNC	Ccar1	1557006	67500	MGI:1914750	HGNC	HGNC:24236
Ccar2	1309922	306007	CCAR2	1605357	57805	HGNC	Ccar2	1320526	219158	MGI:2444228	HGNC	HGNC:23360
Ccbe1	1307670	361341	CCBE1	1349047	147372	HGNC	Ccbe1	1551471	320924	MGI:2445053	HGNC	HGNC:29426
Ccdc102a	1308684	361363	CCDC102A	1605307	92922	HGNC	Ccdc102a	1318599	234582	MGI:2686927	HGNC	HGNC:28097
Ccdc103	1562370	498006	CCDC103	1602038	388389	HGNC	Ccdc103	1620747	73293	MGI:1920543	HGNC	HGNC:32700
Ccdc105	1594374	500800	CCDC105	1602986	126402	HGNC	Ccdc105	1618324	70976	MGI:1918226	HGNC	HGNC:26866
Ccdc106	1566222	499071	CCDC106	1607037	29903	HGNC	Ccdc106	1622952	232821	MGI:2385900	HGNC	HGNC:30181
Ccdc107	1560252	313496	CCDC107	1605844	203260	HGNC						HGNC:28465
Ccdc110	1564538	290755	CCDC110	1606416	256309	HGNC	Ccdc110	1620628	212392	MGI:2685018	Transitive Ortholog Pipeline	HGNC:28504
Ccdc112	1561942	498858	CCDC112	1606143	153733	HGNC	Ccdc112	1615652	240261	MGI:1918800	HGNC	HGNC:28599
Ccdc113	1565763	291847	CCDC113	1606018	29070	HGNC	Ccdc113	1622028	244608	MGI:3606076	HGNC	HGNC:25002
Ccdc114	1308141	308594	CCDC114	1602080	93233	HGNC	Ccdc114	1332432	211535	MGI:2446120	HGNC	HGNC:26560
Ccdc115	1304653	363213	CCDC115	1603946	84317	HGNC	Ccdc115	1312217	69668	MGI:1916918	HGNC	HGNC:28178
Ccdc116	1310080	287936	CCDC116	1602289	164592	HGNC	Ccdc116	1623109	76872	MGI:1924122	HGNC	HGNC:26688
Ccdc117	1561762	498404	CCDC117	1602294	150275	HGNC	Ccdc117	1620675	104479	MGI:2144383	HGNC	HGNC:26599
Ccdc12	1306081	363151	CCDC12	1343271	151903	HGNC	Ccdc12	1615054	72654	MGI:1919904	HGNC	HGNC:28332
Ccdc120	1561596	317377	CCDC120	1606197	90060	HGNC	Ccdc120	1624027	54648	MGI:1859619	HGNC	HGNC:28910
Ccdc121	1566190	289329	CCDC121	1603009	79635	HGNC	4930548H24Rik	1623981	67656	MGI:1914906	HGNC	HGNC:25833
Ccdc122	2321506	100360752	CCDC122	1602063	160857	HGNC	Ccdc122	1616648	108811	MGI:1918358	HGNC	HGNC:26478
Ccdc124	1310931	290642	CCDC124	1605304	115098	HGNC	Ccdc124	1332007	234388	MGI:1916403	HGNC	HGNC:25171
Ccdc125	1561673	499518	CCDC125	1604973	202243	HGNC	Ccdc125	1619089	76041	MGI:1923291	HGNC	HGNC:28924
Ccdc126	1561171	500117	CCDC126	1602081	90693	HGNC	Ccdc126	1619205	57895	MGI:1889376	HGNC	HGNC:22398
Ccdc127	735106	308060	CCDC127	1603363	133957	HGNC	Ccdc127	1615111	67433	MGI:1914683	HGNC	HGNC:30520
Ccdc129	1561131	500139	CCDC129	1604967	223075	HGNC	Ccdc129	1618966	232016	MGI:2685304	HGNC	HGNC:27363
Ccdc13	1586605	686091	CCDC13	1350707	152206	HGNC	Ccdc13	1621875	100502861	MGI:1920144	HGNC	HGNC:26358
Ccdc130	1307598	304656	CCDC130	1604584	81576	HGNC	Ccdc130	1332380	67736	MGI:1914986	HGNC	HGNC:28118
Ccdc134	1559657	500909	CCDC134	1605621	79879	HGNC	Ccdc134	1615802	76457	MGI:1923707	HGNC	HGNC:26185
Ccdc136	1564459	362331	CCDC136	1604321	64753	HGNC	Ccdc136	1614165	232664	MGI:1918128	HGNC	HGNC:22225
Ccdc137	1591129	688298	CCDC137	1625086	339230	HGNC	Ccdc137	1616782	67291	MGI:1914541	HGNC	HGNC:33451
Ccdc138	1566050	499442	CCDC138	1603550	165055	HGNC	Ccdc138	1625909	76138	MGI:1923388	HGNC	HGNC:26531
Ccdc14	1562189	288054	CCDC14	1348740	64770	HGNC	Ccdc14	1618948	239839	MGI:2443448	HGNC	HGNC:25766
Ccdc141	1593250	311134	CCDC141	1606113	285025	HGNC	Ccdc141	1617893	545428	MGI:1919735	HGNC	HGNC:26821
Ccdc142	1561779	297380	CCDC142	1606203	84865	HGNC	Ccdc142	1620559	243510	MGI:3045292	HGNC	HGNC:25889
Ccdc146	1559535	499980	CCDC146	1605975	57639	HGNC	Ccdc146	1615819	75172	MGI:1922422	HGNC	HGNC:29296
Ccdc148	1561169	311051	CCDC148	1604533	130940	HGNC	Ccdc148	1620606	227933	MGI:3039583	HGNC	HGNC:25191
Ccdc149	1582968	688939	CCDC149	1606995	91050	HGNC	Ccdc149	1607769	100503884	MGI:2685293	HGNC	HGNC:25405
Ccdc15	1305591	367056	CCDC15	1605034	80071	HGNC	Ccdc15	1622023	245902	MGI:2444488	HGNC	HGNC:25798
Ccdc150	1304775	316399	CCDC150	1606406	284992	HGNC	Ccdc150	1312412	78016	MGI:1925266	HGNC	HGNC:26834
Ccdc151	1310048	315465	CCDC151	1603185	115948	HGNC	Ccdc151	1331977	77609	MGI:1924859	HGNC	HGNC:28303
Ccdc152	1561503	499536	CCDC152	2298815	100129792	HGNC	Ccdc152	2293926	100039139	MGI:3641617	HGNC	HGNC:34438
Ccdc153	1305351	300663	CCDC153	1604184	283152	HGNC	Ccdc153	1313326	270150	MGI:2448587	HGNC	HGNC:27446
Ccdc154	1559998	287131	CCDC154	2299193	645811	HGNC	Ccdc154	1619887	207209	MGI:2685163	HGNC	HGNC:34454
Ccdc155	1561972	308581	CCDC155	1602065	147872	RGD	Ccdc155	1614760	384619	MGI:2687329	RGD	HGNC:26520
Ccdc157	1584653	681091	CCDC157	1604878	550631	HGNC	Ccdc157	1618178	216516	MGI:3041210	HGNC	HGNC:33854
Ccdc158	1308523	289502	CCDC158	1602411	339965	HGNC	Ccdc158	1318343	320696	MGI:2444555	HGNC	HGNC:26374
Ccdc159	1308031	300442	CCDC159	3566767	126075	HGNC	Ccdc159	1317565	67119	MGI:1914369	HGNC	HGNC:26996
Ccdc160	1597791	683891	CCDC160	3379453	347475	HGNC	Ccdc160	1619627	434778	MGI:3588225	HGNC	HGNC:37286
Ccdc162	1561147	499468	CCDC162P	1344430	221262	HGNC	Ccdc162	1619939	75973	MGI:1923223	HGNC	HGNC:21565
Ccdc163	1564486	298442	CCDC163	3441755	126661	HGNC	Ccdc163	1618354	68394	MGI:1915644	HGNC	HGNC:27003
Ccdc166	1588167	680799	CCDC166	5134207	100130274	HGNC	Ccdc166	2311287	223648	MGI:1925902	HGNC	HGNC:41910
Ccdc167	1588733	689755	CCDC167	1352845	154467	HGNC	Ccdc167	1609308	68597	MGI:1915847	HGNC	HGNC:21239
Ccdc168	7680407	102548013	CCDC168	4109693	643677	HGNC	Gm8251	1614550	666713	MGI:3647616	HGNC	HGNC:26851
Ccdc169	1593170	499618	CCDC169	2302126	728591	HGNC	Ccdc169	1617236	320604	MGI:2444356	HGNC	HGNC:34361
Ccdc17	1598211	500528	CCDC17	1603565	149483	HGNC						HGNC:26574
Ccdc170	1310945	292266	CCDC170	1322133	80129	HGNC	Ccdc170	1618954	100504234	MGI:2685067	HGNC	HGNC:21177
Ccdc171	1560884	502957	CCDC171	1348779	203238	HGNC	Ccdc171	1620473	320226	MGI:1922152	HGNC	HGNC:29828
Ccdc172	1359412	361776	CCDC172	1346141	374355	HGNC	Ccdc172	1622235	75645	MGI:1922895	HGNC	HGNC:30524
Ccdc173	1308818	311113	CCDC173	2298833	129881	HGNC	Ccdc173	1616717	75051	MGI:1923100	HGNC	HGNC:25064
Ccdc174	1305225	297458	CCDC174	1348248	51244	HGNC	Ccdc174	1313126	232236	MGI:2444652	HGNC	HGNC:28033
Ccdc175	1560894	500668	CCDC175	1347710	729665	HGNC	Ccdc175	1615047	73936	MGI:1921186	HGNC	HGNC:19847
Ccdc177	1561115	500686	CCDC177	1354013	56936	HGNC	Ccdc177	1614790	380768	MGI:2686414	HGNC	HGNC:23243
Ccdc178	1308160	307556	CCDC178	1317773	374864	HGNC	Ccdc178	1317774	70950	MGI:1918200	HGNC	HGNC:29588
Ccdc179	1559980	499158	CCDC179	7205404	100500938	HGNC	1700015G11Rik	1623134	100503036	MGI:1922779	HGNC	HGNC:44653
Ccdc18	1564165	305628	CCDC18	1601798	343099	HGNC	Ccdc18	1558244	73254	MGI:1922974	HGNC	HGNC:30370
Ccdc180	6498132	100910460	CCDC180	4110705	100499483	HGNC	Ccdc180	1610443	381522	MGI:2685871	HGNC	HGNC:29303
Ccdc181	1309708	360867	CCDC181	1602471	57821	HGNC	Ccdc181	1320195	74895	MGI:1922145	HGNC	HGNC:28051
Ccdc182	1586338	689962	CCDC182	7407969	101927581	HGNC	Ccdc182	1623143	74297	MGI:1921547	HGNC	HGNC:49392
Ccdc183	1560370	499754	CCDC183	1350546	84960	HGNC	Ccdc183	1621450	77058	MGI:1924308	HGNC	HGNC:28236
Ccdc184	1593153	500925	CCDC184	1605794	387856	HGNC	Ccdc184	1620573	239650	MGI:2146066	HGNC	HGNC:33749
Ccdc185	1560145	289334	CCDC185	1602974	164127	HGNC	Ccdc185	1620388	433386	MGI:3618292	HGNC	HGNC:26654
Ccdc186	1307158	361773	CCDC186	1316183	55088	HGNC	Ccdc186	1316184	213993	MGI:2445022	HGNC	HGNC:24349
Ccdc187	1565512	499759	CCDC187	1602621	399693	HGNC	Ccdc187	1620454	329366	MGI:3045295	HGNC	HGNC:30942
Ccdc188	1563782	498115	CCDC188	10400964	388849	HGNC	Gm7873	1621006	665975	MGI:3647803	HGNC	HGNC:51899
Ccdc189	1593368	691909	CCDC189	1603940	90835	HGNC	Ccdc189	1614911	233899	MGI:2685012	HGNC	HGNC:28078
Ccdc190	1560672	498270	CCDC190	1606402	339512	HGNC	Ccdc190	1620711	78465	MGI:1925715	HGNC	HGNC:28736
Ccdc191	1566314	288106	CCDC191	1350923	57577	HGNC	Ccdc191	1622125	212153	MGI:1922661	HGNC	HGNC:29272
Ccdc196	1562540	500678	CCDC196	1604895	440184	HGNC	Gm6657	1616286	626215	MGI:3645257	HGNC	HGNC:20100
Ccdc198	7568824	102556129	CCDC198	1350908	55195	HGNC	1700011H14Rik	1618371	67082	MGI:1914332	HGNC	HGNC:20189
Ccdc22	1560910	317381	CCDC22	1352329	28952	HGNC	Ccdc22	1557229	54638	MGI:1859608	HGNC	HGNC:28909
Ccdc24	1562911	500534	CCDC24	1603566	149473	RGD	Ccdc24	1618754	381546	MGI:2685874	RGD	HGNC:28688
Ccdc25	1307689	361059	CCDC25	1605370	55246	HGNC	Ccdc25	1552103	67179	MGI:1914429	HGNC	HGNC:25591
Ccdc27	1587099	679584	CCDC27	1602432	148870	HGNC	Ccdc27	1618750	381580	MGI:2685881	HGNC	HGNC:26546
Ccdc28a	1310326	361454	CCDC28A	1351078	25901	HGNC	Ccdc28a	1321165	215814	MGI:2443508	HGNC	HGNC:21098
Ccdc28b	1583447	682445	CCDC28B	1603961	79140	HGNC	Ccdc28b	1614371	66264	MGI:1913514	HGNC	HGNC:28163
Ccdc3	1559473	498795	CCDC3	1351886	83643	HGNC	Ccdc3	1623925	74186	MGI:1921436	HGNC	HGNC:23813
Ccdc30	1305604	362580	CCDC30	1605139	728621	HGNC	Ccdc30	1313731	73332	MGI:1920582	HGNC	HGNC:26103
Ccdc32	1307516	296081	CCDC32	1605016	90416	HGNC	Ccdc32	1316756	269336	MGI:2685477	HGNC	HGNC:28295
Ccdc33	1561126	315712	CCDC33	1602211	80125	HGNC	Ccdc33	1318776	382077	MGI:1922464	HGNC	HGNC:26552
Ccdc34	1560583	362187	CCDC34	1606993	91057	HGNC	Ccdc34	1619187	68201	MGI:1915451	HGNC	HGNC:25079
Ccdc36	1596869	680018	CCDC36	1605539	339834	HGNC	Ccdc36	1621878	434438	MGI:3612242	HGNC	HGNC:27945
Ccdc38	1564046	500823	CCDC38	1603366	120935	HGNC	Ccdc38	1617338	237465	MGI:2444738	HGNC	HGNC:26843
Ccdc39	1306277	310315	CCDC39	1605540	339829	HGNC	Ccdc39	1332183	51938	MGI:1289263	HGNC	HGNC:25244
Ccdc40	1592118	287867	CCDC40	1605992	55036	HGNC	Ccdc40	1558436	207607	MGI:2443893	HGNC	HGNC:26090
Ccdc42	1565925	303234	CCDC42	1601721	146849	HGNC	Ccdc42	1623720	276920	MGI:3045254	HGNC	HGNC:26528
Ccdc43	1311929	360637	CCDC43	1606980	124808	HGNC	Ccdc43	1323640	52715	MGI:1289318	HGNC	HGNC:26472
Ccdc47	1308813	303606	CCDC47	1603982	57003	HGNC	Ccdc47	1331876	67163	MGI:1914413	HGNC	HGNC:24856
Ccdc50	727841	288022	CCDC50	1606954	152137	HGNC	Ccdc50	1614360	67501	MGI:1914751	HGNC	HGNC:18111
Ccdc51	1311466	316008	CCDC51	1602866	79714	HGNC	Ccdc51	1332494	66658	MGI:1913908	HGNC	HGNC:25714
Ccdc54	1559779	498073	CCDC54	1606758	84692	HGNC	Ccdc54	1620810	69339	MGI:1916589	HGNC	HGNC:30703
Ccdc57	1590047	688324	CCDC57	1605253	284001	HGNC	Ccdc57	1615852	71276	MGI:1918526	HGNC	HGNC:27564
Ccdc58	1564582	288065	CCDC58	1604240	131076	HGNC	Ccdc58	1622815	381045	MGI:2146423	HGNC	HGNC:31136
Ccdc59	1311912	314799	CCDC59	1606017	29080	HGNC	Ccdc59	1323618	52713	MGI:1289302	HGNC	HGNC:25005
Ccdc6	1587433	691155	CCDC6	1344180	8030	HGNC	Ccdc6	1615024	76551	MGI:1923801	HGNC	HGNC:18782
Ccdc60	1564283	498190	CCDC60	1602176	160777	HGNC	Ccdc60	1619722	269693	MGI:2141043	HGNC	HGNC:28610
Ccdc61	1307390	292680	CCDC61	2290511	729440	RGD	Ccdc61	1316564	232933	MGI:2685005	RGD	HGNC:33629
Ccdc62	1586391	689909	CCDC62	1603292	84660	HGNC	Ccdc62	1616590	208908	MGI:2684996	HGNC	HGNC:30723
Ccdc63	1562334	304484	CCDC63	1604733	160762	HGNC	Ccdc63	1614047	330188	MGI:3607777	HGNC	HGNC:26669
Ccdc65	1595842	362994	CCDC65	1604557	85478	HGNC	Ccdc65	1312127	105833	MGI:2146001	HGNC	HGNC:29937
Ccdc66	1560873	306238	CCDC66	1605241	285331	HGNC	Ccdc66	1620471	320234	MGI:2443639	HGNC	HGNC:27709
Ccdc68	1561424	291530	CCDC68	1601959	80323	HGNC	Ccdc68	1621946	381175	MGI:3612676	HGNC	HGNC:24350
Ccdc69	1562251	497906	CCDC69	1603313	26112	HGNC	Ccdc69	1620076	52570	MGI:1196234	HGNC	HGNC:24487
Ccdc7	1359250	497041	CCDC7	1346795	79741	HGNC	Ccdc7a	1619099	74703	MGI:1921953	HGNC	HGNC:26533
Ccdc70	1559811	498657	CCDC70	1603195	83446	HGNC	Ccdc70	1621533	67929	MGI:1915179	HGNC	HGNC:25303
Ccdc71	1566341	498678	CCDC71	1601742	64925	HGNC	Ccdc71	1616737	72454	MGI:1919704	HGNC	HGNC:25760
Ccdc71l	1560812	500640	CCDC71L	1602288	168455	HGNC	Ccdc71l	2311290	72123	MGI:1919373	HGNC	HGNC:26685
Ccdc73	1563448	499848	CCDC73	1601781	493860	HGNC	Gm38521	10028039	102639549	MGI:5621406	HGNC	HGNC:23261
Ccdc74a	1588214	680752	CCDC74A	1604765	90557	HGNC	Ccdc74a	1617502	72315	MGI:1919565	HGNC	HGNC:25197
Ccdc77	1310710	312677	CCDC77	1601842	84318	HGNC	Ccdc77	1321776	67200	MGI:1914450	HGNC	HGNC:28203
Ccdc78	1560244	302996	CCDC78	1345830	124093	HGNC	Ccdc78	1622805	381077	MGI:2685784	HGNC	HGNC:14153
Ccdc8	1359717	494320	CCDC8	1351060	83987	HGNC	Ccdc8	2294131	434130	MGI:3612184	HGNC	HGNC:25367
Ccdc80	69421	64387	CCDC80	736330	151887	HGNC	Ccdc80	731978	67896	MGI:1915146	HGNC	HGNC:30649
Ccdc81	1306766	308810	CCDC81	1605353	60494	HGNC	Ccdc81	1315572	70884	MGI:1918134	HGNC	HGNC:26281
Ccdc82	1359666	300359	CCDC82	1602861	79780	HGNC	Ccdc82	1623992	66396	MGI:1913646	HGNC	HGNC:26282
Ccdc83	1594161	680270	CCDC83	1606128	220047	RGD	Ccdc83	1614287	75338	MGI:1918255	RGD	HGNC:28535
Ccdc84	1597440	689046	CCDC84	1602413	338657	HGNC	Ccdc84	1315662	382073	MGI:2685960	HGNC	HGNC:30460
Ccdc85a	1311700	289855	CCDC85A	1605892	114800	HGNC	Ccdc85a	1332191	216613	MGI:2445069	HGNC	HGNC:29400
Ccdc85b	1565319	309161	CCDC85B	1605406	11007	HGNC	Ccdc85b	1623760	240514	MGI:2147607	HGNC	HGNC:24926
Ccdc85c	1589818	690965	CCDC85C	1344482	317762	HGNC	Ccdc85c	1613682	668158	MGI:3644008	HGNC	HGNC:35459
Ccdc86	1359280	293738	CCDC86	1604295	79080	HGNC	Ccdc86	1618235	108673	MGI:1277220	HGNC	HGNC:28359
Ccdc87	1596153	689151	CCDC87	1602481	55231	HGNC	Ccdc87	1620399	399599	MGI:3026882	HGNC	HGNC:25579
Ccdc88a	1306694	305605	CCDC88A	1347801	55704	HGNC	Ccdc88a	1315459	108686	MGI:1925177	HGNC	HGNC:25523
Ccdc88b	1311475	293698	CCDC88B	1603867	283234	HGNC	Ccdc88b	1322955	78317	MGI:1925567	HGNC	HGNC:26757
Ccdc88c	1307429	362770	CCDC88C	1604894	440193	HGNC	Ccdc88c	1618358	68339	MGI:1915589	HGNC	HGNC:19967
Ccdc89	1305335	293107	CCDC89	1602421	220388	HGNC	Ccdc89	1313303	70054	MGI:1917304	HGNC	HGNC:26762
Ccdc9	1584422	684934	CCDC9	1348427	26093	HGNC	Ccdc9	1618113	243846	MGI:1921443	HGNC	HGNC:24560
Ccdc90b	1308637	308820	CCDC90B	1605354	60492	HGNC	Ccdc90b	1318526	66365	MGI:1913615	HGNC	HGNC:28108
Ccdc91	1359502	312863	CCDC91	1605359	55297	HGNC	Ccdc91	1618382	67015	MGI:1914265	HGNC	HGNC:24855
Ccdc92	1601131	100036765	CCDC92	1604596	80212	HGNC	Ccdc92	1313410	215707	MGI:106485	HGNC	HGNC:29563
Ccdc92b	1562276	360567	CCDC92B	10449362	101928991	HGNC	Ccdc92b	1616364	432582	MGI:3588240	HGNC	HGNC:52279
Ccdc93	1560504	304743	CCDC93	1603642	54520	HGNC	Ccdc93	1619143	70829	MGI:1918079	HGNC	HGNC:25611
Ccdc94	1589601	501285	CCDC94	1603997	55702	RGD	Ccdc94	1316496	72886	MGI:1920136	RGD	HGNC:25518
Ccdc96	1305153	289716	CCDC96	1603873	257236	HGNC	Ccdc96	1332091	66717	MGI:1913967	HGNC	HGNC:26900
Ccdc97	1309393	292724	CCDC97	1602452	90324	HGNC	Ccdc97	1319715	52132	MGI:1196455	HGNC	HGNC:28289
Ccdc9b	1565536	311323	CCDC9B	1602266	388115	HGNC	A430105I19Rik	1615715	214239	MGI:2685199	HGNC	HGNC:33488
Ccer1	1560042	500825	CCER1	1606687	196477	HGNC	Ccer1	1620848	66716	MGI:1913966	HGNC	HGNC:28373
Ccer2	6502457	100909701	CCER2	7777261	643669	HGNC	Ccer2	1616290	100504112	MGI:3645242	HGNC	HGNC:44662
Cchcr1	1302992	406196	CCHCR1	1344859	54535	HGNC	Cchcr1	1617323	240084	MGI:2385321	HGNC	HGNC:13930
Ccin	1359369	298392	CCIN	1343153	881	HGNC	Ccin	1617144	442829	MGI:3045316	HGNC	HGNC:1568
Cck	2288	25298	CCK	737505	885	HGNC	Cck	10298	12424	MGI:88297	HGNC	HGNC:1569
Cckar	2289	24889	CCKAR	731770	886	HGNC	Cckar	10299	12425	MGI:99478	HGNC	HGNC:1570
Cckbr	2290	25706	CCKBR	735565	887	HGNC	Cckbr	10300	12426	MGI:99479	HGNC	HGNC:1571
Ccl1	1586495	688605	CCL1	1353511	6346	HGNC	Ccl1	1618405	20290	MGI:98258	HGNC	HGNC:10609
Ccl11	3644	29397	CCL11	1351854	6356	HGNC	Ccl11	1551429	20292	MGI:103576	HGNC	HGNC:10610
Ccl12	1309255	287562	CCL13	1353724	6357	RGD	Ccl12	1319498	20293	MGI:108224	HGNC	HGNC:10611
Ccl17	619924	117518	CCL17	1349365	6361	HGNC	Ccl17	733477	20295	MGI:1329039	HGNC	HGNC:10615
Ccl19	1310336	362506	CCL19	1321181	6363	HGNC	Ccl19	1321182	24047	MGI:1346316	HGNC	HGNC:10617
Ccl2	3645	24770	CCL2	731046	6347	RGD	Ccl2	11275	20296	MGI:98259	RGD	HGNC:10618
Ccl20	3646	29538	CCL20	1347908	6364	HGNC	Ccl20	1332345	20297	MGI:1329031	HGNC	HGNC:10619
Ccl21	1311996	298006	CCL21	1323745	6366	HGNC	Ccl21a	1323746	18829	MGI:1349183	RGD	HGNC:10620
Ccl22	619933	117551	CCL22	1351526	6367	HGNC	Ccl22	1551080	20299	MGI:1306779	HGNC	HGNC:10621
Ccl24	1310245	288593	CCL24	1321033	6369	HGNC	Ccl24	1321034	56221	MGI:1928953	HGNC	HGNC:10623
Ccl25	1305530	360750	CCL25	1313608	6370	HGNC	Ccl25	1313609	20300	MGI:1099448	HGNC	HGNC:10624
Ccl26	1587817	685958	CCL26	1344177	10344	HGNC	Ccl26	1619597	541307	MGI:3589281	HGNC	HGNC:10625
Ccl27	1304660	362505	CCL27	1312228	10850	RGD	Ccl27a	1312229	20301	MGI:1343459	RGD	HGNC:10626
Ccl28	619937	114492	CCL28	1349737	56477	HGNC	Ccl28	1552437	56838	MGI:1861731	HGNC	HGNC:17700
Ccl3	3647	25542	CCL3	735784	6348	RGD	Ccl3	11276	20302	MGI:98260	HGNC	HGNC:10627
Ccl4	620441	116637	CCL4	1353278	6351	RGD	Ccl4	1550761	20303	MGI:98261	HGNC	HGNC:10630
Ccl5	69069	81780	CCL5	1604061	6352	HGNC	Ccl5	69127	20304	MGI:98262	HGNC	HGNC:10632
Ccl6	1303200	287910	CCL23	1348813	6368	HGNC	Ccl6	1553178	20305	MGI:98263	HGNC	HGNC:10622
Ccl7	1359152	287561	CCL7	1352377	6354	HGNC	Ccl7	1551007	20306	MGI:99512	HGNC	HGNC:10634
Ccl9	1310563	360579	CCL15	1321539	6359	HGNC						HGNC:10613
Ccm2	1308067	305505	CCM2	1317623	83605	HGNC	Ccm2	1317624	216527	MGI:2384924	HGNC	HGNC:21708
Ccm2l	1305202	311550	CCM2L	1344204	140706	HGNC	Ccm2l	1313090	228788	MGI:2385159	HGNC	HGNC:16153
Ccna1	1310639	295052	CCNA1	1321661	8900	HGNC	Ccna1	1321662	12427	MGI:108042	HGNC	HGNC:1577
Ccna2	621059	114494	CCNA2	1348754	890	HGNC	Ccna2	1550849	12428	MGI:108069	HGNC	HGNC:1578
Ccnb1	2291	25203	CCNB1	733179	891	HGNC	Ccnb1	735742	268697	MGI:88302	HGNC	HGNC:1579
Ccnb1ip1	1561930	498492	CCNB1IP1	1342952	57820	HGNC	Ccnb1ip1	1614894	239083	MGI:2685134	HGNC	HGNC:19437
Ccnb2	1308176	363088	CCNB2	1317801	9133	HGNC	Ccnb2	1317802	12442	MGI:88311	HGNC	HGNC:1580
Ccnb3	1564367	317389	CCNB3	1352366	85417	HGNC	Ccnb3	1557342	209091	MGI:2183443	HGNC	HGNC:18709
Ccnc	70905	114839	CCNC	736281	892	HGNC	Ccnc	736282	51813	MGI:1858199	HGNC	HGNC:1581
Ccnd1	68384	58919	CCND1	68556	595	HGNC	Ccnd1	68557	12443	MGI:88313	HGNC	HGNC:1582
Ccnd2	621083	64033	CCND2	730903	894	HGNC	Ccnd2	730904	12444	MGI:88314	HGNC	HGNC:1583
Ccnd3	2293	25193	CCND3	736176	896	HGNC	Ccnd3	733443	12445	MGI:88315	HGNC	HGNC:1585
Ccndbp1	1304669	362201	CCNDBP1	1312246	23582	HGNC	Ccndbp1	1312247	17151	MGI:109595	HGNC	HGNC:1587
Ccne1	2294	25729	CCNE1	736488	898	HGNC	Ccne1	736489	12447	MGI:88316	HGNC	HGNC:1589
Ccne2	1307783	362485	CCNE2	1317175	9134	HGNC	Ccne2	1317176	12448	MGI:1329034	HGNC	HGNC:1590
Ccnf	67401	117524	CCNF	736837	899	HGNC	Ccnf	732333	12449	MGI:102551	HGNC	HGNC:1591
Ccng1	2295	25405	CCNG1	735830	900	HGNC	Ccng1	735831	12450	MGI:102890	HGNC	HGNC:1592
Ccng2	1305002	29157	CCNG2	1312769	901	HGNC	Ccng2	1312770	12452	MGI:1095734	HGNC	HGNC:1593
Ccnh	69419	84389	CCNH	69470	902	HGNC	Ccnh	69471	66671	MGI:1913921	HGNC	HGNC:1594
Ccni	1309209	289500	CCNI	1319424	10983	HGNC	Ccni	1319425	12453	MGI:1341077	HGNC	HGNC:1595
Ccnj	1306399	294053	CCNJ	1314992	54619	HGNC	Ccnj	1314993	240665	MGI:2443297	HGNC	HGNC:23434
Ccnjl	1561384	303059	CCNJL	1606241	79616	RGD	Ccnjl	1615520	380694	MGI:2685723	RGD	HGNC:25876
Ccnk	1595690	500715	CCNK	1317544	8812	HGNC	Ccnk	1317545	12454	MGI:1276106	HGNC	HGNC:1596
Ccnl1	620864	114121	CCNL1	733406	57018	HGNC						HGNC:20569
Ccnl2	1309149	298686	CCNL2	1319329	81669	HGNC	Ccnl2	1319330	56036	MGI:1927119	HGNC	HGNC:20570
Ccno	1565217	499528	CCNO	1346890	10309	HGNC	Ccno	1622097	218630	MGI:2145534	HGNC	HGNC:18576
Ccnt1	1311151	315291	CCNT1	1322457	904	HGNC	Ccnt1	1322458	12455	MGI:1328363	HGNC	HGNC:1599
Ccnt2	1309205	304758	CCNT2	1319417	905	HGNC	Ccnt2	1319418	72949	MGI:1920199	HGNC	HGNC:1600
Ccny	1565969	361261	CCNY	1347341	219771	HGNC	Ccny	1557522	67974	MGI:1915224	HGNC	HGNC:23354
Ccnyl1	1310683	316452	CCNYL1	1606146	151195	HGNC	Ccnyl1	1321728	227210	MGI:2138614	HGNC	HGNC:26868
Ccp110	1310509	361634	CCP110	1605415	9738	HGNC	Ccp110	1321452	101565	MGI:2141942	HGNC	HGNC:24342
Ccpg1	1311261	363098	CCPG1	1322623	9236	HGNC	Ccpg1	1618308	72278	MGI:1196419	HGNC	HGNC:24227
Ccpg1os	1594626	691849	C15orf65	7245658	145788	HGNC	Ccpg1os	1622620	546143	MGI:3648770	HGNC	HGNC:44654
Ccr1	708446	57301	CCR1	1349625	1230	HGNC	Ccr1	732280	12768	MGI:104618	HGNC	HGNC:1602
Ccr10	1310716	363682	CCR10	1606584	2826	HGNC	Ccr10	1321787	12777	MGI:1096320	HGNC	HGNC:4474
Ccr2	620876	60463	CCR2	1603716	729230	RGD	Ccr2	1552061	12772	MGI:106185	RGD	HGNC:1603
Ccr3	620593	117027	CCR3	1345616	1232	HGNC	Ccr3	733966	12771	MGI:104616	HGNC	HGNC:1604
Ccr4	620594	171054	CCR4	1347259	1233	HGNC	Ccr4	1552492	12773	MGI:107824	HGNC	HGNC:1605
Ccr5	620596	117029	CCR5	1351344	1234	HGNC	Ccr5	733487	12774	MGI:107182	HGNC	HGNC:1606
Ccr6	1308562	308163	CCR6	1318406	1235	HGNC	Ccr6	1318407	12458	MGI:1333797	HGNC	HGNC:1607
Ccr7	735151	287673	CCR7	1347245	1236	HGNC	Ccr7	1553451	12775	MGI:103011	HGNC	HGNC:1608
Ccr8	1304893	301066	CCR8	1312592	1237	HGNC	Ccr8	1312593	12776	MGI:1201402	HGNC	HGNC:1609
Ccr9	628750	282832	CCR9	1352272	10803	HGNC	Ccr9	1550219	12769	MGI:1341902	HGNC	HGNC:1610
Ccrl2	1311811	316019	CCRL2	1323460	9034	HGNC	Ccrl2	1323461	54199	MGI:1920904	HGNC	HGNC:1612
Ccs	620403	84485	CCS	733606	9973	RGD	Ccs	733607	12460	MGI:1333783	RGD	HGNC:1613
Ccsap	1563235	307926	CCSAP	1602440	126731	HGNC	Ccsap	1619112	73420	MGI:1920670	HGNC	HGNC:29578
Ccser1	1565731	500153	CCSER1	1602258	401145	HGNC	Ccser1	1618965	232035	MGI:3045354	HGNC	HGNC:29349
Ccser2	1304626	306306	CCSER2	1312172	54462	HGNC	Ccser2	1551286	72972	MGI:101859	HGNC	HGNC:29197
Cct2	1359143	299809	CCT2	1352326	10576	HGNC	Cct2	1552962	12461	MGI:107186	HGNC	HGNC:1615
Cct3	735038	295230	CCT3	1342982	7203	HGNC	Cct3	1551227	12462	MGI:104708	HGNC	HGNC:1616
Cct4	727937	29374	CCT4	1345648	10575	HGNC	Cct4	735766	12464	MGI:104689	HGNC	HGNC:1617
Cct5	735161	294864	CCT5	1354396	22948	HGNC	Cct5	1551615	12465	MGI:107185	HGNC	HGNC:1618
Cct6a	1304763	288620	CCT6A	1312394	908	HGNC	Cct6a	1312395	12466	MGI:107943	HGNC	HGNC:1620
Cct6b	1359453	363658	CCT6B	1345746	10693	HGNC	Cct6b	1618437	12467	MGI:1329013	HGNC	HGNC:1621
Cct7	1306422	297406	CCT7	1315027	10574	HGNC	Cct7	1315028	12468	MGI:107184	HGNC	HGNC:1622
Cct8	1305452	288305	CCT8	1313488	10694	HGNC	Cct8	1313489	12469	MGI:107183	HGNC	HGNC:1623
Ccz1b	1306410	360768	CCZ1B	1351383	221960	HGNC	Ccz1	1620597	231874	MGI:2141070	HGNC	HGNC:21717
Cd101	1311453	310727	CD101	1322923	9398	HGNC	Cd101	1624690	630146	MGI:2685862	HGNC	HGNC:5949
Cd109	1311287	363104	CD109	1322663	135228	HGNC	Cd109	1322664	235505	MGI:2445221	HGNC	HGNC:21685
Cd14	620588	60350	CD14	1347263	929	HGNC	Cd14	733890	12475	MGI:88318	HGNC	HGNC:1628
Cd151	621290	64315	CD151	733300	977	HGNC	Cd151	733301	12476	MGI:1096360	HGNC	HGNC:1630
Cd160	1563598	502585	CD160	1342532	11126	HGNC	Cd160	1558307	54215	MGI:1860383	HGNC	HGNC:17013
Cd163	1310382	312701	CD163	1321258	9332	HGNC	Cd163	1321259	93671	MGI:2135946	HGNC	HGNC:1631
Cd164	70942	83689	CD164	736961	8763	HGNC	Cd164	736962	53599	MGI:1859568	HGNC	HGNC:1632
Cd164l2	2323068	100359977	CD164L2	1603478	388611	HGNC	Cd164l2	1557940	69655	MGI:1916905	HGNC	HGNC:32043
Cd177	1562941	499099	CD177	1603627	57126	HGNC	Cd177	1557208	68891	MGI:1916141	HGNC	HGNC:30072
Cd180	1308170	294706	CD180	1317791	4064	HGNC	Cd180	1552899	17079	MGI:1194924	HGNC	HGNC:6726
Cd19	1309086	365367	CD19	1319228	930	HGNC	Cd19	1319229	12478	MGI:88319	HGNC	HGNC:1633
Cd1d1	2296	25109	CD1D	1353762	912	HGNC	Cd1d1	1552895	12479	MGI:107674	HGNC	HGNC:1637
Cd2	2297	497761	CD2	10305	914	HGNC	Cd2	10304	12481	MGI:88320	HGNC	HGNC:1639
Cd200	3104	24560	CD200	1606033	4345	HGNC	Cd200	1332092	17470	MGI:1196990	HGNC	HGNC:7203
Cd200r1	61837	64357	CD200R1	1606724	131450	HGNC	Cd200r1	1331865	57781	MGI:1889024	HGNC	HGNC:24235
Cd200r1l	1563387	501779	CD200R1L	1602956	344807	HGNC	Cd200r4	1618947	239849	MGI:3036289	HGNC	HGNC:24665
Cd207	1565913	502852	CD207	1347897	50489	HGNC	Cd207	1558017	246278	MGI:2180021	HGNC	HGNC:17935
Cd209a	1308239	288375					Cd209a	1317899	170786	MGI:2157942	RGD	
Cd209d	1561104	363856					Cd209d	1558208	170779	MGI:2157947	RGD	
Cd22	1311610	308501	CD22	1323159	933	HGNC	Cd22	1323160	12483	MGI:88322	HGNC	HGNC:1643
Cd226	1311513	307199	CD226	1323011	10666	HGNC	Cd226	1551810	225825	MGI:3039602	HGNC	HGNC:16961
Cd24	2298	25145	CD24	736340	100133941	HGNC	Cd24a	10306	12484	MGI:88323	HGNC	HGNC:1645
Cd244	68400	64025	CD244	736436	51744	HGNC	Cd244	733643	18106	MGI:109294	HGNC	HGNC:18171
Cd247	2305	25300	CD247	736538	919	HGNC	Cd247	10308	12503	MGI:88334	HGNC	HGNC:1677
Cd248	1310404	293669	CD248	1353954	57124	HGNC	Cd248	1551533	70445	MGI:1917695	HGNC	HGNC:18219
Cd27	1560499	500318	CD27	1353701	939	HGNC	Cd27	1556981	21940	MGI:88326	HGNC	HGNC:11922
Cd274	1566211	499342	CD274	1605684	29126	HGNC	Cd274	1553554	60533	MGI:1926446	HGNC	HGNC:17635
Cd276	727815	315716	CD276	1604282	80381	HGNC	Cd276	1552363	102657	MGI:2183926	HGNC	HGNC:19137
Cd28	2299	25660	CD28	735932	940	HGNC	Cd28	10307	12487	MGI:88327	HGNC	HGNC:1653
Cd2ap	727803	316258	CD2AP	1347906	23607	HGNC	Cd2ap	1550249	12488	MGI:1330281	HGNC	HGNC:14258
Cd2bp2	1311741	293505	CD2BP2	1323355	10421	HGNC	Cd2bp2	1323356	70233	MGI:1917483	HGNC	HGNC:1656
Cd300a	1583719	501736	CD300A	1344130	11314	HGNC	Cd300a	1558372	217303	MGI:2443411	HGNC	HGNC:19319
Cd300c	1565161	501745					Cd300c	1558358	387565	MGI:3032626	HGNC	
Cd300c2	1561778	303666					Cd300c2	1557636	140497	MGI:2153249	RGD	
Cd300e	1585137	690076	CD300E	1605230	342510	HGNC	Cd300e	1553486	217306	MGI:2387602	HGNC	HGNC:28874
Cd300lb	1583718	501738	CD300LB	1604243	124599	HGNC	Cd300lb	1550864	217304	MGI:2685099	HGNC	HGNC:30811
Cd300ld	2319739	100361633	CD300LD	2290269	100131439	RGD	Cd300ld	1622107	217305	MGI:2442358	RGD	HGNC:16848
Cd300lf	1309733	287818	CD300LF	1603897	146722	HGNC	Cd300lf	1553776	246746	MGI:2442359	HGNC	HGNC:29883
Cd300lg	1584376	684984	CD300LG	1601720	146894	HGNC	Cd300lg	1553454	52685	MGI:1289168	HGNC	HGNC:30455
Cd302	1307606	295629	CD302	1350388	9936	HGNC	Cd302	1552342	66205	MGI:1913455	HGNC	HGNC:30843
Cd320	1305860	362851	CD320	1352822	51293	HGNC	Cd320	1552632	54219	MGI:1860083	HGNC	HGNC:16692
Cd33	1596020	690492	CD33	1347694	945	RGD	Cd33	1556894	12489	MGI:99440	RGD	HGNC:1659
Cd34	1306863	305081	CD34	1315723	947	RGD	Cd34	1315724	12490	MGI:88329	RGD	HGNC:1662
Cd36	2301	29184	CD36	619554	948	HGNC	Cd36	619555	12491	MGI:107899	HGNC	HGNC:1663
Cd37	62035	29185	CD37	1346523	951	HGNC	Cd37	62327	12493	MGI:88330	HGNC	HGNC:1666
Cd38	2303	25668	CD38	735841	952	HGNC	Cd38	731646	12494	MGI:107474	HGNC	HGNC:1667
Cd3d	2304	25710	CD3D	736987	915	HGNC	Cd3d	734020	12500	MGI:88331	HGNC	HGNC:1673
Cd3e	1309222	315609	CD3E	1319442	916	HGNC	Cd3e	1319443	12501	MGI:88332	HGNC	HGNC:1674
Cd3eap	1591707	680493	CD3EAP	1606023	10849	HGNC	Cd3eap	1623186	70333	MGI:1917583	HGNC	HGNC:24219
Cd3g	1307718	300678	CD3G	1317072	917	HGNC	Cd3g	1317073	12502	MGI:88333	HGNC	HGNC:1675
Cd4	2306	24932	CD4	735603	920	HGNC	Cd4	10309	12504	MGI:88335	HGNC	HGNC:1678
Cd40	619830	171369	CD40	1604657	958	HGNC	Cd40	1615152	21939	MGI:88336	HGNC	HGNC:11919
Cd40lg	708418	84349	CD40LG	1352959	959	HGNC	Cd40lg	1615151	21947	MGI:88337	HGNC	HGNC:11935
Cd44	2307	25406	CD44	737036	960	HGNC	Cd44	10310	12505	MGI:88338	HGNC	HGNC:1681
Cd46	3061	29333	CD46	1346662	4179	HGNC	Cd46	736683	17221	MGI:1203290	HGNC	HGNC:6953
Cd47	2308	29364	CD47	737350	961	HGNC	Cd47	737351	16423	MGI:96617	HGNC	HGNC:1682
Cd48	620620	245962	CD48	1352782	962	HGNC	Cd48	732945	12506	MGI:88339	HGNC	HGNC:1683
Cd5	2309	54236	CD5	736702	921	HGNC	Cd5	736703	12507	MGI:88340	HGNC	HGNC:1685
Cd52	620627	117054	CD52	1348187	1043	HGNC	Cd52	731436	23833	MGI:1346088	HGNC	HGNC:1804
Cd53	2310	24251	CD53	737207	963	HGNC	Cd53	10313	12508	MGI:88341	HGNC	HGNC:1686
Cd55	620651	64036	CD55	737499	1604	HGNC	Cd55	734384	13136	MGI:104850	HGNC	HGNC:2665
Cd59	2311	25407	CD59	736600	966	HGNC	Cd59b	1615538	333883	MGI:1888996	HGNC	HGNC:1689
Cd5l	1308526	310693	CD5L	1318347	922	HGNC	Cd5l	1318348	11801	MGI:1334419	HGNC	HGNC:1690
Cd6	2312	25752	CD6	1351600	923	HGNC	Cd6	1553441	12511	MGI:103566	HGNC	HGNC:1691
Cd63	62080	29186	CD63	735587	967	HGNC	Cd63	62372	12512	MGI:99529	HGNC	HGNC:1692
Cd68	1305970	287435	CD68	1314316	968	HGNC	Cd68	1314317	12514	MGI:88342	HGNC	HGNC:1693
Cd69	61318	29187	CD69	1351395	969	HGNC	Cd69	735248	12515	MGI:88343	HGNC	HGNC:1694
Cd7	1310015	303747	CD7	1320672	924	HGNC	Cd7	1320673	12516	MGI:88344	HGNC	HGNC:1695
Cd70	1588573	301132	CD70	1351721	970	HGNC	Cd70	1557740	21948	MGI:1195273	HGNC	HGNC:11937
Cd72	1309757	313498	CD72	1320264	971	HGNC	Cd72	1320265	12517	MGI:88345	HGNC	HGNC:1696
Cd74	2313	25599	CD74	1350471	972	HGNC	Cd74	1553657	16149	MGI:96534	HGNC	HGNC:1697
Cd79a	6484896	100913063	CD79A	1346600	973	HGNC	Cd79a	1617637	12518	MGI:101774	HGNC	HGNC:1698
Cd79b	620012	171055	CD79B	730908	974	HGNC	Cd79b	733368	15985	MGI:96431	HGNC	HGNC:1699
Cd80	2314	25408	CD80	737082	941	HGNC	Cd80	10316	12519	MGI:101775	HGNC	HGNC:1700
Cd81	2315	25621	CD81	731700	975	HGNC	Cd81	731701	12520	MGI:1096398	HGNC	HGNC:1701
Cd82	69070	83628	CD82	1604068	3732	HGNC	Cd82	1617636	12521	MGI:104651	HGNC	HGNC:6210
Cd83	1309677	361226	CD83	1320150	9308	HGNC	Cd83	1320151	12522	MGI:1328316	HGNC	HGNC:1703
Cd84	1564553	501872	CD84	1349028	8832	HGNC	Cd84	1557065	12523	MGI:1336885	HGNC	HGNC:1704
Cd86	628714	56822	CD86	1604658	942	HGNC	Cd86	734336	12524	MGI:101773	HGNC	HGNC:1705
Cd8a	2316	24930	CD8A	735285	925	HGNC	Cd8a	10317	12525	MGI:88346	HGNC	HGNC:1706
Cd8b	2317	24931	CD8B	736307	926	HGNC	Cd8b1	1553149	12526	MGI:88347	HGNC	HGNC:1707
Cd9	2318	24936	CD9	732702	928	HGNC	Cd9	732703	12527	MGI:88348	HGNC	HGNC:1709
Cd93	621251	84398	CD93	1351917	22918	HGNC	Cd93	732769	17064	MGI:106664	HGNC	HGNC:15855
Cd96	1565249	498079	CD96	1343806	10225	HGNC	Cd96	1558040	84544	MGI:1934368	HGNC	HGNC:16892
Cd99	1594332	652929	CD99	1344139	4267	HGNC	Cd99	1616112	673094	MGI:1913728	HGNC	HGNC:7082
Cd99l2	620896	171485	CD99L2	735542	83692	HGNC	Cd99l2	1551532	171486	MGI:2177151	HGNC	HGNC:18237
Cda	1311101	362638	CDA	1322377	978	HGNC	Cda	1322378	72269	MGI:1919519	HGNC	HGNC:1712
Cdadc1	1311845	361052	CDADC1	1323516	81602	HGNC	Cdadc1	1323517	71891	MGI:1919141	HGNC	HGNC:20299
Cdan1	1306771	311348	CDAN1	1315579	146059	HGNC	Cdan1	1623968	68968	MGI:1916218	HGNC	HGNC:1713
Cdc123	619766	116656	CDC123	733862	8872	HGNC	Cdc123	733863	98828	MGI:2138811	HGNC	HGNC:16827
Cdc14a	1304649	310806	CDC14A	1312211	8556	HGNC	Cdc14a	1312212	229776	MGI:2442676	HGNC	HGNC:1718
Cdc14b	1311163	361195	CDC14B	1322476	8555	HGNC	Cdc14b	1322477	218294	MGI:2441808	HGNC	HGNC:1719
Cdc16	1305076	290875	CDC16	1312892	8881	HGNC	Cdc16	1312893	69957	MGI:1917207	HGNC	HGNC:1720
Cdc20	620477	64515	CDC20	731833	991	HGNC	Cdc20	731834	107995	MGI:1859866	HGNC	HGNC:1723
Cdc20b	1584143	688823	CDC20B	1602643	166979	HGNC	Cdc20b	1616527	238896	MGI:3644472	HGNC	HGNC:24222
Cdc23	1304819	291689	CDC23	1312484	8697	HGNC	Cdc23	1312485	52563	MGI:1098815	HGNC	HGNC:1724
Cdc25a	621498	171102	CDC25A	731492	993	HGNC	Cdc25a	731493	12530	MGI:103198	HGNC	HGNC:1725
Cdc25b	621500	171103	CDC25B	1604653	994	HGNC	Cdc25b	731684	12531	MGI:99701	HGNC	HGNC:1726
Cdc25c	1311875	307511	CDC25C	1323559	995	HGNC	Cdc25c	1323560	12532	MGI:88350	HGNC	HGNC:1727
Cdc26	1311342	366381	CDC26	1322746	246184	HGNC	Cdc26	1322747	66440	MGI:1913690	HGNC	HGNC:17839
Cdc27	1304921	360643	CDC27	1312639	996	HGNC	Cdc27	1312640	217232	MGI:102685	HGNC	HGNC:1728
Cdc34	1305411	299602	CDC34	1313428	997	HGNC	Cdc34	1313429	216150	MGI:102657	HGNC	HGNC:1734
Cdc37	71006	114562	CDC37	732258	11140	HGNC	Cdc37	732259	12539	MGI:109531	HGNC	HGNC:1735
Cdc37l1	1309295	293886	CDC37L1	1319564	55664	HGNC	Cdc37l1	1551215	67072	MGI:1914322	HGNC	HGNC:17179
Cdc40	1307063	361859	CDC40	1316032	51362	HGNC	Cdc40	1622282	71713	MGI:1918963	HGNC	HGNC:17350
Cdc42	71043	64465	CDC42	730976	998	HGNC	Cdc42	730977	12540	MGI:106211	HGNC	HGNC:1736
Cdc42bpa	621406	114116	CDC42BPA	1351605	8476	HGNC	Cdc42bpa	733007	226751	MGI:2441841	HGNC	HGNC:1737
Cdc42bpb	621753	113960	CDC42BPB	1351337	9578	HGNC	Cdc42bpb	737417	217866	MGI:2136459	HGNC	HGNC:1738
Cdc42bpg	1307260	293693	CDC42BPG	1350948	55561	HGNC	Cdc42bpg	1552361	240505	MGI:2652845	HGNC	HGNC:29829
Cdc42ep1	1311131	315121	CDC42EP1	1322427	11135	HGNC	Cdc42ep1	1322428	104445	MGI:1929763	HGNC	HGNC:17014
Cdc42ep2	1310253	309175	CDC42EP2	1321045	10435	HGNC	Cdc42ep2	1321046	104252	MGI:1929744	HGNC	HGNC:16263
Cdc42ep3	1305858	313838	CDC42EP3	1314141	10602	HGNC	Cdc42ep3	1314142	260409	MGI:2384718	HGNC	HGNC:16943
Cdc42ep4	1311567	303653	CDC42EP4	1323093	23580	HGNC	Cdc42ep4	1323094	56699	MGI:1929760	HGNC	HGNC:17147
Cdc42ep5	1308382	361505	CDC42EP5	1318117	148170	HGNC	Cdc42ep5	1318118	58804	MGI:1929745	HGNC	HGNC:17408
Cdc42se1	1561700	499672	CDC42SE1	1346360	56882	HGNC	Cdc42se1	1557993	57912	MGI:1889510	HGNC	HGNC:17719
Cdc42se2	1563924	691031	CDC42SE2	1343863	56990	RGD	Cdc42se2	1614316	72729	MGI:1919979	RGD	HGNC:18547
Cdc45	1590928	287961	CDC45	1352573	8318	HGNC	Cdc45	1557775	12544	MGI:1338073	HGNC	HGNC:1739
Cdc5l	70892	85434	CDC5L	731949	988	HGNC	Cdc5l	736292	71702	MGI:1918952	HGNC	HGNC:1743
Cdc6	1309157	360621	CDC6	1319341	990	HGNC	Cdc6	1319342	23834	MGI:1345150	HGNC	HGNC:1744
Cdc7	1308351	360908	CDC7	1318070	8317	HGNC	Cdc7	1318071	12545	MGI:1309511	HGNC	HGNC:1745
Cdc73	1311766	304832	CDC73	1323393	79577	HGNC	Cdc73	1614198	214498	MGI:2384876	HGNC	HGNC:16783
Cdca2	1311003	305984	CDCA2	1322226	157313	HGNC	Cdca2	1615762	108912	MGI:1919787	HGNC	HGNC:14623
Cdca3	1359093	297594	CDCA3	1345166	83461	HGNC	Cdca3	1620907	14793	MGI:1315198	HGNC	HGNC:14624
Cdca4	1563593	500727	CDCA4	1348557	55038	HGNC	Cdca4	1557160	71963	MGI:1919213	HGNC	HGNC:14625
Cdca5	1560863	684771	CDCA5	1350338	113130	RGD	Cdca5	1622313	67849	MGI:1915099	RGD	HGNC:14626
Cdca7	1309363	311742	CDCA7	1319671	83879	HGNC	Cdca7	1319672	66953	MGI:1914203	HGNC	HGNC:14628
Cdca7l	1564080	619566	CDCA7L	1602109	55536	HGNC	Cdca7l	1617380	217946	MGI:2384982	HGNC	HGNC:30777
Cdca8	1566306	500545	CDCA8	1346860	55143	HGNC	Cdca8	1622345	52276	MGI:1196274	HGNC	HGNC:14629
Cdcp1	1305578	301082	CDCP1	1601855	64866	HGNC	Cdcp1	1550104	109332	MGI:2442010	HGNC	HGNC:24357
Cdcp2	1563467	298306	CDCP2	1603885	200008	HGNC	Cdcp2	1617317	242603	MGI:3045328	HGNC	HGNC:27297
Cdh1	69279	83502	CDH1	737413	999	HGNC	Cdh1	737414	12550	MGI:88354	HGNC	HGNC:1748
Cdh10	619741	29181	CDH10	1350088	1008	HGNC	Cdh10	736212	320873	MGI:107436	HGNC	HGNC:1749
Cdh11	619742	84407	CDH11	1351773	1009	HGNC	Cdh11	1552978	12552	MGI:99217	HGNC	HGNC:1750
Cdh12	1566350	301887	CDH12	1343875	1010	HGNC	Cdh12	1557592	215654	MGI:109503	HGNC	HGNC:1751
Cdh13	619745	192248	CDH13	734374	1012	HGNC	Cdh13	734375	12554	MGI:99551	HGNC	HGNC:1753
Cdh15	1303000	361432	CDH15	1353127	1013	HGNC	Cdh15	1552311	12555	MGI:106672	HGNC	HGNC:1754
Cdh16	1311638	307614	CDH16	1323200	1014	HGNC	Cdh16	1323201	12556	MGI:106671	HGNC	HGNC:1755
Cdh17	619748	117048	CDH17	733806	1015	HGNC	Cdh17	733807	12557	MGI:1095414	HGNC	HGNC:1756
Cdh18	1305430	310174	CDH18	1313454	1016	HGNC	Cdh18	1615561	320865	MGI:1344366	HGNC	HGNC:1757
Cdh19	1307169	360835	CDH19	1316200	28513	HGNC	Cdh19	1614177	227485	MGI:3588198	HGNC	HGNC:1758
Cdh2	69280	83501	CDH2	731820	1000	HGNC	Cdh2	731821	12558	MGI:88355	HGNC	HGNC:1759
Cdh20	1305438	363948	CDH20	1313468	28316	HGNC	Cdh20	1313469	23836	MGI:1346069	HGNC	HGNC:1760
Cdh22	2321	29182	CDH22	732591	64405	HGNC	Cdh22	737229	104010	MGI:1341843	HGNC	HGNC:13251
Cdh23	619760	114102	CDH23	733851	64072	HGNC	Cdh23	733852	22295	MGI:1890219	HGNC	HGNC:13733
Cdh24	1560161	498515	CDH24	1353170	64403	HGNC	Cdh24	1558613	239096	MGI:1928330	HGNC	HGNC:14265
Cdh26	1311632	311693	CDH26	1323191	60437	HGNC	Cdh26	1619686	381409	MGI:2685856	HGNC	HGNC:15902
Cdh3	621089	116777	CDH3	1353368	1001	HGNC	Cdh3	1617635	12560	MGI:88356	HGNC	HGNC:1762
Cdh4	621091	114588	CDH4	1343938	1002	HGNC	Cdh4	1617634	12561	MGI:99218	HGNC	HGNC:1763
Cdh5	1307370	307618	CDH5	1316530	1003	HGNC	Cdh5	1316531	12562	MGI:105057	HGNC	HGNC:1764
Cdh6	2322	25409	CDH6	735712	1004	HGNC	Cdh6	10320	12563	MGI:107435	HGNC	HGNC:1765
Cdh7	1306856	29162	CDH7	1315712	1005	HGNC	Cdh7	1315713	241201	MGI:2442792	HGNC	HGNC:1766
Cdh8	69286	84408	CDH8	735375	1006	HGNC	Cdh8	735376	12564	MGI:107434	HGNC	HGNC:1767
Cdh9	1308343	29163	CDH9	1354185	1007	HGNC	Cdh9	1318058	12565	MGI:107433	HGNC	HGNC:1768
Cdhr1	620420	93662	CDHR1	737398	92211	HGNC	Cdhr1	1550136	170677	MGI:2157782	HGNC	HGNC:14550
Cdhr2	1560576	291002	CDHR2	1606556	54825	HGNC	Cdhr2	1617254	268663	MGI:2687323	HGNC	HGNC:18231
Cdhr3	1591286	686932	CDHR3	1603532	222256	HGNC	Cdhr3	1615091	68764	MGI:1916014	HGNC	HGNC:26308
Cdhr4	1306603	363144	CDHR4	1605792	389118	HGNC	Cdhr4	1557702	69398	MGI:1916648	HGNC	HGNC:34527
Cdhr5	620504	171554	CDHR5	1605676	53841	HGNC	Cdhr5	732044	72040	MGI:1919290	HGNC	HGNC:7521
Cdip1	1310686	360480	CDIP1	1321732	29965	HGNC	Cdip1	1321733	66626	MGI:1913876	HGNC	HGNC:13234
Cdipt	620576	192260	CDIPT	736670	10423	HGNC	Cdipt	732224	52858	MGI:105491	HGNC	HGNC:1769
Cdk1	2319	54237	CDK1	731889	983	HGNC	Cdk1	731890	12534	MGI:88351	HGNC	HGNC:1722
Cdk10	1304851	361434	CDK10	1312526	8558	HGNC	Cdk10	1312527	234854	MGI:2448549	HGNC	HGNC:1770
Cdk11b	628604	252879	CDK11B	1604656	984	RGD	Cdk11b	732629	12537	MGI:88353	RGD	HGNC:1729
Cdk12	621111	192350	CDK12	733880	51755	HGNC	Cdk12	733881	69131	MGI:1098802	HGNC	HGNC:24224
Cdk13	1311226	306998	CDK13	1322573	8621	HGNC	Cdk13	1322574	69562	MGI:1916812	HGNC	HGNC:1733
Cdk14	1305544	362316	CDK14	1313632	5218	HGNC	Cdk14	1313633	18647	MGI:894318	HGNC	HGNC:8883
Cdk15	1306205	301440	CDK15	1314644	65061	RGD	Cdk15	1614085	271697	MGI:3583944	RGD	HGNC:14434
Cdk16	620584	81741	CDK16	734014	5127	HGNC	Cdk16	734015	18555	MGI:97516	HGNC	HGNC:8749
Cdk17	1565593	314743	CDK17	1343326	5128	HGNC	Cdk17	1558207	237459	MGI:97517	HGNC	HGNC:8750
Cdk18	1309523	289019	CDK18	1319906	5129	HGNC	Cdk18	1319907	18557	MGI:97518	HGNC	HGNC:8751
Cdk19	1305435	309804	CDK19	1343762	23097	HGNC	Cdk19	1550211	78334	MGI:1925584	HGNC	HGNC:19338
Cdk2	70486	362817	CDK2	1352010	1017	HGNC	Cdk2	70501	12566	MGI:104772	HGNC	HGNC:1771
Cdk20	1305219	364666	CDK20	1313116	23552	HGNC	Cdk20	1313117	105278	MGI:2145349	HGNC	HGNC:21420
Cdk2ap1	1308664	360804	CDK2AP1	1318567	8099	HGNC	Cdk2ap1	1318568	13445	MGI:1202069	HGNC	HGNC:14002
Cdk2ap2	1588883	688405	CDK2AP2	1604051	10263	HGNC	Cdk2ap2	1624036	52004	MGI:1098779	HGNC	HGNC:30833
Cdk4	621120	94201	CDK4	732061	1019	RGD	Cdk4	732062	12567	MGI:88357	RGD	HGNC:1773
Cdk5	70514	140908	CDK5	70825	1020	HGNC	Cdk5	70826	12568	MGI:101765	HGNC	HGNC:1774
Cdk5r1	629472	116671	CDK5R1	733787	8851	HGNC	Cdk5r1	1553698	12569	MGI:101764	HGNC	HGNC:1775
Cdk5r2	1562530	501164	CDK5R2	1349470	8941	HGNC	Cdk5r2	1558190	12570	MGI:1330828	HGNC	HGNC:1776
Cdk5rap1	708387	252827	CDK5RAP1	1602114	51654	HGNC	Cdk5rap1	733201	66971	MGI:1914221	HGNC	HGNC:15880
Cdk5rap2	708451	286919	CDK5RAP2	1347674	55755	HGNC	Cdk5rap2	1552560	214444	MGI:2384875	HGNC	HGNC:18672
Cdk5rap3	620002	80278	CDK5RAP3	731437	80279	HGNC	Cdk5rap3	1616671	80280	MGI:1933126	HGNC	HGNC:18673
Cdk6	621121	114483	CDK6	735400	1021	HGNC	Cdk6	735401	12571	MGI:1277162	HGNC	HGNC:1777
Cdk7	621124	171150	CDK7	734279	1022	HGNC	Cdk7	734280	12572	MGI:102956	HGNC	HGNC:1778
Cdk8	1560888	498140	CDK8	1348539	1024	HGNC	Cdk8	1622878	264064	MGI:1196224	HGNC	HGNC:1779
Cdk9	1359638	362110	CDK9	1346548	1025	HGNC	Cdk9	1552365	107951	MGI:1328368	HGNC	HGNC:1780
Cdkal1	1310246	361243	CDKAL1	1321035	54901	RGD	Cdkal1	1321036	68916	MGI:1921765	RGD	HGNC:21050
Cdkl1	1305080	314198	CDKL1	1312899	8814	HGNC	Cdkl1	1312900	71091	MGI:1918341	HGNC	HGNC:1781
Cdkl2	1309625	305242	CDKL2	1320063	8999	HGNC	Cdkl2	1320064	53886	MGI:1858227	HGNC	HGNC:1782
Cdkl3	619874	60396	CDKL3	731372	51265	HGNC	Cdkl3	731373	213084	MGI:2388268	HGNC	HGNC:15483
Cdkl4	1583704	503009	CDKL4	1603844	344387	HGNC	Cdkl4	1621954	381113	MGI:3587025	HGNC	HGNC:19287
Cdkl5	2324133	100362725	CDKL5	1353625	6792	HGNC	Cdkl5	1623666	382253	MGI:1278336	HGNC	HGNC:11411
Cdkn1a	69328	114851	CDKN1A	735341	1026	HGNC	Cdkn1a	732911	12575	MGI:104556	HGNC	HGNC:1784
Cdkn1b	69062	83571	CDKN1B	69115	1027	HGNC	Cdkn1b	69116	12576	MGI:104565	HGNC	HGNC:1785
Cdkn1c	727892	246060	CDKN1C	1322980	1028	HGNC	Cdkn1c	1322981	12577	MGI:104564	HGNC	HGNC:1786
Cdkn2a	2323	25163	CDKN2A	737039	1029	HGNC	Cdkn2a	10322	12578	MGI:104738	HGNC	HGNC:1787
Cdkn2aip	1305302	306455	CDKN2AIP	1604354	55602	HGNC	Cdkn2aip	1313251	70925	MGI:1918175	HGNC	HGNC:24325
Cdkn2aipnl	1308696	287278	CDKN2AIPNL	1602992	91368	HGNC	Cdkn2aipnl	1332376	52626	MGI:1261797	HGNC	HGNC:30545
Cdkn2b	2324	25164	CDKN2B	1348731	1030	HGNC	Cdkn2b	731792	12579	MGI:104737	HGNC	HGNC:1788
Cdkn2c	2325	54238	CDKN2C	1604405	1031	HGNC	Cdkn2c	734347	12580	MGI:105388	HGNC	HGNC:1789
Cdkn3	1307781	289993	CDKN3	1317172	1033	HGNC	Cdkn3	1317173	72391	MGI:1919641	HGNC	HGNC:1791
Cdnf	1307600	361276	CDNF	1316888	441549	HGNC	Cdnf	1623792	227526	MGI:3606576	HGNC	HGNC:24913
Cdo1	69262	81718	CDO1	737394	1036	HGNC	Cdo1	737395	12583	MGI:105925	HGNC	HGNC:1795
Cdon	708433	50938	CDON	1345886	50937	HGNC	Cdon	733697	57810	MGI:1926387	HGNC	HGNC:17104
Cdpf1	1306001	362975	CDPF1	1604737	150383	HGNC	Cdpf1	1314365	72355	MGI:1919605	HGNC	HGNC:33710
Cdr1	6499092	100910265	CDR1	1345930	1038	HGNC	Cdr1	1622539	631990	MGI:88359	HGNC	HGNC:1798
Cdr2	1310578	308958	CDR2	1321565	1039	HGNC	Cdr2	1321566	12585	MGI:1100885	HGNC	HGNC:1799
Cdr2l	1306881	360656	CDR2L	1602123	30850	HGNC	Cdr2l	1315750	237988	MGI:2684867	HGNC	HGNC:29999
Cdrt4	2323961	100362817	CDRT4	1351857	284040	HGNC	Cdrt4	1624007	66338	MGI:1913588	HGNC	HGNC:14383
Cds1	621185	81925	CDS1	734044	1040	HGNC	Cds1	737009	74596	MGI:1921846	HGNC	HGNC:1800
Cds2	621186	114101	CDS2	731362	8760	HGNC	Cds2	735412	110911	MGI:1332236	HGNC	HGNC:1801
Cdsn	1598543	682408	CDSN	1353195	1041	RGD	Cdsn	1621174	386463	MGI:3505689	RGD	HGNC:1802
Cdt1	1309211	292071	CDT1	1604278	81620	HGNC	Cdt1	1319428	67177	MGI:1914427	HGNC	HGNC:24576
Cdv3	1359113	315970	CDV3	1602107	55573	HGNC	Cdv3	1614062	321022	MGI:2448759	HGNC	HGNC:26928
Cdx1	621233	364883	CDX1	1321203	1044	HGNC	Cdx1	1321204	12590	MGI:88360	HGNC	HGNC:1805
Cdx2	621234	66019	CDX2	730914	1045	HGNC	Cdx2	730915	12591	MGI:88361	HGNC	HGNC:1806
Cdx4	1561529	302400	CDX4	1351181	1046	HGNC	Cdx4	1557534	12592	MGI:88362	HGNC	HGNC:1808
Cdyl	1549745	361237	CDYL	1606325	9425	HGNC	Cdyl	1556912	12593	MGI:1339956	HGNC	HGNC:1811
Cdyl2	1309548	292044	CDYL2	1319946	124359	HGNC	Cdyl2	1319947	75796	MGI:1923046	HGNC	HGNC:23030
Ceacam1	67396	81613	CEACAM1	10241	634	HGNC	Ceacam1	10240	26365	MGI:1347245	HGNC	HGNC:1814
Ceacam16	1306386	292700	CEACAM16	1603834	388551	HGNC	Ceacam16	1621965	330483	MGI:2685615	HGNC	HGNC:31948
Ceacam18	1563539	502334	CEACAM18	1642767	729767	RGD	Ceacam18	1557824	72431	MGI:1919681	RGD	HGNC:31949
Ceacam19	1589436	680640	CEACAM19	1601983	56971	HGNC	Ceacam19	1622860	319930	MGI:2443001	HGNC	HGNC:31951
Ceacam20	1311281	292701	CEACAM20	1601830	125931	HGNC	Ceacam20	1553877	71601	MGI:1918851	HGNC	HGNC:24879
Ceacam4	708435	287009	CEACAM4	1347882	1089	HGNC	Ceacam10	1621575	26366	MGI:1347248	HGNC	HGNC:1816
Ceacam6	1642421	100125369	CEACAM6	1350005	4680	HGNC						HGNC:1818
Ceacam9	70954	116711	CEACAM21	1605603	90273	HGNC	Ceacam9	733964	26368	MGI:1347247	HGNC	HGNC:28834
Cebpa	2326	24252	CEBPA	69121	1050	HGNC	Cebpa	10325	12606	MGI:99480	HGNC	HGNC:1833
Cebpb	2327	24253	CEBPB	736208	1051	HGNC	Cebpb	10326	12608	MGI:88373	HGNC	HGNC:1834
Cebpd	2328	25695	CEBPD	736554	1052	HGNC	Cebpd	10327	12609	MGI:103573	HGNC	HGNC:1835
Cebpe	2329	25410	CEBPE	733093	1053	HGNC	Cebpe	10328	110794	MGI:103572	HGNC	HGNC:1836
Cebpg	2330	25301	CEBPG	735927	1054	HGNC	Cebpg	10329	12611	MGI:104982	HGNC	HGNC:1837
Cebpz	1304994	362686	CEBPZ	1312755	10153	HGNC	Cebpz	1312756	12607	MGI:109386	HGNC	HGNC:24218
Cecr2	1564182	500308	CECR2	1350048	27443	HGNC	Cecr2	1557284	330409	MGI:1923799	HGNC	HGNC:1840
Cel	2331	24254	CEL	737498	1056	HGNC	Cel	10330	12613	MGI:88374	HGNC	HGNC:1848
Cela1	2547	24331	CELA1	736392	1990	HGNC	Cela1	10516	109901	MGI:95314	HGNC	HGNC:3308
Cela2a	2548	24332	CELA2A	1602468	63036	HGNC	Cela2a	1551422	13706	MGI:95316	HGNC	HGNC:24609
Cela3b	1307819	298567	CELA3B	1317234	23436	HGNC	Cela3b	1317235	67868	MGI:1915118	HGNC	HGNC:15945
Celf1	1307721	362160	CELF1	1317078	10658	HGNC	Celf1	1317079	13046	MGI:1342295	HGNC	HGNC:2549
Celf2	68347	29428	CELF2	68488	10659	HGNC	Celf2	68489	14007	MGI:1338822	HGNC	HGNC:2550
Celf3	1563168	499669	CELF3	1319873	11189	HGNC	Celf3	1319874	78784	MGI:1926034	HGNC	HGNC:11967
Celf4	1307630	307540	CELF4	1316936	56853	HGNC	Celf4	1623039	108013	MGI:1932407	HGNC	HGNC:14015
Celf5	1565016	314647	CELF5	1345217	60680	HGNC	Celf5	1557373	319586	MGI:2442333	HGNC	HGNC:14058
Celf6	1310451	300758	CELF6	1321359	60677	HGNC	Celf6	1553490	76183	MGI:1923433	HGNC	HGNC:14059
Celsr1	1560078	300128	CELSR1	1354258	9620	HGNC	Celsr1	1558142	12614	MGI:1100883	HGNC	HGNC:1850
Celsr2	69237	83465	CELSR2	733345	1952	HGNC	Celsr2	736028	53883	MGI:1858235	HGNC	HGNC:3231
Celsr3	621787	83466	CELSR3	1342685	1951	HGNC	Celsr3	732288	107934	MGI:1858236	HGNC	HGNC:3230
Cemip	1305254	308797	CEMIP	1313176	57214	HGNC	Cemip	1621437	80982	MGI:2443629	HGNC	HGNC:29213
Cend1	1309401	361675	CEND1	1602711	51286	RGD	Cend1	1319728	57754	MGI:1929898	RGD	HGNC:24153
Cenpa	1563607	298850	CENPA	1349480	1058	HGNC	Cenpa	1558182	12615	MGI:88375	HGNC	HGNC:1851
Cenpb	1304794	362217	CENPB	1312443	1059	HGNC	Cenpb	1312444	12616	MGI:88376	HGNC	HGNC:1852
Cenpc	1303061	305270	CENPC	1354407	1060	HGNC	Cenpc1	1553164	12617	MGI:99700	HGNC	HGNC:1854
Cenpe	1307115	362044	CENPE	1316119	1062	HGNC	Cenpe	1316120	229841	MGI:1098230	HGNC	HGNC:1856
Cenpf	628667	257649	CENPF	1352971	1063	HGNC	Cenpf	1623040	108000	MGI:1313302	HGNC	HGNC:1857
Cenph	1583506	681185	CENPH	1312617	64946	HGNC	Cenph	1312618	26886	MGI:1349448	HGNC	HGNC:17268
Cenpi	2631	25448	CENPI	733555	2491	HGNC	Cenpi	733556	102920	MGI:2147897	HGNC	HGNC:3968
Cenpj	1310464	305909	CENPJ	1321379	55835	HGNC	Cenpj	1553493	219103	MGI:2684927	HGNC	HGNC:17272
Cenpk	1310461	294712	CENPK	1605966	64105	HGNC	Cenpk	1321375	60411	MGI:1926210	HGNC	HGNC:29479
Cenpl	1311868	289150	CENPL	1605310	91687	HGNC	Cenpl	1323549	70454	MGI:1917704	HGNC	HGNC:17879
Cenpm	1307309	315164	CENPM	1316428	79019	HGNC	Cenpm	1316429	66570	MGI:1913820	HGNC	HGNC:18352
Cenpn	1310953	361416	CENPN	1603636	55839	HGNC	Cenpn	1322146	72155	MGI:1919405	HGNC	HGNC:30873
Cenpo	1590328	684439	CENPO	1603956	79172	HGNC	Cenpo	1620078	52504	MGI:1923800	HGNC	HGNC:28152
Cenpq	1359451	363198	CENPQ	1344338	55166	HGNC	Cenpq	1619066	83815	MGI:1933744	HGNC	HGNC:21347
Cenps	5128728	100534597	CENPS	1602808	378708	HGNC	Cenps	1321032	69928	MGI:1917178	HGNC	HGNC:23163
Cenpt	1309383	307805	CENPT	1604795	80152	HGNC	Cenpt	1331925	320394	MGI:2443939	HGNC	HGNC:25787
Cenpu	1562566	306464	CENPU	1351502	79682	HGNC	Cenpu	1621498	71876	MGI:1919126	HGNC	HGNC:21348
Cenpv	1565681	501702	CENPV	1351678	201161	HGNC	Cenpv	1557288	73139	MGI:1920389	HGNC	HGNC:29920
Cenpw	1593465	689399	CENPW	1350206	387103	RGD	Cenpw	1624012	66311	MGI:1913561	RGD	HGNC:21488
Cenpx	1590057	688314	CENPX	1349037	201254	HGNC	Cenpx	1624071	20892	MGI:894324	HGNC	HGNC:11422
Cep104	708505	246295	CEP104	1605416	9731	HGNC	Cep104	1617354	230967	MGI:2687282	HGNC	HGNC:24866
Cep112	1564168	287776	CEP112	1604510	201134	HGNC	Cep112	1616702	76380	MGI:1923673	HGNC	HGNC:28514
Cep120	1565619	307302	CEP120	1601819	153241	HGNC	Cep120	1618987	225523	MGI:2147298	HGNC	HGNC:26690
Cep126	1563556	315409	CEP126	1606251	57562	HGNC	Cep126	1616536	234915	MGI:2680221	HGNC	HGNC:29264
Cep128	1595693	500700	CEP128	1344060	145508	HGNC	Cep128	1615039	75216	MGI:1922466	HGNC	HGNC:20359
Cep131	1307745	360672	CEP131	1346806	22994	HGNC	Cep131	1317117	12009	MGI:107440	HGNC	HGNC:29511
Cep135	1310726	305288	CEP135	1350849	9662	HGNC	Cep135	1617956	381644	MGI:2681869	HGNC	HGNC:29086
Cep152	1305348	311391	CEP152	1604825	22995	HGNC	Cep152	1313323	99100	MGI:2139083	HGNC	HGNC:29298
Cep162	1307365	300880	CEP162	1316522	22832	HGNC	Cep162	1614767	382090	MGI:1925343	HGNC	HGNC:21107
Cep164	1561243	363055	CEP164	1605084	22897	HGNC	Cep164	1623824	214552	MGI:2384878	HGNC	HGNC:29182
Cep170	621868	171457	CEP170	1605104	9859	HGNC	Cep170	1618680	545389	MGI:1918348	HGNC	HGNC:28920
Cep170b	1595689	500726	CEP170B	1345091	283638	HGNC	Cep170b	1618176	217882	MGI:2145043	HGNC	HGNC:20362
Cep19	621352	192229	CEP19	1602846	84984	HGNC	Cep19	733390	66994	MGI:1914244	HGNC	HGNC:28209
Cep192	1562797	307347	CEP192	1605669	55125	HGNC	Cep192	1557631	70799	MGI:1918049	RGD	HGNC:25515
Cep250	1562262	311573	CEP250	1347521	11190	HGNC	Cep250	1618420	16328	MGI:108084	HGNC	HGNC:1859
Cep290	1311640	314787	CEP290	1604786	80184	HGNC	Cep290	1323204	216274	MGI:2384917	HGNC	HGNC:29021
Cep295	1311723	363018	CEP295	1602084	85459	HGNC	Cep295	1323329	319675	MGI:2442521	HGNC	HGNC:29366
Cep295nl	1597046	498028	CEP295NL	8695876	100653515	HGNC	Cep295nl	1615908	58251	MGI:1929713	HGNC	HGNC:44659
Cep350	621162	246304	CEP350	1605105	9857	HGNC	Cep350	1550857	74081	MGI:1921331	HGNC	HGNC:24238
Cep41	1562034	500069	CEP41	1346248	95681	HGNC	Cep41	1558165	83922	MGI:1891414	HGNC	HGNC:12370
Cep44	1308517	290722	CEP44	1318333	80817	HGNC	Cep44	1614782	382010	MGI:3525111	HGNC	HGNC:29356
Cep55	1305340	294074	CEP55	1313311	55165	HGNC	Cep55	1623932	74107	MGI:1921357	HGNC	HGNC:1161
Cep57	1309884	315423	CEP57	1602500	9702	HGNC	Cep57	1320468	74360	MGI:1915551	HGNC	HGNC:30794
Cep57l1	1311358	294519	CEP57L1	1347020	285753	HGNC	Cep57l1	1551958	103268	MGI:1915511	HGNC	HGNC:21561
Cep63	1561183	300963	CEP63	1602096	80254	HGNC	Cep63	1617588	28135	MGI:2158560	HGNC	HGNC:25815
Cep68	1309101	289822	CEP68	1319252	23177	HGNC	Cep68	1319253	216543	MGI:2667663	HGNC	HGNC:29076
Cep70	1561486	367153	CEP70	1601960	80321	HGNC	Cep70	1558228	68121	MGI:1915371	HGNC	HGNC:29972
Cep72	1566336	308064	CEP72	1603993	55722	HGNC	Cep72	1556870	74470	MGI:1921720	HGNC	HGNC:25547
Cep76	1305183	291540	CEP76	1313060	79959	HGNC	Cep76	1313061	225659	MGI:1923401	HGNC	HGNC:25727
Cep78	620464	60347	CEP78	1346976	84131	HGNC	Cep78	734128	208518	MGI:1924386	HGNC	HGNC:25740
Cep83	1359593	366872	CEP83	1606008	51134	HGNC	Cep83	1621453	77048	MGI:1924298	HGNC	HGNC:17966
Cep85	1311520	362622	CEP85	1604312	64793	HGNC	Cep85	1615082	70012	MGI:1917262	HGNC	HGNC:25309
Cep85l	2319745	100365935	CEP85L	1346539	387119	HGNC	Cep85l	1624448	100038725	MGI:3642684	HGNC	HGNC:21638
Cep89	1311730	292811	CEP89	1605924	84902	HGNC	Cep89	1332519	72140	MGI:1919390	HGNC	HGNC:25907
Cep95	1309655	287766	CEP95	1601939	90799	HGNC	Cep95	1320111	320162	MGI:2443502	HGNC	HGNC:25141
Cep97	1307400	304007	CEP97	1343045	79598	HGNC	Cep97	1550468	74201	MGI:1921451	HGNC	HGNC:26244
Cept1	1359727	310773	CEPT1	1345389	10390	HGNC	Cept1	1552429	99712	MGI:2139793	HGNC	HGNC:24289
Cer1	1563046	500485	CER1	1347243	9350	HGNC	Cer1	1557890	12622	MGI:1201414	HGNC	HGNC:1862
Cercam	1304778	296616	CERCAM	1312417	51148	HGNC	Cercam	1621421	99151	MGI:2139134	HGNC	HGNC:23723
Cerk	1305019	300129	CERK	1312799	64781	HGNC	Cerk	1312800	223753	MGI:2386052	HGNC	HGNC:19256
Cerkl	1561057	502640	CERKL	1346381	375298	RGD	Cerkl	1619852	228094	MGI:3037816	RGD	HGNC:21699
Cers1	1305974	290658	CERS1	1314323	10715	HGNC	Cers1	1622181	93898	MGI:2136690	HGNC	HGNC:14253
Cers2	1310059	310667	CERS2	1320742	29956	HGNC	Cers2	1320743	76893	MGI:1924143	HGNC	HGNC:14076
Cers3	1564356	499174	CERS3	1319080	204219	HGNC	Cers3	1613897	545975	MGI:2681008	HGNC	HGNC:23752
Cers4	1309303	304208	CERS4	1319578	79603	HGNC	Cers4	1319579	67260	MGI:1914510	HGNC	HGNC:23747
Cers5	1311597	366984	CERS5	1323138	91012	HGNC	Cers5	1323139	71949	MGI:1919199	HGNC	HGNC:23749
Cers6	1561599	366065	CERS6	1343383	253782	HGNC	Cers6	1557464	241447	MGI:2442564	HGNC	HGNC:23826
Ces1a	1583671	679817					Ces1a	1622913	244595	MGI:3648919	HGNC	
Ces1c	2571	24346	CES1P1	1344824	51716	HGNC	Ces1b	2302353	382044	MGI:3779470	HGNC	HGNC:18546
Ces1d	70896	113902	CES1	1352960	1066	HGNC	Ces1d	735261	104158	MGI:2148202	HGNC	HGNC:1863
Ces2c	621510	171118					Ces2c	736536	234671	MGI:2385905	RGD	
Ces2h	1560889	498940	CES2	736535	8824	HGNC	Ces2h	1619614	436059	MGI:3648740	HGNC	HGNC:1864
Ces3a	1588734	689754	CES3	735260	23491	RGD	Ces3b	1616868	13909	MGI:3644960	HGNC	HGNC:1865
Ces4a	1307418	291955	CES4A	1602823	283848	HGNC	Ces4a	1316604	234677	MGI:2384581	HGNC	HGNC:26741
Ces5a	1549717	307660	CES5A	1606422	221223	HGNC	Ces5a	1556940	67935	MGI:1915185	HGNC	HGNC:26459
Cetn1	620246	84592	CETN1	1344937	1068	HGNC	Cetn1	1552948	26369	MGI:1347086	HGNC	HGNC:1866
Cetn2	620247	84593	CETN2	736112	1069	HGNC	Cetn2	10283	26370	MGI:1347085	HGNC	HGNC:1867
Cetn3	620249	170895	CETN3	733085	1070	HGNC	Cetn3	733086	12626	MGI:1097706	HGNC	HGNC:1868
Cfap100	1305768	297444	CFAP100	1602811	348807	HGNC	Cfap100	1314000	243538	MGI:2141635	HGNC	HGNC:26842
Cfap126	1562658	498278	CFAP126	1604188	257177	HGNC	Cfap126	1623905	75472	MGI:1922722	HGNC	HGNC:32325
Cfap157	1560002	499781	CFAP157	1343575	286207	HGNC	Cfap157	1622083	227736	MGI:2447809	HGNC	HGNC:27843
Cfap161	1310371	308794	CFAP161	1321239	161502	HGNC	Cfap161	1321240	75556	MGI:1922806	HGNC	HGNC:26782
Cfap20	1308493	307642	CFAP20	1605686	29105	HGNC	Cfap20	1318292	14894	MGI:107428	HGNC	HGNC:29523
Cfap206	1310641	366347	CFAP206	1321665	154313	HGNC	Cfap206	1321666	69329	MGI:1916579	HGNC	HGNC:21405
Cfap221	1584968	313149	CFAP221	1606685	200373	HGNC	Cfap221	1622978	226356	MGI:2684947	HGNC	HGNC:33720
Cfap36	1311732	289859	CFAP36	1603927	112942	HGNC	Cfap36	1332491	216618	MGI:1913994	HGNC	HGNC:30540
Cfap43	1560545	365476	CFAP43	1350133	80217	HGNC	Cfap43	1619147	100048534	MGI:1289258	HGNC	HGNC:26684
Cfap44	1559942	363782	CFAP44	1343890	55779	HGNC	Cfap44	1619017	212517	MGI:1277238	HGNC	HGNC:25631
Cfap45	1561559	304984	CFAP45	1604370	25790	HGNC	Cfap45	1621500	71870	MGI:1919120	HGNC	HGNC:17229
Cfap46	1559985	499282	CFAP46	1350822	54777	HGNC	Cfap46	1622126	212124	MGI:2444387	HGNC	HGNC:25247
Cfap47	1587070	680813	CFAP47	1605820	286464	RGD	Cfap47	2307599	100041373	MGI:3781475	RGD	HGNC:26708
Cfap52	1308151	303233	CFAP52	1348671	146845	HGNC	Cfap52	1621503	71860	MGI:1919110	HGNC	HGNC:16053
Cfap53	1306734	364899	CFAP53	1344036	220136	HGNC	Cfap53	1621480	74453	MGI:1921703	HGNC	HGNC:26530
Cfap54	1589470	680606	CFAP54	1603180	144535	HGNC	Cfap54	1615526	380654	MGI:1922208	HGNC	HGNC:26456
Cfap57	1585948	679641	CFAP57	1603569	149465	HGNC	Cfap57	1619670	68625	MGI:2686209	HGNC	HGNC:26485
Cfap58	1307961	309467	CFAP58	1317458	159686	HGNC	Cfap58	1621194	381229	MGI:2685815	HGNC	HGNC:26676
Cfap61	1311519	311496	CFAP61	1323021	26074	HGNC	Cfap61	1618265	78774	MGI:1926024	HGNC	HGNC:15872
Cfap65	1563002	301521	CFAP65	1606123	255101	HGNC	Cfap65	1618945	241116	MGI:2444274	HGNC	HGNC:25325
Cfap69	6496360	100910867	CFAP69	1605631	79846	HGNC	Cfap69	1321066	207686	MGI:2443778	HGNC	HGNC:26107
Cfap70	1307577	361006	CFAP70	1316851	118491	HGNC	Cfap70	1316852	76670	MGI:1923920	HGNC	HGNC:30726
Cfap73	1561303	304509	CFAP73	2311614	387885	HGNC	Cfap73	2299343	546886	MGI:3779542	HGNC	HGNC:37100
Cfap74	2324110	100362748	CFAP74	1604563	85452	HGNC	Cfap74	1613912	544678	MGI:1917130	HGNC	HGNC:29368
Cfap77	1564114	499765	CFAP77	1604151	389799	HGNC	Cfap77	1620452	329375	MGI:2685669	HGNC	HGNC:33776
Cfap97	1307325	306469	CFAP97	1316452	57587	HGNC	Cfap97	1316453	66756	MGI:1914006	HGNC	HGNC:29276
Cfap99	1564567	305453	CFAP99	8695362	402160	HGNC	Cfap99	7179809	100862066	MGI:5434801	HGNC	HGNC:51180
Cfb	2204	294257	CFB	1350557	629	RGD	Cfb	10236	14962	MGI:105975	RGD	HGNC:1037
Cfc1	1562188	501121	CFC1B	2289769	653275	HGNC	Cfc1	1557732	12627	MGI:109448	HGNC	HGNC:33983
Cfd	2498	54249	CFD	736531	1675	HGNC	Cfd	732114	11537	MGI:87931	HGNC	HGNC:2771
Cfdp1	735080	292027	CFDP1	1346060	10428	HGNC	Cfdp1	1551306	23837	MGI:1344403	HGNC	HGNC:1873
Cfh	620428	155012	CFH	1353869	3075	HGNC	Cfh	733427	12628	MGI:88385	HGNC	HGNC:4883
Cfhr1	1310510	289057	CFHR1	1346225	3078	HGNC	Cfhr1	1321454	50702	MGI:2138169	HGNC	HGNC:4888
Cfi	620429	79126	CFI	736809	3426	HGNC	Cfi	732319	12630	MGI:105937	HGNC	HGNC:5394
Cfl1	69285	29271	CFL1	732970	1072	HGNC	Cfl1	735417	12631	MGI:101757	HGNC	HGNC:1874
Cfl2	1306982	366624	CFL2	1315906	1073	HGNC	Cfl2	1315907	12632	MGI:101763	HGNC	HGNC:1875
Cflar	620847	117279	CFLAR	1347509	8837	HGNC	Cflar	731977	12633	MGI:1336166	HGNC	HGNC:1876
Cfp	1594557	299314	CFP	1351689	5199	HGNC	Cfp	1557720	18636	MGI:97545	HGNC	HGNC:8864
Cftr	2332	24255	CFTR	619566	1080	HGNC	Cftr	10331	12638	MGI:88388	HGNC	HGNC:1884
Cga	620436	116700	CGA	1348590	1081	HGNC	Cga	731838	12640	MGI:88390	HGNC	HGNC:1885
Cgas	1586939	682147	CGAS	1353865	115004	HGNC	Mb21d1	1622113	214763	MGI:2442261	HGNC	HGNC:21367
Cggbp1	1308129	288353	CGGBP1	1317722	8545	HGNC	Cggbp1	1317723	106143	MGI:2146370	HGNC	HGNC:1888
Cgn	1311992	310655	CGN	1323740	57530	HGNC	Cgn	1619995	70737	MGI:1927237	HGNC	HGNC:17429
Cgnl1	1304623	315795	CGNL1	1353387	84952	HGNC	Cgnl1	1620019	68178	MGI:1915428	HGNC	HGNC:25931
Cgref1	620801	245918	CGREF1	1353373	10669	HGNC	Cgref1	1332120	68567	MGI:1915817	HGNC	HGNC:16962
Cgrrf1	620803	116679	CGRRF1	733810	10668	HGNC	Cgrrf1	1550544	68755	MGI:1916368	HGNC	HGNC:15528
Ch25h	1310575	309527	CH25H	1321560	9023	HGNC	Ch25h	1321561	12642	MGI:1333869	HGNC	HGNC:1907
Chac1	1307153	362196	CHAC1	1604291	79094	HGNC	Chac1	1316176	69065	MGI:1916315	HGNC	HGNC:28680
Chac2	1309120	360994	CHAC2	1606619	494143	HGNC	Chac2	1319283	68044	MGI:1915294	HGNC	HGNC:32363
Chad	2336	29195	CHAD	734435	1101	HGNC	Chad	737572	12643	MGI:1096866	HGNC	HGNC:1909
Chadl	6504353	100910434	CHADL	2292054	150356	HGNC	Chadl	1322575	214685	MGI:3036284	HGNC	HGNC:25165
Chaf1a	1590865	363333	CHAF1A	1353205	10036	HGNC	Chaf1a	1614395	27221	MGI:1351331	HGNC	HGNC:1910
Chaf1b	1307634	288242	CHAF1B	1316940	8208	HGNC	Chaf1b	1316941	110749	MGI:1314881	HGNC	HGNC:1911
Champ1	1311283	306647	CHAMP1	1322656	283489	HGNC	Champ1	1322657	101994	MGI:1196398	HGNC	HGNC:20311
Chat	1304627	290567	CHAT	1312173	1103	HGNC	Chat	1549990	12647	MGI:88392	HGNC	HGNC:1912
Chchd1	1307134	361005	CHCHD1	1316148	118487	HGNC	Chchd1	1615133	66121	MGI:1913371	HGNC	HGNC:23518
Chchd10	1359417	361824	CHCHD10	1347670	400916	HGNC	Chchd10	1558033	103172	MGI:2143558	HGNC	HGNC:15559
Chchd2	1309819	316643	CHCHD2	1320361	51142	HGNC	Chchd2	1320362	14004	MGI:1261428	HGNC	HGNC:21645
Chchd3	1310325	296966	CHCHD3	1321163	54927	HGNC	Chchd3	1321164	66075	MGI:1913325	HGNC	HGNC:21906
Chchd4	1310746	312559	CHCHD4	1321831	131474	RGD	Chchd4	1321832	72170	MGI:1919420	RGD	HGNC:26467
Chchd5	1307809	296147	CHCHD5	1317218	84269	HGNC	Chchd5	1550815	66170	MGI:1913420	HGNC	HGNC:17840
Chchd6	1304561	297436	CHCHD6	1312070	84303	HGNC	Chchd6	1549972	66098	MGI:1913348	HGNC	HGNC:28184
Chchd7	1592689	684258	CHCHD7	1347837	79145	HGNC	Chchd7	1623229	66433	MGI:1913683	HGNC	HGNC:28314
Chd1	1306794	308215	CHD1	1315610	1105	HGNC	Chd1	1315611	12648	MGI:88393	HGNC	HGNC:1915
Chd1l	1311935	310707	CHD1L	1323647	9557	HGNC	Chd1l	1323648	68058	MGI:1915308	HGNC	HGNC:1916
Chd2	1310056	308738	CHD2	1320737	1106	HGNC	Chd2	1616514	244059	MGI:2448567	HGNC	HGNC:1917
Chd3	1311923	303241	CHD3	1349317	1107	HGNC	Chd3	1323633	216848	MGI:1344395	HGNC	HGNC:1918
Chd4	620064	117535	CHD4	1322684	1108	HGNC	Chd4	1322685	107932	MGI:1344380	HGNC	HGNC:1919
Chd5	1582725	691589	CHD5	1317694	26038	HGNC	Chd5	1550898	269610	MGI:3036258	HGNC	HGNC:16816
Chd6	1310465	311607	CHD6	1321381	84181	HGNC	Chd6	1551542	71389	MGI:1918639	HGNC	HGNC:19057
Chd7	1311921	312974	CHD7	1323630	55636	HGNC	Chd7	1616427	320790	MGI:2444748	HGNC	HGNC:20626
Chd8	620696	65027	CHD8	1342489	57680	HGNC	Chd8	1623202	67772	MGI:1915022	HGNC	HGNC:20153
Chd9	1306795	307726	CHD9	1315612	80205	HGNC	Chd9	1614227	109151	MGI:1924001	HGNC	HGNC:25701
Chdh	735166	290551	CHDH	1347167	55349	HGNC	Chdh	1620624	218865	MGI:1860776	HGNC	HGNC:24288
Chek1	620545	140583	CHEK1	732292	1111	HGNC	Chek1	732293	12649	MGI:1202065	HGNC	HGNC:1925
Chek2	621543	114212	CHEK2	732861	11200	HGNC	Chek2	732862	50883	MGI:1355321	HGNC	HGNC:16627
Cherp	1305279	290614	CHERP	1313214	10523	HGNC	Cherp	1313215	27967	MGI:106417	HGNC	HGNC:16930
Chfr	1306360	288734	CHFR	1314932	55743	HGNC	Chfr	1314933	231600	MGI:2444898	HGNC	HGNC:20455
Chga	2338	24258	CHGA	730836	1113	HGNC	Chga	10339	12652	MGI:88394	HGNC	HGNC:1929
Chgb	2339	24259	CHGB	737067	1114	HGNC	Chgb	10340	12653	MGI:88395	HGNC	HGNC:1930
Chi3l1	620874	89824	CHI3L1	732419	1116	HGNC	Chil1	1552317	12654	MGI:1340899	HGNC	HGNC:1932
Chia	1303058	113901	CHIA	1604020	27159	HGNC	Chia1	1615785	81600	MGI:1932052	HGNC	HGNC:17432
Chic1	1589722	363484	CHIC1	1349014	53344	HGNC	Chic1	1620128	12212	MGI:1344694	HGNC	HGNC:1934
Chic2	1309278	83835	CHIC2	1319536	26511	HGNC	Chic2	1623149	74277	MGI:1921527	HGNC	HGNC:1935
Chid1	1308955	293628	CHID1	1604307	66005	HGNC	Chid1	1319030	68038	MGI:1915288	HGNC	HGNC:28474
Chit1	1305646	289032	CHIT1	1313797	1118	HGNC	Chit1	1313798	71884	MGI:1919134	HGNC	HGNC:1936
Chka	61944	29194	CHKA	1604072	1119	HGNC	Chka	62237	12660	MGI:107760	HGNC	HGNC:1937
Chkb	61826	29367	CHKB	1604071	1120	HGNC	Gm44502	2313193	100134861	MGI:3846135	HGNC	HGNC:1938
Chl1	620122	89828	CHL1	1346370	10752	HGNC	Chl1	1616869	12661	MGI:1098266	HGNC	HGNC:1939
Chm	2340	24942	CHM	732475	1121	HGNC	Chm	10343	12662	MGI:892979	HGNC	HGNC:1940
Chml	1596201	689102	CHML	1313260	1122	HGNC	Chml	1313261	12663	MGI:101913	HGNC	HGNC:1941
Chmp1a	1311083	365024	CHMP1A	1346526	5119	HGNC	Chmp1a	1322352	234852	MGI:1920159	HGNC	HGNC:8740
Chmp1b	1593500	689364	CHMP1B	1603626	57132	RGD	Chmp1b	1618375	67064	MGI:1914314	RGD	HGNC:24287
Chmp2a	1305050	365191	CHMP2A	1603659	27243	HGNC	Chmp2a	1550598	68953	MGI:1916203	HGNC	HGNC:30216
Chmp2b	1306781	363720	CHMP2B	1603668	25978	RGD	Chmp2b	1551412	68942	MGI:1916192	RGD	HGNC:24537
Chmp3	708556	282834	CHMP3	1351348	51652	HGNC	Chmp3	1553078	66700	MGI:1913950	HGNC	HGNC:29865
Chmp4b	1309846	100359642	CHMP4B	1320409	128866	RGD	Chmp4b	1552660	75608	MGI:1922858	RGD	HGNC:16171
Chmp4c	1564543	361916	CHMP4C	1606751	92421	HGNC	Chmp4c	1623999	66371	MGI:1913621	HGNC	HGNC:30599
Chmp5	1305968	297995	CHMP5	1314312	51510	HGNC	Chmp5	1550717	76959	MGI:1924209	HGNC	HGNC:26942
Chmp6	1565325	287873	CHMP6	1606234	79643	HGNC	Chmp6	1623838	208092	MGI:3583942	HGNC	HGNC:25675
Chmp7	1308779	364419	CHMP7	1602310	91782	HGNC	Chmp7	1550410	105513	MGI:1913922	HGNC	HGNC:28439
Chn1	620139	84030	CHN1	732086	1123	RGD	Chn1	1332053	108699	MGI:1915674	RGD	HGNC:1943
Chn2	620140	84031	CHN2	1350256	1124	HGNC	Chn2	1332162	69993	MGI:1917243	HGNC	HGNC:1944
Chodl	1309885	288289	CHODL	1320469	140578	HGNC	Chodl	1320470	246048	MGI:2179069	HGNC	HGNC:17807
Chordc1	1304679	315447	CHORDC1	1312263	26973	HGNC	Chordc1	1312264	66917	MGI:1914167	HGNC	HGNC:14525
Chp1	620447	64152	CHP1	736499	11261	HGNC	Chp1	736500	56398	MGI:1927185	HGNC	HGNC:17433
Chp2	727796	308965	CHP2	1606515	63928	HGNC	Chp2	1550110	70261	MGI:1917511	HGNC	HGNC:24927
Chpf	1359458	316533	CHPF	1603198	79586	HGNC	Chpf	1623154	74241	MGI:106576	HGNC	HGNC:24291
Chpf2	1306404	296733	CHPF2	1604004	54480	HGNC	Chpf2	1314999	100910	MGI:1917522	HGNC	HGNC:29270
Chpt1	1359283	362866	CHPT1	1349185	56994	HGNC	Chpt1	1553074	212862	MGI:2384841	HGNC	HGNC:17852
Chrac1	1309321	315058	CHRAC1	1319606	54108	HGNC	Chrac1	1623874	93696	MGI:2135796	HGNC	HGNC:13544
Chrd	620181	117275	CHRD	1348275	8646	HGNC	Chrd	1550370	12667	MGI:1313268	HGNC	HGNC:1949
Chrdl1	735215	363455	CHRDL1	1349204	91851	HGNC	Chrdl1	1553872	83453	MGI:1933172	HGNC	HGNC:29861
Chrdl2	1306179	308854	CHRDL2	1314650	25884	HGNC	Chrdl2	1314651	69121	MGI:1916371	HGNC	HGNC:24168
Chrm1	2342	25229	CHRM1	731068	1128	HGNC	Chrm1	731069	12669	MGI:88396	HGNC	HGNC:1950
Chrm2	620023	81645	CHRM2	733234	1129	HGNC	Chrm2	1552578	243764	MGI:88397	HGNC	HGNC:1951
Chrm3	2343	24260	CHRM3	734195	1131	HGNC	Chrm3	737208	12671	MGI:88398	HGNC	HGNC:1952
Chrm4	2344	25111	CHRM4	68976	1132	HGNC	Chrm4	10353	12672	MGI:88399	HGNC	HGNC:1953
Chrm5	620027	53949	CHRM5	1350007	1133	HGNC	Chrm5	1619876	213788	MGI:109248	HGNC	HGNC:1954
Chrna1	69277	79557	CHRNA1	732599	1134	HGNC	Chrna1	732600	11435	MGI:87885	HGNC	HGNC:1955
Chrna10	620142	64574	CHRNA10	735581	57053	HGNC	Chrna10	1615449	504186	MGI:3609260	HGNC	HGNC:13800
Chrna2	621533	170945	CHRNA2	735907	1135	HGNC	Chrna2	735908	110902	MGI:87886	HGNC	HGNC:1956
Chrna3	2345	25101	CHRNA3	732613	1136	HGNC	Chrna3	732614	110834	MGI:87887	HGNC	HGNC:1957
Chrna4	2346	25590	CHRNA4	10356	1137	HGNC	Chrna4	10355	11438	MGI:87888	HGNC	HGNC:1958
Chrna5	2347	25102	CHRNA5	734445	1138	HGNC	Chrna5	737575	110835	MGI:87889	HGNC	HGNC:1959
Chrna6	69281	81721	CHRNA6	733511	8973	HGNC	Chrna6	736285	11440	MGI:106213	HGNC	HGNC:15963
Chrna7	2348	25302	CHRNA7	736847	1139	HGNC	Chrna7	10357	11441	MGI:99779	HGNC	HGNC:1960
Chrna9	621534	65024	CHRNA9	733287	55584	HGNC	Chrna9	733288	231252	MGI:1202403	HGNC	HGNC:14079
Chrnb1	2349	24261	CHRNB1	733898	1140	HGNC	Chrnb1	10358	11443	MGI:87890	HGNC	HGNC:1961
Chrnb2	2350	54239	CHRNB2	733218	1141	HGNC	Chrnb2	735795	11444	MGI:87891	HGNC	HGNC:1962
Chrnb3	621544	171131	CHRNB3	1347400	1142	HGNC	Chrnb3	733269	108043	MGI:106212	HGNC	HGNC:1963
Chrnb4	2351	25103	CHRNB4	732764	1143	HGNC	Chrnb4	732765	108015	MGI:87892	HGNC	HGNC:1964
Chrnd	2352	54240	CHRND	733359	1144	HGNC	Chrnd	733360	11447	MGI:87893	HGNC	HGNC:1965
Chrne	2353	29422	CHRNE	734106	1145	HGNC	Chrne	737109	11448	MGI:87894	HGNC	HGNC:1966
Chrng	2354	25753	CHRNG	732695	1146	HGNC	Chrng	737384	11449	MGI:87895	HGNC	HGNC:1967
Chst1	1308142	295934	CHST1	1317743	8534	HGNC	Chst1	1317744	76969	MGI:1924219	HGNC	HGNC:1969
Chst10	621216	140568	CHST10	1353236	9486	HGNC	Chst10	1552574	98388	MGI:2138283	HGNC	HGNC:19650
Chst11	1308400	314694	CHST11	1318147	50515	HGNC	Chst11	1318148	58250	MGI:1927166	HGNC	HGNC:17422
Chst12	1308214	304322	CHST12	1317861	55501	HGNC	Chst12	1317862	59031	MGI:1929064	HGNC	HGNC:17423
Chst13	1562825	500257	CHST13	1347829	166012	HGNC	Chst13	1622266	71797	MGI:1919047	HGNC	HGNC:21755
Chst14	1585023	691394	CHST14	1348543	113189	HGNC	Chst14	1619123	72136	MGI:1919386	HGNC	HGNC:24464
Chst15	628881	286974	CHST15	1602484	51363	HGNC	Chst15	1553039	77590	MGI:1924840	HGNC	HGNC:18137
Chst2	1306988	367145	CHST2	1315916	9435	HGNC	Chst2	1315917	54371	MGI:1891160	HGNC	HGNC:1970
Chst3	620355	84468	CHST3	1352183	9469	HGNC	Chst3	732189	53374	MGI:1858224	HGNC	HGNC:1971
Chst4	1310798	307838	CHST4	1321907	10164	HGNC	Chst4	1321908	26887	MGI:1349479	HGNC	HGNC:1972
Chst5	1561144	307859	CHST6	1342606	4166	HGNC	Chst5	1557219	56773	MGI:1931825	HGNC	HGNC:6938
Chst7	1303028	302302	CHST7	1344494	56548	HGNC	Chst7	1552383	60322	MGI:1891767	HGNC	HGNC:13817
Chst8	1308979	308511	CHST8	1319067	64377	HGNC	Chst8	1319068	68947	MGI:1916197	HGNC	HGNC:15993
Chst9	1307302	291770	CHST9	1316417	83539	HGNC	Chst9	1316418	71367	MGI:1918617	HGNC	HGNC:19898
Chsy1	1311904	292999	CHSY1	1323606	22856	HGNC	Chsy1	1323607	269941	MGI:2681120	HGNC	HGNC:17198
Chsy3	1560819	291577	CHSY3	1603860	337876	RGD	Chsy3	1616679	78923	MGI:1926173	RGD	HGNC:24293
Chtf18	1310473	287146	CHTF18	1321395	63922	HGNC	Chtf18	1321396	214901	MGI:2384887	HGNC	HGNC:18435
Chtf8	1306894	364996	CHTF8	1606282	54921	RGD	Chtf8	1315770	214987	MGI:2443370	RGD	HGNC:24353
Chtop	1359407	361990	CHTOP	1607051	26097	HGNC	Chtop	1622332	66511	MGI:1913761	HGNC	HGNC:24511
Chuk	1306661	309361	CHUK	1315401	1147	HGNC	Chuk	1315402	12675	MGI:99484	HGNC	HGNC:1974
Churc1	1305116	299154	CHURC1	1312958	91612	HGNC	Churc1	1550122	211151	MGI:1923684	HGNC	HGNC:20099
Ciao1	1307285	29231	CIAO1	1354495	9391	HGNC	Ciao1	1552657	26371	MGI:1346998	HGNC	HGNC:14280
Ciapin1	1549737	307649	CIAPIN1	1346049	57019	HGNC	Ciapin1	1557639	109006	MGI:1922083	HGNC	HGNC:28050
Ciart	1566380	365871	CIART	1347816	148523	HGNC	Ciart	1618157	229599	MGI:2684975	HGNC	HGNC:25200
Cib1	620133	81823	CIB1	732228	10519	HGNC	Cib1	732229	23991	MGI:1344418	HGNC	HGNC:16920
Cib2	1308718	300719	CIB2	1318655	10518	HGNC	Cib2	1318656	56506	MGI:1929293	HGNC	HGNC:24579
Cib3	1590245	685723	CIB3	1312677	117286	HGNC	Cib3	1620590	234421	MGI:2685953	HGNC	HGNC:24580
Cib4	1584147	688819	CIB4	1606728	130106	HGNC	Cib4	1620750	73259	MGI:1920509	HGNC	HGNC:33703
Cic	1310706	308435	CIC	1321769	23152	HGNC	Cic	1321770	71722	MGI:1918972	HGNC	HGNC:14214
Cidea	1305106	291541	CIDEA	1312942	1149	HGNC	Cidea	1312943	12683	MGI:1270845	HGNC	HGNC:1976
Cideb	1310000	364388	CIDEB	1320650	27141	HGNC	Cideb	1320651	12684	MGI:1270844	HGNC	HGNC:1977
Cidec	1562113	500292	CIDEC	1354006	63924	HGNC	Cidec	1557270	14311	MGI:95585	HGNC	HGNC:24229
Ciita	619813	85483	CIITA	1348941	4261	HGNC	Ciita	734236	12265	MGI:108445	HGNC	HGNC:7067
Cilp	1305124	315761	CILP	1312971	8483	HGNC	Cilp	1312972	214425	MGI:2444507	HGNC	HGNC:1980
Cilp2	1311157	306356	CILP2	1322465	148113	HGNC	Cilp2	1615103	68709	MGI:1915959	HGNC	HGNC:24213
Cinp	1563395	299334	CINP	1602222	51550	HGNC	Cinp	1616788	67236	MGI:1914486	HGNC	HGNC:23789
Cip2a	1310335	360711	CIP2A	1343416	57650	HGNC	C330027C09Rik	1332288	224171	MGI:2146335	HGNC	HGNC:29302
Cipc	1309492	314330	CIPC	1319859	85457	HGNC	Cipc	1319860	217732	MGI:1919185	HGNC	HGNC:20365
Cir1	1309199	362149	CIR1	1602899	9541	HGNC	Cir1	1319407	66935	MGI:1914185	HGNC	HGNC:24217
Cirbp	620756	81825	CIRBP	1343841	1153	HGNC	Cirbp	1553458	12696	MGI:893588	HGNC	HGNC:1982
Cisd1	1309529	294362	CISD1	1319915	55847	HGNC	Cisd1	1319916	52637	MGI:1261855	HGNC	HGNC:30880
Cisd2	1566242	295457	CISD2	1603794	493856	HGNC	Cisd2	1558185	67006	MGI:1914256	HGNC	HGNC:24212
Cisd3	1559720	287661	CISD3	1626692	284106	HGNC	Cisd3	1623812	217149	MGI:101788	HGNC	HGNC:27578
Cish	69261	83681	CISH	735426	1154	HGNC	Cish	735427	12700	MGI:103159	HGNC	HGNC:1984
Cistr	7365122	102216270	CISTR	7822457	102216268	HGNC	Gm38436	10036174	102216269	MGI:5621321	HGNC	HGNC:49426
Cit	70878	83620	CIT	731048	11113	HGNC	Cit	731049	12704	MGI:105313	HGNC	HGNC:1985
Cited1	620781	64466	CITED1	1344879	4435	HGNC	Cited1	734446	12705	MGI:108023	HGNC	HGNC:1986
Cited2	620112	114490	CITED2	734120	10370	HGNC	Cited2	734121	17684	MGI:1306784	HGNC	HGNC:1987
Cited4	620113	114491	CITED4	1354399	163732	HGNC	Cited4	1551253	56222	MGI:1861694	HGNC	HGNC:18696
Ciz1	1305336	296639	CIZ1	1313304	25792	HGNC	Ciz1	1313305	68379	MGI:1920234	HGNC	HGNC:16744
Ckap2	1311631	306575	CKAP2	1323189	26586	RGD	Ckap2	1323190	80986	MGI:1931797	RGD	HGNC:1990
Ckap2l	1590645	680515	CKAP2L	1602064	150468	HGNC	Ckap2l	1622285	70466	MGI:1917716	HGNC	HGNC:26877
Ckap4	1311989	362859	CKAP4	1323735	10970	HGNC	Ckap4	1323736	216197	MGI:2444926	HGNC	HGNC:16991
Ckap5	1563596	311191	CKAP5	1605408	9793	HGNC	Ckap5	1557177	75786	MGI:1923036	HGNC	HGNC:28959
Ckb	2357	24264	CKB	730974	1152	HGNC	Ckb	10364	12709	MGI:88407	HGNC	HGNC:1991
Cklf	620708	245978	CKLF	1606001	51192	HGNC	Cklf	1551832	75458	MGI:1922708	HGNC	HGNC:13253
Ckm	2358	24265	CKM	737472	1158	HGNC	Ckm	737473	12715	MGI:88413	HGNC	HGNC:1994
Ckmt1	61976	29593	CKMT1B	1345536	1159	HGNC	Ckmt1	62269	12716	MGI:99441	HGNC	HGNC:1995
Ckmt2	61977	688698	CKMT2	1343148	1160	HGNC	Ckmt2	737608	76722	MGI:1923972	HGNC	HGNC:1996
Cks1b	1561797	499655	CKS1B	1344929	1163	HGNC	Cks1b	1617575	54124	MGI:1889208	HGNC	HGNC:19083
Cks2	1562047	498709	CKS2	1348782	1164	HGNC	Cks2	1557386	66197	MGI:1913447	HGNC	HGNC:2000
Clasp1	1310970	304740	CLASP1	1322173	23332	HGNC	Clasp1	1322174	76707	MGI:1923957	HGNC	HGNC:17088
Clasp2	619789	114514	CLASP2	733933	23122	HGNC	Clasp2	736878	76499	MGI:1923749	HGNC	HGNC:17078
Clasrp	1563538	499390	CLASRP	1347770	11129	HGNC	Clasrp	1621560	53609	MGI:1855695	HGNC	HGNC:17731
Clba1	1307315	362793	CLBA1	1316438	122616	HGNC	BC022687	1316439	217887	MGI:2443738	HGNC	HGNC:20126
Clca1	1306258	308015	CLCA1	1314775	1179	HGNC	Clca1	1314776	23844	MGI:1346342	HGNC	HGNC:2015
Clca2	1304894	308016	CLCA2	1312594	9635	HGNC	Clca2	1552051	229933	MGI:2139758	RGD	HGNC:2016
Clca4	1303234	362053	CLCA4	1351138	22802	HGNC	Clca4b	1616663	99709	MGI:2139790	HGNC	HGNC:2018
Clcc1	708359	170927	CLCC1	1604384	23155	HGNC	Clcc1	732898	229725	MGI:2385186	HGNC	HGNC:29675
Clcf1	1303171	365395	CLCF1	1606817	23529	HGNC	Clcf1	1550082	56708	MGI:1930088	HGNC	HGNC:17412
Clcn1	2360	25688	CLCN1	734112	1180	HGNC	Clcn1	737113	12723	MGI:88417	HGNC	HGNC:2019
Clcn2	2361	29232	CLCN2	733366	1181	HGNC	Clcn2	736064	12724	MGI:105061	HGNC	HGNC:2020
Clcn3	621219	84360	CLCN3	730986	1182	HGNC	Clcn3	730987	12725	MGI:103555	HGNC	HGNC:2021
Clcn4	708381	60586	CLCN4	1342594	1183	HGNC	Clcn4	732620	12727	MGI:104571	HGNC	HGNC:2022
Clcn5	2362	25749	CLCN5	733029	1184	HGNC	Clcn5	735491	12728	MGI:99486	HGNC	HGNC:2023
Clcn6	1305379	295586	CLCN6	1313372	1185	HGNC	Clcn6	1313373	26372	MGI:1347049	HGNC	HGNC:2024
Clcn7	61836	29233	CLCN7	731480	1186	HGNC	Clcn7	62127	26373	MGI:1347048	HGNC	HGNC:2025
Clcnka	68435	79425	CLCNKA	68651	1187	RGD	Clcnka	68652	12733	MGI:1329026	RGD	HGNC:2026
Clcnkb	628639	79430	CLCNKB	736095	1188	HGNC	Clcnkb	736096	56365	MGI:1930643	HGNC	HGNC:2027
Cldn1	68422	65129	CLDN1	68626	9076	HGNC	Cldn1	68627	12737	MGI:1276109	HGNC	HGNC:2032
Cldn10	1308027	290485	CLDN10	1317558	9071	HGNC	Cldn10	1317559	58187	MGI:1913101	HGNC	HGNC:2033
Cldn11	71081	84588	CLDN11	732844	5010	HGNC	Cldn11	737604	18417	MGI:106925	HGNC	HGNC:8514
Cldn12	1561053	500000	CLDN12	1314174	9069	HGNC	Cldn12	1314175	64945	MGI:1929288	HGNC	HGNC:2034
Cldn14	1309165	304073	CLDN14	1319353	23562	HGNC	Cldn14	1319354	56173	MGI:1860425	HGNC	HGNC:2035
Cldn15	1310678	304388	CLDN15	1321720	24146	HGNC	Cldn15	1321721	60363	MGI:1913103	HGNC	HGNC:2036
Cldn16	620322	155268	CLDN16	1351544	10686	HGNC	Cldn16	733040	114141	MGI:2148742	HGNC	HGNC:2037
Cldn17	1307462	304125	CLDN17	1316669	26285	HGNC	Cldn17	1316670	239931	MGI:2652030	HGNC	HGNC:2038
Cldn18	1359696	315953	CLDN18	1351425	51208	HGNC	Cldn18	1552402	56492	MGI:1929209	HGNC	HGNC:2039
Cldn19	1305000	298487	CLDN19	1312766	149461	HGNC	Cldn19	1312767	242653	MGI:3033992	HGNC	HGNC:2040
Cldn2	1560247	300920	CLDN2	1352349	9075	HGNC	Cldn2	1558320	12738	MGI:1276110	HGNC	HGNC:2041
Cldn20	1595446	680178	CLDN20	1343820	49861	HGNC	Cldn20	1621845	621628	MGI:3646757	HGNC	HGNC:2042
Cldn22	1305271	306454	CLDN22	1349320	53842	HGNC	Cldn22	1313201	75677	MGI:1922927	HGNC	HGNC:2044
Cldn23	1309001	290789	CLDN23	1319100	137075	HGNC	Cldn23	1319101	71908	MGI:1919158	HGNC	HGNC:17591
Cldn24	1562043	502083	CLDN24	3378218	100132463	HGNC	Cldn24	6893260	100039801	MGI:3712484	HGNC	HGNC:37200
Cldn25	2322263	100360390	CLDN25	3436494	644672	HGNC	Cldn25-ps	2294969	100042785	MGI:3642767	HGNC	HGNC:37218
Cldn3	68425	65130	CLDN3	68632	1365	HGNC	Cldn3	68633	12739	MGI:1329044	HGNC	HGNC:2045
Cldn34a	1594343	503435	CLDN34	9837188	100288814	HGNC	Cldn34a	2302337	635396	MGI:3779684	RGD	HGNC:51259
Cldn4	1307932	304407	CLDN4	1317413	1364	HGNC	Cldn4	1317414	12740	MGI:1313314	HGNC	HGNC:2046
Cldn5	68431	65131	CLDN5	68644	7122	HGNC	Cldn5	68645	12741	MGI:1276112	HGNC	HGNC:2047
Cldn6	1308837	287098	CLDN6	1318839	9074	HGNC	Cldn6	1318840	54419	MGI:1859284	HGNC	HGNC:2048
Cldn7	68432	65132	CLDN7	68646	1366	HGNC	Cldn7	68647	53624	MGI:1859285	HGNC	HGNC:2049
Cldn8	1308575	304124	CLDN8	1318427	9073	HGNC	Cldn8	1318428	54420	MGI:1859286	HGNC	HGNC:2050
Cldn9	1308999	287099	CLDN9	1319096	9080	HGNC	Cldn9	1319097	56863	MGI:1913100	HGNC	HGNC:2051
Cldnd1	1359273	288182	CLDND1	1349033	56650	HGNC	Cldnd1	1618991	224250	MGI:2447860	HGNC	HGNC:1322
Cldnd2	1566413	499140	CLDND2	1604242	125875	HGNC	Cldnd2	1558256	74276	MGI:1921526	HGNC	HGNC:28511
Clec10a	621158	64195	CLEC10A	1603407	10462	HGNC	Clec10a	732289	17312	MGI:96975	HGNC	HGNC:16916
Clec11a	3627	29313	CLEC11A	1604062	6320	HGNC	Clec11a	1552233	20256	MGI:1298219	HGNC	HGNC:10576
Clec12a	1592991	680338	CLEC12A	1605851	160364	HGNC	Clec12a	1615680	232413	MGI:3040968	HGNC	HGNC:31713
Clec12b	1560487	502900	CLEC12B	1605796	387837	HGNC	Clec12b	1558110	71183	MGI:1918433	HGNC	HGNC:31966
Clec14a	1306232	314148	CLEC14A	1603556	161198	HGNC	Clec14a	1552656	66864	MGI:1914114	HGNC	HGNC:19832
Clec16a	1305773	287044	CLEC16A	1604037	23274	HGNC	Clec16a	1314008	74374	MGI:1921624	HGNC	HGNC:29013
Clec18a	1559899	307851	CLEC18A	1601919	348174	HGNC	Clec18a	1616409	353287	MGI:2672935	HGNC	HGNC:30388
Clec19a	6503302	100909498	CLEC19A	5484502	728276	HGNC	Gm32766	9628420	102635420	MGI:5591925	HGNC	HGNC:34522
Clec1a	1566110	500337	CLEC1A	1343742	51267	HGNC	Clec1a	1557137	243653	MGI:2444151	HGNC	HGNC:24355
Clec1b	1563517	500336	CLEC1B	1346944	51266	HGNC	Clec1b	1558144	56760	MGI:1913287	HGNC	HGNC:24356
Clec20a	7603387	102555826	CLEC20A	9586377	400797	HGNC	Gm30694	9625799	102632688	MGI:5589853	HGNC	HGNC:34521
Clec2l	1565373	296985	CLEC2L	1351189	154790	HGNC	Clec2l	1609383	665180	MGI:2141402	HGNC	HGNC:21969
Clec3a	1306295	365009	CLEC3A	1604398	10143	HGNC	Clec3a	1621172	403395	MGI:2685642	HGNC	HGNC:2052
Clec3b	1311031	100912012	CLEC3B	1602501	7123	RGD	Clec3b	1553639	21922	MGI:104540	RGD	HGNC:11891
Clec4a1	1359109	362430	ZNF705A	1605174	440077	HGNC						HGNC:32281
Clec4a3	1359528	362431	CLEC4A	1352867	50856	HGNC	Clec4a1	1618839	269799	MGI:3036291	HGNC	HGNC:13257
Clec4b2	1359354	450222	CLEC4C	1349387	170482	HGNC	Clec4b1	1616764	69810	MGI:1917060	HGNC	HGNC:13258
Clec4d	1303339	362432	CLEC4D	1347298	338339	HGNC	Clec4d	1553885	17474	MGI:1298389	HGNC	HGNC:14554
Clec4e	1359298	450223	CLEC4E	1344050	26253	HGNC	Clec4e	1551121	56619	MGI:1861232	HGNC	HGNC:14555
Clec4f	621062	114598	CLEC4F	1354444	165530	HGNC	Clec4f	1553051	51811	MGI:1859834	HGNC	HGNC:25357
Clec4g	1597482	689004	CLEC4G	1354383	339390	HGNC	Clec4g	1557774	75863	MGI:1923113	HGNC	HGNC:24591
Clec4m	1561466	288378	CLEC4M	1603701	10332	HGNC	Cd209b	1557900	69165	MGI:1916415	HGNC	HGNC:13523
Clec5a	1584755	679787	CLEC5A	1343085	23601	HGNC	Clec5a	1620879	23845	MGI:1345151	HGNC	HGNC:2054
Clec7a	1565140	502902	CLEC7A	1350458	64581	HGNC	Clec7a	1558559	56644	MGI:1861431	HGNC	HGNC:14558
Clec9a	1562513	502901	CLEC9A	1343177	283420	HGNC	Clec9a	1557780	232414	MGI:2444608	HGNC	HGNC:26705
Clgn	1592643	685504	CLGN	1343269	1047	HGNC	Clgn	1616006	12745	MGI:107472	HGNC	HGNC:2060
Clhc1	1307937	289865	CLHC1	1606727	130162	HGNC	Clhc1	1317422	73324	MGI:1920574	HGNC	HGNC:26453
Clic1	1303043	406864	CLIC1	1353337	1192	HGNC	Clic1	1623030	114584	MGI:2148924	HGNC	HGNC:2062
Clic2	1306580	294141	CLIC2	1315278	1193	HGNC						HGNC:2063
Clic3	1307249	296566	CLIC3	1316330	9022	HGNC	Clic3	1316331	69454	MGI:1916704	HGNC	HGNC:2064
Clic4	61857	83718	CLIC4	737114	25932	HGNC	Clic4	62149	29876	MGI:1352754	HGNC	HGNC:13518
Clic5	620659	94272	CLIC5	1351761	53405	HGNC	Clic5	732922	224796	MGI:1917912	HGNC	HGNC:13517
Clic6	727938	304081	CLIC6	735803	54102	HGNC	Clic6	735804	209195	MGI:2146607	HGNC	HGNC:2065
Clint1	1303328	360515	CLINT1	1602726	9685	HGNC	Clint1	1616577	216705	MGI:2144243	HGNC	HGNC:23186
Clip1	67404	65201	CLIP1	69221	6249	HGNC	Clip1	69217	56430	MGI:1928401	HGNC	HGNC:10461
Clip2	62019	29264	CLIP2	734383	7461	HGNC	Clip2	62311	269713	MGI:1313136	HGNC	HGNC:2586
Clip3	1306245	308493	CLIP3	1603664	25999	RGD	Clip3	1331911	76686	MGI:1923936	RGD	HGNC:24314
Clip4	1311049	298801	CLIP4	1350068	79745	HGNC	Clip4	1551111	78785	MGI:1919100	HGNC	HGNC:26108
Clk1	1311469	301434	CLK1	1322944	1195	HGNC	Clk1	1550637	12747	MGI:107403	HGNC	HGNC:2068
Clk2	1359711	365842	CLK2	1343354	1196	HGNC	Clk2	1553389	12748	MGI:1098669	Transitive Ortholog Pipeline	HGNC:2069
Clk3	621259	171305	CLK3	733625	1198	HGNC	Clk3	1553651	102414	MGI:1098670	HGNC	HGNC:2071
Clk4	1310274	287269	CLK4	1321078	57396	HGNC	Clk4	1321079	12750	MGI:1098551	HGNC	HGNC:13659
Clmn	1306741	299285	CLMN	1315532	79789	HGNC	Clmn	1315533	94040	MGI:2136957	HGNC	HGNC:19972
Clmp	708569	286939	CLMP	1602686	79827	HGNC	Clmp	1313983	71566	MGI:1918816	HGNC	HGNC:24039
Cln3	1359537	293485	CLN3	1345435	1201	HGNC	Cln3	1552285	12752	MGI:107537	HGNC	HGNC:2074
Cln5	1306965	306128	CLN5	1315879	1203	RGD	Cln5	1315880	211286	MGI:2442253	RGD	HGNC:2076
Cln6	1309714	315746	CLN6	1320201	54982	HGNC	Cln6	1320202	76524	MGI:2159324	HGNC	HGNC:2077
Cln8	1359518	306619	CLN8	1346223	2055	HGNC	Cln8	1552276	26889	MGI:1349447	HGNC	HGNC:2079
Clnk	1562417	295518	CLNK	1605010	116449	HGNC	Clnk	1557394	27278	MGI:1351468	HGNC	HGNC:17438
Clns1a	61884	65160	CLNS1A	732210	1207	HGNC	Clns1a	62176	12729	MGI:109638	HGNC	HGNC:2080
Clock	620271	60447	CLOCK	1348034	9575	RGD	Clock	1552430	12753	MGI:99698	RGD	HGNC:2082
Clp1	1307679	311166	CLP1	1602724	10978	HGNC	Clp1	1317008	98985	MGI:2138968	HGNC	HGNC:16999
Clpb	621328	65041	CLPB	731315	81570	HGNC	Clpb	731316	20480	MGI:1100517	HGNC	HGNC:30664
Clpp	1588583	301117	CLPP	1343928	8192	HGNC	Clpp	1557209	53895	MGI:1858213	HGNC	HGNC:2084
Clps	2363	25680	CLPS	731525	1208	HGNC	Clps	10367	109791	MGI:88421	HGNC	HGNC:2085
Clpsl2	1592336	689425	CLPSL2	1605196	389383	HGNC	Clpsl2	1614810	328788	MGI:2685595	HGNC	HGNC:21250
Clptm1	1310959	292696	CLPTM1	1322154	1209	HGNC	Clptm1	1322155	56457	MGI:1927155	HGNC	HGNC:2087
Clptm1l	1307896	316916	CLPTM1L	1605932	81037	HGNC	Clptm1l	1317357	218335	MGI:2442892	HGNC	HGNC:24308
Clpx	1304883	300786	CLPX	1312578	10845	HGNC	Clpx	1312579	270166	MGI:1346017	HGNC	HGNC:2088
Clrn1	628779	261738	CLRN1	737108	7401	HGNC	Clrn1	734105	229320	MGI:2388124	HGNC	HGNC:12605
Clrn2	1591112	689515	CLRN2	2291757	645104	HGNC	Clrn2	1621826	624224	MGI:3646230	HGNC	HGNC:33939
Clrn3	1305043	309082	CLRN3	1603923	119467	HGNC	Clrn3	1312836	212070	MGI:2142022	HGNC	HGNC:20795
Clspn	1309083	298534	CLSPN	1319224	63967	HGNC	Clspn	1620487	269582	MGI:2445153	HGNC	HGNC:19715
Clstn1	1306458	313717	CLSTN1	1315087	22883	HGNC	Clstn1	1315088	65945	MGI:1929895	HGNC	HGNC:17447
Clstn2	621151	171394	CLSTN2	1350123	64084	HGNC	Clstn2	732701	64085	MGI:1929897	HGNC	HGNC:17448
Clstn3	621153	171393	CLSTN3	732033	9746	HGNC	Clstn3	732034	232370	MGI:2178323	HGNC	HGNC:18371
Clta	70919	83800	CLTA	733774	1211	HGNC	Clta	733775	12757	MGI:894297	HGNC	HGNC:2090
Cltb	621353	116561	CLTB	733395	1212	HGNC	Cltb	1550649	74325	MGI:1921575	HGNC	HGNC:2091
Cltc	2364	54241	CLTC	732795	1213	HGNC	Cltc	737521	67300	MGI:2388633	HGNC	HGNC:2092
Clu	3907	24854	CLU	68978	1191	HGNC	Clu	68979	12759	MGI:88423	HGNC	HGNC:2095
Cluap1	1359189	363544	CLUAP1	1354421	23059	HGNC	Cluap1	1623896	76779	MGI:1924029	HGNC	HGNC:19009
Cluh	1307222	303300	CLUH	1601881	23277	HGNC	Cluh	1332433	74148	MGI:1921398	HGNC	HGNC:29094
Clul1	1306852	367345	CLUL1	1315705	27098	HGNC						HGNC:2096
Clvs1	1564200	366311	CLVS1	1602646	157807	HGNC	Clvs1	1621482	74438	MGI:1921688	HGNC	HGNC:23139
Clvs2	1306801	361459	CLVS2	1604529	134829	HGNC	Clvs2	1315622	215890	MGI:2443223	HGNC	HGNC:23046
Clybl	1304615	306198	CLYBL	1312156	171425	HGNC	Clybl	1312157	69634	MGI:1916884	HGNC	HGNC:18355
Cma1	2365	25627	CMA1	735367	1215	HGNC	Cma1	735368	17228	MGI:96941	HGNC	HGNC:2097
Cmahp	1311930	361245	CMAHP	1352628	8418	HGNC	Cmah	1323641	12763	MGI:103227	HGNC	HGNC:2098
Cmas	1310911	312826	CMAS	1322088	55907	HGNC	Cmas	1322089	12764	MGI:1337124	HGNC	HGNC:18290
Cmbl	1306952	310201	CMBL	1606460	134147	HGNC	Cmbl	1315858	69574	MGI:1916824	HGNC	HGNC:25090
Cmc1	1305283	363162	CMC1	1606956	152100	HGNC	Cmc1	1313221	67899	MGI:1915149	HGNC	HGNC:28783
Cmc2	2324599	100363376	CMC2	1601986	56942	HGNC	Cmc2	1622325	66531	MGI:1913781	HGNC	HGNC:24447
Cmip	1306101	292051	CMIP	1603294	80790	HGNC	Cmip	1314521	74440	MGI:1921690	HGNC	HGNC:24319
Cmklr1	69359	60669	CMKLR1	1348723	1240	HGNC	Cmklr1	733439	14747	MGI:109603	HGNC	HGNC:2121
Cmpk1	1310116	298410	CMPK1	1604360	51727	HGNC	Cmpk1	1551089	66588	MGI:1913838	HGNC	HGNC:18170
Cmpk2	1305881	314004	CMPK2	1602074	129607	HGNC	Cmpk2	1314179	22169	MGI:99830	HGNC	HGNC:27015
Cmss1	1309437	288176	CMSS1	1601841	84319	HGNC	Cmss1	1319781	66497	MGI:1913747	HGNC	HGNC:28666
Cmtm1	1560130	291823	CMTM1	1316732	113540	HGNC	Cmtm1	1614033	100504164	MGI:2447159	HGNC	HGNC:19172
Cmtm2a	1307501	307616	CMTM2	1342693	146225	HGNC	Cmtm2a	1552714	73381	MGI:2447160	HGNC	HGNC:19173
Cmtm3	1308763	291813	CMTM3	1318724	123920	HGNC	Cmtm3	1318725	68119	MGI:2447162	HGNC	HGNC:19174
Cmtm4	1565098	498902	CMTM4	1320683	146223	HGNC	Cmtm4	1320684	97487	MGI:2142888	HGNC	HGNC:19175
Cmtm5	1307045	290214	CMTM5	1316008	116173	HGNC	Cmtm5	1616785	67272	MGI:2447164	HGNC	HGNC:19176
Cmtm6	1307765	316035	CMTM6	1317145	54918	HGNC	Cmtm6	1317146	67213	MGI:2447165	HGNC	HGNC:19177
Cmtm7	1591926	501065	CMTM7	1313855	112616	HGNC	Cmtm7	1313856	102545	MGI:2447166	HGNC	HGNC:19178
Cmtm8	735040	301045	CMTM8	1351246	152189	HGNC	Cmtm8	1550493	70031	MGI:2447167	HGNC	HGNC:19179
Cmtr1	1307801	309656	CMTR1	1317204	23070	HGNC	Cmtr1	1317205	74157	MGI:1921407	HGNC	HGNC:21077
Cmtr2	1309394	292016	CMTR2	1601859	55783	HGNC	Cmtr2	1319716	234728	MGI:2384580	HGNC	HGNC:25635
Cmya5	1582992	688915	CMYA5	1321357	202333	HGNC	Cmya5	1558237	76469	MGI:1923719	HGNC	HGNC:14305
Cnbd1	1592300	689462	CNBD1	1603547	168975	HGNC	Cnbd1	1625992	435772	MGI:3650508	HGNC	HGNC:26663
Cnbd2	1311678	296311	CNBD2	1323261	140894	HGNC	Cnbd2	1551783	70873	MGI:1918123	HGNC	HGNC:16145
Cnbp	621807	64530	CNBP	733498	7555	HGNC	Cnbp	1332404	12785	MGI:88431	HGNC	HGNC:13164
Cndp1	1359493	307212	CNDP1	1344598	84735	HGNC	Cndp1	1550277	338403	MGI:2451097	HGNC	HGNC:20675
Cndp2	1305827	291394	CNDP2	1314094	55748	HGNC	Cndp2	1314095	66054	MGI:1913304	HGNC	HGNC:24437
Cnep1r1	1308816	291914	CNEP1R1	1603875	255919	HGNC	Cnep1r1	1318805	382030	MGI:1921981	HGNC	HGNC:26759
Cnfn	1563577	365217	CNFN	1350274	84518	HGNC	Cnfn	1557453	72383	MGI:1919633	HGNC	HGNC:30183
Cnga1	621815	85259	CNGA1	730948	1259	HGNC	Cnga1	732648	12788	MGI:88436	HGNC	HGNC:2148
Cnga2	2367	25411	CNGA2	736824	1260	HGNC	Cnga2	736825	12789	MGI:108040	HGNC	HGNC:2149
Cnga3	70948	85257	CNGA3	733295	1261	HGNC	Cnga3	735957	12790	MGI:1341818	HGNC	HGNC:2150
Cnga4	619844	85258	CNGA4	1603715	1262	HGNC	Cnga4	733208	233649	MGI:2664099	HGNC	HGNC:2152
Cngb1	621809	83686	CNGB1	732601	1258	HGNC	Cngb1	1553335	333329	MGI:2664102	HGNC	HGNC:2151
Cngb3	1565364	500418	CNGB3	1352344	54714	HGNC	Cngb3	1557161	30952	MGI:1353562	HGNC	HGNC:2153
Cnih1	1312030	289994	CNIH1	1323800	10175	HGNC	Cnih1	1323801	12793	MGI:1277202	HGNC	HGNC:19431
Cnih2	1304930	361705	CNIH2	1352659	254263	HGNC	Cnih2	1552794	12794	MGI:1277225	HGNC	HGNC:28744
Cnih3	1582859	690252	CNIH3	1343893	149111	HGNC	Cnih3	1557344	72978	MGI:1920228	HGNC	HGNC:26802
Cnih4	1559740	289324	CNIH4	1606011	29097	HGNC	Cnih4	1558327	98417	MGI:1925828	HGNC	HGNC:25013
Cnksr1	1311879	298545	CNKSR1	1323565	10256	HGNC	Cnksr1	1323566	194231	MGI:2670958	HGNC	HGNC:19700
Cnksr2	708454	59322	CNKSR2	1350323	22866	HGNC	Cnksr2	1552333	245684	MGI:2661175	HGNC	HGNC:19701
Cnksr3	1307544	308113	CNKSR3	1316799	154043	HGNC	Cnksr3	1552721	215748	MGI:2674130	HGNC	HGNC:23034
Cnmd	620176	81512	CNMD	1347278	11061	HGNC	Cnmd	1551991	16840	MGI:1341171	HGNC	HGNC:17005
Cnn1	621883	65204	CNN1	731921	1264	HGNC	Cnn1	736252	12797	MGI:104979	HGNC	HGNC:2155
Cnn2	1589807	690976	CNN2	1350375	1265	HGNC	Cnn2	1616005	12798	MGI:105093	HGNC	HGNC:2156
Cnn3	71044	54321	CNN3	731963	1266	HGNC	Cnn3	731964	71994	MGI:1919244	HGNC	HGNC:2157
Cnnm1	1308728	309387	CNNM1	1318672	26507	HGNC	Cnnm1	1318673	83674	MGI:1891366	HGNC	HGNC:102
Cnnm2	1308162	294014	CNNM2	1317777	54805	HGNC	Cnnm2	1317778	94219	MGI:2151054	HGNC	HGNC:103
Cnnm3	1307926	301345	CNNM3	1317403	26505	HGNC	Cnnm3	1317404	94218	MGI:2151055	HGNC	HGNC:104
Cnnm4	1305571	363216	CNNM4	1313679	26504	HGNC	Cnnm4	1313680	94220	MGI:2151060	HGNC	HGNC:105
Cnot1	1308009	291841	CNOT1	1602129	23019	HGNC	Cnot1	1552621	234594	MGI:2442402	HGNC	HGNC:7877
Cnot10	1359219	316034	CNOT10	1343563	25904	HGNC	Cnot10	1553028	78893	MGI:1926143	HGNC	HGNC:23817
Cnot11	1560909	363221	CNOT11	1348103	55571	HGNC	Cnot11	1617580	52846	MGI:106580	HGNC	HGNC:25217
Cnot2	1311672	299805	CNOT2	1323253	4848	HGNC	Cnot2	1323254	72068	MGI:1919318	HGNC	HGNC:7878
Cnot3	1304771	308311	CNOT3	1312407	4849	HGNC	Cnot3	1312408	232791	MGI:2385261	HGNC	HGNC:7879
Cnot4	1310318	312227	CNOT4	1321153	4850	HGNC	Cnot4	1321154	53621	MGI:1859026	HGNC	HGNC:7880
Cnot6	1310783	287249	CNOT6	1347023	57472	HGNC	Cnot6	1551782	104625	MGI:2144529	HGNC	HGNC:14099
Cnot6l	1309128	360917	CNOT6L	1319296	246175	HGNC	Cnot6l	1551166	231464	MGI:2443154	HGNC	HGNC:18042
Cnot7	1305313	306492	CNOT7	1313268	29883	HGNC	Cnot7	1313269	18983	MGI:1298230	HGNC	HGNC:14101
Cnot8	1306401	363603	CNOT8	1314995	9337	HGNC	Cnot8	1314996	69125	MGI:1916375	HGNC	HGNC:9207
Cnot9	1311495	301513	CNOT9	1322982	9125	HGNC	Cnot9	1322983	58184	MGI:1928902	HGNC	HGNC:10445
Cnp	2368	25275	CNP	736298	1267	HGNC	Cnp	736299	12799	MGI:88437	HGNC	HGNC:2158
Cnppd1	735175	316530	CNPPD1	1343498	27013	HGNC	Cnppd1	1332579	69171	MGI:1916421	HGNC	HGNC:25220
Cnpy1	1583296	685001	CNPY1	1603862	285888	HGNC	Cnpy1	1619723	269637	MGI:2442451	HGNC	HGNC:27786
Cnpy2	1589072	685814	CNPY2	1350709	10330	HGNC	Cnpy2	1619212	56530	MGI:1928477	HGNC	HGNC:13529
Cnpy3	1597709	685174	CNPY3	1319430	10695	HGNC	Cnpy3	1619984	72029	MGI:1919279	HGNC	HGNC:11968
Cnpy4	1307636	363886	CNPY4	1606674	245812	HGNC	Cnpy4	1332074	66455	MGI:1913705	HGNC	HGNC:28631
Cnr1	2369	25248	CNR1	735525	1268	HGNC	Cnr1	10370	12801	MGI:104615	HGNC	HGNC:2159
Cnr2	619713	57302	CNR2	732246	1269	HGNC	Cnr2	1553231	12802	MGI:104650	HGNC	HGNC:2160
Cnrip1	1308373	364208	CNRIP1	1318105	25927	HGNC	Cnrip1	1615521	380686	MGI:1917505	HGNC	HGNC:24546
Cnst	1564833	498297	CNST	1606946	163882	HGNC	Cnst	1323397	226744	MGI:2445141	HGNC	HGNC:26486
Cntd1	1564542	498001	CNTD1	1603365	124817	HGNC	Cntd1	1556979	68107	MGI:1923965	HGNC	HGNC:26847
Cntf	2370	25707	CNTF	734034	1270	HGNC	Cntf	737002	12803	MGI:88439	HGNC	HGNC:2169
Cntfr	1303100	313173	CNTFR	1344115	1271	HGNC	Cntfr	1550710	12804	MGI:99605	HGNC	HGNC:2170
Cntln	1308101	679640	CNTLN	1317678	54875	HGNC	Cntln	1621214	338349	MGI:2443104	HGNC	HGNC:23432
Cntn1	621300	117258	CNTN1	732231	1272	HGNC	Cntn1	732232	12805	MGI:105980	HGNC	HGNC:2171
Cntn2	3821	25356	CNTN2	734311	6900	HGNC	Cntn2	11392	21367	MGI:104518	HGNC	HGNC:2172
Cntn3	3253	54279	CNTN3	732842	5067	HGNC	Cntn3	732843	18488	MGI:99534	HGNC	HGNC:2173
Cntn4	621361	116658	CNTN4	1349263	152330	HGNC	Cntn4	735277	269784	MGI:1095737	HGNC	HGNC:2174
Cntn5	621302	114589	CNTN5	734326	53942	HGNC	Cntn5	1622026	244682	MGI:3042287	HGNC	HGNC:2175
Cntn6	62008	27256	CNTN6	733383	27255	HGNC	Cntn6	62300	53870	MGI:1858223	HGNC	HGNC:2176
Cntnap1	70902	84008	CNTNAP1	734159	8506	HGNC	Cntnap1	734160	53321	MGI:1858201	HGNC	HGNC:8011
Cntnap2	1307076	500105	CNTNAP2	1352756	26047	RGD	Cntnap2	1316053	66797	MGI:1914047	RGD	HGNC:13830
Cntnap3	1563615	290952	CNTNAP3	1348176	79937	HGNC	Cntnap3	1618131	238680	MGI:3588199	HGNC	HGNC:13834
Cntnap4	1306459	307865	CNTNAP4	1315089	85445	HGNC	Cntnap4	1315090	170571	MGI:2183572	HGNC	HGNC:18747
Cntnap5b	1565194	301650	CNTNAP5	1313519	129684	HGNC	Cntnap5a	1614603	636808	MGI:3643623	HGNC	HGNC:18748
Cntrl	1305317	311886	CNTRL	1313275	11064	HGNC	Cntrl	1557555	26920	MGI:1889576	HGNC	HGNC:1858
Cntrob	1307488	303240	CNTROB	1603924	116840	HGNC	Cntrob	1316712	216846	MGI:2443290	HGNC	HGNC:29616
Coa3	1564337	498000	COA3	1606307	28958	HGNC	Coa3	1620863	52469	MGI:1098757	HGNC	HGNC:24990
Coa4	1562228	499214	COA4	1602710	51287	HGNC	Coa4	1557183	68185	MGI:1915435	HGNC	HGNC:24604
Coa5	1565095	503252	COA5	1604134	493753	HGNC	Coa5	1618277	76178	MGI:1923428	HGNC	HGNC:33848
Coa6	7559315	102556031	COA6	1352912	388753	HGNC	Coa6	1622305	67892	MGI:1915142	HGNC	HGNC:18025
Coa7	1305274	298377	COA7	1606511	65260	HGNC	Coa7	1313206	69893	MGI:1917143	HGNC	HGNC:25716
Coasy	1549767	287711	COASY	1354088	80347	HGNC	Coasy	1558125	71743	MGI:1918993	HGNC	HGNC:29932
Cobl	1312002	305497	COBL	1323755	23242	HGNC	Cobl	1323756	12808	MGI:105056	HGNC	HGNC:22199
Cobll1	1308954	311088	COBLL1	1319028	22837	HGNC	Cobll1	1319029	319876	MGI:2442894	HGNC	HGNC:23571
Coch	1308536	362735	COCH	1318365	1690	RGD	Coch	1318366	12810	MGI:1278313	RGD	HGNC:2180
Cog1	1304594	303652	COG1	1312123	9382	HGNC	Cog1	1312124	16834	MGI:1333873	HGNC	HGNC:6545
Cog2	1589822	690961	COG2	1312615	22796	HGNC	Cog2	1312616	76332	MGI:1923582	HGNC	HGNC:6546
Cog3	1304555	361073	COG3	1312059	83548	HGNC	Cog3	1312060	338337	MGI:2450151	HGNC	HGNC:18619
Cog4	1310549	361407	COG4	1321515	25839	HGNC	Cog4	1321516	102339	MGI:2142808	HGNC	HGNC:18620
Cog5	1563296	314030	COG5	1319696	10466	HGNC	Cog5	1612419	238123	MGI:2145130	HGNC	HGNC:14857
Cog6	1303283	310411	COG6	1346233	57511	HGNC	Cog6	1551639	67542	MGI:1914792	HGNC	HGNC:18621
Cog7	1566058	293456	COG7	1349178	91949	HGNC	Cog7	1614917	233824	MGI:2685013	HGNC	HGNC:18622
Cog8	1307074	291990	COG8	1316049	84342	HGNC	Cog8	1316050	97484	MGI:2142885	HGNC	HGNC:18623
Coil	62031	50998	COIL	735624	8161	HGNC	Coil	62323	12812	MGI:104842	HGNC	HGNC:2184
Col10a1	2371	25681	COL10A1	735281	1300	HGNC	Col10a1	735282	12813	MGI:88445	HGNC	HGNC:2185
Col11a1	2372	25654	COL11A1	735396	1301	HGNC	Col11a1	735397	12814	MGI:88446	HGNC	HGNC:2186
Col11a2	2373	294279	COL11A2	1350403	1302	HGNC	Col11a2	10371	12815	MGI:88447	HGNC	HGNC:2187
Col12a1	2374	25683	COL12A1	735743	1303	HGNC	Col12a1	10372	12816	MGI:88448	HGNC	HGNC:2188
Col13a1	1595704	499431	COL13A1	1607090	1305	HGNC	Col13a1	1312682	12817	MGI:1277201	HGNC	HGNC:2190
Col14a1	1305806	314981	COL14A1	1314064	7373	HGNC	Col14a1	1552297	12818	MGI:1341272	HGNC	HGNC:2191
Col15a1	1310820	298069	COL15A1	1321941	1306	HGNC	Col15a1	1321942	12819	MGI:88449	HGNC	HGNC:2192
Col16a1	1310982	366474	COL16A1	1322191	1307	HGNC	Col16a1	1322192	107581	MGI:1095396	HGNC	HGNC:2193
Col17a1	1311130	294027	COL17A1	1322425	1308	HGNC	Col17a1	1322426	12821	MGI:88450	HGNC	HGNC:2194
Col18a1	70936	85251	COL18A1	736032	80781	HGNC	Col18a1	736033	12822	MGI:88451	HGNC	HGNC:2195
Col19a1	1308920	367236	COL19A1	1318965	1310	HGNC	Col19a1	1318966	12823	MGI:1095415	HGNC	HGNC:2196
Col1a1	61817	29393	COL1A1	734049	1277	HGNC	Col1a1	62109	12842	MGI:88467	HGNC	HGNC:2197
Col1a2	621351	84352	COL1A2	730984	1278	HGNC	Col1a2	730985	12843	MGI:88468	HGNC	HGNC:2198
Col20a1	1563901	311716	COL20A1	1602872	57642	HGNC	Col20a1	1557228	73368	MGI:1920618	HGNC	HGNC:14670
Col22a1	1309081	315071	COL22A1	1319222	169044	HGNC	Col22a1	1617535	69700	MGI:1916950	HGNC	HGNC:22989
Col23a1	727898	353303	COL23A1	1353219	91522	HGNC	Col23a1	1553169	237759	MGI:2653243	HGNC	HGNC:22990
Col24a1	1565539	499723	COL24A1	1349074	255631	HGNC	Col24a1	1557419	71355	MGI:1918605	HGNC	HGNC:20821
Col25a1	1590105	687064	COL25A1	1603375	84570	HGNC	Col25a1	1621457	77018	MGI:1924268	HGNC	HGNC:18603
Col26a1	1591401	685612	COL26A1	1345849	136227	HGNC	Col26a1	1621390	140709	MGI:2155345	HGNC	HGNC:18038
Col27a1	735115	298101	COL27A1	1350673	85301	HGNC	Col27a1	1553742	373864	MGI:2672118	HGNC	HGNC:22986
Col28a1	1564680	312115	COL28A1	1604476	340267	HGNC	Col28a1	1618185	213945	MGI:2685312	HGNC	HGNC:22442
Col2a1	2375	25412	COL2A1	734037	1280	HGNC	Col2a1	10373	12824	MGI:88452	HGNC	HGNC:2200
Col3a1	71029	84032	COL3A1	737225	1281	HGNC	Col3a1	732584	12825	MGI:88453	HGNC	HGNC:2201
Col4a1	1307148	290905	COL4A1	1316170	1282	HGNC	Col4a1	1316171	12826	MGI:88454	HGNC	HGNC:2202
Col4a2	1308085	306628	COL4A2	1317652	1284	HGNC	Col4a2	1317653	12827	MGI:88455	HGNC	HGNC:2203
Col4a3	71085	363265	COL4A3	736518	1285	HGNC	Col4a3	736519	12828	MGI:104688	HGNC	HGNC:2204
Col4a3bp	1309131	365652	COL4A3BP	1319300	10087	HGNC	Col4a3bp	1319301	68018	MGI:1915268	HGNC	HGNC:2205
Col4a4	1305355	301562	COL4A4	1313332	1286	RGD	Col4a4	1313333	12829	MGI:104687	RGD	HGNC:2206
Col4a5	1565499	363457	COL4A5	1351504	1287	HGNC	Col4a5	1557379	12830	MGI:88456	HGNC	HGNC:2207
Col4a6	1589724	363458	COL4A6	1343037	1288	HGNC	Col4a6	1619065	94216	MGI:2152695	HGNC	HGNC:2208
Col5a1	70920	85490	COL5A1	733435	1289	HGNC	Col5a1	733436	12831	MGI:88457	HGNC	HGNC:2209
Col5a2	70921	85250	COL5A2	736788	1290	HGNC	Col5a2	736789	12832	MGI:88458	HGNC	HGNC:2210
Col5a3	70922	60379	COL5A3	736080	50509	HGNC	Col5a3	731805	53867	MGI:1858212	HGNC	HGNC:14864
Col6a1	1565398	294337	COL6A1	1352880	1291	HGNC	Col6a1	1558231	12833	MGI:88459	HGNC	HGNC:2211
Col6a2	1305585	361821	COL6A2	1313701	1292	HGNC	Col6a2	1313702	12834	MGI:88460	HGNC	HGNC:2212
Col6a3	1308704	367313	COL6A3	1318630	1293	HGNC	Col6a3	1318631	12835	MGI:88461	HGNC	HGNC:2213
Col6a5	1565804	501047	COL6A5	1601707	256076	HGNC	Col6a5	1617784	665033	MGI:3648134	HGNC	HGNC:26674
Col6a6	1309172	315979	COL6A6	3052729	131873	HGNC	Col6a6	1319364	245026	MGI:2444259	HGNC	HGNC:27023
Col7a1	1311417	301012	COL7A1	1322869	1294	HGNC	Col7a1	1322870	12836	MGI:88462	HGNC	HGNC:2214
Col8a1	1309361	304021	COL8A1	1319668	1295	HGNC	Col8a1	1319669	12837	MGI:88463	HGNC	HGNC:2215
Col8a2	1305182	313592	COL8A2	1313058	1296	HGNC	Col8a2	1313059	329941	MGI:88464	HGNC	HGNC:2216
Col9a1	1309425	305104	COL9A1	1298223	1297	HGNC	Col9a1	1319762	12839	MGI:88465	HGNC	HGNC:2217
Col9a2	1307029	362584	COL9A2	1315981	1298	HGNC	Col9a2	1315982	12840	MGI:88466	HGNC	HGNC:2218
Col9a3	1310255	362285	COL9A3	1321049	1299	RGD	Col9a3	1321050	12841	MGI:894686	RGD	HGNC:2219
Colca2	1563866	315652	COLCA2	2798065	120376	HGNC	Colca2	1615584	100502940	MGI:2685530	HGNC	HGNC:26978
Colec10	1307149	299928	COLEC10	1316172	10584	HGNC	Colec10	1622045	239447	MGI:3606482	HGNC	HGNC:2220
Colec11	1309678	366588	COLEC11	1320152	78989	HGNC	Colec11	1320153	71693	MGI:1918943	HGNC	HGNC:17213
Colec12	735039	361289	COLEC12	1347237	81035	HGNC	Colec12	1553600	140792	MGI:2152907	HGNC	HGNC:16016
Colgalt1	1309002	290637	COLGALT1	1344980	79709	HGNC	Colgalt1	1550707	234407	MGI:1924348	HGNC	HGNC:26182
Colgalt2	1304702	289081	COLGALT2	1602008	23127	HGNC	Colgalt2	1552303	269132	MGI:2138232	HGNC	HGNC:16790
Colq	2377	29755	COLQ	736660	8292	HGNC	Colq	736661	382864	MGI:1338761	HGNC	HGNC:2226
Commd1	1311771	289831	COMMD1	1323402	150684	HGNC	Commd1	1616845	17846	MGI:109474	HGNC	HGNC:23024
Commd10	1303015	361323	COMMD10	1346630	51397	HGNC	Commd10	1332145	69456	MGI:1916706	HGNC	HGNC:30201
Commd2	1588810	688478	COMMD2	1319139	51122	HGNC	Commd2	1319140	52245	MGI:1098806	HGNC	HGNC:24993
Commd3	735116	291339	COMMD3	1349755	23412	HGNC	Commd3	1551310	12238	MGI:88218	HGNC	HGNC:23332
Commd4	1306104	363068	COMMD4	1314525	54939	HGNC	Commd4	1314526	66199	MGI:1913449	HGNC	HGNC:26027
Commd5	621468	245974	COMMD5	1348607	28991	HGNC	Commd5	732992	66398	MGI:1913648	HGNC	HGNC:17902
Commd6	1560745	498559	COMMD6	1606132	170622	HGNC	Commd6	1614384	66200	MGI:1913450	HGNC	HGNC:24015
Commd7	1307786	296285	COMMD7	1317181	149951	HGNC	Commd7	1557965	99311	MGI:1914197	HGNC	HGNC:16223
Commd8	1305402	289603	COMMD8	1313413	54951	HGNC	Commd8	1313414	27784	MGI:1343485	HGNC	HGNC:26036
Commd9	1307706	295956	COMMD9	1317050	29099	HGNC	Commd9	1317051	76501	MGI:1923751	HGNC	HGNC:25014
Comp	2378	25304	COMP	736605	1311	HGNC	Comp	10374	12845	MGI:88469	HGNC	HGNC:2227
Comt	2379	24267	COMT	737102	1312	HGNC	Comt	10378	12846	MGI:88470	HGNC	HGNC:2228
Comtd1	1306581	305685	COMTD1	1315279	118881	HGNC	Comtd1	1315280	69156	MGI:1916406	HGNC	HGNC:26309
Copa	1310525	304978	COPA	1321477	1314	HGNC	Copa	1321478	12847	MGI:1334462	HGNC	HGNC:2230
Copb1	620861	114023	COPB1	731922	1315	HGNC	Copb1	731923	70349	MGI:1917599	HGNC	HGNC:2231
Copb2	628746	60384	COPB2	732794	9276	HGNC	Copb2	1550457	50797	MGI:1354962	HGNC	HGNC:2232
Cope	1306785	290659	COPE	1315598	11316	HGNC	Cope	1315599	59042	MGI:1891702	HGNC	HGNC:2234
Copg1	1565292	297428	COPG1	1345265	22820	HGNC	Copg1	1617573	54161	MGI:1858696	HGNC	HGNC:2236
Copg2	1566215	301742	COPG2	1347391	26958	HGNC	Copg2	1556929	54160	MGI:1858683	HGNC	HGNC:2237
Coprs	1565675	290925	COPRS	1602321	55352	HGNC	Coprs	1623233	66423	MGI:1913673	HGNC	HGNC:28848
Cops2	628791	261736	COPS2	1353959	9318	HGNC	Cops2	732439	12848	MGI:1330276	HGNC	HGNC:30747
Cops3	1303002	287367	COPS3	1350505	8533	HGNC	Cops3	1550334	26572	MGI:1349409	HGNC	HGNC:2239
Cops4	1302952	360915	COPS4	1345570	51138	HGNC	Cops4	1552047	26891	MGI:1349414	HGNC	HGNC:16702
Cops5	1310301	312916	COPS5	1321125	10987	HGNC	Cops5	1321126	26754	MGI:1349415	HGNC	HGNC:2240
Cops6	1309919	304343	COPS6	1320520	10980	HGNC	Cops6	1320521	26893	MGI:1349439	HGNC	HGNC:21749
Cops7a	1310070	312710	COPS7A	1320761	50813	HGNC	Cops7a	1320762	26894	MGI:1349400	HGNC	HGNC:16758
Cops7b	1306918	363273	COPS7B	1315805	64708	HGNC	Cops7b	1315806	26895	MGI:1349388	HGNC	HGNC:16760
Cops8	1311404	363283	COPS8	1322849	10920	HGNC	Cops8	1322850	108679	MGI:1915363	HGNC	HGNC:24335
Cops9	1596701	681389	COPS9	1601821	150678	HGNC	Cops9	1619199	66915	MGI:1914165	HGNC	HGNC:21314
Copz1	1306154	315345	COPZ1	1314607	22818	HGNC	Copz1	1314608	56447	MGI:1929063	HGNC	HGNC:2243
Copz2	1306948	360611	COPZ2	1315851	51226	HGNC	Copz2	1315852	56358	MGI:1929008	HGNC	HGNC:19356
Coq10a	1562447	362810	COQ10A	1602309	93058	HGNC	Coq10a	1614205	210582	MGI:2684847	HGNC	HGNC:26515
Coq10b	1359509	301416	COQ10B	1604595	80219	HGNC	Coq10b	1622308	67876	MGI:1915126	HGNC	HGNC:25819
Coq2	1306722	498332	COQ2	1603662	27235	HGNC	Coq2	1551898	71883	MGI:1919133	HGNC	HGNC:25223
Coq3	2380	29309	COQ3	732708	51805	HGNC	Coq3	737404	230027	MGI:101813	HGNC	HGNC:18175
Coq4	1304638	366013	COQ4	1312192	51117	HGNC	Coq4	1551979	227683	MGI:1098826	HGNC	HGNC:19693
Coq5	1310857	304542	COQ5	1604266	84274	HGNC	Coq5	1322001	52064	MGI:1098643	HGNC	HGNC:28722
Coq6	1311149	299195	COQ6	1322454	51004	HGNC	Coq6	1322455	217707	MGI:1924408	HGNC	HGNC:20233
Coq7	2381	25249	COQ7	737189	10229	HGNC	Coq7	10379	12850	MGI:107207	HGNC	HGNC:2244
Coq8a	1308245	360887	COQ8A	1343862	56997	HGNC	Coq8a	1317910	67426	MGI:1914676	HGNC	HGNC:16812
Coq8b	1311356	308453	COQ8B	1322771	79934	HGNC	Coq8b	1322772	76889	MGI:1924139	HGNC	HGNC:19041
Coq9	1586040	498909	COQ9	1603980	57017	HGNC	Coq9	1558131	67914	MGI:1915164	HGNC	HGNC:25302
Corin	727887	289596	CORIN	1343750	10699	HGNC	Corin	1551691	53419	MGI:1349451	HGNC	HGNC:19012
Coro1a	620009	155151	CORO1A	732928	11151	HGNC	Coro1a	732929	12721	MGI:1345961	HGNC	HGNC:2252
Coro1b	2382	29474	CORO1B	736068	57175	HGNC	Coro1b	736069	23789	MGI:1345963	HGNC	HGNC:2253
Coro1c	1564490	501841	CORO1C	1314425	23603	HGNC	Coro1c	1314426	23790	MGI:1345964	HGNC	HGNC:2254
Coro2a	1309719	313235	CORO2A	1320210	7464	HGNC	Coro2a	1320211	107684	MGI:1345966	HGNC	HGNC:2255
Coro2b	1561953	300768	CORO2B	1352370	10391	HGNC	Coro2b	1558236	235431	MGI:2444283	HGNC	HGNC:2256
Coro6	708560	245982	CORO6	1354094	84940	HGNC	Coro6	731661	216961	MGI:2183448	HGNC	HGNC:21356
Coro7	621591	192276	CORO7	1351326	79585	HGNC	Coro7	1551149	78885	MGI:1926135	HGNC	HGNC:26161
Cort	2383	25305	CORT	736209	1325	HGNC	Cort	10380	12854	MGI:109538	HGNC	HGNC:2257
Cotl1	1305498	361422	COTL1	1313560	23406	HGNC	Cotl1	1313561	72042	MGI:1919292	HGNC	HGNC:18304
Cox10	1594623	691853	COX10	1321106	1352	HGNC	Cox10	1321107	70383	MGI:1917633	HGNC	HGNC:2260
Cox11	9174727	103693419	COX11	1320366	1353	HGNC	Cox11	1553317	69802	MGI:1917052	HGNC	HGNC:2261
Cox14	1598052	681219	COX14	1602844	84987	HGNC	Cox14	1623995	66379	MGI:1913629	HGNC	HGNC:28216
Cox15	1312043	309391	COX15	1323821	1355	RGD	Cox15	1323822	226139	MGI:1920112	RGD	HGNC:2263
Cox16	2311610	100302447	COX16	1321882	51241	HGNC	Cox16	1614368	66272	MGI:1913522	HGNC	HGNC:20213
Cox17	620548	89786	COX17	733581	10063	HGNC	Cox17	1615205	12856	MGI:1333806	HGNC	HGNC:2264
Cox18	1559547	289522	COX18	1604709	285521	HGNC	Cox18	1623782	231430	MGI:2448532	HGNC	HGNC:26801
Cox19	1305631	304330	COX19	1604553	90639	HGNC	Cox19	1313774	68033	MGI:1915283	HGNC	HGNC:28074
Cox20	1309105	289278	COX20	1319259	116228	HGNC	Cox20	1319260	66359	MGI:1913609	HGNC	HGNC:26970
Cox4i1	68374	29445	COX4I1	68539	1327	HGNC	Cox4i1	736849	12857	MGI:88473	HGNC	HGNC:2265
Cox4i2	69422	84683	COX4I2	735839	84701	HGNC	Cox4i2	735840	84682	MGI:2135755	HGNC	HGNC:16232
Cox5a	620607	252934	COX5A	732301	9377	HGNC	Cox5a	732302	12858	MGI:88474	HGNC	HGNC:2267
Cox5b	620608	94194	COX5B	734145	1329	HGNC	Cox5b	734146	12859	MGI:88475	HGNC	HGNC:2269
Cox6a1	2384	25282	COX6A1	735899	1337	HGNC	Cox6a1	10381	12861	MGI:103099	HGNC	HGNC:2277
Cox6a2	2385	25278	COX6A2	736247	1339	HGNC	Cox6a2	10382	12862	MGI:104649	HGNC	HGNC:2279
Cox6b1	1584097	688869	COX6B1	1343660	1340	RGD	Cox6b1	1614989	110323	MGI:107460	RGD	HGNC:2280
Cox6b2	1591896	654441	COX6B2	1349779	125965	HGNC	Cox6b2	1550721	333182	MGI:3044182	HGNC	HGNC:24380
Cox6c	620616	54322	COX6C	736850	1345	HGNC	Cox6c	732349	12864	MGI:104614	HGNC	HGNC:2285
Cox7a1	6496527	100910772	COX7A1	1348243	1346	HGNC	Cox7a1	1615204	12865	MGI:1316714	HGNC	HGNC:2287
Cox7a2	68365	29507	COX7A2	1342607	1347	RGD	Cox7a2	68522	12866	MGI:1316715	RGD	HGNC:2288
Cox7a2l	1306111	298762	COX7A2L	1314534	9167	HGNC	Cox7a2l	1557452	20463	MGI:106015	HGNC	HGNC:2289
Cox7b	727789	303393	COX7B	1344241	1349	HGNC	Cox7b	1550051	66142	MGI:1913392	HGNC	HGNC:2291
Cox7b2	2319120	100361960	COX7B2	1353874	170712	HGNC	Cox7b2	1623099	78174	MGI:1925424	HGNC	HGNC:24381
Cox7c	2300145	100188937	COX7C	1353652	1350	HGNC	Cox7c	1615203	12867	MGI:103226	HGNC	HGNC:2292
Cox8a	620638	171335	COX8A	1348555	1351	HGNC	Cox8a	1615202	12868	MGI:105959	HGNC	HGNC:2294
Cox8c	727840	360229	COX8C	1344927	341947	HGNC	Cox8c	1623903	75483	MGI:1922733	HGNC	HGNC:24382
Cp	2387	24268	CP	736782	1356	HGNC	Cp	10384	12870	MGI:88476	HGNC	HGNC:2295
Cpa1	2388	24269	CPA1	733563	1357	HGNC	Cpa1	733564	109697	MGI:88478	HGNC	HGNC:2296
Cpa2	1305563	296959	CPA2	1313664	1358	HGNC	Cpa2	1614164	232680	MGI:3617840	HGNC	HGNC:2297
Cpa3	2390	54242	CPA3	733833	1359	HGNC	Cpa3	733834	12873	MGI:88479	HGNC	HGNC:2298
Cpa4	1563619	502736	CPA4	1345742	51200	HGNC	Cpa4	1622267	71791	MGI:1919041	HGNC	HGNC:15740
Cpa5	1303098	408212	CPA5	1345322	93979	HGNC	Cpa5	1552661	74649	MGI:1921899	HGNC	HGNC:15722
Cpa6	1311764	312913	CPA6	1323390	57094	HGNC	Cpa6	1551879	329093	MGI:3045348	HGNC	HGNC:17245
Cpb1	2391	24271	CPB1	737246	1360	HGNC	Cpb1	734226	76703	MGI:1923953	HGNC	HGNC:2299
Cpb2	71035	113936	CPB2	731734	1361	HGNC	Cpb2	736000	56373	MGI:1891837	HGNC	HGNC:2300
Cpd	2393	25306	CPD	731463	1362	HGNC	Cpd	10388	12874	MGI:107265	HGNC	HGNC:2301
Cpe	2394	25669	CPE	732381	1363	HGNC	Cpe	732382	12876	MGI:101932	HGNC	HGNC:2303
Cpeb1	1310421	293056	CPEB1	1321314	64506	HGNC	Cpeb1	1321315	12877	MGI:108442	HGNC	HGNC:21744
Cpeb2	1307485	360949	CPEB2	1316707	132864	HGNC	Cpeb2	1316708	231207	MGI:2442640	HGNC	HGNC:21745
Cpeb3	1564670	309510	CPEB3	1348549	22849	HGNC	Cpeb3	1557269	208922	MGI:2443075	HGNC	HGNC:21746
Cpeb4	1311931	303010	CPEB4	1323642	80315	HGNC	Cpeb4	1323643	67579	MGI:1914829	HGNC	HGNC:21747
Cped1	1563491	500046	CPED1	1605333	79974	HGNC	Cped1	1623000	214642	MGI:2444814	HGNC	HGNC:26159
Cplx1	70944	64832	CPLX1	735999	10815	HGNC	Cplx1	733328	12889	MGI:104727	HGNC	HGNC:2309
Cplx2	70945	116657	CPLX2	732283	10814	HGNC	Cplx2	732284	12890	MGI:104726	HGNC	HGNC:2310
Cplx3	1560104	501005	CPLX3	1604870	594855	HGNC	Cplx3	1622942	235415	MGI:2384571	HGNC	HGNC:27652
Cplx4	1307643	361342	CPLX4	1316951	339302	HGNC	Cplx4	1618169	225644	MGI:2685803	HGNC	HGNC:24330
Cpm	1310532	314855	CPM	1321490	1368	HGNC	Cpm	1553514	70574	MGI:1917824	HGNC	HGNC:2311
Cpn1	70931	365466	CPN1	734334	1369	HGNC	Cpn1	734335	93721	MGI:2135874	HGNC	HGNC:2312
Cpn2	1305170	303861	CPN2	1346122	1370	HGNC	Cpn2	1551729	71756	MGI:1919006	HGNC	HGNC:2313
Cpne1	1311148	362249	CPNE1	1322452	8904	HGNC	Cpne1	1322453	266692	MGI:2386621	HGNC	HGNC:2314
Cpne2	1586036	498972	CPNE2	1319355	221184	HGNC	Cpne2	1319356	234577	MGI:2387578	HGNC	HGNC:2315
Cpne3	1310178	313087	CPNE3	1320926	8895	HGNC	Cpne3	1320927	70568	MGI:1917818	HGNC	HGNC:2316
Cpne4	1308844	367160	CPNE4	1318850	131034	HGNC	Cpne4	1551101	74020	MGI:1921270	HGNC	HGNC:2317
Cpne5	1308021	309650	CPNE5	1317548	57699	HGNC	Cpne5	1317549	240058	MGI:2385908	HGNC	HGNC:2318
Cpne6	1583895	691478	CPNE6	1313396	9362	HGNC	Cpne6	1313397	12891	MGI:1334445	HGNC	HGNC:2319
Cpne7	1307466	361433	CPNE7	1316677	27132	HGNC	Cpne7	1316678	102278	MGI:2142747	HGNC	HGNC:2320
Cpne8	1307939	362988	CPNE8	1317425	144402	HGNC	Cpne8	1620032	66871	MGI:1914121	HGNC	HGNC:23498
Cpne9	1309212	297516	CPNE9	1604226	151835	HGNC	Cpne9	1319429	211232	MGI:2443052	HGNC	HGNC:24336
Cpo	1588771	689717	CPO	1342793	130749	HGNC						HGNC:21011
Cpox	1311817	304024	CPOX	1323470	1371	HGNC	Cpox	1323471	12892	MGI:104841	HGNC	HGNC:2321
Cpped1	1306568	302890	CPPED1	1602325	55313	HGNC	Cpped1	1315258	223978	MGI:2443300	HGNC	HGNC:25632
Cpq	628610	58952	CPQ	736012	10404	HGNC	Cpq	736013	54381	MGI:1889205	HGNC	HGNC:16910
Cps1	2395	497840	CPS1	70833	1373	HGNC	Cps1	10389	227231	MGI:891996	HGNC	HGNC:2323
Cpsf1	1306406	366952	CPSF1	1315001	29894	HGNC	Cpsf1	1550477	94230	MGI:2679722	HGNC	HGNC:2324
Cpsf2	1309687	299256	CPSF2	1320166	53981	HGNC	Cpsf2	1320167	51786	MGI:1861601	HGNC	HGNC:2325
Cpsf3	1305767	298916	CPSF3	1313998	51692	HGNC	Cpsf3	1313999	54451	MGI:1859328	HGNC	HGNC:2326
Cpsf4	620440	304277	CPSF4	736724	10898	RGD	Cpsf4	733825	54188	MGI:1861602	RGD	HGNC:2327
Cpsf4l	1306397	287799	CPSF4L	2290025	642843	HGNC	Cpsf4l	1314989	52670	MGI:1277182	HGNC	HGNC:33632
Cpsf6	1304640	299811	CPSF6	1312196	11052	HGNC	Cpsf6	1557044	432508	MGI:1913948	HGNC	HGNC:13871
Cpsf7	1305441	365407	CPSF7	1602680	79869	HGNC	Cpsf7	1332109	269061	MGI:1917826	HGNC	HGNC:30098
Cpt1a	2396	25757	CPT1A	735945	1374	HGNC	Cpt1a	10390	12894	MGI:1098296	HGNC	HGNC:2328
Cpt1b	2397	25756	CPT1B	619557	1375	HGNC	Cpt1b	10391	12895	MGI:1098297	HGNC	HGNC:2329
Cpt1c	1305384	308579	CPT1C	1313382	126129	HGNC	Cpt1c	1313383	78070	MGI:2446526	HGNC	HGNC:18540
Cpt2	2398	25413	CPT2	736835	1376	HGNC	Cpt2	10392	12896	MGI:109176	HGNC	HGNC:2330
Cptp	1359656	313771	CPTP	2289752	80772	HGNC	Cptp	1622200	79554	MGI:1933107	HGNC	HGNC:28116
Cpvl	1563609	502774	CPVL	1345667	54504	HGNC	Cpvl	1557438	71287	MGI:1918537	HGNC	HGNC:14399
Cpxcr1	2321886	100360571	CPXCR1	1345373	53336	HGNC	Cpxcr1	1623670	382239	MGI:2685989	HGNC	HGNC:2332
Cpxm1	1306937	296156	CPXM1	1315836	56265	HGNC	Cpxm1	1315837	56264	MGI:1934569	HGNC	HGNC:15771
Cpxm2	1310955	293566	CPXM2	1345488	119587	HGNC	Cpxm2	1332318	55987	MGI:1926006	HGNC	HGNC:26977
Cpz	620496	83575	CPZ	731300	8532	HGNC	Cpz	731301	242939	MGI:88487	HGNC	HGNC:2333
Cr1l	2399	54243	CR1L	1348835	1379	HGNC	Cr1l	732956	12946	MGI:88513	HGNC	HGNC:2335
Cr2	1310065	289395	CR2	1320753	1380	HGNC	Cr2	1320754	12902	MGI:88489	HGNC	HGNC:2336
Crabp1	2400	25061	CRABP1	1345653	1381	HGNC	Crabp1	1557239	12903	MGI:88490	HGNC	HGNC:2338
Crabp2	62070	29563	CRABP2	731412	1382	RGD	Crabp2	62362	12904	MGI:88491	RGD	HGNC:2339
Cracr2a	1563719	500324	CRACR2A	1603191	84766	HGNC	Cracr2a	1616405	381812	MGI:2685919	HGNC	HGNC:28657
Cracr2b	1560911	309112	CRACR2B	1603869	283229	RGD	Cracr2b	1621365	213573	MGI:2446129	RGD	HGNC:28703
Cradd	1311010	314756	CRADD	1322237	8738	HGNC	Cradd	1322238	12905	MGI:1336168	HGNC	HGNC:2340
Cramp1	1311948	287127	CRAMP1	1323669	57585	HGNC	Cramp1l	1558547	57354	MGI:1930190	HGNC	HGNC:14122
Crat	1303031	311849	CRAT	1350289	1384	HGNC	Crat	1550428	12908	MGI:109501	HGNC	HGNC:2342
Crb1	1309947	304825	CRB1	1320564	23418	HGNC	Crb1	1320565	170788	MGI:2136343	HGNC	HGNC:2343
Crb2	1309368	366031	CRB2	1347869	286204	HGNC	Crb2	1551852	241324	MGI:2679260	HGNC	HGNC:18688
Crb3	1565035	301112	CRB3	1348954	92359	HGNC	Crb3	1623795	224912	MGI:2670904	HGNC	HGNC:20237
Crbn	1310533	297498	CRBN	1321492	51185	HGNC	Crbn	1551562	58799	MGI:1913277	HGNC	HGNC:30185
Crcp	620753	114205	CRCP	1601760	27297	HGNC	Crcp	1553079	12909	MGI:1100818	HGNC	HGNC:17888
Crct1	1588886	688401	CRCT1	1353300	54544	HGNC	Crct1	1623928	74175	MGI:1921425	HGNC	HGNC:29875
Creb1	620218	81646	CREB1	730886	1385	HGNC	Creb1	730887	12912	MGI:88494	HGNC	HGNC:2345
Creb3	1308831	298400	CREB3	1318829	10488	HGNC	Creb3	1318830	12913	MGI:99946	HGNC	HGNC:2347
Creb3l1	1359613	362165	CREB3L1	1342471	90993	HGNC	Creb3l1	1552347	26427	MGI:1347062	HGNC	HGNC:18856
Creb3l2	1306040	362339	CREB3L2	1314429	64764	HGNC	Creb3l2	1550380	208647	MGI:2442695	HGNC	HGNC:23720
Creb3l3	1308152	314638	CREB3L3	1317760	84699	HGNC	Creb3l3	1317761	208677	MGI:2384786	HGNC	HGNC:18855
Creb3l4	1359278	310616	CREB3L4	1347233	148327	HGNC	Creb3l4	1550621	78284	MGI:1916603	HGNC	HGNC:18854
Creb5	1566107	500131	CREB5	1606026	9586	HGNC	Creb5	1619836	231991	MGI:2443973	RGD	HGNC:16844
Crebbp	2401	54244	CREBBP	619552	1387	HGNC	Crebbp	619553	12914	MGI:1098280	HGNC	HGNC:2348
Crebl2	1309502	362453	CREBL2	1319876	1389	HGNC	Crebl2	1615677	232430	MGI:1889385	HGNC	HGNC:2350
Crebrf	1310862	303016	CREBRF	1603892	153222	HGNC	Crebrf	1331877	77128	MGI:1924378	HGNC	HGNC:24050
Crebzf	1565584	293112	CREBZF	1603614	58487	HGNC	Crebzf	1557041	233490	MGI:2675296	HGNC	HGNC:24905
Creg1	1306804	289185	CREG1	1348156	8804	HGNC	Creg1	1558375	433375	MGI:1344382	HGNC	HGNC:2351
Creg2	1564056	316353	CREG2	1350803	200407	RGD	Creg2	1614842	263764	MGI:1928333	RGD	HGNC:14272
Creld1	1309412	312638	CRELD1	1319745	78987	HGNC	Creld1	1551256	171508	MGI:2152539	HGNC	HGNC:14630
Creld2	1310614	362978	CRELD2	1603954	79174	HGNC	Creld2	1321619	76737	MGI:1923987	HGNC	HGNC:28150
Crem	2402	25620	CREM	735941	1390	HGNC	Crem	735942	12916	MGI:88495	HGNC	HGNC:2352
Crh	620505	81648	CRH	730946	1392	HGNC	Crh	730947	12918	MGI:88496	HGNC	HGNC:2355
Crhbp	2403	29625	CRHBP	730851	1393	HGNC	Crhbp	730852	12919	MGI:88497	HGNC	HGNC:2356
Crhr1	61276	58959	CRHR1	734061	1394	HGNC	Crhr1	737026	12921	MGI:88498	HGNC	HGNC:2357
Crhr2	70547	64680	CRHR2	733138	1395	HGNC	Crhr2	733139	12922	MGI:894312	HGNC	HGNC:2358
Crim1	1308710	298744	CRIM1	1318641	51232	HGNC	Crim1	1318642	50766	MGI:1354756	HGNC	HGNC:2359
Crip1	1597237	691657	CRIP1	1348993	1396	HGNC	Crip1	1614474	12925	MGI:88501	HGNC	HGNC:2360
Crip2	1302959	338401	CRIP2	1351980	1397	HGNC	Crip2	1331956	68337	MGI:1915587	HGNC	HGNC:2361
Crip3	1565018	501100	CRIP3	1343897	401262	HGNC	Crip3	1319892	114570	MGI:2152434	HGNC	HGNC:17751
Cripak	9273430	103691737	CRIPAK	1602278	285464	HGNC						HGNC:26619
Cript	621545	56725	CRIPT	736668	9419	HGNC	Cript	736669	56724	MGI:1929655	HGNC	HGNC:14312
Crisp1	1590757	654517	CRISP1	1603324	167	HGNC	Crisp4	1623883	78081	MGI:1925331	HGNC	HGNC:304
Crisp2	621653	360445	CRISP2	1315322	7180	HGNC	Crisp2	733785	22024	MGI:98815	HGNC	HGNC:12024
Crisp3	619846	64827	CRISP3	1352578	10321	HGNC	Crisp1	732367	11571	MGI:102553	HGNC	HGNC:16904
Crispld1	1564813	316482	CRISPLD1	1605927	83690	HGNC	Crispld1	1620695	83691	MGI:1934666	HGNC	HGNC:18206
Crispld2	620860	171547	CRISPLD2	1605611	83716	HGNC	Crispld2	1553189	78892	MGI:1926142	HGNC	HGNC:25248
Crk	2405	54245	CRK	736380	1398	HGNC	Crk	736381	12928	MGI:88508	HGNC	HGNC:2362
Crkl	1308531	287942	CRKL	1318357	1399	RGD	Crkl	1318358	12929	MGI:104686	RGD	HGNC:2363
Crlf1	1311371	290655	CRLF1	1322794	9244	HGNC	Crlf1	1322795	12931	MGI:1340030	HGNC	HGNC:2364
Crlf2	621078	171499	CRLF2	1352132	64109	HGNC	Crlf2	1618389	57914	MGI:1889506	HGNC	HGNC:14281
Crlf3	621517	54395	CRLF3	1342810	51379	HGNC	Crlf3	732134	54394	MGI:1860086	HGNC	HGNC:17177
Crls1	1311037	366196	CRLS1	1322279	54675	HGNC	Crls1	1322280	66586	MGI:1913836	HGNC	HGNC:16148
Crmp1	2407	25415	CRMP1	731741	1400	HGNC	Crmp1	10395	12933	MGI:107793	HGNC	HGNC:2365
Crnde	10398753	106456572	CRNDE	4107742	643911	HGNC	Crnde	1615850	71296	MGI:1918546	HGNC	HGNC:37078
Crnkl1	620507	100910202	CRNKL1	733946	51340	RGD	Crnkl1	1550317	66877	MGI:1914127	RGD	HGNC:15762
Crnn	1311778	295186	CRNN	1323410	49860	HGNC	Crnn	1619680	381457	MGI:2685861	HGNC	HGNC:1230
Crocc	1305364	313663	CROCC	1313346	9696	HGNC	Crocc	1618151	230872	MGI:3529431	HGNC	HGNC:21299
Crocc2	7728853	102551034	CROCC2	10040878	728763	HGNC	Crocc2	1621187	381284	MGI:3045962	HGNC	HGNC:51677
Crot	70908	83842	CROT	732197	54677	HGNC	Crot	732198	74114	MGI:1921364	HGNC	HGNC:2366
Crp	2411	25419	CRP	736633	1401	HGNC	Crp	10398	12944	MGI:88512	HGNC	HGNC:2367
Crtac1	621085	171438	CRTAC1	737274	55118	HGNC	Crtac1	737275	72832	MGI:1920082	HGNC	HGNC:14882
Crtam	1304602	300649	CRTAM	1606263	56253	HGNC	Crtam	1312136	54698	MGI:1859822	HGNC	HGNC:24313
Crtap	7602347	102555086	CRTAP	1320245	10491	HGNC	Crtap	1320246	56693	MGI:1891221	HGNC	HGNC:2379
Crtc1	1589158	684527	CRTC1	1320323	23373	HGNC	Crtc1	1614777	382056	MGI:2142523	HGNC	HGNC:16062
Crtc2	1308903	310615	CRTC2	1603540	200186	HGNC	Crtc2	1332035	74343	MGI:1921593	HGNC	HGNC:27301
Crtc3	1309666	365297	CRTC3	1604314	64784	HGNC	Crtc3	1622286	70461	MGI:1917711	HGNC	HGNC:26148
Crx	620511	60446	CRX	733182	1406	HGNC	Crx	733183	12951	MGI:1194883	HGNC	HGNC:2383
Cry1	735083	299691	CRY1	1353919	1407	HGNC	Cry1	1553489	12952	MGI:1270841	HGNC	HGNC:2384
Cry2	620935	170917	CRY2	732507	1408	HGNC	Cry2	1558359	12953	MGI:1270859	HGNC	HGNC:2385
Cryaa	2413	24273	CRYAA	735272	1409	HGNC	Cryaa	10399	12954	MGI:88515	HGNC	HGNC:2388
Cryab	2414	25420	CRYAB	737518	1410	HGNC	Cryab	10400	12955	MGI:88516	HGNC	HGNC:2389
Cryba1	2415	25583	CRYBA1	736650	1411	HGNC	Cryba1	736651	12957	MGI:88518	HGNC	HGNC:2394
Cryba2	628768	286925	CRYBA2	1343426	1412	HGNC	Cryba2	1551141	12958	MGI:104336	HGNC	HGNC:2395
Cryba4	61962	64348	CRYBA4	733543	1413	HGNC	Cryba4	62255	12959	MGI:102716	HGNC	HGNC:2396
Crybb1	2416	25421	CRYBB1	731502	1414	HGNC	Crybb1	10401	12960	MGI:104992	HGNC	HGNC:2397
Crybb2	2417	25422	CRYBB2	734352	1415	HGNC	Crybb2	1552898	12961	MGI:88519	HGNC	HGNC:2398
Crybb3	61980	64349	CRYBB3	733594	1417	HGNC	Crybb3	62272	12962	MGI:102717	HGNC	HGNC:2400
Crybg1	1308629	309866	CRYBG1	1318513	202	HGNC	Crybg1	1318514	11630	MGI:109544	HGNC	HGNC:356
Crybg2	1308621	298543	CRYBG2	1318501	55057	HGNC	Crybg2	1318502	230806	MGI:1334463	HGNC	HGNC:17295
Crybg3	1305628	288204	CRYBG3	2301266	131544	HGNC	Crybg3	1313769	224273	MGI:2676311	HGNC	HGNC:34427
Cryga	1595217	684028	CRYGA	1351411	1418	RGD	Cryga	10406	12964	MGI:88521	RGD	HGNC:2408
Crygb	1584991	301468	CRYGB	1347974	1419	HGNC	Crygb	10407	12965	MGI:88522	HGNC	HGNC:2409
Crygc	2421	24277	CRYGC	736578	1420	HGNC	Crygc	10408	12966	MGI:88523	HGNC	HGNC:2410
Crygd	2422	24278	CRYGD	735833	1421	HGNC	Crygd	10409	12967	MGI:88524	HGNC	HGNC:2411
Crygn	1308547	296730	CRYGN	1318382	155051	HGNC	Crygn	1318383	214301	MGI:2449167	HGNC	HGNC:20458
Crygs	1587483	689897	CRYGS	1320030	1427	HGNC	Crygs	1320031	12970	MGI:1298216	HGNC	HGNC:2417
Cryl1	631427	290277	CRYL1	735568	51084	HGNC	Cryl1	735569	68631	MGI:1915881	HGNC	HGNC:18246
Crym	620943	117024	CRYM	734218	1428	RGD	Crym	1614466	12971	MGI:102675	RGD	HGNC:2418
Cryz	1311639	362061	CRYZ	1323202	1429	HGNC	Cryz	1323203	12972	MGI:88527	HGNC	HGNC:2419
Cryzl1	1310219	288256	CRYZL1	1320993	9946	HGNC	Cryzl1	1320994	66609	MGI:1913859	HGNC	HGNC:2420
Cs	620330	170587	CS	1606843	1431	HGNC	Cs	733217	12974	MGI:88529	HGNC	HGNC:2422
Csad	621030	60356	CSAD	732204	51380	HGNC	Csad	732205	246277	MGI:2180098	HGNC	HGNC:18966
Csdc2	628780	266600	CSDC2	1603657	27254	HGNC	Csdc2	1557846	105859	MGI:2146027	HGNC	HGNC:30359
Csde1	619726	117180	CSDE1	1607084	7812	HGNC	Csde1	1617362	229663	MGI:92356	HGNC	HGNC:29905
Cse1l	1307536	362273	CSE1L	1316788	1434	HGNC	Cse1l	1316789	110750	MGI:1339951	HGNC	HGNC:2431
Csf1	621063	78965	CSF1	731066	1435	HGNC	Csf1	731067	12977	MGI:1339753	HGNC	HGNC:2432
Csf1r	2425	307403	CSF1R	737004	1436	HGNC	Csf1r	10412	12978	MGI:1339758	HGNC	HGNC:2433
Csf2	621065	116630	CSF2	1354508	1437	HGNC	Csf2	1551314	12981	MGI:1339752	HGNC	HGNC:2434
Csf2ra	1594330	652957	CSF2RA	1351351	1438	HGNC	Csf2ra	1614464	12982	MGI:1339754	HGNC	HGNC:2435
Csf2rb	620189	171081	CSF2RB	1348418	1439	HGNC	Csf2rb2	1614463	12984	MGI:1339760	HGNC	HGNC:2436
Csf3	2426	25610	CSF3	1350955	1440	HGNC	Csf3	731416	12985	MGI:1339751	HGNC	HGNC:2438
Csf3r	1309114	298518	CSF3R	1319271	1441	HGNC	Csf3r	1319272	12986	MGI:1339755	HGNC	HGNC:2439
Csgalnact1	1307618	306375	CSGALNACT1	1601858	55790	HGNC	Csgalnact1	1316918	234356	MGI:2442354	HGNC	HGNC:24290
Csgalnact2	1563660	297554	CSGALNACT2	1604805	55454	HGNC	Csgalnact2	1556873	78752	MGI:1926002	HGNC	HGNC:24292
Csk	1308800	315707	CSK	1318780	1445	HGNC	Csk	1318781	12988	MGI:88537	HGNC	HGNC:2444
Csmd1	1305103	364634	CSMD1	1312937	64478	HGNC	Csmd1	1312938	94109	MGI:2137383	HGNC	HGNC:14026
Csmd2	1565728	313040	CSMD2	1347365	114784	HGNC	Csmd2	1615546	329942	MGI:2386401	HGNC	HGNC:19290
Csmd3	1594530	314942	CSMD3	1316806	114788	HGNC	Csmd3	1316807	239420	MGI:2386403	HGNC	HGNC:19291
Csn1s1	2430	24284	CSN1S1	1606842	1446	HGNC	Csn1s1	10414	12990	MGI:88540	HGNC	HGNC:2445
Csn2	61981	29173	CSN2	1352883	1447	HGNC	Csn2	62273	12991	MGI:88541	HGNC	HGNC:2447
Csn3	61990	29188	CSN3	1349233	1448	HGNC	Csn3	62282	12994	MGI:107461	HGNC	HGNC:2446
Csnk1a1	71098	113927	CSNK1A1	736167	1452	HGNC	Csnk1a1	736168	93687	MGI:1934950	HGNC	HGNC:2451
Csnk1d	71031	64462	CSNK1D	733311	1453	HGNC	Csnk1d	735980	104318	MGI:1355272	HGNC	HGNC:2452
Csnk1e	62045	58822	CSNK1E	732829	1454	HGNC	Csnk1e	62337	27373	MGI:1351660	HGNC	HGNC:2453
Csnk1g1	621404	64086	CSNK1G1	733469	53944	HGNC	Csnk1g1	736200	214897	MGI:2660884	HGNC	HGNC:2454
Csnk1g2	621407	65278	CSNK1G2	734368	1455	HGNC	Csnk1g2	734369	103236	MGI:1920014	HGNC	HGNC:2455
Csnk1g3	621408	64823	CSNK1G3	731819	1456	HGNC	Csnk1g3	1331990	70425	MGI:1917675	HGNC	HGNC:2456
Csnk2a1	621663	116549	CSNK2A1	733323	1457	HGNC	Csnk2a1	733324	12995	MGI:88543	HGNC	HGNC:2457
Csnk2a2	1306882	307641	CSNK2A2	1315751	1459	HGNC	Csnk2a2	1315752	13000	MGI:88547	HGNC	HGNC:2459
Csnk2b	619978	81650	CSNK2B	1347139	1460	HGNC	Csnk2b	1624107	13001	MGI:88548	HGNC	HGNC:2460
Cspg4	619942	81651	CSPG4	730838	1464	HGNC	Cspg4	730839	121021	MGI:2153093	HGNC	HGNC:2466
Cspg5	2431	50568	CSPG5	733098	10675	HGNC	Cspg5	735589	29873	MGI:1352747	HGNC	HGNC:2467
Cspp1	1307055	362472	CSPP1	1605630	79848	HGNC	Cspp1	1615722	211660	MGI:2681832	HGNC	HGNC:26193
Csrnp1	1305999	363165	CSRNP1	1314362	64651	HGNC	Csrnp1	1314363	215418	MGI:2387989	HGNC	HGNC:14300
Csrnp2	1308916	315308	CSRNP2	1318958	81566	HGNC	Csrnp2	1318959	207785	MGI:2386852	HGNC	HGNC:16006
Csrnp3	1306214	311093	CSRNP3	1605039	80034	HGNC	Csrnp3	1314705	77771	MGI:1925021	HGNC	HGNC:30729
Csrp1	62053	29276	CSRP1	737489	1465	HGNC	Csrp1	737490	13007	MGI:88549	HGNC	HGNC:2469
Csrp2	61950	29317	CSRP2	1352848	1466	HGNC	Csrp2	62243	13008	MGI:1202907	HGNC	HGNC:2470
Csrp3	71092	117505	CSRP3	733068	8048	HGNC	Csrp3	733069	13009	MGI:1330824	HGNC	HGNC:2472
Cst11	620589	245916	CST11	735574	140880	HGNC	Cst11	731484	78240	MGI:1925490	HGNC	HGNC:15959
Cst3	2432	25307	CST3	736914	1471	HGNC	Cst3	10415	13010	MGI:102519	HGNC	HGNC:2475
Cst5	1310978	366219	CST5	1322184	1473	HGNC	Cst10	1322185	58214	MGI:1930004	HGNC	HGNC:2477
Cst6	628799	171096	CST6	1352727	1474	HGNC	Cst6	733622	73720	MGI:1920970	HGNC	HGNC:2478
Cst7	1309154	296257	CST7	1342542	8530	HGNC	Cst7	1319337	13011	MGI:1298217	HGNC	HGNC:2479
Cst8	2434	29679	CST8	736077	10047	HGNC	Cst8	736078	13012	MGI:107161	HGNC	HGNC:2480
Cst9l	1311032	362231	CST9L	1322270	128821	HGNC	Cst9	1322271	13013	MGI:1340053	HGNC	HGNC:16233
Csta	1309603	288067	CSTA	1320029	1475	HGNC						HGNC:2481
Cstb	2435	25308	CSTB	735434	1476	HGNC	Cstb	10417	13014	MGI:109514	HGNC	HGNC:2482
Cstf1	1309267	311670	CSTF1	1319516	1477	HGNC	Cstf1	1319517	67337	MGI:1914587	HGNC	HGNC:2483
Cstf2	1596566	683927	CSTF2	1351144	1478	HGNC	Cstf2	1623038	108062	MGI:1343054	HGNC	HGNC:2484
Cstf2t	1310026	309338	CSTF2T	1320690	23283	HGNC	Cstf2t	1320691	83410	MGI:1932622	HGNC	HGNC:17086
Cstf3	1305901	362178	CSTF3	1314208	1479	HGNC	Cstf3	1552322	228410	MGI:1351825	HGNC	HGNC:2485
Cstl1	1307417	296220	CSTL1	1316602	128817	HGNC	Cstl1	1316603	228756	MGI:2652834	HGNC	HGNC:15958
Ct45a9	1592859	681682	CT45A9	9587877	102723680	HGNC	Gm648	1622871	270599	MGI:2685494	HGNC	HGNC:51262
Ct47b1	7519078	102553745	CT47B1	2306151	643311	HGNC	Gm6268	1619555	621901	MGI:3644556	HGNC	HGNC:33293
Ct55	1560456	317310	CT55	1353544	54967	RGD	4930502E18Rik	1616720	75013	MGI:1922263	RGD	HGNC:26047
Ctag2	1561702	501655	CTAG2	1344888	30848	HGNC	Gm6890	1618626	628518	MGI:3645826	HGNC	HGNC:2492
Ctbp1	2441	29382	CTBP1	732729	1487	HGNC	Ctbp1	737438	13016	MGI:1201685	HGNC	HGNC:2494
Ctbp2	68372	81717	CTBP2	68535	1488	HGNC	Ctbp2	68536	13017	MGI:1201686	HGNC	HGNC:2495
Ctbs	621338	81652	CTBS	1351227	1486	HGNC	Ctbs	732348	74245	MGI:1921495	HGNC	HGNC:2496
Ctc1	1563106	303238	CTC1	1604790	80169	HGNC	Ctc1	1319365	68964	MGI:1916214	HGNC	HGNC:26169
Ctcf	621344	83726	CTCF	733105	10664	HGNC	Ctcf	733106	13018	MGI:109447	HGNC	HGNC:13723
Ctcfl	2321501	100360757	CTCFL	1313529	140690	HGNC	Ctcfl	1620240	664799	MGI:3652571	HGNC	HGNC:16234
Ctdnep1	1310172	287447	CTDNEP1	1320917	23399	HGNC	Ctdnep1	1320918	67181	MGI:1914431	HGNC	HGNC:19085
Ctdp1	1311755	291414	CTDP1	1323374	9150	HGNC	Ctdp1	1323375	67655	MGI:1926953	HGNC	HGNC:2498
Ctdsp1	1305629	363249	CTDSP1	1313770	58190	HGNC	Ctdsp1	1313771	227292	MGI:2654470	HGNC	HGNC:21614
Ctdsp2	2319209	100365370	CTDSP2	1342553	10106	HGNC	Ctdsp2	1620864	52468	MGI:1098748	HGNC	HGNC:17077
Ctdspl	1304841	301056	CTDSPL	1345284	10217	HGNC	Ctdspl	1312513	69274	MGI:1916524	HGNC	HGNC:16890
Ctdspl2	1309219	311368	CTDSPL2	1605073	51496	HGNC	Ctdspl2	1319439	329506	MGI:1196405	HGNC	HGNC:26936
Ctf1	2442	29201	CTF1	1350898	1489	HGNC	Ctf1	736471	13019	MGI:105115	HGNC	HGNC:2499
Ctgf	621392	64032	CTGF	731013	1490	HGNC	Ctgf	731014	14219	MGI:95537	HGNC	HGNC:2500
Cth	2443	24962	CTH	732084	1491	HGNC	Cth	732085	107869	MGI:1339968	HGNC	HGNC:2501
Cthrc1	628801	282836	CTHRC1	1352911	115908	HGNC	Cthrc1	1550461	68588	MGI:1915838	HGNC	HGNC:18831
Ctif	1311887	364900	CTIF	1350648	9811	HGNC	Ctif	1323579	269037	MGI:2685518	HGNC	HGNC:23925
Ctla4	61975	63835	CTLA4	737465	1493	HGNC	Ctla4	737466	12477	MGI:88556	HGNC	HGNC:2505
Ctnna1	1359485	307505	CTNNA1	1348842	1495	HGNC	Ctnna1	1553700	12385	MGI:88274	HGNC	HGNC:2509
Ctnna2	1305060	297357	CTNNA2	1312865	1496	HGNC	Ctnna2	1619285	12386	MGI:88275	HGNC	HGNC:2510
Ctnna3	1562230	361839	CTNNA3	1320341	29119	HGNC	Ctnna3	1622110	216033	MGI:2661445	HGNC	HGNC:2511
Ctnnal1	1311434	298019	CTNNAL1	1322895	8727	HGNC	Ctnnal1	1553734	54366	MGI:1859649	HGNC	HGNC:2512
Ctnnb1	70487	84353	CTNNB1	733705	1499	HGNC	Ctnnb1	1550466	12387	MGI:88276	HGNC	HGNC:2514
Ctnnbip1	1562749	503000	CTNNBIP1	1350422	56998	HGNC	Ctnnbip1	1558093	67087	MGI:1915756	HGNC	HGNC:16913
Ctnnbl1	1563558	296320	CTNNBL1	1346196	56259	HGNC	Ctnnbl1	1557138	66642	MGI:1913892	HGNC	HGNC:15879
Ctnnd1	1305643	311163	CTNND1	1313793	1500	HGNC	Ctnnd1	1552257	12388	MGI:105100	HGNC	HGNC:2515
Ctnnd2	620734	114028	CTNND2	1353744	1501	HGNC	Ctnnd2	1551365	18163	MGI:1195966	HGNC	HGNC:2516
Ctns	1308466	287478	CTNS	1318250	1497	HGNC	Ctns	1318251	83429	MGI:1932872	HGNC	HGNC:2518
Ctps1	1311060	313560	CTPS1	1322315	1503	HGNC	Ctps	1322316	51797	MGI:1858304	HGNC	HGNC:2519
Ctps2	1563369	619580	CTPS2	1602693	56474	HGNC	Ctps2	1624024	55936	MGI:1933185	HGNC	HGNC:2520
Ctr9	1311097	293184	CTR9	1322372	9646	HGNC	Ctr9	1322373	22083	MGI:109345	HGNC	HGNC:16850
Ctrb1	2444	24291	CTRB2	1347928	440387	HGNC	Ctrb1	1551072	66473	MGI:88559	HGNC	HGNC:2522
Ctrc	1308379	362653	CTRC	1318112	11330	HGNC	Ctrc	1318113	76701	MGI:1923951	HGNC	HGNC:2523
Ctrl	621501	117184	CTRL	1346038	1506	HGNC	Ctrl	733172	109660	MGI:88558	HGNC	HGNC:2524
Ctsa	1309070	296370	CTSA	1319205	5476	HGNC	Ctsa	1319206	19025	MGI:97748	HGNC	HGNC:9251
Ctsb	621509	64529	CTSB	734437	1508	HGNC	Ctsb	1558619	13030	MGI:88561	HGNC	HGNC:2527
Ctsc	2445	25423	CTSC	736291	1075	HGNC	Ctsc	10421	13032	MGI:109553	HGNC	HGNC:2528
Ctsd	621511	171293	CTSD	1351014	1509	HGNC	Ctsd	732637	13033	MGI:88562	HGNC	HGNC:2529
Ctse	2446	25424	CTSE	736046	1510	HGNC	Ctse	10422	13034	MGI:107361	HGNC	HGNC:2530
Ctsf	1308181	361704	CTSF	1317809	8722	HGNC	Ctsf	1317810	56464	MGI:1861434	HGNC	HGNC:2531
Ctsg	1307681	290257	CTSG	1317010	1511	HGNC	Ctsg	1317011	13035	MGI:88563	HGNC	HGNC:2532
Ctsh	2447	25425	CTSH	735454	1512	HGNC	Ctsh	10423	13036	MGI:107285	HGNC	HGNC:2535
Ctsk	61810	29175	CTSK	734172	1513	HGNC	Ctsk	62102	13038	MGI:107823	HGNC	HGNC:2536
Ctsl	2448	25697	CTSL	736036	1514	RGD	Ctsl	10424	13039	MGI:88564	HGNC	HGNC:2537
Ctsm	631420	306720	CTSL3P	1604146	392360	HGNC						HGNC:33132
Ctso	1589156	684529	CTSO	1343138	1519	HGNC	Ctso	1618981	229445	MGI:2139628	HGNC	HGNC:2542
Ctss	621513	50654	CTSS	1350928	1520	HGNC	Ctss	731651	13040	MGI:107341	HGNC	HGNC:2545
Ctsw	1309354	293676	CTSW	1319657	1521	HGNC	Ctsw	1319658	13041	MGI:1338045	HGNC	HGNC:2546
Ctsz	708479	252929	CTSZ	1352898	1522	RGD	Ctsz	733536	64138	MGI:1891190	RGD	HGNC:2547
Cttn	619839	60465	CTTN	1352162	2017	HGNC	Cttn	731566	13043	MGI:99695	HGNC	HGNC:3338
Cttnbp2	628691	282587	CTTNBP2	1353355	83992	HGNC	Cttnbp2	1617585	30785	MGI:1353467	HGNC	HGNC:15679
Cttnbp2nl	1310822	310760	CTTNBP2NL	1607020	55917	HGNC	Cttnbp2nl	1321945	80281	MGI:1933137	HGNC	HGNC:25330
Ctu1	1308740	292847	CTU1	1602450	90353	HGNC	Ctu1	1318691	233189	MGI:2385277	HGNC	HGNC:29590
Ctu2	1562594	292069	CTU2	1604165	348180	HGNC	Ctu2	1551092	66965	MGI:1914215	HGNC	HGNC:28005
Ctxn1	2449	29145	CTXN1	1353903	404217	HGNC	Ctxn1	1620446	330695	MGI:88566	HGNC	HGNC:31108
Ctxn2	2311261	100302373	CTXN2	1351200	399697	HGNC	Ctxn2	1611008	381418	MGI:2139444	HGNC	HGNC:31109
Ctxn3	2300148	100188934	CTXN3	1604412	613212	HGNC	Ctxn3	1613815	629147	MGI:3642816	HGNC	HGNC:31110
Cubn	68355	80848	CUBN	68502	8029	HGNC	Cubn	68503	65969	MGI:1931256	HGNC	HGNC:2548
Cuedc1	1304861	303419	CUEDC1	1349850	404093	HGNC	Cuedc1	1550586	103841	MGI:2144281	HGNC	HGNC:31350
Cuedc2	1308096	294009	CUEDC2	1317669	79004	HGNC	Cuedc2	1317670	67116	MGI:1914366	HGNC	HGNC:28352
Cul1	1308157	362356	CUL1	1317768	8454	HGNC	Cul1	1317769	26965	MGI:1349658	HGNC	HGNC:2551
Cul2	1310644	361258	CUL2	1321670	8453	HGNC	Cul2	1321671	71745	MGI:1918995	HGNC	HGNC:2552
Cul3	1308190	301555	CUL3	1317824	8452	HGNC	Cul3	1317825	26554	MGI:1347360	HGNC	HGNC:2553
Cul4a	1563853	361181	CUL4A	1351332	8451	HGNC	Cul4a	1619917	99375	MGI:1914487	HGNC	HGNC:2554
Cul4b	1564494	302502	CUL4B	1342683	8450	HGNC	Cul4b	1557902	72584	MGI:1919834	HGNC	HGNC:2555
Cul5	621742	64624	CUL5	733947	8065	HGNC	Cul5	733948	75717	MGI:1922967	HGNC	HGNC:2556
Cul7	1587048	680835	CUL7	1314380	9820	HGNC	Cul7	1622331	66515	MGI:1913765	HGNC	HGNC:21024
Cul9	1562008	316228	CUL9	1604392	23113	HGNC	Cul9	1621446	78309	MGI:1925559	HGNC	HGNC:15982
Cuta	1303306	294288	CUTA	1346513	51596	HGNC	Cuta	1553737	67675	MGI:1914925	HGNC	HGNC:21101
Cutc	1304966	361760	CUTC	1312713	51076	HGNC	Cutc	1312714	66388	MGI:1913638	HGNC	HGNC:24271
Cux1	620618	116639	CUX1	1319831	1523	HGNC	Cux1	733203	13047	MGI:88568	HGNC	HGNC:2557
Cux2	1305967	288665	CUX2	1314310	23316	HGNC	Cux2	1314311	13048	MGI:107321	HGNC	HGNC:19347
Cuzd1	619771	117179	CUZD1	1353922	50624	HGNC	Cuzd1	733940	16433	MGI:1202881	HGNC	HGNC:17937
Cwc15	1310669	300361	CWC15	1604821	51503	HGNC	Cwc15	1321708	66070	MGI:1913320	HGNC	HGNC:26939
Cwc22	1565385	362153	CWC22	1605651	57703	RGD	Cwc22	1623091	80744	MGI:2136773	RGD	HGNC:29322
Cwc25	1305258	360613	CWC25	1603211	54883	HGNC	Cwc25	1332196	67480	MGI:1914730	HGNC	HGNC:25989
Cwc27	1310697	361887	CWC27	1321752	10283	HGNC	Cwc27	1321753	67285	MGI:1914535	HGNC	HGNC:10664
Cwf19l1	1304716	365465	CWF19L1	1312323	55280	HGNC	Cwf19l1	1312324	72502	MGI:1919752	HGNC	HGNC:25613
Cwf19l2	1310083	362804	CWF19L2	1320784	143884	HGNC	Cwf19l2	1320785	244672	MGI:1918023	HGNC	HGNC:26508
Cwh43	1310958	305307	CWH43	1602204	80157	HGNC	Cwh43	1332079	231293	MGI:2444131	HGNC	HGNC:26133
Cx3cl1	620458	89808	CX3CL1	735910	6376	HGNC	Cx3cl1	731691	20312	MGI:1097153	HGNC	HGNC:10647
Cx3cr1	620137	171056	CX3CR1	1352124	1524	HGNC	Cx3cr1	1552004	13051	MGI:1333815	HGNC	HGNC:2558
Cxadr	619794	89843	CXADR	1346916	1525	HGNC	Cxadr	733573	13052	MGI:1201679	HGNC	HGNC:2559
Cxcl1	619869	81503	CXCL1	1343759	2919	RGD	Cxcl1	732415	14825	MGI:108068	Transitive Ortholog Pipeline	HGNC:4602
Cxcl10	620209	245920	CXCL10	1352024	3627	HGNC	Cxcl10	1550709	15945	MGI:1352450	HGNC	HGNC:10637
Cxcl11	727827	305236	CXCL11	1316122	6373	HGNC	Cxcl11	1316123	56066	MGI:1860203	RGD	HGNC:10638
Cxcl12	3651	24772	CXCL12	737223	6387	HGNC	Cxcl12	11280	20315	MGI:103556	HGNC	HGNC:10672
Cxcl13	1564256	498335	CXCL13	1342514	10563	HGNC	Cxcl13	1556887	55985	MGI:1888499	HGNC	HGNC:10639
Cxcl14	1307406	306748	CXCL14	1316586	9547	HGNC	Cxcl14	1316587	57266	MGI:1888514	HGNC	HGNC:10640
Cxcl16	1562928	497942	CXCL16	1354459	58191	HGNC	Cxcl16	1558593	66102	MGI:1932682	HGNC	HGNC:16642
Cxcl17	1304717	308436	CXCL17	1602051	284340	HGNC	Cxcl17	1312325	232983	MGI:2387642	HGNC	HGNC:19232
Cxcl2	70069	114105	CXCL2	735621	2920	RGD	Cxcl2	733118	20310	MGI:1340094	HGNC	HGNC:4603
Cxcl3	621812	171551	CXCL1	1343759	2919	RGD	Cxcl3	1614055	330122	MGI:3037818	RGD	HGNC:4602
Cxcl6	708540	60665	CXCL6	1345336	6372	RGD	Cxcl5	1552792	20311	MGI:1096868	HGNC	HGNC:10643
Cxcl9	628798	246759	CXCL9	1348195	4283	HGNC	Cxcl9	1332044	17329	MGI:1352449	HGNC	HGNC:7098
Cxcr1	2905	54258	CXCR1	1353194	3577	HGNC	Cxcr1	733954	227288	MGI:2448715	HGNC	HGNC:6026
Cxcr2	2906	29385	CXCR2	735299	3579	HGNC	Cxcr2	735300	12765	MGI:105303	HGNC	HGNC:6027
Cxcr3	621528	84475	CXCR3	1350447	2833	HGNC	Cxcr3	733057	12766	MGI:1277207	HGNC	HGNC:4540
Cxcr4	620465	60628	CXCR4	732176	7852	HGNC	Cxcr4	732177	12767	MGI:109563	HGNC	HGNC:2561
Cxcr5	62010	29363	CXCR5	1345690	643	HGNC	Cxcr5	62302	12145	MGI:103567	HGNC	HGNC:1060
Cxcr6	1642118	100124593	CXCR6	1352090	10663	HGNC	Cxcr6	1621441	80901	MGI:1934582	HGNC	HGNC:16647
CXHXorf65	9078783	103690850	CXorf65	1606442	158830	HGNC	Gm614	1614874	245536	MGI:2685460	HGNC	HGNC:33713
Cxx1a	11409307	108352362					Rtl8a	1615127	66158	MGI:1913408	HGNC	
Cxxc1	1310755	291440	CXXC1	1321844	30827	HGNC	Cxxc1	1321845	74322	MGI:1921572	HGNC	HGNC:24343
Cxxc4	69228	83824	CXXC4	1354389	80319	HGNC	Cxxc4	736358	319478	MGI:2442112	HGNC	HGNC:24593
Cxxc5	1359466	291670	CXXC5	1345048	51523	HGNC	Cxxc5	1553694	67393	MGI:1914643	HGNC	HGNC:26943
Cyb561	1310987	303601	CYB561	1322199	1534	HGNC	Cyb561	1322200	13056	MGI:103253	HGNC	HGNC:2571
Cyb561a3	1304670	361729	CYB561A3	1350964	220002	HGNC	Cyb561a3	1615697	225912	MGI:2686925	HGNC	HGNC:23014
Cyb561d1	1310829	362017	CYB561D1	1321956	284613	HGNC	Cyb561d1	1619986	72023	MGI:1919273	HGNC	HGNC:26804
Cyb561d2	1359644	363137	CYB561D2	1353992	11068	HGNC	Cyb561d2	1552368	56368	MGI:1929280	HGNC	HGNC:30253
Cyb5a	620558	64001	CYB5A	736806	1528	HGNC	Cyb5a	732318	109672	MGI:1926952	HGNC	HGNC:2570
Cyb5b	621551	80773	CYB5B	735287	80777	HGNC	Cyb5b	731276	66427	MGI:1913677	HGNC	HGNC:24374
Cyb5d1	1559567	363629	CYB5D1	1603917	124637	HGNC	Cyb5d1	1621235	327951	MGI:2685586	HGNC	HGNC:26516
Cyb5d2	1359124	303293	CYB5D2	1606739	124936	HGNC	Cyb5d2	1619895	192986	MGI:2684848	HGNC	HGNC:28471
Cyb5r1	1306084	304805	CYB5R1	1314495	51706	HGNC	Cyb5r1	1619987	72017	MGI:1919267	HGNC	HGNC:13397
Cyb5r2	1308421	365345	CYB5R2	1602002	51700	HGNC	Cyb5r2	1553052	320635	MGI:2444415	HGNC	HGNC:24376
Cyb5r3	2502	25035	CYB5R3	731731	1727	HGNC	Cyb5r3	1557763	109754	MGI:94893	HGNC	HGNC:2873
Cyb5r4	621834	171015	CYB5R4	733318	51167	HGNC	Cyb5r4	1622875	266690	MGI:2386848	HGNC	HGNC:20147
Cyb5rl	1597451	689035	CYB5RL	2302325	606495	HGNC	Cyb5rl	1313425	230582	MGI:1919657	HGNC	HGNC:32220
Cyba	620573	79129	CYBA	734174	1535	HGNC	Cyba	734175	13057	MGI:1316658	HGNC	HGNC:2577
Cybb	620574	66021	CYBB	1350492	1536	HGNC	Cybb	733265	13058	MGI:88574	HGNC	HGNC:2578
Cybrd1	1305740	295669	CYBRD1	1313951	79901	HGNC	Cybrd1	1313952	73649	MGI:2654575	HGNC	HGNC:20797
Cyc1	1306597	300047	CYC1	1315303	1537	HGNC	Cyc1	1315304	66445	MGI:1913695	HGNC	HGNC:2579
Cycs	2451	25309	CYCS	1604618	54205	RGD	Cycs	10425	13063	MGI:88578	RGD	HGNC:19986
Cyct	2452	25310	CYCTP	2859621	360163	RGD	Cyct	10426	13067	MGI:88579	RGD	HGNC:24424
Cyfip1	1310332	308666	CYFIP1	1321175	23191	HGNC	Cyfip1	1321176	20430	MGI:1338801	HGNC	HGNC:13759
Cyfip2	1305048	303073	CYFIP2	1312845	26999	HGNC	Cyfip2	1312846	76884	MGI:1924134	HGNC	HGNC:13760
Cygb	69415	170520	CYGB	1345183	114757	HGNC	Cygb	733634	114886	MGI:2149481	HGNC	HGNC:16505
Cyhr1	2318728	100362155	CYHR1	1344193	50626	HGNC	Cyhr1	1557821	54151	MGI:1859320	HGNC	HGNC:17806
Cylc1	2323810	100359483	CYLC1	1348149	1538	HGNC	Cylc1	1615114	67407	MGI:1914657	HGNC	HGNC:2582
Cylc2	1562799	500458	CYLC2	1344761	1539	HGNC	Cylc2	1609730	74914	MGI:1922164	HGNC	HGNC:2583
Cyld	1308346	312937	CYLD	1319183	1540	HGNC	Cyld	1319184	74256	MGI:1921506	HGNC	HGNC:2584
Cyp11a1	69325	29680	CYP11A1	735631	1583	HGNC	Cyp11a1	735632	13070	MGI:88582	HGNC	HGNC:2590
Cyp11b2	2454	24294	CYP11B1	70835	1584	HGNC						HGNC:2591
Cyp11b3	727886	353498	CYP11B2	736494	1585	HGNC	Cyp11b1	10428	110115	MGI:88583	HGNC	HGNC:2592
Cyp17a1	2456	25146	CYP17A1	1350540	1586	HGNC	Cyp17a1	737222	13074	MGI:88586	HGNC	HGNC:2593
Cyp19a1	2457	25147	CYP19A1	1606587	1588	HGNC	Cyp19a1	737520	13075	MGI:88587	HGNC	HGNC:2594
Cyp1a1	2458	24296	CYP1A1	730870	1543	HGNC	Cyp1a1	10436	13076	MGI:88588	HGNC	HGNC:2595
Cyp1a2	2459	24297	CYP1A2	735711	1544	HGNC	Cyp1a2	10438	13077	MGI:88589	HGNC	HGNC:2596
Cyp1b1	2460	25426	CYP1B1	736765	1545	HGNC	Cyp1b1	10439	13078	MGI:88590	HGNC	HGNC:2597
Cyp20a1	735221	316435	CYP20A1	1606532	57404	HGNC	Cyp20a1	1553472	77951	MGI:1925201	HGNC	HGNC:20576
Cyp21a1	2461	24298	CYP21A1P	1347734	1590	RGD	Cyp21a1	10440	13079	MGI:88591	HGNC	HGNC:2599
Cyp24a1	2462	25279	CYP24A1	1606586	1591	HGNC	Cyp24a1	737342	13081	MGI:88593	HGNC	HGNC:2602
Cyp26a1	620161	154985	CYP26A1	731375	1592	HGNC	Cyp26a1	731376	13082	MGI:1096359	HGNC	HGNC:2603
Cyp26b1	631379	312495	CYP26B1	736189	56603	HGNC	Cyp26b1	1332006	232174	MGI:2176159	HGNC	HGNC:20581
Cyp26c1	1308843	308190	CYP26C1	1318849	340665	HGNC	Cyp26c1	1617885	546726	MGI:2679699	HGNC	HGNC:20577
Cyp27a1	727915	301517	CYP27A1	1346613	1593	HGNC	Cyp27a1	1550475	104086	MGI:88594	HGNC	HGNC:2605
Cyp27b1	69192	114700	CYP27B1	69201	1594	HGNC	Cyp27b1	736283	13115	MGI:1098274	HGNC	HGNC:2606
Cyp2a3	2465	24299	CYP2A7	1353273	1549	HGNC	Cyp2a5	731867	13087	MGI:88597	HGNC	HGNC:2611
Cyp2b1	2466	24300					Cyp2b10	1558311	13088	MGI:88598	RGD	
Cyp2b2	2467	361523					Cyp2b13	1624099	13089	MGI:88599	RGD	
Cyp2b3	628627	286953	CYP2B6	1346751	1555	HGNC	Cyp2b9	1624098	13094	MGI:88600	RGD	HGNC:2615
Cyp2c11	2469	29277	CYP2C9	1317784	1559	RGD	Cyp2c65|Cyp2c66	1317785|1616754	72303|69888	MGI:1919553|MGI:1917138	RGD|RGD	HGNC:2623
Cyp2c24	1563697	499353					Cyp2c55	1322741	72082	MGI:1919332	RGD	
Cyp2c6v1	619934	293989	CYP2C19	737416	1557	HGNC	Cyp2c38	1624096	13097	MGI:1306819	HGNC	HGNC:2621
Cyp2c79	1308166	293985	CYP2C8	1606589	1558	RGD	Cyp2c29	734157	13095	MGI:103238	Transitive Ortholog Pipeline	HGNC:2622
Cyp2d1	708427	266684	CYP2D7	1346997	1564	HGNC	Cyp2d10	1623319	13101	MGI:88602	HGNC	HGNC:2624
Cyp2d4	620640	171522	CYP2D6	736217	1565	HGNC	Cyp2d22	736218	56448	MGI:1929474	RGD	HGNC:2625
Cyp2e1	2475	25086	CYP2E1	1345007	1571	HGNC	Cyp2e1	10451	13106	MGI:88607	HGNC	HGNC:2631
Cyp2f4	2476	54246	CYP2F1	1351527	1572	HGNC	Cyp2f2	733763	13107	MGI:88608	HGNC	HGNC:2632
Cyp2g1	2477	25251	CYP2G1P	1347954	22952	HGNC	Cyp2g1	10452	13108	MGI:109612	HGNC	HGNC:2633
Cyp2j4	620007	65210	CYP2J2	1354467	1573	HGNC	Cyp2j9	1550962	74519	MGI:1921769	HGNC	HGNC:2634
Cyp2r1	1311866	361631	CYP2R1	1348432	120227	HGNC	Cyp2r1	1323547	244209	MGI:2449771	HGNC	HGNC:20580
Cyp2s1	1306078	308445	CYP2S1	1314487	29785	HGNC	Cyp2s1	1314488	74134	MGI:1921384	HGNC	HGNC:15654
Cyp2u1	1309433	310848	CYP2U1	1319774	113612	HGNC	Cyp2u1	1319775	71519	MGI:1918769	HGNC	HGNC:20582
Cyp2w1	1305193	288517	CYP2W1	1313076	54905	HGNC	Cyp2w1	1614687	545817	MGI:3616076	HGNC	HGNC:20243
Cyp39a1	1307471	301264	CYP39A1	1316685	51302	HGNC	Cyp39a1	1316686	56050	MGI:1927096	HGNC	HGNC:17449
Cyp3a18	628709	252931	CYP3A4	1352962	1576	HGNC	Cyp3a25	734261	56388	MGI:1930638	Transitive Ortholog Pipeline	HGNC:2637
Cyp3a62	1595919	170509	CYP3A7-CYP3A51P	9685972	100861540	HGNC						HGNC:51504
Cyp3a9	708392	171352	CYP3A5	1348646	1577	RGD	Cyp3a13	731686	13113	MGI:88610	RGD	HGNC:2638
Cyp46a1	1306605	362782	CYP46A1	1315314	10858	HGNC	Cyp46a1	1315315	13116	MGI:1341877	HGNC	HGNC:2641
Cyp4a1	68945	50549	CYP4A22	1603864	284541	HGNC	Cyp4a12b	1623316	13118	MGI:3611747	Transitive Ortholog Pipeline	HGNC:20575
Cyp4b1	2480	24307	CYP4B1	736540	1580	RGD	Cyp4b1	10457	13120	MGI:103225	RGD	HGNC:2644
Cyp4f1	70926	56266	CYP4F12	1351749	66002	HGNC	Cyp4f14	737265	64385	MGI:1927669	HGNC	HGNC:18857
Cyp4f18	1305261	290623	CYP4F3	1349362	4051	HGNC	Cyp4f18	1313186	72054	MGI:1919304	HGNC	HGNC:2646
Cyp4f39	1308796	299566	CYP4F22	1606166	126410	HGNC	Cyp4f39	1318775	320997	MGI:2445210	HGNC	HGNC:26820
Cyp4v3	708530	266761	CYP4V2	1312886	285440	HGNC	Cyp4v3	1312887	102294	MGI:2142763	HGNC	HGNC:23198
Cyp4x1	628719	246767	CYP4X1	731278	260293	HGNC	Cyp4x1	731279	81906	MGI:1932403	HGNC	HGNC:20244
Cyp51	2481	25427	CYP51A1	1345262	1595	HGNC	Cyp51	70832	13121	MGI:106040	HGNC	HGNC:2649
Cyp7a1	2482	25428	CYP7A1	69210	1581	HGNC	Cyp7a1	10458	13122	MGI:106091	HGNC	HGNC:2651
Cyp7b1	2483	25429	CYP7B1	735270	9420	HGNC	Cyp7b1	10459	13123	MGI:104978	HGNC	HGNC:2652
Cyp8b1	71016	81924	CYP8B1	736649	1582	HGNC	Cyp8b1	732213	13124	MGI:1338044	HGNC	HGNC:2653
Cyr61	620763	83476	CYR61	731720	3491	HGNC	Cyr61	731721	16007	MGI:88613	HGNC	HGNC:2654
Cys1	1596023	690489	CYS1	1606435	192668	HGNC	Cys1	1615201	12879	MGI:2177632	HGNC	HGNC:18525
Cysltr1	619796	114099	CYSLTR1	732524	10800	HGNC	Cysltr1	732525	58861	MGI:1926218	HGNC	HGNC:17451
Cysltr2	619797	170926	CYSLTR2	1352313	57105	HGNC	Cysltr2	732045	70086	MGI:1917336	HGNC	HGNC:18274
Cysrt1	1560880	499747	CYSRT1	1603334	375791	HGNC	Cysrt1	1622310	67859	MGI:1915109	HGNC	HGNC:30529
Cystm1	2323233	100363310	CYSTM1	1603605	84418	HGNC	Cystm1	1615904	66060	MGI:1913310	HGNC	HGNC:30239
Cyth1	620397	116691	CYTH1	736054	9267	HGNC	Cyth1	736055	19157	MGI:1334257	HGNC	HGNC:9501
Cyth2	620398	116692	CYTH2	737071	9266	HGNC	Cyth2	734081	19158	MGI:1334255	HGNC	HGNC:9502
Cyth3	620399	116693	CYTH3	1348510	9265	HGNC	Cyth3	1550153	19159	MGI:1335107	HGNC	HGNC:9504
Cyth4	1564842	500906	CYTH4	1345777	27128	HGNC	Cyth4	1557551	72318	MGI:2441702	HGNC	HGNC:9505
Cytip	1307990	311047	CYTIP	1317500	9595	HGNC	Cytip	1317501	227929	MGI:2183535	HGNC	HGNC:9506
Cytl1	1561846	498392	CYTL1	1351161	54360	HGNC	Cytl1	1615683	231162	MGI:2684993	HGNC	HGNC:24435
Cyyr1	1359578	304138	CYYR1	1354035	116159	HGNC	Cyyr1	1617376	224405	MGI:2152187	HGNC	HGNC:16274
D2hgdh	1307976	301624	D2HGDH	1606344	728294	HGNC	D2hgdh	1317480	98314	MGI:2138209	HGNC	HGNC:28358
Daam1	1305119	314212	DAAM1	1346826	23002	HGNC	Daam1	1312963	208846	MGI:1914596	HGNC	HGNC:18142
Daam2	1306128	316201	DAAM2	1314563	23500	HGNC	Daam2	1314564	76441	MGI:1923691	HGNC	HGNC:18143
Dab1	628770	266729	DAB1	1353804	1600	HGNC	Dab1	1558041	13131	MGI:108554	HGNC	HGNC:2661
Dab2	621007	79128	DAB2	731451	1601	HGNC	Dab2	731452	13132	MGI:109175	HGNC	HGNC:2662
Dab2ip	621686	192126	DAB2IP	732352	153090	HGNC	Dab2ip	1331914	69601	MGI:1916851	HGNC	HGNC:17294
Dach1	1592073	306096	DACH1	1606339	1602	HGNC	Dach1	1623315	13134	MGI:1277991	HGNC	HGNC:2663
Dach2	1561687	302333	DACH2	1354112	117154	HGNC	Dach2	1558216	93837	MGI:1890446	HGNC	HGNC:16814
Dact1	1564008	500666	DACT1	1348421	51339	HGNC	Dact1	1620056	59036	MGI:1891740	HGNC	HGNC:17748
Dact2	1310742	308212	DACT2	1321823	168002	HGNC	Dact2	1321824	240025	MGI:1920347	HGNC	HGNC:21231
Dact3	1563892	499088	DACT3	1601931	147906	HGNC	Dact3	1622550	629378	MGI:3654828	HGNC	HGNC:30745
Dad1	621028	192275	DAD1	1350029	1603	HGNC	Dad1	1551626	13135	MGI:101912	HGNC	HGNC:2664
Dag1	621890	114489	DAG1	1344302	1605	HGNC	Dag1	1552006	13138	MGI:101864	HGNC	HGNC:2666
Dagla	1359461	309207	DAGLA	1343376	747	HGNC	Dagla	1614089	269060	MGI:2677061	HGNC	HGNC:1165
Daglb	1310193	304289	DAGLB	1604501	221955	HGNC	Daglb	1332458	231871	MGI:2442032	HGNC	HGNC:28923
Dalrd3	1359206	363146	DALRD3	1352602	55152	HGNC	Dalrd3	1623200	67789	MGI:1915039	HGNC	HGNC:25536
Dancr	6489076	100912083	DANCR	1603384	57291	HGNC	Dancr	1615079	70036	MGI:1917286	HGNC	HGNC:28964
Dand5	1590249	685719	DAND5	1342724	199699	HGNC	Dand5	1620875	23863	MGI:1344365	HGNC	HGNC:26780
Dao	621138	114027	DAO	1350103	1610	HGNC	Dao	731443	13142	MGI:94859	HGNC	HGNC:2671
Dap	620641	64322	DAP	737267	1611	HGNC	Dap	737268	223453	MGI:1918190	HGNC	HGNC:2672
Dap3	1305339	295238	DAP3	1313309	7818	HGNC	Dap3	1313310	65111	MGI:1929538	HGNC	HGNC:2673
Dapk1	1311629	306722	DAPK1	1323186	1612	HGNC	Dapk1	1323187	69635	MGI:1916885	HGNC	HGNC:2674
Dapk2	1304708	300799	DAPK2	1312311	23604	HGNC	Dapk2	1312312	13143	MGI:1341297	HGNC	HGNC:2675
Dapk3	621766	64391	DAPK3	731385	1613	HGNC	Dapk3	731386	13144	MGI:1203520	HGNC	HGNC:2676
Dapl1	1309610	362136	DAPL1	1603932	92196	HGNC	Dapl1	1320040	76747	MGI:1923997	HGNC	HGNC:21490
Dapp1	1310189	362046	DAPP1	1320943	27071	HGNC	Dapp1	1320944	26377	MGI:1347063	HGNC	HGNC:16500
Dars	621167	116483	DARS	732389	1615	HGNC	Dars	732390	226414	MGI:2442544	HGNC	HGNC:2678
Dars2	1308286	304919	DARS2	1605663	55157	HGNC	Dars2	1550719	226539	MGI:2442510	HGNC	HGNC:25538
Daw1	1561436	363267	DAW1	1602062	164781	HGNC	Daw1	1615857	71227	MGI:1923089	HGNC	HGNC:26383
Daxx	621227	140926	DAXX	1345950	1616	HGNC	Daxx	732822	13163	MGI:1197015	HGNC	HGNC:2681
Dazap1	1305280	362836	DAZAP1	1313216	26528	HGNC	Dazap1	1313217	70248	MGI:1917498	HGNC	HGNC:2683
Dazap2	1307407	300235	DAZAP2	1316588	9802	HGNC	Dazap2	1316589	23994	MGI:1344344	HGNC	HGNC:2684
Dazl	1591714	680486	DAZL	1352695	1618	RGD	Dazl	1557990	13164	MGI:1342328	HGNC	HGNC:2685
Dbf4	1305854	312046	DBF4	1605697	10926	HGNC	Dbf4	1314137	27214	MGI:1351328	HGNC	HGNC:17364
Dbf4b	7649594	102547755	DBF4B	1604789	80174	HGNC	Gm39501	10034467	105243670	MGI:5622386	HGNC	HGNC:17883
Dbh	2489	25699	DBH	736659	1621	HGNC	Dbh	10460	13166	MGI:94864	HGNC	HGNC:2689
Dbi	2490	25045	DBI	736302	1622	HGNC	Dbi	10463	13167	MGI:94865	HGNC	HGNC:2690
Dbn1	70885	81653	DBN1	732725	1627	HGNC	Dbn1	737436	56320	MGI:1931838	HGNC	HGNC:2695
Dbndd1	1310008	361437	DBNDD1	1604304	79007	HGNC	Dbndd1	1320662	72185	MGI:1919435	HGNC	HGNC:28455
Dbndd2	1559521	499941	DBNDD2	1313063	55861	HGNC	Dbndd2	1323207	52840	MGI:106562	HGNC	HGNC:15881
Dbnl	70941	83527	DBNL	1606301	28988	HGNC	Dbnl	732540	13169	MGI:700006	HGNC	HGNC:2696
Dbp	2491	24309	DBP	733159	1628	HGNC	Dbp	10464	13170	MGI:94866	HGNC	HGNC:2697
Dbr1	1598038	681234	DBR1	1323625	51163	HGNC	Dbr1	1619922	83703	MGI:1931520	HGNC	HGNC:15594
Dbt	68403	29611	DBT	68592	1629	HGNC	Dbt	68593	13171	MGI:105386	HGNC	HGNC:2698
Dbx1	1308896	292934	DBX1	1605302	120237	HGNC	Dbx1	1318929	13172	MGI:94867	HGNC	HGNC:33185
Dbx2	1359605	541457	DBX2	1605171	440097	HGNC	Dbx2	1612423	223843	MGI:107445	HGNC	HGNC:33186
Dcaf1	1305176	315987	DCAF1	1605417	9730	HGNC	Dcaf1	1313049	321006	MGI:2445220	HGNC	HGNC:30911
Dcaf10	1304730	313242	DCAF10	1352348	79269	HGNC	Dcaf10	1550323	242418	MGI:2140179	HGNC	HGNC:23686
Dcaf11	1311288	305895	DCAF11	1322665	80344	HGNC	Dcaf11	1322666	28199	MGI:90168	HGNC	HGNC:20258
Dcaf12	1594034	682812	DCAF12	1346609	25853	RGD	Dcaf12	1623967	68970	MGI:1916220	RGD	HGNC:19911
Dcaf12l1	1563873	313296	DCAF12L1	1347831	139170	HGNC	Dcaf12l1	1558330	245404	MGI:2444462	HGNC	HGNC:29395
Dcaf12l2	1560768	298159	DCAF12L2	1603495	340578	HGNC	Dcaf12l2	1556896	245403	MGI:2445178	HGNC	HGNC:32950
Dcaf13	1308458	362902	DCAF13	1604028	25879	HGNC	Dcaf13	1614943	223499	MGI:2684929	HGNC	HGNC:24535
Dcaf15	1304881	304653	DCAF15	2306328	90379	HGNC	Dcaf15	1312576	212123	MGI:2684420	HGNC	HGNC:25095
Dcaf17	1565551	499807	DCAF17	1605035	80067	HGNC	Dcaf17	1621466	75763	MGI:1923013	HGNC	HGNC:25784
Dcaf4	1306241	362762	DCAF4	1314746	26094	HGNC	Dcaf4	1314747	73828	MGI:1921078	HGNC	HGNC:20229
Dcaf5	1306535	314273	DCAF5	1315207	8816	HGNC	Dcaf5	1315208	320808	MGI:2444785	HGNC	HGNC:20224
Dcaf6	1561961	289181	DCAF6	1350946	55827	HGNC	Dcaf6	1557468	74106	MGI:1921356	HGNC	HGNC:30002
Dcaf7	1305140	303602	DCAF7	1604053	10238	HGNC	Dcaf7	1553300	71833	MGI:1919083	HGNC	HGNC:30915
Dcaf8	1308513	364050	DCAF8	1349472	50717	HGNC	Dcaf8	1619059	98193	MGI:91860	HGNC	HGNC:24891
Dcakd	1359211	360639	DCAKD	1602678	79877	HGNC	Dcakd	1552046	68087	MGI:1915337	HGNC	HGNC:26238
Dcbld1	1307211	309773	DCBLD1	1353460	285761	HGNC	Dcbld1	1316270	66686	MGI:1913936	HGNC	HGNC:21479
Dcbld2	620543	155696	DCBLD2	1346250	131566	HGNC	Dcbld2	735559	73379	MGI:1920629	HGNC	HGNC:24627
Dcc	2492	25311	DCC	731288	1630	HGNC	Dcc	10465	13176	MGI:94869	HGNC	HGNC:2701
Dcdc1	6501637	100909811					Gm9342	2309710	668765	MGI:3779848	HGNC	
Dcdc2	1310227	291130	DCDC2	1321007	51473	HGNC	Dcdc2a	1622142	195208	MGI:2652818	HGNC	HGNC:18141
Dcdc2b	1583476	682416	DCDC2B	1604739	149069	RGD	Dcdc2b	5509679	100504491	MGI:2686212	HGNC	HGNC:32576
Dcdc2c	1559651	500637	DCDC2C	4144303	728597	HGNC	Dcdc2c	1616780	68511	MGI:1915761	Transitive Ortholog Pipeline	HGNC:32696
Dcdc5	1562221	295980	DCDC1	1351849	341019	HGNC	Dcdc5	1619698	329482	MGI:3045363	HGNC	HGNC:20625
Dchs1	1309878	308912	DCHS1	1349063	8642	HGNC	Dchs1	1616539	233651	MGI:2685011	HGNC	HGNC:13681
Dchs2	1563329	310550	DCHS2	1603301	54798	RGD	Dchs2	1618980	100534287	MGI:3645328	HGNC	HGNC:23111
Dck	620667	79127	DCK	1344747	1633	HGNC	Dck	1552352	13178	MGI:102726	HGNC	HGNC:2704
Dclk1	68437	83825	DCLK1	68655	9201	HGNC	Dclk1	68656	13175	MGI:1330861	HGNC	HGNC:2700
Dclk2	1308384	310698	DCLK2	1348460	166614	HGNC	Dclk2	1619992	70762	MGI:1918012	HGNC	HGNC:19002
Dclk3	1309232	316023	DCLK3	1352758	85443	HGNC	Dclk3	1618935	245038	MGI:3039580	HGNC	HGNC:19005
Dclre1a	1306156	292127	DCLRE1A	1314610	9937	HGNC	Dclre1a	1314611	55947	MGI:1930042	HGNC	HGNC:17660
Dclre1b	1310343	310745	DCLRE1B	1321192	64858	HGNC	Dclre1b	1321193	140917	MGI:2156057	HGNC	HGNC:17641
Dclre1c	708574	259171	DCLRE1C	1348428	64421	HGNC	Dclre1c	733256	227525	MGI:2441769	HGNC	HGNC:17642
Dcn	61895	29139	DCN	1346102	1634	HGNC	Dcn	62188	13179	MGI:94872	HGNC	HGNC:2705
Dcp1a	1561298	361109	DCP1A	1350050	55802	HGNC	Dcp1a	1557050	75901	MGI:1923151	HGNC	HGNC:18714
Dcp1b	1562214	500305	DCP1B	1348381	196513	HGNC	Dcp1b	1614826	319618	MGI:2442404	HGNC	HGNC:24451
Dcp2	1562909	291604	DCP2	1349747	167227	HGNC	Dcp2	1558618	70640	MGI:1917890	HGNC	HGNC:24452
Dcps	628887	266605	DCPS	1344529	28960	HGNC	Dcps	1551275	69305	MGI:1916555	HGNC	HGNC:29812
Dcst1	1307756	295246	DCST1	1602181	149095	HGNC	Dcst1	1615791	77772	MGI:1925022	HGNC	HGNC:26539
Dcst2	1564557	295247	DCST2	1606730	127579	RGD	Dcst2	1617224	329702	MGI:2685606	RGD	HGNC:26562
Dcstamp	1310435	299889	DCSTAMP	1321334	81501	HGNC	Dcstamp	1321335	75766	MGI:1923016	HGNC	HGNC:18549
Dct	1564975	290484	DCT	1342702	1638	HGNC	Dct	1557406	13190	MGI:102563	HGNC	HGNC:2709
Dctd	1359671	290741	DCTD	1349899	1635	HGNC	Dctd	1553363	320685	MGI:2444529	HGNC	HGNC:2710
Dctn1	62038	29167	DCTN1	1603060	1639	HGNC	Dctn1	62330	13191	MGI:107745	HGNC	HGNC:2711
Dctn2	1303182	299850	DCTN2	1352908	10540	HGNC	Dctn2	1553080	69654	MGI:107733	HGNC	HGNC:2712
Dctn3	1309547	362504	DCTN3	1319944	11258	HGNC	Dctn3	1319945	53598	MGI:1859251	HGNC	HGNC:2713
Dctn4	71023	84428	DCTN4	736897	51164	HGNC	Dctn4	733942	67665	MGI:1914915	HGNC	HGNC:15518
Dctn5	1305654	308961	DCTN5	1603378	84516	HGNC	Dctn5	1332187	59288	MGI:1891689	HGNC	HGNC:24594
Dctn6	1307549	290798	DCTN6	1316808	10671	HGNC	Dctn6	1316809	22428	MGI:1343154	HGNC	HGNC:16964
Dctpp1	620933	192252	DCTPP1	1601967	79077	HGNC	Dctpp1	733252	66422	MGI:1913672	HGNC	HGNC:28777
Dcun1d1	1309668	310324	DCUN1D1	1602219	54165	HGNC	Dcun1d1	1320133	114893	MGI:2150386	HGNC	HGNC:18184
Dcun1d2	1582994	688913	DCUN1D2	1323358	55208	RGD	Dcun1d2	1616661	102323	MGI:2142792	RGD	HGNC:20328
Dcun1d3	1308893	309035	DCUN1D3	1602987	123879	HGNC	Dcun1d3	1318924	233805	MGI:2679003	HGNC	HGNC:28734
Dcun1d4	1310422	360928	DCUN1D4	1604387	23142	HGNC	Dcun1d4	1321316	100737	MGI:2140972	HGNC	HGNC:28998
Dcun1d5	1307008	315405	DCUN1D5	1601949	84259	HGNC	Dcun1d5	1315947	76863	MGI:1924113	HGNC	HGNC:28409
Dcx	620670	84394	DCX	1348637	1641	HGNC	Dcx	731627	13193	MGI:1277171	HGNC	HGNC:2714
Dcxr	620031	171408	DCXR	733826	51181	HGNC	Dcxr	733827	67880	MGI:1915130	HGNC	HGNC:18985
Dda1	1584153	688813	DDA1	1601973	79016	RGD	Dda1	1623216	66498	MGI:1913748	RGD	HGNC:28360
Ddah1	70968	64157	DDAH1	1343347	23576	HGNC	Ddah1	736772	69219	MGI:1916469	HGNC	HGNC:2715
Ddah2	1302955	294239	DDAH2	1346413	23564	HGNC	Ddah2	1550062	51793	MGI:1859016	HGNC	HGNC:2716
Ddb1	621889	64470	DDB1	734016	1642	HGNC	Ddb1	734017	13194	MGI:1202384	HGNC	HGNC:2717
Ddb2	1310164	100362121	DDB2	1320906	1643	HGNC	Ddb2	1320907	107986	MGI:1355314	HGNC	HGNC:2718
Ddc	2494	24311	DDC	734177	1644	HGNC	Ddc	10469	13195	MGI:94876	HGNC	HGNC:2719
Ddhd1	1308576	305816	DDHD1	1318429	80821	HGNC	Ddhd1	1551033	114874	MGI:2150302	HGNC	HGNC:19714
Ddhd2	1585818	680971	DDHD2	1318138	23259	HGNC	Ddhd2	1619129	72108	MGI:1919358	HGNC	HGNC:29106
Ddi1	1559430	367012	DDI1	1604424	414301	HGNC	Ddi1	1621508	71829	MGI:1919079	HGNC	HGNC:18961
Ddi2	1311815	313668	DDI2	1603951	84301	HGNC	Ddi2	1323467	68817	MGI:1917244	HGNC	HGNC:24578
Ddias	1559690	499204	DDIAS	1602966	220042	HGNC	Ddias	1614299	74041	MGI:1921291	HGNC	HGNC:26351
Ddit3	62391	29467	DDIT3	69165	1649	HGNC	Ddit3	62396	13198	MGI:109247	HGNC	HGNC:2726
Ddit4	621731	140942	DDIT4	1346554	54541	HGNC	Ddit4	733067	74747	MGI:1921997	HGNC	HGNC:24944
Ddit4l	2322961	100363484	DDIT4L	1342784	115265	RGD	Ddit4l	733457	73284	MGI:1920534	RGD	HGNC:30555
Ddn	2497	25113	DDN	1345220	23109	HGNC	Ddn	69017	13199	MGI:108101	HGNC	HGNC:24458
Ddo	1595123	685325	DDO	1314668	8528	RGD	Ddo	1621516	70503	MGI:1925528	RGD	HGNC:2727
Ddost	1308970	313648	DDOST	1319052	1650	HGNC	Ddost	1319053	13200	MGI:1194508	HGNC	HGNC:2728
Ddr1	2252	25678	DDR1	735912	780	HGNC	Ddr1	10271	12305	MGI:99216	HGNC	HGNC:2730
Ddr2	619855	685781	DDR2	1312254	4921	HGNC	Ddr2	1312255	18214	MGI:1345277	HGNC	HGNC:2731
Ddrgk1	1309979	296162	DDRGK1	1320614	65992	HGNC	Ddrgk1	1557559	77006	MGI:1924256	HGNC	HGNC:16110
Ddt	61923	29318	DDT	1353002	1652	HGNC	Ddt	62216	13202	MGI:1298381	HGNC	HGNC:2732
Ddx1	619903	84474	DDX1	737232	1653	HGNC	Ddx1	737233	104721	MGI:2144727	HGNC	HGNC:2734
Ddx10	1308990	300710	DDX10	1319083	1662	HGNC	Ddx10	1617452	77591	MGI:1924841	HGNC	HGNC:2735
Ddx11	1306675	316767	DDX11	1315426	1663	HGNC	Ddx11	1550550	320209	MGI:2443590	HGNC	HGNC:2736
Ddx17	1304945	315133	DDX17	1312679	10521	HGNC	Ddx17	1550068	67040	MGI:1914290	HGNC	HGNC:2740
Ddx18	1549712	308490	DDX18	1348568	8886	HGNC	Ddx18	1557640	66942	MGI:1914192	HGNC	HGNC:2741
Ddx19a	1303136	292022	DDX19A	1349788	55308	RGD	Ddx19a	1550254	13680	MGI:99526	RGD	HGNC:25628
Ddx19b	1593382	690693	DDX19B	1346558	11269	RGD	Ddx19b	1557225	234733	MGI:2148251	RGD	HGNC:2742
Ddx20	621744	84473	DDX20	1320818	11218	HGNC	Ddx20	1320819	53975	MGI:1858415	HGNC	HGNC:2743
Ddx21	1307306	317399	DDX21	1312763	9188	HGNC	Ddx21	1312764	56200	MGI:1860494	HGNC	HGNC:2744
Ddx23	1308685	300208	DDX23	1318600	9416	HGNC	Ddx23	1318601	74351	MGI:1921601	HGNC	HGNC:17347
Ddx24	727929	373065	DDX24	1353174	57062	HGNC	Ddx24	1551493	27225	MGI:1351337	HGNC	HGNC:13266
Ddx25	68381	58856	DDX25	1353633	29118	HGNC	Ddx25	68551	30959	MGI:1353582	HGNC	HGNC:18698
Ddx27	1305634	362274	DDX27	1313779	55661	HGNC	Ddx27	1313780	228889	MGI:2385884	HGNC	HGNC:15837
Ddx28	1311976	364995	DDX28	1323712	55794	HGNC	Ddx28	1323713	71986	MGI:1919236	HGNC	HGNC:17330
Ddx31	1304895	311835	DDX31	1312596	64794	HGNC	Ddx31	1312597	227674	MGI:2682639	HGNC	HGNC:16715
Ddx39a	619920	89827	DDX39A	1350107	10212	HGNC	Ddx39	1551523	68278	MGI:1915528	HGNC	HGNC:17821
Ddx39b	70923	114612	DDX39B	737407	7919	HGNC	Ddx39b	737408	53817	MGI:99240	HGNC	HGNC:13917
Ddx3x	1564771	317335	DDX3X	1352934	1654	HGNC	Ddx3x	1557808	13205	MGI:103064	HGNC	HGNC:2745
Ddx3y	1309586	364073	DDX3Y	1348882	8653	HGNC	Ddx3y	1616820	26900	MGI:1349406	HGNC	HGNC:2699
Ddx4	1308793	310090	DDX4	1318770	54514	HGNC	Ddx4	1318771	13206	MGI:102670	HGNC	HGNC:18700
Ddx41	1311758	314336	DDX41	1323380	51428	HGNC	Ddx41	1323381	72935	MGI:1920185	HGNC	HGNC:18674
Ddx42	1304909	303607	DDX42	1312619	11325	HGNC	Ddx42	1312620	72047	MGI:1919297	HGNC	HGNC:18676
Ddx43	1586947	682138	DDX43	1345973	55510	HGNC	Ddx43	2295355	100048658	MGI:3642857	HGNC	HGNC:18677
Ddx46	708480	245957	DDX46	734266	9879	HGNC	Ddx46	734267	212880	MGI:1920895	HGNC	HGNC:18681
Ddx47	1310437	297685	DDX47	1321338	51202	HGNC	Ddx47	1321339	67755	MGI:1915005	HGNC	HGNC:18682
Ddx49	1311124	290660	DDX49	1322415	54555	HGNC	Ddx49	1621314	234374	MGI:2136689	HGNC	HGNC:18684
Ddx5	619906	287765	DDX5	1345493	1655	HGNC	Ddx5	1550564	13207	MGI:105037	HGNC	HGNC:2746
Ddx50	1310934	361848	DDX50	1322118	79009	HGNC	Ddx50	1322119	94213	MGI:2182303	HGNC	HGNC:17906
Ddx51	1309580	304570	DDX51	1319993	317781	HGNC	Ddx51	1553266	69663	MGI:1916913	HGNC	HGNC:20082
Ddx52	621743	85432	DDX52	1349454	11056	HGNC	Ddx52	1551975	78394	MGI:1925644	HGNC	HGNC:20038
Ddx54	1562539	360815	DDX54	1354287	79039	HGNC	Ddx54	1558473	71990	MGI:1919240	HGNC	HGNC:20084
Ddx55	2324094	100362764	DDX55	1323439	57696	HGNC	Ddx55	1323440	67848	MGI:1915098	HGNC	HGNC:20085
Ddx56	1303195	289780	DDX56	1349129	54606	HGNC	Ddx56	1553134	52513	MGI:1277172	HGNC	HGNC:18193
Ddx58	1309460	297989	DDX58	1319812	23586	HGNC	Ddx58	1319813	230073	MGI:2442858	HGNC	HGNC:19102
Ddx59	1359520	289402	DDX59	1606490	83479	HGNC	Ddx59	1552756	67997	MGI:1915247	HGNC	HGNC:25360
Ddx6	1564560	500988	DDX6	1349712	1656	HGNC	Ddx6	10470	13209	MGI:104976	HGNC	HGNC:2747
Deaf1	620671	83632	DEAF1	731970	10522	HGNC	Deaf1	731971	54006	MGI:1858496	HGNC	HGNC:14677
Decr1	70999	117543	DECR1	733605	1666	HGNC	Decr1	736377	67460	MGI:1914710	HGNC	HGNC:2753
Decr2	71002	64461	DECR2	735964	26063	HGNC	Decr2	735965	26378	MGI:1347059	HGNC	HGNC:2754
Dedd	620050	83631	DEDD	731723	9191	HGNC	Dedd	1550108	21945	MGI:1333874	HGNC	HGNC:2755
Dedd2	1588968	687118	DEDD2	1353632	162989	HGNC	Dedd2	1615883	67379	MGI:1914629	HGNC	HGNC:24450
Def6	1307945	309642	DEF6	1317434	50619	HGNC	Def6	1317435	23853	MGI:1346328	HGNC	HGNC:2760
Def8	1309008	307973	DEF8	1603215	54849	HGNC	Def8	1319110	23854	MGI:1346331	HGNC	HGNC:25969
Defa10	1587187	613221	DEFA1	1350464	1667	HGNC	Defa3	1622404	13237	MGI:94883	HGNC	HGNC:2761
Defa5	727951	286995	DEFA5	1345754	1670	HGNC	Defa17	1620877	23855	MGI:1345152	HGNC	HGNC:2764
Defa6	1562293	613223					Defa6	1556908	13240	MGI:99582	HGNC	
Defb1	619943	83687	DEFB1	737379	1672	HGNC	Defb1	732690	13214	MGI:1096878	HGNC	HGNC:2766
Defb12	1564879	641643	DEFB105B	1604132	504180	HGNC						HGNC:29930
Defb13	1559883	641626	DEFB107B	1602611	503614	HGNC	Defb13	1621278	246083	MGI:2179203	HGNC	HGNC:31918
Defb14	1561378	641627	DEFB103A	1354414	414325	HGNC	Defb14	1614133	244332	MGI:2675345	HGNC	HGNC:15967
Defb15	1563061	641645	DEFB106B	1604881	503841	HGNC	Defb15	1621279	246082	MGI:2179202	HGNC	HGNC:28879
Defb17	1565718	641658	DEFB110	1348391	245913	HGNC	Defb41	1616685	77673	MGI:1924923	HGNC	HGNC:18091
Defb18	1559758	641655	DEFB113	1346729	245927	HGNC	Defb18	1619473	654460	MGI:3648148	HGNC	HGNC:18094
Defb2	1566125	641631					Defb2	1622413	13215	MGI:1338754	RGD	
Defb20	1565177	641641	DEFB128	1352295	245939	HGNC	Defb20	1615569	319579	MGI:2442320	HGNC	HGNC:18106
Defb21	1562393	641636	DEFB118	1344518	117285	HGNC	Defb21	1622776	403172	MGI:2684967	HGNC	HGNC:16196
Defb22	708352	171412	DEFB126	1352735	81623	HGNC	Defb22	1617141	442835	MGI:3045368	HGNC	HGNC:15900
Defb23	1560097	641621	DEFB129	1347595	140881	HGNC	Defb23	1613820	629114	MGI:3644405	HGNC	HGNC:16218
Defb24	1559541	641632	DEFB119	1606419	245932	HGNC	Defb19	1615624	246700	MGI:2385955	HGNC	HGNC:18099
Defb25	1564765	641644	DEFB124	1347867	245937	HGNC	Defb25	1619474	654459	MGI:3651158	HGNC	HGNC:18104
Defb26	1564413	641629	DEFB125	1342634	245938	HGNC	Defb26	1619476	654457	MGI:3643488	HGNC	HGNC:18105
Defb28	1565792	641628	DEFB115	1351953	245929	HGNC	Defb28	1617890	545475	MGI:3650536	HGNC	HGNC:18096
Defb29	1564030	641519	DEFB116	1344787	245930	HGNC	Defb29	1623922	75400	MGI:1922650	HGNC	HGNC:18097
Defb30	1559641	641656	DEFB135	2307454	613209	HGNC	Defb30	1617485	73670	MGI:1920920	HGNC	HGNC:32400
Defb36	1564902	641640	DEFB123	1351372	245936	HGNC	Defb36	1622876	266620	MGI:2385956	HGNC	HGNC:18103
Defb4	619944	64389	DEFB4A	1348794	1673	HGNC	Defb4	733314	56519	MGI:1927667	HGNC	HGNC:2767
Defb41	1562459	641650	DEFB130A	1350712	245940	HGNC	Defb47	1619471	654465	MGI:3644478	HGNC	HGNC:18107
Defb42	1560445	641657	DEFB109B	2311618	641517	HGNC	Defb48	1613936	432867	MGI:3646223	HGNC	HGNC:33469
Defb43	1566384	641651	DEFB131A	1343551	644414	HGNC	Defb43	1619475	654458	MGI:3647180	HGNC	HGNC:18108
Defb44	1562179	641652	DEFB136	2307453	613210	HGNC	Defb42	1617873	619548	MGI:3033850	HGNC	HGNC:34433
Defb49	1560245	641653	DEFB133	1348474	403339	HGNC						HGNC:31331
Defb5	1563630	641624	DEFB4B	1625102	100289462	HGNC						HGNC:30193
Degs1	70917	58970	DEGS1	1605117	8560	HGNC	Degs1	1552689	13244	MGI:1097711	HGNC	HGNC:13709
Degs2	1305023	314438	DEGS2	1352357	123099	HGNC	Degs2	1551204	70059	MGI:1917309	HGNC	HGNC:20113
Dek	1303246	306817	DEK	1349075	7913	HGNC	Dek	1553392	110052	MGI:1926209	HGNC	HGNC:2768
Dennd1a	1307927	311913	DENND1A	1317405	57706	HGNC	Dennd1a	1621336	227801	MGI:2442794	HGNC	HGNC:29324
Dennd1b	1308441	289051	DENND1B	1318210	163486	HGNC	Dennd1b	1621225	329260	MGI:2447812	HGNC	HGNC:28404
Dennd1c	1590869	363326	DENND1C	1345609	79958	HGNC	Dennd1c	1557410	70785	MGI:1918035	HGNC	HGNC:26225
Dennd2a	1306142	312257	DENND2A	1314588	27147	HGNC	Dennd2a	1620636	209773	MGI:2444961	HGNC	HGNC:22212
Dennd2c	1308197	295333	DENND2C	1604979	163259	HGNC	Dennd2c	1317836	329727	MGI:3036254	HGNC	HGNC:24748
Dennd2d	1305120	310772	DENND2D	1602459	79961	HGNC	Dennd2d	1619128	72121	MGI:2181193	HGNC	HGNC:26192
Dennd3	1311559	315055	DENND3	1605083	22898	HGNC	Dennd3	1619909	105841	MGI:2146009	HGNC	HGNC:29134
Dennd4a	1562639	315756	DENND4A	1349929	10260	HGNC	Dennd4a	1323101	102442	MGI:2142979	HGNC	HGNC:24321
Dennd4b	1560320	361987	DENND4B	1344276	9909	HGNC	Dennd4b	1618163	229541	MGI:2446201	HGNC	HGNC:29044
Dennd4c	1308489	313340	DENND4C	1318285	55667	HGNC	Dennd4c	1318286	329877	MGI:1914769	HGNC	HGNC:26079
Dennd5a	1306759	308942	DENND5A	1315561	23258	HGNC	Dennd5a	1315562	19347	MGI:1201681	HGNC	HGNC:19344
Dennd5b	2318606	100365679	DENND5B	1605273	160518	HGNC	Dennd5b	1617988	320560	MGI:2444273	HGNC	HGNC:28338
Dennd6a	1306064	306229	DENND6A	1606682	201627	HGNC	Dennd6a	1314464	211922	MGI:2442980	HGNC	HGNC:26635
Dennd6b	1308012	362983	DENND6B	1606364	414918	HGNC	Dennd6b	1317536	69440	MGI:1916690	HGNC	HGNC:32690
Denr	1584200	687565	DENR	1351149	8562	HGNC	Denr	1318002	68184	MGI:1915434	HGNC	HGNC:2769
Depdc1	1306987	295538	DEPDC1	1315914	55635	HGNC	Depdc1a	1552596	76131	MGI:1923381	HGNC	HGNC:22949
Depdc1b	1305799	310074	DEPDC1B	1314052	55789	HGNC	Depdc1b	1550310	218581	MGI:2145425	HGNC	HGNC:24902
Depdc5	1311535	305464	DEPDC5	1323042	9681	HGNC	Depdc5	1323043	277854	MGI:2141101	HGNC	HGNC:18423
Depdc7	1309720	295971	DEPDC7	1602447	91614	HGNC	Depdc7	1320212	211896	MGI:2139258	HGNC	HGNC:29899
Depp1	1565700	500300	DEPP1	1352536	11067	HGNC	8430408G22Rik	1623004	213393	MGI:1918730	HGNC	HGNC:23355
Deptor	1561030	314979	DEPTOR	1344261	64798	RGD	Deptor	1620688	97998	MGI:2146322	RGD	HGNC:22953
Dera	1589836	690945	DERA	1352250	51071	RGD	Dera	1551123	232449	MGI:1913762	RGD	HGNC:24269
Derl1	1311835	362912	DERL1	1346784	79139	HGNC	Derl1	1553812	67819	MGI:1915069	HGNC	HGNC:28454
Derl2	6496100	100910823	DERL2	1344289	51009	HGNC	Derl2	1614978	116891	MGI:2151483	HGNC	HGNC:17943
Derl3	1597373	690315	DERL3	1353725	91319	HGNC	Derl3	1558335	70377	MGI:1917627	HGNC	HGNC:14236
Des	620686	64362	DES	1347887	1674	HGNC	Des	1551179	13346	MGI:94885	HGNC	HGNC:2770
Desi1	1305776	315160	DESI1	1607044	27351	HGNC	Desi1	1314012	28075	MGI:106313	HGNC	HGNC:24577
Desi2	1359392	289277	DESI2	1603047	51029	HGNC	Desi2	1552667	78825	MGI:1926075	HGNC	HGNC:24264
Det1	1309793	308775	DET1	1348990	55070	HGNC	Det1	1616703	76375	MGI:1923625	HGNC	HGNC:25477
Deup1	1306632	315438	DEUP1	1606948	159989	HGNC	Deup1	1315358	234964	MGI:2443026	HGNC	HGNC:26344
Dexi	1564938	497857	DEXI	1603056	28955	HGNC	Dexi	1615912	58239	MGI:1926236	HGNC	HGNC:13267
Dffa	620334	114214	DFFA	1606338	1676	HGNC	Dffa	734110	13347	MGI:1196227	HGNC	HGNC:2772
Dffb	620335	84359	DFFB	731033	1677	HGNC	Dffb	731034	13368	MGI:1196287	HGNC	HGNC:2773
Dgat1	628673	84497	DGAT1	731052	8694	HGNC	Dgat1	731053	13350	MGI:1333825	HGNC	HGNC:2843
Dgat2	620329	252900	DGAT2	1352737	84649	HGNC	Dgat2	1551902	67800	MGI:1915050	HGNC	HGNC:16940
Dgat2l6	1596935	678749	DGAT2L6	1602812	347516	HGNC	Dgat2l6	1607119	668257	MGI:3045268	HGNC	HGNC:23250
Dgcr2	1310567	360742	DGCR2	1321547	9993	RGD	Dgcr2	1321548	13356	MGI:892866	RGD	HGNC:2845
Dgcr6	1309390	303794	DGCR6	1319711	8214	HGNC	Dgcr6	1319712	13353	MGI:1202877	HGNC	HGNC:2846
Dgcr8	1306365	287954	DGCR8	1314941	54487	HGNC	Dgcr8	1619064	94223	MGI:2151114	HGNC	HGNC:2847
Dgka	70904	140866	DGKA	732760	1606	HGNC	Dgka	732761	13139	MGI:102952	HGNC	HGNC:2849
Dgkb	2488	54248	DGKB	731815	1607	HGNC	Dgkb	736089	217480	MGI:2442474	HGNC	HGNC:2850
Dgkd	1563309	368088	DGKD	1323099	8527	HGNC	Dgkd	1323100	227333	MGI:2138334	HGNC	HGNC:2851
Dgke	1560914	497978	DGKE	1347499	8526	HGNC	Dgke	1623248	56077	MGI:1889276	HGNC	HGNC:2852
Dgkg	2499	25666	DGKG	733742	1608	HGNC	Dgkg	733743	110197	MGI:105060	HGNC	HGNC:2853
Dgkh	1561955	361076	DGKH	1352279	160851	HGNC	Dgkh	1623684	380921	MGI:2444188	HGNC	HGNC:2854
Dgki	735049	688705	DGKI	1343674	9162	HGNC	Dgki	1621241	320127	MGI:2443430	HGNC	HGNC:2855
Dgkk	1561510	367745	DGKK	1603361	139189	HGNC	Dgkk	1614802	331374	MGI:3580254	HGNC	HGNC:32395
Dgkq	2320722	100361138	DGKQ	1318208	1609	HGNC	Dgkq	1318209	110524	MGI:102918	HGNC	HGNC:2856
Dgkz	70929	81821	DGKZ	733860	8525	HGNC	Dgkz	736760	104418	MGI:1278339	HGNC	HGNC:2857
Dglucy	1311756	362769	DGLUCY	1323376	80017	HGNC	Dglucy	1323377	217830	MGI:2444813	HGNC	HGNC:20498
Dguok	1304799	297389	DGUOK	1312453	1716	HGNC	Dguok	1312454	27369	MGI:1351602	HGNC	HGNC:2858
Dhcr24	1306529	298298	DHCR24	1315197	1718	HGNC	Dhcr24	1315198	74754	MGI:1922004	HGNC	HGNC:2859
Dhcr7	621769	64191	DHCR7	731755	1717	HGNC	Dhcr7	731756	13360	MGI:1298378	HGNC	HGNC:2860
Dhdds	1311560	298541	DHDDS	1323083	79947	HGNC	Dhdds	1323084	67422	MGI:1914672	HGNC	HGNC:20603
Dhdh	1588686	691002	DHDH	1323810	27294	HGNC	Dhdh	1553886	71755	MGI:1919005	HGNC	HGNC:17887
Dhfr	2500	24312	DHFR	736871	1719	HGNC	Dhfr	10471	13361	MGI:94890	HGNC	HGNC:2861
Dhh	620711	84380	DHH	1345874	50846	HGNC	Dhh	1552726	13363	MGI:94891	HGNC	HGNC:2865
Dhodh	68352	65156	DHODH	68497	1723	HGNC	Dhodh	68498	56749	MGI:1928378	HGNC	HGNC:2867
Dhps	1303326	288923	DHPS	1602903	1725	HGNC	Dhps	1551890	330817	MGI:2683592	HGNC	HGNC:2869
Dhrs1	1359172	290234	DHRS1	1352104	115817	HGNC	Dhrs1	1551026	52585	MGI:1196314	HGNC	HGNC:16445
Dhrs11	1307935	360583	DHRS11	1601851	79154	HGNC	Dhrs11	1317419	192970	MGI:2652816	HGNC	HGNC:28639
Dhrs13	1305508	303275	DHRS13	1603266	147015	HGNC	Dhrs13	1332457	70451	MGI:1917701	HGNC	HGNC:28326
Dhrs2	1583909	691464	DHRS2	1321774	10202	HGNC	Dhrs2	1553561	71412	MGI:1918662	HGNC	HGNC:18349
Dhrs3	1305584	313689	DHRS3	1313699	9249	HGNC	Dhrs3	1313700	20148	MGI:1315215	HGNC	HGNC:17693
Dhrs4	708482	266686	DHRS4	732149	10901	HGNC	Dhrs4	732150	28200	MGI:90169	HGNC	HGNC:16985
Dhrs7	1565002	299135	DHRS7	1317573	51635	HGNC	Dhrs7	1557400	66375	MGI:1913625	HGNC	HGNC:21524
Dhrs7b	1311243	287380	DHRS7B	1601764	25979	HGNC	Dhrs7b	1322597	216820	MGI:2384931	HGNC	HGNC:24547
Dhrs7c	1306989	287411	DHRS7C	1602060	201140	HGNC	Dhrs7c	1315918	68460	MGI:1915710	HGNC	HGNC:32423
Dhrs9	620655	170635	DHRS9	736293	10170	HGNC	Dhrs9	733519	241452	MGI:2442798	HGNC	HGNC:16888
Dhrsx	1305017	288525	DHRSX	1344855	207063	HGNC	Dhrsx	1312796	236082	MGI:2181510	HGNC	HGNC:18399
Dhtkd1	1308092	361272	DHTKD1	1317663	55526	HGNC	Dhtkd1	1317664	209692	MGI:2445096	HGNC	HGNC:23537
Dhx15	1308072	289693	DHX15	1317633	1665	RGD	Dhx15	1317634	13204	MGI:1099786	RGD	HGNC:2738
Dhx16	1302963	294232	DHX16	1344132	8449	HGNC	Dhx16	1552119	69192	MGI:1916442	HGNC	HGNC:2739
Dhx29	2318361	100362324	DHX29	1318664	54505	HGNC	Dhx29	1318665	218629	MGI:2145374	HGNC	HGNC:15815
Dhx30	1308888	367172	DHX30	1318916	22907	HGNC	Dhx30	1318917	72831	MGI:1920081	HGNC	HGNC:16716
Dhx32	1311740	361667	DHX32	1323353	55760	HGNC	Dhx32	1323354	101437	MGI:2141813	HGNC	HGNC:16717
Dhx33	1307239	287464	DHX33	1316314	56919	HGNC	Dhx33	1316315	216877	MGI:2445102	HGNC	HGNC:16718
Dhx34	1584452	684903	DHX34	1605422	9704	HGNC	Dhx34	1622281	71723	MGI:1918973	HGNC	HGNC:16719
Dhx35	1311165	362260	DHX35	1322480	60625	HGNC	Dhx35	1322481	71715	MGI:1918965	HGNC	HGNC:15861
Dhx36	1308767	310461	DHX36	1318732	170506	HGNC	Dhx36	1318733	72162	MGI:1919412	HGNC	HGNC:14410
Dhx37	1306837	288647	DHX37	1315679	57647	HGNC	Dhx37	1623018	208144	MGI:3028576	HGNC	HGNC:17210
Dhx38	1310345	292007	DHX38	1321196	9785	HGNC	Dhx38	1321197	64340	MGI:1927617	HGNC	HGNC:17211
Dhx40	1359618	287595	DHX40	1350869	79665	HGNC	Dhx40	1553793	67487	MGI:1914737	HGNC	HGNC:18018
Dhx57	1310340	366532	DHX57	1321188	90957	HGNC	Dhx57	1623041	106794	MGI:2147067	HGNC	HGNC:20086
Dhx58	1310093	303538	DHX58	1603964	79132	HGNC	Dhx58	1320800	80861	MGI:1931560	HGNC	HGNC:29517
Dhx8	1310723	287727	DHX8	1321795	1659	HGNC	Dhx8	1321796	217207	MGI:1306823	HGNC	HGNC:2749
Dhx9	1308548	304859	DHX9	1318384	1660	HGNC	Dhx9	1318385	13211	MGI:108177	HGNC	HGNC:2750
Diablo	1310885	288753	DIABLO	1322043	56616	RGD	Diablo	1322044	66593	MGI:1913843	RGD	HGNC:21528
Diaph1	1310707	307483	DIAPH1	1321771	1729	HGNC	Diaph1	1321772	13367	MGI:1194490	HGNC	HGNC:2876
Diaph2	1564399	317189	DIAPH2	1346222	1730	HGNC	Diaph2	1557319	54004	MGI:1858500	HGNC	HGNC:2877
Diaph3	1593287	290396	DIAPH3	1350370	81624	HGNC	Diaph3	1314906	56419	MGI:1927222	HGNC	HGNC:15480
Dicer1	1309381	299284	DICER1	1319699	23405	HGNC	Dicer1	1319700	192119	MGI:2177178	HGNC	HGNC:17098
Dido1	1311173	362286	DIDO1	1322490	11083	HGNC	Dido1	1620876	23856	MGI:1344352	HGNC	HGNC:2680
Diexf	1359148	305076	DIEXF	1604367	27042	HGNC	Diexf	1619010	215193	MGI:2138080	HGNC	HGNC:28440
Dimt1	1311752	294718	DIMT1	1603655	27292	HGNC	Dimt1	1323370	66254	MGI:1913504	HGNC	HGNC:30217
Dio1	2504	25430	DIO1	735269	1733	HGNC	Dio1	10474	13370	MGI:94896	HGNC	HGNC:2883
Dio2	68418	65162	DIO2	735779	1734	HGNC	Dio2	68620	13371	MGI:1338833	HGNC	HGNC:2884
Dio3	68420	29475	DIO3	68623	1735	HGNC	Dio3	68624	107585	MGI:1306782	HGNC	HGNC:2885
Dio3os	7653627	102546650	DIO3OS	1349148	64150	HGNC	Dio3os	1614034	353504	MGI:2664395	HGNC	HGNC:20348
Dip2a	1582897	690211	DIP2A	1319135	23181	HGNC	Dip2a	1558474	64451	MGI:2385920	HGNC	HGNC:17217
Dip2b	1305671	300231	DIP2B	1605978	57609	HGNC	Dip2b	1313839	239667	MGI:2145977	HGNC	HGNC:29284
Dip2c	1560155	307067	DIP2C	1346607	22982	HGNC	Dip2c	1620639	208440	MGI:1920179	HGNC	HGNC:29150
Diras1	1310445	366826	DIRAS1	1321350	148252	HGNC	Diras1	1321351	208666	MGI:2183442	HGNC	HGNC:19127
Diras2	1305580	291006	DIRAS2	1313693	54769	HGNC	Diras2	1619186	68203	MGI:1915453	HGNC	HGNC:19323
Diras3	1565168	366733	DIRAS3	1343615	9077	HGNC	Gm266	1619015	212539	MGI:2685112	RGD	HGNC:687
Dirc2	1310939	303902	DIRC2	1322124	84925	HGNC	Dirc2	1322125	224132	MGI:2387188	HGNC	HGNC:16628
Dis3	1304646	306103	DIS3	1312206	22894	HGNC	Dis3	1312207	72662	MGI:1919912	HGNC	HGNC:20604
Dis3l	1308959	363077	DIS3L	1606984	115752	HGNC	Dis3l	1332008	213550	MGI:2143272	HGNC	HGNC:28698
Dis3l2	1560168	367307	DIS3L2	1604754	129563	HGNC	Dis3l2	1557512	208718	MGI:2442555	HGNC	HGNC:28648
Disc1	631359	307940	DISC1	736704	27185	HGNC	Disc1	1332081	244667	MGI:2447658	HGNC	HGNC:2888
Disp1	1307675	289338	DISP1	1317002	84976	HGNC	Disp1	1317003	68897	MGI:1916147	HGNC	HGNC:19711
Disp2	1309569	311324	DISP2	1319977	85455	HGNC	Disp2	1319978	214240	MGI:2388733	HGNC	HGNC:19712
Disp3	1305820	313705	DISP3	1603018	57540	HGNC	Disp3	1552022	242748	MGI:2444403	HGNC	HGNC:29251
Dixdc1	1309902	363062	DIXDC1	1320498	85458	HGNC	Dixdc1	1617970	330938	MGI:2679721	HGNC	HGNC:23695
Dkc1	621780	170944	DKC1	1349510	1736	HGNC	Dkc1	1615626	245474	MGI:1861727	HGNC	HGNC:2890
Dkk1	1307313	293897	DKK1	1316435	22943	RGD	Dkk1	1316436	13380	MGI:1329040	RGD	HGNC:2891
Dkk2	1308639	295445	DKK2	1344026	27123	HGNC	Dkk2	1558139	56811	MGI:1890663	HGNC	HGNC:2892
Dkk3	621846	171548	DKK3	1353433	27122	HGNC	Dkk3	732521	50781	MGI:1354952	HGNC	HGNC:2893
Dkk4	1563172	502097	DKK4	1318528	27121	HGNC	Dkk4	1318529	234130	MGI:2385299	HGNC	HGNC:2894
Dkkl1	1563523	499150	DKKL1	1350645	27120	HGNC	Dkkl1	1624042	50722	MGI:1354963	HGNC	HGNC:16528
Dlat	619859	81654	DLAT	735273	1737	HGNC	Dlat	735274	235339	MGI:2385311	HGNC	HGNC:2896
Dlc1	68416	58834	DLC1	68616	10395	HGNC	Dlc1	68617	50768	MGI:1354949	HGNC	HGNC:2897
Dld	735073	298942	DLD	1348290	1738	HGNC	Dld	1552468	13382	MGI:107450	HGNC	HGNC:2898
Dlec1	1561649	501070	DLEC1	1604836	9940	HGNC	Dlec1	1620468	320256	MGI:2443671	HGNC	HGNC:2899
Dleu7	1305071	290308	DLEU7	1605843	220107	HGNC	Dleu7	1614145	239133	MGI:2447771	HGNC	HGNC:17567
Dlg1	2505	25252	DLG1	731903	1739	HGNC	Dlg1	10475	13383	MGI:107231	HGNC	HGNC:2900
Dlg2	619895	64053	DLG2	731938	1740	HGNC	Dlg2	731939	23859	MGI:1344351	HGNC	HGNC:2901
Dlg3	68423	58948	DLG3	68628	1741	HGNC	Dlg3	68629	53310	MGI:1888986	HGNC	HGNC:2902
Dlg4	68424	29495	DLG4	68630	1742	HGNC	Dlg4	68631	13385	MGI:1277959	HGNC	HGNC:2903
Dlg5	1308753	305645	DLG5	1318707	9231	HGNC	Dlg5	1318708	71228	MGI:1918478	HGNC	HGNC:2904
Dlgap1	620223	65040	DLGAP1	734098	9229	HGNC	Dlgap1	1332498	224997	MGI:1346065	HGNC	HGNC:2905
Dlgap2	620224	116681	DLGAP2	1345358	9228	HGNC	Dlgap2	1332049	244310	MGI:2443181	HGNC	HGNC:2906
Dlgap3	708349	286923	DLGAP3	1347439	58512	HGNC	Dlgap3	1331884	242667	MGI:3039563	HGNC	HGNC:30368
Dlgap4	708350	286930	DLGAP4	1605091	22839	HGNC	Dlgap4	1331940	228836	MGI:2138865	HGNC	HGNC:24476
Dlgap5	1311247	289997	DLGAP5	1322602	9787	HGNC	Dlgap5	1322603	218977	MGI:2183453	HGNC	HGNC:16864
Dlk1	619931	114587	DLK1	732542	8788	HGNC	Dlk1	732543	13386	MGI:94900	HGNC	HGNC:2907
Dlk2	1309143	316232	DLK2	1319320	65989	HGNC	Dlk2	1319321	106565	MGI:2146838	HGNC	HGNC:21113
Dll1	70949	84010	DLL1	733842	28514	HGNC	Dll1	733843	13388	MGI:104659	HGNC	HGNC:2908
Dll3	70953	114125	DLL3	735462	10683	HGNC	Dll3	731402	13389	MGI:1096877	HGNC	HGNC:2909
Dll4	1309740	311332	DLL4	1320241	54567	HGNC	Dll4	1320242	54485	MGI:1859388	HGNC	HGNC:2910
Dlst	1359615	299201	DLST	1351694	1743	HGNC	Dlst	1551842	78920	MGI:1926170	HGNC	HGNC:2911
Dlx1	1309593	296500	DLX1	1320012	1745	HGNC	Dlx1	1320013	13390	MGI:94901	HGNC	HGNC:2914
Dlx2	1304853	296499	DLX2	1312529	1746	HGNC	Dlx2	1312530	13392	MGI:94902	HGNC	HGNC:2915
Dlx3	1304875	287638	DLX3	1312567	1747	HGNC	Dlx3	1312568	13393	MGI:94903	HGNC	HGNC:2916
Dlx4	1308744	303469	DLX4	1318695	1748	HGNC	Dlx4	1318696	13394	MGI:94904	HGNC	HGNC:2917
Dlx5	2506	25431	DLX5	733723	1749	HGNC	Dlx5	10476	13395	MGI:101926	HGNC	HGNC:2918
Dlx6	1561539	500023	DLX6	1347834	1750	HGNC	Dlx6	1557991	13396	MGI:101927	HGNC	HGNC:2919
Dmac1	1309148	298147	DMAC1	1319327	90871	HGNC	Dmac1	1319328	66928	MGI:1914178	HGNC	HGNC:30536
Dmac2	1549698	361520	DMAC2	1605674	55101	HGNC	Dmac2	1557140	66349	MGI:1913599	HGNC	HGNC:25496
Dmap1	1311295	298447	DMAP1	1322676	55929	HGNC	Dmap1	1322677	66233	MGI:1913483	HGNC	HGNC:18291
Dmbt1	61984	170568	DMBT1	735357	1755	HGNC	Dmbt1	62276	12945	MGI:106210	HGNC	HGNC:2926
Dmbx1	1308265	313512	DMBX1	1317940	127343	HGNC	Dmbx1	1623847	140477	MGI:2153518	HGNC	HGNC:19026
Dmc1	1307611	362960	DMC1	1316904	11144	HGNC	Dmc1	1316905	13404	MGI:105393	HGNC	HGNC:2927
Dmd	2507	24907	DMD	736976	1756	HGNC	Dmd	10479	13405	MGI:94909	HGNC	HGNC:2928
Dmgdh	620453	245961	DMGDH	731431	29958	HGNC	Dmgdh	731432	74129	MGI:1921379	HGNC	HGNC:24475
Dmkn	1561521	361548	DMKN	1605012	93099	HGNC	Dmkn	1557282	73712	MGI:1920962	HGNC	HGNC:25063
Dmp1	2508	25312	DMP1	736576	1758	HGNC	Dmp1	736577	13406	MGI:94910	HGNC	HGNC:2932
Dmpk	1309825	308405	DMPK	1320371	1760	RGD	Dmpk	1553318	13400	MGI:94906	RGD	HGNC:2933
Dmrt1	621640	114498	DMRT1	732173	1761	HGNC	Dmrt1	1553207	50796	MGI:1354733	HGNC	HGNC:2934
Dmrt2	1309047	309430	DMRT2	1319169	10655	HGNC	Dmrt2	1319170	226049	MGI:1330307	HGNC	HGNC:2935
Dmrt3	1306043	293976	DMRT3	1314434	58524	HGNC	Dmrt3	1314435	240590	MGI:2449470	HGNC	HGNC:13909
Dmrta1	1309796	313352	DMRTA1	1320325	63951	HGNC	Dmrta1	1320326	242523	MGI:2653627	HGNC	HGNC:13826
Dmrta2	1308173	313471	DMRTA2	1343593	63950	HGNC	Dmrta2	1317797	242620	MGI:2653629	HGNC	HGNC:13908
Dmrtb1	1560921	313484	DMRTB1	1349847	63948	HGNC	Dmrtb1	1557880	56296	MGI:1927125	HGNC	HGNC:13913
Dmrtc1a	11451771	108348153	DMRTC1	1346508	63947	RGD	Dmrtc1a	1619135	70887	MGI:1918137	RGD	HGNC:13910
Dmrtc1c1	1359563	363483					Dmrtc1c1	1617510	71083	MGI:1918333	RGD	
Dmrtc2	1583739	499100	DMRTC2	1345316	63946	RGD	Dmrtc2	1557115	71241	MGI:1918491	RGD	HGNC:13911
Dmtf1	70966	114485	DMTF1	736177	9988	HGNC	Dmtf1	736178	23857	MGI:1344415	HGNC	HGNC:14603
Dmtn	1311419	361069	DMTN	1322873	2039	HGNC	Dmtn	1322874	13829	MGI:99670	HGNC	HGNC:3382
Dmwd	1594179	680252	DMWD	1346083	1762	HGNC	Dmwd	1315600	13401	MGI:94907	HGNC	HGNC:2936
Dmxl1	1307692	307429	DMXL1	1317027	1657	RGD	Dmxl1	1552763	240283	MGI:2443926	RGD	HGNC:2937
Dmxl2	1586163	315676	DMXL2	1347338	23312	RGD	Dmxl2	1623772	235380	MGI:2444630	RGD	HGNC:2938
Dnaaf1	1310542	361419	DNAAF1	1606172	123872	HGNC	Dnaaf1	1552620	68270	MGI:1915520	HGNC	HGNC:30539
Dnaaf2	1310311	362746	DNAAF2	1321142	55172	HGNC	Dnaaf2	1321143	109065	MGI:1923566	HGNC	HGNC:20188
Dnaaf3	2323487	100359753	DNAAF3	1602406	352909	HGNC	Dnaaf3	1619616	436022	MGI:3588207	HGNC	HGNC:30492
Dnaaf4	1549760	363096	DNAAF4	1343869	161582	HGNC	Dyx1c1	1558065	67685	MGI:1914935	HGNC	HGNC:21493
Dnaaf5	1566028	304332	DNAAF5	1606283	54919	HGNC	Dnaaf5	1615463	433956	MGI:3616079	HGNC	HGNC:26013
Dnah1	621795	171339	DNAH1	1343402	25981	HGNC	Dnah1	1617422	110084	MGI:107721	HGNC	HGNC:2940
Dnah10	619988	117252	DNAH10	733008	196385	HGNC	Dnah10	733009	56087	MGI:1860299	HGNC	HGNC:2941
Dnah11	621088	117253	DNAH11	1348566	8701	HGNC	Dnah11	1620923	13411	MGI:1100864	HGNC	HGNC:2942
Dnah12	619990	252959	DNAH12	1603257	201625	HGNC	Dnah12	2292264	110083	MGI:107720	HGNC	HGNC:2943
Dnah14	1582826	690288	DNAH14	1350731	127602	HGNC	Dnah14	1620566	240960	MGI:2444525	HGNC	HGNC:2945
Dnah17	1563805	287845	DNAH17	1345551	8632	HGNC	Dnah17	1557330	69926	MGI:1917176	HGNC	HGNC:2946
Dnah2	1565087	303242	DNAH2	1343596	146754	HGNC	Dnah2	1557075	327954	MGI:107731	HGNC	HGNC:2948
Dnah3	1305855	117249	DNAH3	1314138	55567	HGNC	Dnah3	1615518	381917	MGI:2683040	HGNC	HGNC:2949
Dnah5	1560828	294854	DNAH5	1348406	1767	HGNC	Dnah5	1558622	110082	MGI:107718	HGNC	HGNC:2950
Dnah6	621797	117250	DNAH6	1347757	1768	HGNC	Dnah6	1551162	330355	MGI:107744	HGNC	HGNC:2951
Dnah7	621798	252893	DNAH7	1317528	56171	HGNC	Dnah7b	1617371	227058	MGI:2684953	HGNC	HGNC:18661
Dnah8	619986	207117	DNAH8	1348996	1769	HGNC	Dnah8	1552725	13417	MGI:107714	HGNC	HGNC:2952
Dnah9	621799	117251	DNAH9	1313302	1770	HGNC	Dnah9	1322974	237806	MGI:1289279	HGNC	HGNC:2953
Dnai1	1565671	500442	DNAI1	1346895	27019	HGNC	Dnaic1	1556874	68922	MGI:1916172	HGNC	HGNC:2954
Dnai2	1359602	360654	DNAI2	1347605	64446	HGNC	Dnaic2	1615480	432611	MGI:2685574	HGNC	HGNC:18744
Dnaja1	620942	65028	DNAJA1	734413	3301	HGNC	Dnaja1	1552918	15502	MGI:1270129	HGNC	HGNC:5229
Dnaja2	71001	84026	DNAJA2	732533	10294	HGNC	Dnaja2	732534	56445	MGI:1931882	HGNC	HGNC:14884
Dnaja3	1306527	360481	DNAJA3	1315195	9093	HGNC	Dnaja3	1552474	83945	MGI:1933786	HGNC	HGNC:11808
Dnaja4	1310035	300721	DNAJA4	1320703	55466	HGNC	Dnaja4	1320704	58233	MGI:1927638	HGNC	HGNC:14885
Dnajb1	1304725	361384	DNAJB1	1312336	3337	HGNC	Dnajb1	1312337	81489	MGI:1931874	HGNC	HGNC:5270
Dnajb11	1307373	360734	DNAJB11	1316536	51726	HGNC	Dnajb11	1316537	67838	MGI:1915088	HGNC	HGNC:14889
Dnajb12	1359677	294513	DNAJB12	1348292	54788	HGNC	Dnajb12	1558423	56709	MGI:1931881	HGNC	HGNC:14891
Dnajb13	1359131	308857	DNAJB13	1603338	374407	HGNC	Dnajb13	1553442	69387	MGI:1916637	HGNC	HGNC:30718
Dnajb14	1591949	499716	DNAJB14	1605332	79982	HGNC	Dnajb14	1620789	70604	MGI:1917854	HGNC	HGNC:25881
Dnajb2	1591035	689593	DNAJB2	1318848	3300	HGNC	Dnajb2	1616809	56812	MGI:1928739	HGNC	HGNC:5228
Dnajb3	1594215	680216	DNAJB3	1602396	414061	HGNC	Dnajb3	1614453	15504	MGI:1306822	HGNC	HGNC:32397
Dnajb4	1305826	295549	DNAJB4	1314092	11080	HGNC	Dnajb4	1314093	67035	MGI:1914285	HGNC	HGNC:14886
Dnajb5	1307453	313811	DNAJB5	1316654	25822	HGNC	Dnajb5	1620860	56323	MGI:1930018	HGNC	HGNC:14887
Dnajb6	1308207	362293	DNAJB6	1349519	10049	HGNC	Dnajb6	1317852	23950	MGI:1344381	HGNC	HGNC:14888
Dnajb7	1589047	685839	DNAJB7	1353448	150353	HGNC	Dnajb7	1620062	57755	MGI:1914012	HGNC	HGNC:24986
Dnajb8	1561981	500253	DNAJB8	1343992	165721	HGNC	Dnajb8	1557173	56691	MGI:1922801	HGNC	HGNC:23699
Dnajb9	3070	24908	DNAJB9	737476	4189	HGNC	Dnajb9	737477	27362	MGI:1351618	HGNC	HGNC:6968
Dnajc1	2322144	100360412	DNAJC1	1318035	64215	HGNC	Dnajc1	1318036	13418	MGI:103268	HGNC	HGNC:20090
Dnajc10	1307813	295690	DNAJC10	1317224	54431	HGNC	Dnajc10	1317225	66861	MGI:1914111	HGNC	HGNC:24637
Dnajc11	1307731	362666	DNAJC11	1317094	55735	HGNC	Dnajc11	1317095	230935	MGI:2443386	HGNC	HGNC:25570
Dnajc12	1591898	619393	DNAJC12	1602472	56521	HGNC	Dnajc12	1623260	30045	MGI:1353428	HGNC	HGNC:28908
Dnajc13	1308046	363127	DNAJC13	1317589	23317	HGNC	Dnajc13	1317590	235567	MGI:2676368	HGNC	HGNC:30343
Dnajc14	620489	114481	DNAJC14	1349604	85406	HGNC	Dnajc14	731984	74330	MGI:1921580	HGNC	HGNC:24581
Dnajc15	1307154	290370	DNAJC15	1316177	29103	HGNC	Dnajc15	1615130	66148	MGI:1913398	HGNC	HGNC:20325
Dnajc16	1359395	362652	DNAJC16	1603691	23341	HGNC	Dnajc16	1551694	214063	MGI:2442146	HGNC	HGNC:29157
Dnajc17	1308015	311329	DNAJC17	1602696	55192	HGNC	Dnajc17	1552145	69408	MGI:1916658	HGNC	HGNC:25556
Dnajc18	1310237	291677	DNAJC18	1602641	202052	HGNC	Dnajc18	1551212	76594	MGI:1923844	HGNC	HGNC:28429
Dnajc19	1560220	502525	DNAJC19	1603908	131118	HGNC	Dnajc19	1623214	67713	MGI:1914963	HGNC	HGNC:30528
Dnajc2	620524	116456	DNAJC2	733241	27000	HGNC	Dnajc2	733242	22791	MGI:99470	HGNC	HGNC:13192
Dnajc21	621729	192210	DNAJC21	734039	134218	HGNC	Dnajc21	1622206	78244	MGI:1925371	HGNC	HGNC:27030
Dnajc22	1311098	362998	DNAJC22	1602458	79962	HGNC	Dnajc22	1332532	72778	MGI:1920028	HGNC	HGNC:25802
Dnajc24	1564710	362184	DNAJC24	1350551	120526	HGNC	Dnajc24	1558096	99349	MGI:1919522	HGNC	HGNC:26979
Dnajc25	1561488	362526	DNAJC25	1603327	548645	HGNC	Dnajc25	1616740	72429	MGI:1919679	HGNC	HGNC:34187
Dnajc27	1564414	298859	DNAJC27	1602712	51277	HGNC	Dnajc27	1557308	217378	MGI:2443036	HGNC	HGNC:30290
Dnajc28	1359589	360699	DNAJC28	1353353	54943	HGNC	Dnajc28	1551340	246738	MGI:2181053	HGNC	HGNC:1297
Dnajc3	708518	63880	DNAJC3	1347817	5611	HGNC	Dnajc3	733235	100037258	MGI:107373	HGNC	HGNC:9439
Dnajc30	1595783	368190	DNAJC30	1348350	84277	HGNC	Dnajc30	1557907	66114	MGI:1913364	HGNC	HGNC:16410
Dnajc4	1308693	361717	DNAJC4	1318614	3338	HGNC	Dnajc4	1318615	57431	MGI:1927346	HGNC	HGNC:5271
Dnajc5	620516	79130	DNAJC5	1344057	80331	HGNC	Dnajc5	731705	13002	MGI:892995	HGNC	HGNC:16235
Dnajc5b	1562486	499579	DNAJC5B	1348913	85479	HGNC	Dnajc5b	1557658	66326	MGI:1913576	HGNC	HGNC:24138
Dnajc5g	1307426	366567	DNAJC5G	1316617	285126	HGNC	Dnajc5g	1616544	231098	MGI:3045263	HGNC	HGNC:24844
Dnajc6	1309900	313409	DNAJC6	1320495	9829	HGNC	Dnajc6	1320496	72685	MGI:1919935	HGNC	HGNC:15469
Dnajc7	1303226	303536	DNAJC7	1349384	7266	HGNC	Dnajc7	1551318	56354	MGI:1928373	HGNC	HGNC:12392
Dnajc8	1306024	313035	DNAJC8	1314401	22826	HGNC	Dnajc8	1314402	68598	MGI:1915848	HGNC	HGNC:15470
Dnajc9	1305009	364240	DNAJC9	1312781	23234	HGNC	Dnajc9	1312782	108671	MGI:1915326	HGNC	HGNC:19123
Dnal1	1591349	685664	DNAL1	1320134	83544	HGNC	Dnal1	1320135	105000	MGI:1921462	HGNC	HGNC:23247
Dnal4	1309099	300078	DNAL4	1319248	10126	RGD	Dnal4	1319249	54152	MGI:1859217	RGD	HGNC:2955
Dnali1	1309260	298524	DNALI1	1319504	7802	HGNC	Dnali1	1319505	75563	MGI:1922813	HGNC	HGNC:14353
Dnase1	2510	25633	DNASE1	736197	1773	HGNC	Dnase1	736198	13419	MGI:103157	HGNC	HGNC:2956
Dnase1l1	1359588	363522	DNASE1L1	1348755	1774	HGNC	Dnase1l1	1550351	69537	MGI:109628	HGNC	HGNC:2957
Dnase1l2	1583566	681124	DNASE1L2	1318821	1775	HGNC	Dnase1l2	1318822	66705	MGI:1913955	HGNC	HGNC:2958
Dnase1l3	620669	116687	DNASE1L3	733865	1776	HGNC	Dnase1l3	733866	13421	MGI:1314633	HGNC	HGNC:2959
Dnase2	621457	171575	DNASE2	1343662	1777	HGNC	Gm38426	10030723	100503676	MGI:5621311	HGNC	HGNC:2960
Dnase2b	70901	59296	DNASE2B	1607010	58511	HGNC	Dnase2b	1332002	56629	MGI:1913283	HGNC	HGNC:28875
Dnd1	1583648	679841	DND1	1321748	373863	HGNC	Dnd1	1321749	213236	MGI:2447763	HGNC	HGNC:23799
Dner	1359385	316573	DNER	1605895	92737	HGNC	Dner	1550695	227325	MGI:2152889	HGNC	HGNC:24456
Dnhd1	1584052	690115	DNHD1	1601824	144132	RGD	Dnhd1	1323171	77505	MGI:1924755	HGNC	HGNC:26532
Dnlz	1308635	296587	DNLZ	2289758	728489	HGNC	Dnlz	1617581	52838	MGI:106559	HGNC	HGNC:33879
Dnm1	71096	140694	DNM1	733748	1759	HGNC	Dnm1	1552716	13429	MGI:107384	HGNC	HGNC:2972
Dnm1l	620416	114114	DNM1L	733618	10059	HGNC	Dnm1l	733619	74006	MGI:1921256	HGNC	HGNC:2973
Dnm2	2513	25751	DNM2	730970	1785	HGNC	Dnm2	730971	13430	MGI:109547	HGNC	HGNC:2974
Dnm3	727949	171574	DNM3	1354127	26052	HGNC	Dnm3	1557919	103967	MGI:1341299	HGNC	HGNC:29125
Dnmbp	1583840	309362	DNMBP	1349665	23268	HGNC	Dnmbp	1558161	71972	MGI:1917352	HGNC	HGNC:30373
Dnmt1	620979	84350	DNMT1	1354178	1786	HGNC	Dnmt1	1552151	13433	MGI:94912	HGNC	HGNC:2976
Dnmt3a	1303336	444984	DNMT3A	1606038	1788	HGNC	Dnmt3a	1620920	13435	MGI:1261827	HGNC	HGNC:2978
Dnmt3b	1303274	444985	DNMT3B	1606037	1789	HGNC	Dnmt3b	1551604	13436	MGI:1261819	HGNC	HGNC:2979
Dnmt3l	1303239	309680	DNMT3L	1343645	29947	HGNC	Dnmt3l	1615141	54427	MGI:1859287	HGNC	HGNC:2980
Dnpep	1583848	301529	DNPEP	1313575	23549	HGNC	Dnpep	1313576	13437	MGI:1278328	HGNC	HGNC:2981
Dnph1	620382	171047	DNPH1	1603316	10591	HGNC	Dnph1	1621958	381101	MGI:3039376	HGNC	HGNC:21218
Dntt	1305054	294051	DNTT	1312854	1791	HGNC	Dntt	1312855	21673	MGI:98659	HGNC	HGNC:2983
Dnttip1	621627	171437	DNTTIP1	1322651	116092	HGNC	Dnttip1	1322652	76233	MGI:1923483	HGNC	HGNC:16160
Dnttip2	6497192	100910753	DNTTIP2	1604625	30836	HGNC	Dnttip2	1319226	99480	MGI:1923173	HGNC	HGNC:24013
Doc2a	620518	65031	DOC2A	731423	8448	HGNC	Doc2a	731424	13446	MGI:109446	HGNC	HGNC:2985
Doc2b	620519	81820	DOC2B	732162	8447	HGNC	Doc2b	732163	13447	MGI:1100497	HGNC	HGNC:2986
Dock1	1566072	309081	DOCK1	1315227	1793	HGNC	Dock1	1315228	330662	MGI:2429765	HGNC	HGNC:2987
Dock10	1561963	301556	DOCK10	1348168	55619	HGNC	Dock10	1556955	210293	MGI:2146320	HGNC	HGNC:23479
Dock11	1564707	313438	DOCK11	1348616	139818	HGNC	Dock11	1557777	75974	MGI:1923224	HGNC	HGNC:23483
Dock2	1564189	360509	DOCK2	1323174	1794	HGNC	Dock2	1323175	94176	MGI:2149010	HGNC	HGNC:2988
Dock3	1306677	315992	DOCK3	1315429	1795	HGNC	Dock3	1315430	208869	MGI:2429763	HGNC	HGNC:2989
Dock4	1561724	366608	DOCK4	1350295	9732	HGNC	Dock4	1557693	238130	MGI:1918006	HGNC	HGNC:19192
Dock5	1306872	305987	DOCK5	1315737	80005	HGNC	Dock5	1315738	68813	MGI:2652871	HGNC	HGNC:23476
Dock6	1306517	367039	DOCK6	1315180	57572	HGNC	Dock6	1556889	319899	MGI:1914789	HGNC	HGNC:19189
Dock7	1309790	313388	DOCK7	1352133	85440	HGNC	Dock7	1320319	67299	MGI:1914549	HGNC	HGNC:19190
Dock8	1561588	499337	DOCK8	1603953	81704	HGNC	Dock8	1317066	76088	MGI:1921396	HGNC	HGNC:19191
Dock9	629617	259237	DOCK9	1348065	23348	HGNC	Dock9	732835	105445	MGI:106321	HGNC	HGNC:14132
Dohh	1304783	314644	DOHH	1606491	83475	HGNC	Dohh	1552021	102115	MGI:1915964	HGNC	HGNC:28662
Dok1	1309499	312477	DOK1	1319871	1796	HGNC	Dok1	1319872	13448	MGI:893587	HGNC	HGNC:2990
Dok2	1310966	290361	DOK2	1322166	9046	HGNC	Dok2	1322167	13449	MGI:1332623	HGNC	HGNC:2991
Dok3	1311840	306760	DOK3	1323508	79930	HGNC	Dok3	1323509	27261	MGI:1351490	HGNC	HGNC:24583
Dok4	1310084	361364	DOK4	1320786	55715	HGNC	Dok4	1320787	114255	MGI:2148865	HGNC	HGNC:19868
Dok5	1562846	502694	DOK5	1343098	55816	HGNC	Dok5	1623113	76829	MGI:1924079	HGNC	HGNC:16173
Dok6	1564376	498898	DOK6	1346452	220164	HGNC	Dok6	1619543	623279	MGI:3639495	HGNC	HGNC:28301
Dok7	1566416	305448	DOK7	1604958	285489	HGNC	Dok7	1615685	231134	MGI:3584043	HGNC	HGNC:26594
Dolk	1310821	311847	DOLK	1321943	22845	HGNC	Dolk	1321944	227697	MGI:2677836	HGNC	HGNC:23406
Dolpp1	1307447	296624	DOLPP1	1316643	57171	HGNC	Dolpp1	1316644	57170	MGI:1914093	HGNC	HGNC:29565
Donson	1306823	288257	DONSON	1603397	29980	HGNC	Donson	1315657	60364	MGI:1890621	HGNC	HGNC:2993
Dopey1	1305534	315864	DOPEY1	1313616	23033	HGNC	Dopey1	1617233	320615	MGI:1289294	HGNC	HGNC:21194
Dopey2	1306097	304077	DOPEY2	1314515	9980	HGNC	Dopey2	1314516	70028	MGI:1917278	HGNC	HGNC:1291
Dot1l	1306644	362831	DOT1L	1315376	84444	HGNC	Dot1l	1315377	208266	MGI:2143886	HGNC	HGNC:24948
Dpagt1	735124	300668	DPAGT1	1349923	1798	HGNC	Dpagt1	1620919	13478	MGI:1196396	HGNC	HGNC:2995
Dpcd	1307648	294004	DPCD	1601768	25911	RGD	Dpcd	1316961	226162	MGI:1924407	RGD	HGNC:24542
Dpcr1	1303125	406199	DPCR1	1346376	135656	HGNC	Dpcr1	1614839	268949	MGI:2685476	HGNC	HGNC:21666
Dpep1	620324	94199	DPEP1	1350537	1800	HGNC	Dpep1	733978	13479	MGI:94917	HGNC	HGNC:3002
Dpep2	1305746	291984	DPEP2	1313962	64174	HGNC	Dpep2	1313963	319446	MGI:2442042	HGNC	HGNC:23028
Dpep3	1305484	364994	DPEP3	1313538	64180	HGNC	Dpep3	1313539	71854	MGI:1919104	HGNC	HGNC:23029
Dpf1	61868	50545	DPF1	1606329	8193	HGNC	Dpf1	62160	29861	MGI:1352748	HGNC	HGNC:20225
Dpf2	1311699	361711	DPF2	1323292	5977	HGNC	Dpf2	1323293	19708	MGI:109529	HGNC	HGNC:9964
Dpf3	1309052	299186	DPF3	1319176	8110	HGNC	Dpf3	1319177	70127	MGI:1917377	HGNC	HGNC:17427
Dph1	1562694	287523	DPH1	1352320	1801	HGNC	Dph1	1557600	116905	MGI:2151233	HGNC	HGNC:3003
Dph2	1304634	298452	DPH2	1312184	1802	HGNC	Dph2	1623210	67728	MGI:1914978	HGNC	HGNC:3004
Dph3	1590566	680594	DPH3	1346924	285381	HGNC	Dph3	1621404	105638	MGI:1922658	HGNC	HGNC:27717
Dph5	1307867	295394	DPH5	1602122	51611	HGNC	Dph5	1551663	69740	MGI:1916990	HGNC	HGNC:24270
Dph6	1310006	362191	DPH6	1603188	89978	HGNC	Dph6	1320659	66632	MGI:1913882	HGNC	HGNC:30543
Dph7	1304868	296550	DPH7	1312556	92715	HGNC	Dph7	1312557	67228	MGI:1914478	HGNC	HGNC:25199
Dpm1	1310120	296394	DPM1	1320840	8813	HGNC	Dpm1	1320841	13480	MGI:1330239	HGNC	HGNC:3005
Dpm2	2514	29640	DPM2	736541	8818	HGNC	Dpm2	736542	13481	MGI:1330238	HGNC	HGNC:3006
Dpm3	1561807	502017	DPM3	1349412	54344	RGD	Dpm3	1616770	68563	MGI:1915813	RGD	HGNC:3007
Dpp10	1306427	363972	DPP10	1315036	57628	HGNC	Dpp10	1552444	269109	MGI:2442409	HGNC	HGNC:20823
Dpp3	621127	114591	DPP3	736150	10072	HGNC	Dpp3	736151	75221	MGI:1922471	HGNC	HGNC:3008
Dpp4	2515	25253	DPP4	737491	1803	HGNC	Dpp4	10481	13482	MGI:94919	HGNC	HGNC:3009
Dpp6	68402	29272	DPP6	68590	1804	HGNC	Dpp6	68591	13483	MGI:94921	HGNC	HGNC:3010
Dpp7	71073	83799	DPP7	733882	29952	HGNC	Dpp7	736791	83768	MGI:1933213	HGNC	HGNC:14892
Dpp8	1310901	315758	DPP8	1322072	54878	HGNC	Dpp8	1322073	74388	MGI:1921638	HGNC	HGNC:16490
Dpp9	1588575	301130	DPP9	1350502	91039	HGNC	Dpp9	1557116	224897	MGI:2443967	HGNC	HGNC:18648
Dppa3	1310932	297576	DPPA3	1352490	359787	RGD	Dppa3	1322116	73708	MGI:1920958	RGD	HGNC:19199
Dppa4	1595070	685378	DPPA4	1343152	55211	HGNC	Dppa4	1617480	73693	MGI:2157525	HGNC	HGNC:19200
Dppa5	1305838	301101	DPPA5	1344123	340168	RGD	Dppa5a	1314112	434423	MGI:101800	RGD	HGNC:19201
Dpt	1307176	289178	DPT	1316210	1805	HGNC	Dpt	1316211	56429	MGI:1928392	HGNC	HGNC:3011
Dpy19l1	1305822	315496	DPY19L1	1603693	23333	HGNC	Dpy19l1	1621284	244745	MGI:1915685	HGNC	HGNC:22205
Dpy19l2	1564311	300461	DPY19L2	1606928	283417	HGNC	Dpy19l2	1608928	320752	MGI:2444662	HGNC	HGNC:19414
Dpy19l3	1308334	308519	DPY19L3	1604230	147991	HGNC	Dpy19l3	1620595	233115	MGI:2443952	HGNC	HGNC:27120
Dpy19l4	1305828	297824	DPY19L4	1606660	286148	HGNC	Dpy19l4	1618762	381510	MGI:2685869	HGNC	HGNC:27829
Dpy30	708575	286897	DPY30	1603291	84661	HGNC	Dpy30	1550806	66310	MGI:1913560	HGNC	HGNC:24590
Dpyd	621218	81656	DPYD	731730	1806	HGNC	Dpyd	1550111	99586	MGI:2139667	HGNC	HGNC:3012
Dpys	68376	65135	DPYS	68541	1807	HGNC	Dpys	68542	64705	MGI:1928679	HGNC	HGNC:3013
Dpysl2	2517	25416	DPYSL2	737388	1808	HGNC	Dpysl2	737389	12934	MGI:1349763	HGNC	HGNC:3014
Dpysl3	2410	25418	DPYSL3	735265	1809	HGNC	Dpysl3	10397	22240	MGI:1349762	HGNC	HGNC:3015
Dpysl4	2409	25417	DPYSL4	737533	10570	HGNC	Dpysl4	10396	26757	MGI:1349764	HGNC	HGNC:3016
Dpysl5	620467	65208	DPYSL5	733917	56896	RGD	Dpysl5	1331988	65254	MGI:1929772	RGD	HGNC:20637
Dqx1	1591766	680434	DQX1	1312375	165545	HGNC	Dqx1	1312376	93838	MGI:2136388	HGNC	HGNC:20410
Dr1	1305201	289881	DR1	1313088	1810	RGD	Dr1	1313089	13486	MGI:1100515	RGD	HGNC:3017
Dram1	1598133	679937	DRAM1	1605066	55332	HGNC	Dram1	1622283	71712	MGI:1918962	HGNC	HGNC:25645
Dram2	1564099	362011	DRAM2	1604537	128338	HGNC	Dram2	1617548	67171	MGI:1914421	HGNC	HGNC:28769
Drap1	1308477	293674	DRAP1	1318268	10589	HGNC	Drap1	1318269	66556	MGI:1913806	HGNC	HGNC:3019
Draxin	1585098	691317	DRAXIN	1605526	374946	HGNC	Draxin	1622288	70433	MGI:1917683	HGNC	HGNC:25054
Drc1	1359318	362712	DRC1	1605894	92749	HGNC	Drc1	1617201	381738	MGI:2685906	HGNC	HGNC:24245
Drc3	1309150	287371	DRC3	1606494	83450	HGNC	Drc3	1552835	74665	MGI:1921915	HGNC	HGNC:25384
Drc7	1565601	291853	DRC7	1604275	84229	HGNC	Drc7	1618777	330830	MGI:2685616	HGNC	HGNC:25289
Drd1	2518	24316	DRD1	70828	1812	HGNC	Drd1	10485	13488	MGI:99578	HGNC	HGNC:3020
Drd2	2520	24318	DRD2	736796	1813	HGNC	Drd2	10486	13489	MGI:94924	HGNC	HGNC:3023
Drd3	2521	29238	DRD3	1605735	1814	HGNC	Drd3	735750	13490	MGI:94925	HGNC	HGNC:3024
Drd4	2522	25432	DRD4	736138	1815	HGNC	Drd4	10487	13491	MGI:94926	HGNC	HGNC:3025
Drd5	2523	25195	DRD5	731837	1816	HGNC	Drd5	10489	13492	MGI:94927	HGNC	HGNC:3026
Drg1	1304993	305470	DRG1	1312753	4733	HGNC	Drg1	1312754	13494	MGI:1343297	HGNC	HGNC:3029
Drg2	1562380	497915	DRG2	1343223	1819	HGNC	Drg2	1620918	13495	MGI:1342307	HGNC	HGNC:3030
Drgx	628616	252880	DRGX	1353814	644168	HGNC	Prrxl1	736758	107751	MGI:2148204	HGNC	HGNC:21536
Drosha	1307626	310159	DROSHA	1605687	29102	RGD	Drosha	1550774	14000	MGI:1261425	RGD	HGNC:17904
Drp2	621750	66027	DRP2	732671	1821	HGNC	Drp2	1550423	13497	MGI:107432	HGNC	HGNC:3032
Dsc1	1310768	291759	DSC1	1321863	1823	RGD	Dsc1	1321864	13505	MGI:109173	RGD	HGNC:3035
Dsc2	1309426	291760	DSC2	1319763	1824	HGNC	Dsc2	1319764	13506	MGI:103221	HGNC	HGNC:3036
Dsc3	1311782	307563	DSC3	1323416	1825	HGNC	Dsc3	1551885	13507	MGI:1194993	HGNC	HGNC:3037
Dscam	619992	171119	DSCAM	732493	1826	HGNC	Dscam	732494	13508	MGI:1196281	HGNC	HGNC:3039
Dscaml1	1304887	315615	DSCAML1	1312583	57453	HGNC	Dscaml1	1312584	114873	MGI:2150309	HGNC	HGNC:14656
Dscc1	1561749	299933	DSCC1	1604296	79075	HGNC	Dscc1	1619130	72107	MGI:1919357	HGNC	HGNC:24453
Dscr3	1306879	360703	DSCR3	1315747	10311	HGNC	Dscr3	1315748	13185	MGI:1206040	HGNC	HGNC:3044
Dse	1305079	365583	DSE	1312897	29940	HGNC	Dse	1312898	212898	MGI:2443455	HGNC	HGNC:21144
Dsel	1307724	297865	DSEL	1317082	92126	HGNC	Dsel	1317083	319901	MGI:2442948	HGNC	HGNC:18144
Dsg1	1309925	291755	DSG1	1320531	1828	HGNC	Dsg1a	1620127	13510	MGI:94930	HGNC	HGNC:3048
Dsg2	1311143	307562	DSG2	1322446	1829	HGNC	Dsg2	1322447	13511	MGI:1196466	HGNC	HGNC:3049
Dsg3	1592103	291752	DSG3	1348238	1830	HGNC	Dsg3	1620126	13512	MGI:99499	HGNC	HGNC:3050
Dsg4	735015	291754	DSG4	1348036	147409	HGNC	Dsg4	1550419	16769	MGI:2661061	HGNC	HGNC:21307
Dsn1	1565179	499933	DSN1	1353084	79980	HGNC	Dsn1	1619196	66934	MGI:1914184	HGNC	HGNC:16165
Dsp	1305794	306871	DSP	1314043	1832	HGNC	Dsp	1620673	109620	MGI:109611	HGNC	HGNC:3052
Dspp	2525	25254	DSPP	69028	1834	HGNC	Dspp	10493	666279	MGI:109172	HGNC	HGNC:3054
Dst	1306566	316313	DST	1605439	667	HGNC	Dst	1315255	13518	MGI:104627	HGNC	HGNC:1090
Dstn	1588366	502674	DSTN	1312065	11034	RGD	Dstn	1312066	56431	MGI:1929270	RGD	HGNC:15750
Dstyk	735051	304791	DSTYK	1604373	25778	HGNC	Dstyk	1551598	213452	MGI:1925064	HGNC	HGNC:29043
Dtd1	1311821	362227	DTD1	1323478	92675	HGNC	Dtd1	1323479	66044	MGI:1913294	HGNC	HGNC:16219
Dtd2	1309138	366619	DTD2	1319312	112487	HGNC	Dtd2	1552090	328092	MGI:1923485	HGNC	HGNC:20277
Dthd1	2323176	100363367	DTHD1	3103432	401124	HGNC	Dthd1	5144970	100322896	MGI:4937018	HGNC	HGNC:37261
Dtl	1310439	305073	DTL	1604818	51514	HGNC	Dtl	1551993	76843	MGI:1924093	HGNC	HGNC:30288
Dtna	1561985	307548	DTNA	1343196	1837	RGD	Dtna	1558551	13527	MGI:106039	RGD	HGNC:3057
Dtnb	1309579	362715	DTNB	1319991	1838	HGNC	Dtnb	1319992	13528	MGI:1203728	HGNC	HGNC:3058
Dtnbp1	1590759	641528	DTNBP1	1342501	84062	RGD	Dtnbp1	1619063	94245	MGI:2137586	RGD	HGNC:17328
Dtwd1	1311144	296119	DTWD1	1604324	56986	HGNC	Dtwd1	1551698	69185	MGI:1916435	HGNC	HGNC:30926
Dtwd2	1306423	361326	DTWD2	1604482	285605	HGNC	Dtwd2	1553361	68857	MGI:1916107	HGNC	HGNC:19334
Dtx1	1585380	687424	DTX1	1353899	1840	HGNC	Dtx1	1624086	14357	MGI:1352744	HGNC	HGNC:3060
Dtx2	1561790	304591	DTX2	1322389	113878	HGNC	Dtx2	1322390	74198	MGI:1921448	HGNC	HGNC:15973
Dtx3	1566181	500847	DTX3	1347578	196403	HGNC	Dtx3	1557271	80904	MGI:2135752	HGNC	HGNC:24457
Dtx3l	1565144	498089	DTX3L	1344833	151636	HGNC	Dtx3l	1557213	209200	MGI:2656973	HGNC	HGNC:30323
Dtx4	1311767	293774	DTX4	1323395	23220	HGNC	Dtx4	1323396	207521	MGI:2672905	HGNC	HGNC:29151
Dtymk	1309614	301622	DTYMK	1320047	1841	HGNC	Dtymk	1320048	21915	MGI:108396	HGNC	HGNC:3061
Duox1	628760	266807	DUOX1	1345114	53905	HGNC	Duox1	1550105	99439	MGI:2139422	HGNC	HGNC:3062
Duox2	628761	79107	DUOX2	1353863	50506	HGNC	Duox2	1332300	214593	MGI:3036280	HGNC	HGNC:13273
Duoxa1	1306601	311374	DUOXA1	1602196	90527	HGNC	Duoxa1	1315309	213696	MGI:2384861	HGNC	HGNC:26507
Duoxa2	1560628	499879	DUOXA2	1603235	405753	HGNC	Duoxa2	1620045	66811	MGI:1914061	HGNC	HGNC:32698
Dupd1	1310229	361003	DUPD1	1321010	338599	HGNC	Dupd1	1614697	435391	MGI:3647127	HGNC	HGNC:23481
Dus1l	708389	246185	DUS1L	1605962	64118	HGNC	Dus1l	1615098	68730	MGI:1915980	HGNC	HGNC:30086
Dus2	1305612	291978	DUS2	1603040	54920	HGNC	Dus2	1553224	66369	MGI:1913619	HGNC	HGNC:26014
Dus3l	1563228	301122	DUS3L	1604330	56931	HGNC	Dus3l	1623797	224907	MGI:2147092	HGNC	HGNC:26920
Dus4l	1311445	366593	DUS4L	1602492	11062	HGNC	Dus4l	1550991	71916	MGI:1919166	HGNC	HGNC:21517
Dusp1	620897	114856	DUSP1	732954	1843	HGNC	Dusp1	732955	19252	MGI:105120	HGNC	HGNC:3064
Dusp10	1310844	63995	DUSP10	1321979	11221	HGNC	Dusp10	1321980	63953	MGI:1927070	HGNC	HGNC:3065
Dusp11	1307038	297412	DUSP11	1315996	8446	HGNC	Dusp11	1315997	72102	MGI:1919352	HGNC	HGNC:3066
Dusp12	68375	64014	DUSP12	731810	11266	HGNC	Dusp12	736084	80915	MGI:1890614	HGNC	HGNC:3067
Dusp13	1359712	361002	DUSP13	1344710	51207	HGNC	Dusp13	1550454	27389	MGI:1351599	HGNC	HGNC:19681
Dusp14	1307415	360580	DUSP14	1316598	11072	RGD	Dusp14	1316599	56405	MGI:1927168	RGD	HGNC:17007
Dusp15	1305990	362238	DUSP15	1314347	128853	HGNC	Dusp15	1314348	252864	MGI:1934928	HGNC	HGNC:16236
Dusp16	1310721	297682	DUSP16	1321793	80824	HGNC	Dusp16	1620783	70686	MGI:1917936	HGNC	HGNC:17909
Dusp18	1306929	305477	DUSP18	1315821	150290	HGNC	Dusp18	1315822	75219	MGI:1922469	HGNC	HGNC:18484
Dusp19	1307457	311151	DUSP19	1316661	142679	HGNC	Dusp19	1316662	68082	MGI:1915332	HGNC	HGNC:18894
Dusp2	1305804	311406	DUSP2	1314060	1844	HGNC	Dusp2	1314061	13537	MGI:101911	HGNC	HGNC:3068
Dusp21	1560427	302867	DUSP21	1343692	63904	HGNC	Dusp21	1557718	73547	MGI:1920797	HGNC	HGNC:20476
Dusp22	1307146	361242	DUSP22	1316166	56940	HGNC	Dusp22	1316167	105352	MGI:1915926	HGNC	HGNC:16077
Dusp23	1309202	360881	DUSP23	1319412	54935	HGNC	Dusp23	1319413	68440	MGI:1915690	HGNC	HGNC:21480
Dusp26	1310090	306527	DUSP26	1604602	78986	HGNC	Dusp26	1551807	66959	MGI:1914209	HGNC	HGNC:28161
Dusp27	1560598	498267	DUSP27	1603599	92235	HGNC	Dusp27	1621292	240892	MGI:2685055	HGNC	HGNC:25034
Dusp28	1595220	684024	DUSP28	1605823	285193	HGNC	Dusp28	1615110	67446	MGI:1914696	HGNC	HGNC:33237
Dusp3	1560049	498003	DUSP3	1345861	1845	HGNC	Dusp3	1558500	72349	MGI:1919599	HGNC	HGNC:3069
Dusp4	620625	60587	DUSP4	1348525	1846	HGNC	Dusp4	1332569	319520	MGI:2442191	HGNC	HGNC:3070
Dusp5	620854	171109	DUSP5	1345576	1847	HGNC	Dusp5	1622924	240672	MGI:2685183	HGNC	HGNC:3071
Dusp6	70978	116663	DUSP6	731297	1848	HGNC	Dusp6	731298	67603	MGI:1914853	HGNC	HGNC:3072
Dusp7	735026	300980	DUSP7	1350752	1849	HGNC	Dusp7	1550083	235584	MGI:2387100	HGNC	HGNC:3073
Dusp8	1306425	361679	DUSP8	1315032	1850	HGNC	Dusp8	1315033	18218	MGI:106626	HGNC	HGNC:3074
Dusp9	1565535	293847	DUSP9	1345424	1852	HGNC	Dusp9	1558179	75590	MGI:2387107	HGNC	HGNC:3076
Dut	620849	497778	DUT	1349758	1854	HGNC	Dut	1550877	110074	MGI:1346051	HGNC	HGNC:3078
Duxbl1	1311053	306226	DUX4	8663052	100288687	HGNC	Dux	1624895	664783	MGI:3703875	Transitive Ortholog Pipeline	HGNC:50800
Dvl1	620632	83721	DVL1	733042	1855	HGNC	Dvl1	733043	13542	MGI:94941	HGNC	HGNC:3084
Dvl2	1309725	303251	DVL2	1320219	1856	RGD	Dvl2	1320220	13543	MGI:106613	RGD	HGNC:3086
Dvl3	1308834	303811	DVL3	1318833	1857	HGNC	Dvl3	1318834	13544	MGI:108100	HGNC	HGNC:3087
Dxo	1303267	361799	DXO	1348619	1797	HGNC	Dxo	1619046	112403	MGI:1890444	HGNC	HGNC:2992
Dydc1	1588855	688433	DYDC1	1352824	143241	HGNC	Dydc1	1620000	69496	MGI:1916746	HGNC	HGNC:23460
Dydc2	1588866	688422	DYDC2	1352468	84332	HGNC	Dydc2	1615860	71200	MGI:1918450	HGNC	HGNC:23468
Dym	1309111	291433	DYM	1350887	54808	HGNC	Dym	1622292	69190	MGI:1918480	HGNC	HGNC:21317
Dynap	7550710	102552939	DYNAP	1344523	284254	HGNC	Dynap	1623123	75577	MGI:1922827	HGNC	HGNC:26808
Dync1h1	2511	29489	DYNC1H1	1351274	1778	HGNC	Dync1h1	1332334	13424	MGI:103147	HGNC	HGNC:2961
Dync1i1	2512	29564	DYNC1I1	734329	1780	HGNC	Dync1i1	1332553	13426	MGI:107743	HGNC	HGNC:2963
Dync1i2	620174	116659	DYNC1I2	732025	1781	HGNC	Dync1i2	732026	13427	MGI:107750	HGNC	HGNC:2964
Dync1li1	71072	252902	DYNC1LI1	1606006	51143	HGNC	Dync1li1	736406	235661	MGI:2135610	HGNC	HGNC:18745
Dync1li2	621130	81655	DYNC1LI2	1344148	1783	HGNC	Dync1li2	1550833	234663	MGI:107738	HGNC	HGNC:2966
Dync2h1	71042	65209	DYNC2H1	1606227	79659	HGNC	Dync2h1	735308	110350	MGI:107736	HGNC	HGNC:2962
Dync2li1	1310286	298767	DYNC2LI1	1602120	51626	HGNC	Dync2li1	1332135	213575	MGI:1913996	HGNC	HGNC:24595
Dynll1	619866	58945	DYNLL1	731010	8655	HGNC	Dynll1	731011	56455	MGI:1861457	HGNC	HGNC:15476
Dynll2	619860	140734	DYNLL2	730979	140735	HGNC	Dynll2	736251	68097	MGI:1915347	HGNC	HGNC:24596
Dynlrb1	619910	170714	DYNLRB1	734301	83658	HGNC	Dynlrb1	1553440	67068	MGI:1914318	HGNC	HGNC:15468
Dynlrb2	1306930	361415	DYNLRB2	1315823	83657	HGNC	Dynlrb2	1315824	75465	MGI:1922715	HGNC	HGNC:15467
Dynlt1	620261	83462	DYNLT1	732244	6993	HGNC	Dynlt1a	2314276	100310872	MGI:3807506	HGNC	HGNC:11697
Dynlt3	1549755	363448	DYNLT3	1350586	6990	HGNC	Dynlt3	1556957	67117	MGI:1914367	HGNC	HGNC:11694
Dyrk1a	2528	25255	DYRK1A	737237	1859	HGNC	Dyrk1a	10495	13548	MGI:1330299	HGNC	HGNC:3091
Dyrk1b	1307223	308468	DYRK1B	1316288	9149	HGNC	Dyrk1b	1316289	13549	MGI:1330302	HGNC	HGNC:3092
Dyrk2	1312039	314862	DYRK2	1323814	8445	HGNC	Dyrk2	1622296	69181	MGI:1330301	HGNC	HGNC:3093
Dyrk3	1310924	304775	DYRK3	1322106	8444	HGNC	Dyrk3	1322107	226419	MGI:1330300	HGNC	HGNC:3094
Dyrk4	1306800	312721	DYRK4	1351667	8798	HGNC	Dyrk4	1557302	101320	MGI:1330292	HGNC	HGNC:3095
Dysf	1311023	312492	DYSF	1322255	8291	HGNC	Dysf	1322256	26903	MGI:1349385	HGNC	HGNC:3097
Dytn	2320917	100361043	DYTN	1606642	391475	HGNC	Dytn	1619811	241073	MGI:2685061	HGNC	HGNC:23279
Dzank1	1311344	311486	DZANK1	1322749	55184	HGNC	Dzank1	1322750	241688	MGI:2139080	HGNC	HGNC:15858
Dzip1	1307701	364475	DZIP1	1317042	22873	HGNC	Dzip1	1550795	66573	MGI:1914311	HGNC	HGNC:20908
Dzip1l	1311430	315952	DZIP1L	1344571	199221	HGNC	Dzip1l	1549981	72507	MGI:1919757	HGNC	HGNC:26551
Dzip3	1563278	303963	DZIP3	1602727	9666	HGNC	Dzip3	1557465	224170	MGI:1917433	HGNC	HGNC:30938
E2f1	728892	399489	E2F1	730923	1869	HGNC	E2f1	730924	13555	MGI:101941	HGNC	HGNC:3113
E2f2	1593939	684111	E2F2	1348982	1870	HGNC	E2f2	1616520	242705	MGI:1096341	HGNC	HGNC:3114
E2f3	1561600	291105	E2F3	1320122	1871	HGNC	E2f3	1320123	13557	MGI:1096340	HGNC	HGNC:3115
E2f4	2322129	100360427	E2F4	1323111	1874	HGNC	E2f4	1323112	104394	MGI:103012	HGNC	HGNC:3118
E2f5	621357	116651	E2F5	731057	1875	HGNC	E2f5	731058	13559	MGI:105091	HGNC	HGNC:3119
E2f6	631412	313978	E2F6	1605732	1876	HGNC	E2f6	1552292	50496	MGI:1354159	HGNC	HGNC:3120
E2f7	1310258	314818	E2F7	1321054	144455	HGNC	E2f7	1321055	52679	MGI:1289147	HGNC	HGNC:23820
E2f8	1308091	308607	E2F8	1605946	79733	HGNC	E2f8	1615757	108961	MGI:1922038	HGNC	HGNC:24727
E4f1	1596731	681359	E4F1	1348626	1877	HGNC	E4f1	1558388	13560	MGI:109530	HGNC	HGNC:3121
Eaf1	1310057	306261	EAF1	1320738	85403	HGNC	Eaf1	1320739	74427	MGI:1921677	HGNC	HGNC:20907
Eaf2	628879	266787	EAF2	736664	55840	HGNC	Eaf2	733786	106389	MGI:2146616	HGNC	HGNC:23115
Eapp	1309624	299043	EAPP	1320061	55837	HGNC	Eapp	1320062	66266	MGI:1913516	HGNC	HGNC:19312
Ears2	1307904	361641	EARS2	1604541	124454	HGNC	Ears2	1317368	67417	MGI:1914667	HGNC	HGNC:29419
Ebag9	1307293	299864	EBAG9	1316400	9166	HGNC	Ebag9	1316401	55960	MGI:1859920	HGNC	HGNC:3123
Ebf1	620953	116543	EBF1	1349579	1879	HGNC	Ebf1	732633	13591	MGI:95275	HGNC	HGNC:3126
Ebf2	1310805	361060	EBF2	1321920	64641	HGNC	Ebf2	1620120	13592	MGI:894332	HGNC	HGNC:19090
Ebf3	1304956	361668	EBF3	1346410	253738	HGNC	Ebf3	1312697	13593	MGI:894289	HGNC	HGNC:19087
Ebf4	1588215	680751	EBF4	1625812	57593	HGNC	Ebf4	1615690	228598	MGI:2385972	HGNC	HGNC:29278
Ebi3	1589467	680609	EBI3	1353395	10148	HGNC	Ebi3	1615927	50498	MGI:1354171	HGNC	HGNC:3129
Ebna1bp2	1305762	114021	EBNA1BP2	1313990	10969	HGNC	Ebna1bp2	1313991	69072	MGI:1916322	HGNC	HGNC:15531
Ebp	620957	117278	EBP	1345811	10682	HGNC	Ebp	733162	13595	MGI:107822	HGNC	HGNC:3133
Ebpl	1304571	361054	EBPL	1312086	84650	HGNC	Ebpl	1312087	68177	MGI:1915427	HGNC	HGNC:18061
Ecd	1565023	688968	ECD	1604642	11319	HGNC	Ecd	1620790	70601	MGI:1917851	HGNC	HGNC:17029
Ece1	620293	94204	ECE1	731823	1889	HGNC	Ece1	1552140	230857	MGI:1101357	HGNC	HGNC:3146
Ece2	1303039	408243	ECE2	1349338	9718	RGD	Ece2	1550450	107522	MGI:1101356	RGD	HGNC:13275
Ecel1	61806	60417	ECEL1	731078	9427	HGNC	Ecel1	62098	13599	MGI:1343461	HGNC	HGNC:3147
Ech1	69353	64526	ECH1	732278	1891	HGNC	Ech1	732279	51798	MGI:1858208	HGNC	HGNC:3149
Echdc1	1359654	361465	ECHDC1	1346197	55862	HGNC	Echdc1	1553337	52665	MGI:1277169	HGNC	HGNC:21489
Echdc2	1308525	298381	ECHDC2	1349844	55268	HGNC	Echdc2	1550558	52430	MGI:1289238	HGNC	HGNC:23408
Echdc3	1589147	684538	ECHDC3	1351756	79746	HGNC	Echdc3	1622311	67856	MGI:1915106	HGNC	HGNC:23489
Echs1	69330	140547	ECHS1	734312	1892	HGNC	Echs1	734313	93747	MGI:2136460	HGNC	HGNC:3151
Eci1	61892	29740	ECI1	1352961	1632	HGNC	Eci1	62185	13177	MGI:94871	HGNC	HGNC:2703
Eci2	1359427	291075	ECI2	1607074	10455	HGNC	Eci2	1553667	23986	MGI:1346064	HGNC	HGNC:14601
Ecm1	620357	116662	ECM1	1605731	1893	HGNC	Ecm1	1553518	13601	MGI:103060	HGNC	HGNC:3153
Ecm2	2320282	100361383	ECM2	1318155	1842	RGD	Ecm2	1552953	407800	MGI:3039578	RGD	HGNC:3154
Ecscr	1594804	689248	ECSCR	2303680	641700	RGD	Ecscr	1616775	68545	MGI:1915795	RGD	HGNC:35454
Ecsit	1359488	300447	ECSIT	1602709	51295	HGNC	Ecsit	1557226	26940	MGI:1349469	HGNC	HGNC:29548
Ect2	1308524	361921	ECT2	1318344	1894	HGNC	Ect2	1318345	13605	MGI:95281	HGNC	HGNC:3155
Ect2l	2319083	100361997	ECT2L	1353624	345930	HGNC	Ect2l	2295615	100045792	MGI:3641723	HGNC	HGNC:21118
Eda	1563178	302424	EDA	1348155	1896	HGNC	Eda	1557590	13607	MGI:1195272	HGNC	HGNC:3157
Eda2r	1564025	296872	EDA2R	1344270	60401	HGNC	Eda2r	1557218	245527	MGI:2442860	HGNC	HGNC:17756
Edar	1561714	365581	EDAR	1344202	10913	HGNC	Edar	1557662	13608	MGI:1343498	HGNC	HGNC:2895
Edaradd	1564010	498769	EDARADD	1351297	128178	HGNC	Edaradd	1558198	171211	MGI:1931001	HGNC	HGNC:14341
Edc3	1306898	315708	EDC3	1604794	80153	HGNC	Edc3	1315775	353190	MGI:2142951	HGNC	HGNC:26114
Edc4	1562009	361399	EDC4	1606564	23644	RGD	Edc4	1319084	234699	MGI:2446249	Transitive Ortholog Pipeline	HGNC:17157
Eddm3b	631349	290032	EDDM3B	1344731	64184	HGNC						HGNC:19223
Edem1	1563633	297504	EDEM1	1349759	9695	HGNC	Edem1	1557813	192193	MGI:2180139	HGNC	HGNC:18967
Edem2	1303074	296304	EDEM2	1354312	55741	HGNC	Edem2	1332424	108687	MGI:1915540	HGNC	HGNC:15877
Edem3	1561496	289085	EDEM3	1353394	80267	HGNC	Edem3	1619192	66967	MGI:1914217	HGNC	HGNC:16787
Edf1	1308073	296570	EDF1	1317635	8721	HGNC	Edf1	1317636	59022	MGI:1891227	HGNC	HGNC:3164
Edil3	1588887	688400	EDIL3	1343635	10085	RGD	Edil3	1557383	13612	MGI:1329025	RGD	HGNC:3173
Edn1	2532	24323	EDN1	730848	1906	HGNC	Edn1	10499	13614	MGI:95283	HGNC	HGNC:3176
Edn2	2533	24324	EDN2	737548	1907	HGNC	Edn2	737549	13615	MGI:95284	HGNC	HGNC:3177
Edn3	2534	366270	EDN3	1344952	1908	HGNC	Edn3	1557152	13616	MGI:95285	HGNC	HGNC:3178
Ednra	2535	24326	EDNRA	737537	1909	HGNC	Ednra	737538	13617	MGI:105923	HGNC	HGNC:3179
Ednrb	2536	50672	EDNRB	736090	1910	HGNC	Ednrb	10505	13618	MGI:102720	HGNC	HGNC:3180
Edrf1	1306820	309069	EDRF1	1322314	26098	HGNC	Edrf1	1315651	214764	MGI:1919831	HGNC	HGNC:24640
Eea1	1310167	314764	EEA1	1320911	8411	HGNC	Eea1	1320912	216238	MGI:2442192	HGNC	HGNC:3185
Eed	1309782	293104	EED	1320306	8726	HGNC	Eed	1320307	13626	MGI:95286	HGNC	HGNC:3188
Eef1a1	67387	171361	EEF1A1	68966	1915	HGNC	Eef1a1	68967	13627	MGI:1096881	HGNC	HGNC:3189
Eef1a2	3781	24799	EEF1A2	1344342	1917	HGNC	Eef1a2	734248	13628	MGI:1096317	HGNC	HGNC:3192
Eef1akmt1	1306762	290279	EEF1AKMT1	1606676	221143	HGNC	Eef1akmt1	1315567	68043	MGI:1915293	HGNC	HGNC:27351
Eef1akmt2	1306300	361664	EEF1AKMT2	1604914	399818	HGNC	Eef1akmt2	1314843	72096	MGI:1919346	HGNC	HGNC:33787
Eef1akmt3	1590711	679247	EEF1AKMT3	1604024	25895	HGNC	Fam119b	1620342	546486	MGI:3645330	HGNC	HGNC:24936
Eef1b2	1311415	363241	EEF1B2	1322866	1933	HGNC	Eef1b2	1322867	55949	MGI:1929520	HGNC	HGNC:3208
Eef1d	621174	300033	EEF1D	1323465	1936	HGNC	Eef1d	1323466	66656	MGI:1913906	HGNC	HGNC:3211
Eef1e1	1311056	291057	EEF1E1	1322308	9521	HGNC	Eef1e1	1322309	66143	MGI:1913393	HGNC	HGNC:3212
Eef1g	1302939	293725	EEF1G	1349957	1937	HGNC	Eef1g	1550009	67160	MGI:1914410	HGNC	HGNC:3213
Eef2	61979	29565	EEF2	1343628	1938	HGNC	Eef2	62271	13629	MGI:95288	HGNC	HGNC:3214
Eef2k	2538	25435	EEF2K	1351780	29904	HGNC	Eef2k	10506	13631	MGI:1195261	HGNC	HGNC:24615
Eef2kmt	1304969	302931	EEF2KMT	1603258	196483	HGNC	Eef2kmt	1621515	70511	MGI:1917761	HGNC	HGNC:32221
Eefsec	1560552	500255	EEFSEC	1604801	60678	HGNC	Eefsec	1558368	65967	MGI:2137092	HGNC	HGNC:24614
Eepd1	1307401	315500	EEPD1	1606501	80820	HGNC	Eepd1	1316579	67484	MGI:1914734	HGNC	HGNC:22223
Efcab1	1594548	301957	EFCAB1	1603006	79645	HGNC	Efcab1	1557707	66793	MGI:1914043	HGNC	HGNC:25678
Efcab10	1307943	362727	EFCAB10	2301274	100130771	HGNC	Efcab10	1317431	75040	MGI:1922290	HGNC	HGNC:34531
Efcab11	1565006	500705	EFCAB11	1343471	90141	HGNC	Efcab11	1556951	78767	MGI:1926017	HGNC	HGNC:20357
Efcab12	1586985	680899	EFCAB12	1602666	90288	HGNC	Efcab12	1619018	212516	MGI:2681834	HGNC	HGNC:28061
Efcab13	2318166	100362422	EFCAB13	1606737	124989	HGNC	Gm11639	2295024	629960	MGI:3651790	HGNC	HGNC:26864
Efcab14	1310351	298425	EFCAB14	1605111	9813	HGNC	Efcab14	1321205	230648	MGI:2442397	HGNC	HGNC:29051
Efcab2	1308593	289280	EFCAB2	1604261	84288	HGNC	Efcab2	1550749	68226	MGI:1915476	HGNC	HGNC:28166
Efcab3	1305423	303589	EFCAB3	1603895	146779	HGNC	Efcab3	1313445	70894	MGI:1918144	HGNC	HGNC:26379
Efcab5	1309650	363653	EFCAB5	1606096	374786	HGNC	Efcab5	1320103	319634	MGI:2442440	HGNC	HGNC:24801
Efcab6	1309065	315179	EFCAB6	1601856	64800	HGNC	Efcab6	1332012	77627	MGI:1924877	HGNC	HGNC:24204
Efcab7	1561825	362549	EFCAB7	1603602	84455	HGNC	Efcab7	1620604	230500	MGI:2385199	HGNC	HGNC:29379
Efcab8	1597364	499923	EFCAB8	2301262	388795	RGD	Efcab8	1618784	100504221	MGI:3644206	RGD	HGNC:34532
Efcab9	1588807	688481	EFCAB9	2301263	285588	HGNC	Efcab9	1620821	69306	MGI:1916556	HGNC	HGNC:34530
Efcc1	1596494	685202	EFCC1	1602687	79825	HGNC	Efcc1	1615914	58229	MGI:3611451	HGNC	HGNC:25692
Efemp1	1308528	305604	EFEMP1	1318351	2202	HGNC	Efemp1	1318352	216616	MGI:1339998	HGNC	HGNC:3218
Efemp2	1359496	293677	EFEMP2	1349728	30008	HGNC	Efemp2	1551771	58859	MGI:1891209	HGNC	HGNC:3219
Efhb	1566407	301168	EFHB	1349676	151651	HGNC	Efhb	1558042	211482	MGI:3045296	HGNC	HGNC:26330
Efhc1	1587365	301295	EFHC1	1317534	114327	HGNC	Efhc1	1317535	71877	MGI:1919127	HGNC	HGNC:16406
Efhc2	1563388	302507	EFHC2	1348000	80258	HGNC	Efhc2	1557891	74405	MGI:1921655	HGNC	HGNC:26233
Efhd1	1559565	501181	EFHD1	1350827	80303	HGNC	Efhd1	1557726	98363	MGI:1921607	HGNC	HGNC:29556
Efhd2	1307585	298609	EFHD2	1316863	79180	HGNC	Efhd2	1316864	27984	MGI:106504	HGNC	HGNC:28670
Efl1	1306521	308789	EFL1	1352796	79631	HGNC	Efl1	1315186	101592	MGI:2141969	HGNC	HGNC:25789
Efna1	620388	94268	EFNA1	730990	1942	HGNC	Efna1	730991	13636	MGI:103236	HGNC	HGNC:3221
Efna2	620389	84358	EFNA2	1314277	1943	HGNC	Efna2	1314278	13637	MGI:102707	HGNC	HGNC:3222
Efna3	620390	170901	EFNA3	1352863	1944	HGNC	Efna3	1619281	13638	MGI:106644	HGNC	HGNC:3223
Efna4	1307808	310643	EFNA4	1317216	1945	HGNC	Efna4	1317217	13639	MGI:106643	HGNC	HGNC:3224
Efna5	620391	116683	EFNA5	1350398	1946	HGNC	Efna5	732052	13640	MGI:107444	HGNC	HGNC:3225
Efnb1	2540	25186	EFNB1	737327	1947	HGNC	Efnb1	10508	13641	MGI:102708	HGNC	HGNC:3226
Efnb2	1309497	306636	EFNB2	1319867	1948	HGNC	Efnb2	1319868	13642	MGI:105097	HGNC	HGNC:3227
Efnb3	2541	360546	EFNB3	1346330	1949	HGNC	Efnb3	10509	13643	MGI:109196	HGNC	HGNC:3228
Efr3a	1305976	362923	EFR3A	1604382	23167	HGNC	Efr3a	1314325	76740	MGI:1923990	HGNC	HGNC:28970
Efr3b	1310845	313928	EFR3B	1602224	22979	HGNC	Efr3b	1623354	668212	MGI:2444851	HGNC	HGNC:29155
Efs	1308966	290212	EFS	1319047	10278	HGNC	Efs	1319048	13644	MGI:105311	HGNC	HGNC:16898
Eftud2	1560116	287739	EFTUD2	1606577	9343	HGNC	Eftud2	1557328	20624	MGI:1336880	HGNC	HGNC:30858
Egf	2542	25313	EGF	736832	1950	HGNC	Egf	10510	13645	MGI:95290	Transitive Ortholog Pipeline	HGNC:3229
Egfl6	1563321	317470	EGFL6	1354247	25975	HGNC	Egfl6	1557004	54156	MGI:1858599	HGNC	HGNC:3235
Egfl7	708507	245963	EGFL7	1602888	51162	HGNC	Egfl7	1332497	353156	MGI:2449923	HGNC	HGNC:20594
Egfl8	1549706	406166	EGFL8	1347289	80864	HGNC	Egfl8	1615005	81701	MGI:1932094	HGNC	HGNC:13944
Egflam	1306592	365691	EGFLAM	1602070	133584	HGNC	Egflam	1332080	268780	MGI:2146149	HGNC	HGNC:26810
Egfr	2543	24329	EGFR	69152	1956	HGNC	Egfr	10511	13649	MGI:95294	HGNC	HGNC:3236
Egln1	631375	308913	EGLN1	735297	54583	HGNC	Egln1	1332220	112405	MGI:1932286	HGNC	HGNC:1232
Egln2	631376	308457	EGLN2	736328	112398	HGNC	Egln2	1551687	112406	MGI:1932287	HGNC	HGNC:14660
Egln3	71019	54702	EGLN3	732652	112399	HGNC	Egln3	732653	112407	MGI:1932288	HGNC	HGNC:14661
Egr1	2544	24330	EGR1	737111	1958	HGNC	Egr1	10512	13653	MGI:95295	HGNC	HGNC:3238
Egr2	621608	114090	EGR2	1352442	1959	HGNC	Egr2	733541	13654	MGI:95296	HGNC	HGNC:3239
Egr3	2545	25148	EGR3	736598	1960	HGNC	Egr3	736599	13655	MGI:1306780	HGNC	HGNC:3240
Egr4	2546	25129	EGR4	735817	1961	HGNC	Egr4	735818	13656	MGI:99252	HGNC	HGNC:3241
Ehbp1	1310604	305556	EHBP1	1346487	23301	HGNC	Ehbp1	1550974	216565	MGI:2667252	HGNC	HGNC:29144
Ehbp1l1	1563823	309169	EHBP1L1	1342687	254102	HGNC	Ehbp1l1	1622154	114601	MGI:3612340	HGNC	HGNC:30682
Ehd1	1309017	293692	EHD1	1319124	10938	HGNC	Ehd1	1619277	13660	MGI:1341878	HGNC	HGNC:3242
Ehd2	1560856	361512	EHD2	1348695	30846	HGNC	Ehd2	1557952	259300	MGI:2154274	HGNC	HGNC:3243
Ehd3	621762	192249	EHD3	1346639	30845	HGNC	Ehd3	1553109	57440	MGI:1928900	HGNC	HGNC:3244
Ehd4	628883	192204	EHD4	734140	30844	HGNC	Ehd4	734141	98878	MGI:1919619	HGNC	HGNC:3245
Ehf	1310282	295965	EHF	1321091	26298	HGNC	Ehf	1321092	13661	MGI:1270840	HGNC	HGNC:3246
Ehhadh	621441	171142	EHHADH	1349142	1962	HGNC	Ehhadh	731537	74147	MGI:1277964	HGNC	HGNC:3247
Ehmt1	1307588	362078	EHMT1	1316868	79813	HGNC	Ehmt1	1316869	77683	MGI:1924933	HGNC	HGNC:24650
Ehmt2	1302972	361798	EHMT2	1605700	10919	HGNC	Ehmt2	1550173	110147	MGI:2148922	HGNC	HGNC:14129
Ei24	1309868	300514	EI24	1320441	9538	HGNC	Ei24	1320442	13663	MGI:108090	HGNC	HGNC:13276
Eid1	1562702	499882	EID1	1348426	23741	HGNC	Eid1	1624016	58521	MGI:1889651	HGNC	HGNC:1191
Eid2	1591322	685691	EID2	1351030	163126	HGNC	Eid2	1619657	386655	MGI:2681174	HGNC	HGNC:28292
Eid2b	9381183	103690162	EID2B	1603273	126272	HGNC	Eid2b	1607175	434156	MGI:1924095	HGNC	HGNC:26796
Eid3	1597206	691688	EID3	1603793	493861	HGNC	Eid3	1624005	66341	MGI:1913591	HGNC	HGNC:32961
Eif1	1306308	287703	EIF1	1342567	10209	RGD	Eif1	1314855	20918	MGI:105125	RGD	HGNC:3249
Eif1a	1306331	317163	EIF1AY	1343052	9086	HGNC	Eif1a	1314892	13664	MGI:95298	RGD	HGNC:3252
Eif1ad	1304686	293673	EIF1AD	1601944	84285	HGNC	Eif1ad	1312277	69860	MGI:1917110	HGNC	HGNC:28147
Eif1ax	1560198	302697	EIF1AX	1351588	1964	RGD	Eif1ax	1557493	66235	MGI:1913485	RGD	HGNC:3250
Eif1b	1309241	301068	EIF1B	1601885	10289	HGNC	Eif1b	1319472	68969	MGI:1916219	HGNC	HGNC:30792
Eif2a	1589591	502531	EIF2A	1605026	83939	HGNC	Eif2a	1619851	229317	MGI:1098684	HGNC	HGNC:3254
Eif2ak1	70883	27137	EIF2AK1	1354333	27102	HGNC	Eif2ak1	737179	15467	MGI:1353448	HGNC	HGNC:24921
Eif2ak2	3402	54287	EIF2AK2	1345835	5610	HGNC	Eif2ak2	1616839	19106	MGI:1353449	HGNC	HGNC:9437
Eif2ak3	70884	29702	EIF2AK3	1354090	9451	HGNC	Eif2ak3	736260	13666	MGI:1341830	HGNC	HGNC:3255
Eif2ak4	1311439	114859	EIF2AK4	1322904	440275	HGNC	Eif2ak4	1332170	27103	MGI:1353427	HGNC	HGNC:19687
Eif2b1	620819	64514	EIF2B1	733321	1967	HGNC	Eif2b1	733322	209354	MGI:2384802	HGNC	HGNC:3257
Eif2b2	620820	84005	EIF2B2	731256	8892	HGNC	Eif2b2	731257	217715	MGI:2145118	HGNC	HGNC:3258
Eif2b3	620821	171145	EIF2B3	732190	8891	HGNC	Eif2b3	1552242	108067	MGI:1313286	HGNC	HGNC:3259
Eif2b4	620208	117019	EIF2B4	733707	8890	HGNC	Eif2b4	733708	13667	MGI:95300	HGNC	HGNC:3260
Eif2b5	708380	192234	EIF2B5	731553	8893	HGNC	Eif2b5	731554	224045	MGI:2446176	HGNC	HGNC:3261
Eif2d	1561765	498225	EIF2D	1322883	1939	HGNC	Eif2d	1322884	16865	MGI:109342	HGNC	HGNC:6583
Eif2s1	620963	54318	EIF2S1	735608	1965	HGNC	Eif2s1	731513	13665	MGI:95299	HGNC	HGNC:3265
Eif2s2	735192	296302	EIF2S2	1343864	8894	HGNC	Eif2s2	1550333	67204	MGI:1914454	HGNC	HGNC:3266
Eif2s3	1561279	299027	EIF2S3	1346365	1968	RGD	Eif2s3x	1557800	26905	MGI:1349431	RGD	HGNC:3267
Eif3a	1307269	292148	EIF3A	1316362	8661	HGNC	Eif3a	1316363	13669	MGI:95301	HGNC	HGNC:3271
Eif3b	1309018	288516	EIF3B	1319125	8662	HGNC	Eif3b	1319126	27979	MGI:106478	HGNC	HGNC:3280
Eif3c	1308871	293484	EIF3C	1318894	8663	HGNC	Eif3c	1557927	56347	MGI:1926966	HGNC	HGNC:3279
Eif3d	1303255	362952	EIF3D	1352969	8664	HGNC	Eif3d	1551512	55944	MGI:1933181	HGNC	HGNC:3278
Eif3e	9273439	103692906	EIF3E	1323023	3646	RGD	Eif3e	1323024	16341	MGI:99257	RGD	HGNC:3277
Eif3f	1306112	293427	EIF3F	1314535	8665	HGNC	Eif3f	1314536	66085	MGI:1913335	HGNC	HGNC:3275
Eif3g	1307191	298700	EIF3G	1316234	8666	HGNC	Eif3g	1316235	53356	MGI:1858258	HGNC	HGNC:3274
Eif3h	735178	299899	EIF3H	1351668	8667	HGNC	Eif3h	1552864	68135	MGI:1915385	HGNC	HGNC:3273
Eif3i	1584560	682390	EIF3I	1350072	8668	HGNC	Eif3i	1557170	54709	MGI:1860763	HGNC	HGNC:3272
Eif3j	1593338	691947	EIF3J	1317118	8669	HGNC	Eif3j1	1317119	78655	MGI:1925905	HGNC	HGNC:3270
Eif3k	1309221	292762	EIF3K	1342979	27335	HGNC	Eif3k	1551195	73830	MGI:1921080	HGNC	HGNC:24656
Eif3l	1308230	300069	EIF3L	1317885	51386	HGNC	Eif3l	1317886	223691	MGI:2386251	HGNC	HGNC:18138
Eif3m	1565840	295975	EIF3M	1607072	10480	HGNC	Eif3m	1618258	98221	MGI:1351744	HGNC	HGNC:24460
Eif4a1	735141	287436	EIF4A1	1354204	1973	HGNC	Eif4a1	1552610	13681	MGI:95303	HGNC	HGNC:3282
Eif4a2	1309225	303831	EIF4A2	1319448	1974	HGNC	Eif4a2	1319449	13682	MGI:106906	HGNC	HGNC:3284
Eif4a3	1591139	688288	EIF4A3	1352000	9775	HGNC	Eif4a3	1615746	192170	MGI:1923731	HGNC	HGNC:18683
Eif4b	1306479	300253	EIF4B	1315118	1975	HGNC	Eif4b	1315119	75705	MGI:95304	HGNC	HGNC:3285
Eif4e	69647	117045	EIF4E	732833	1977	HGNC	Eif4e	732834	13684	MGI:95305	HGNC	HGNC:3287
Eif4e1b	1585494	686104	EIF4E1B	1601810	253314	HGNC	Eif4e1b	1614948	218268	MGI:2685119	HGNC	HGNC:33179
Eif4e2	1307790	363275	EIF4E2	1348644	9470	HGNC	Eif4e2	1550810	26987	MGI:1914440	HGNC	HGNC:3293
Eif4e3	1586185	297481	EIF4E3	1348241	317649	HGNC	Eif4e3	1620031	66892	MGI:1914142	HGNC	HGNC:31837
Eif4ebp1	620259	116636	EIF4EBP1	1353500	1978	HGNC	Eif4ebp1	733442	13685	MGI:103267	HGNC	HGNC:3288
Eif4ebp2	1310824	361845	EIF4EBP2	1321948	1979	HGNC	Eif4ebp2	1321949	13688	MGI:109198	HGNC	HGNC:3289
Eif4ebp3	2324556	100365872	EIF4EBP3	1347749	8637	RGD	Eif4ebp3	1622163	108112	MGI:1270847	RGD	HGNC:3290
Eif4enif1	1560908	305468	EIF4ENIF1	1320332	56478	HGNC	Eif4enif1	1320333	74203	MGI:1921453	HGNC	HGNC:16687
Eif4g1	1306144	287986	EIF4G1	1314591	1981	RGD	Eif4g1	1550408	208643	MGI:2384784	RGD	HGNC:3296
Eif4g2	1305294	361628	EIF4G2	1313238	1982	HGNC	Eif4g2	1313239	13690	MGI:109207	HGNC	HGNC:3297
Eif4g3	1311370	298573	EIF4G3	1322792	8672	HGNC	Eif4g3	1322793	230861	MGI:1923935	HGNC	HGNC:3298
Eif4h	1359222	288599	EIF4H	1347903	7458	HGNC	Eif4h	1552543	22384	MGI:1341822	HGNC	HGNC:12741
Eif5	619861	56783	EIF5	736122	1983	HGNC	Eif5	736123	217869	MGI:95309	HGNC	HGNC:3299
Eif5a	1308029	287444	EIF5A	1317562	1984	HGNC	Eif5a	1317563	276770	MGI:106248	HGNC	HGNC:3300
Eif5a2	1306196	310261	EIF5A2	1314674	56648	HGNC	Eif5a2	1314675	208691	MGI:1933735	HGNC	HGNC:3301
Eif5b	735017	308306	EIF5B	1353401	9669	HGNC	Eif5b	1618165	226982	MGI:2441772	HGNC	HGNC:30793
Eif6	1305373	305506	EIF6	1313362	3692	HGNC	Eif6	1313363	16418	MGI:1196288	HGNC	HGNC:6159
Eipr1	1305817	362721	EIPR1	1314080	7260	HGNC	Eipr1	1550318	380752	MGI:1289332	HGNC	HGNC:12383
Elac1	1304757	307604	ELAC1	1312386	55520	HGNC	Elac1	1622152	114615	MGI:1890495	HGNC	HGNC:14197
Elac2	628882	282826	ELAC2	1342597	60528	HGNC	Elac2	1552652	68626	MGI:1890496	HGNC	HGNC:14198
Elane	1307968	299606	ELANE	1317469	1991	HGNC	Elane	1624045	50701	MGI:2679229	HGNC	HGNC:3309
Elavl1	1308649	363854	ELAVL1	1318543	1994	HGNC	Elavl1	735284	15568	MGI:1100851	HGNC	HGNC:3312
Elavl2	628611	286973	ELAVL2	1314763	1993	HGNC	Elavl2	1314764	15569	MGI:1100887	HGNC	HGNC:3313
Elavl3	628892	282824	ELAVL3	1343972	1995	HGNC	Elavl3	1550050	15571	MGI:109157	HGNC	HGNC:3314
Elavl4	1560027	432358	ELAVL4	1348119	1996	HGNC	Elavl4	1557144	15572	MGI:107427	HGNC	HGNC:3315
Elf1	620697	85424	ELF1	734281	1997	HGNC	Elf1	734282	13709	MGI:107180	HGNC	HGNC:3316
Elf2	1310585	361944	ELF2	1321579	1998	HGNC	Elf2	1321580	69257	MGI:1916507	HGNC	HGNC:3317
Elf3	1310687	304815	ELF3	1321734	1999	HGNC	Elf3	1321735	13710	MGI:1101781	HGNC	HGNC:3318
Elf4	1560743	302811	ELF4	1351734	2000	HGNC	Elf4	1558337	56501	MGI:1928377	HGNC	HGNC:3319
Elf5	1305859	366142	ELF5	1314143	2001	HGNC	Elf5	1314144	13711	MGI:1335079	HGNC	HGNC:3320
Elfn1	1308787	288512	ELFN1	1642766	392617	HGNC	Elfn1	1318760	243312	MGI:2442479	HGNC	HGNC:33154
Elfn2	1559693	100910536	ELFN2	1606182	114794	RGD	Elfn2	1619028	207393	MGI:3608416	RGD	HGNC:29396
Elk1	1598663	314436	ELK1	1349633	2002	HGNC	Elk1	10518	13712	MGI:101833	HGNC	HGNC:3321
Elk3	1307764	362871	ELK3	1317143	2004	HGNC	Elk3	1317144	13713	MGI:101762	HGNC	HGNC:3325
Elk4	1310504	304786	ELK4	1321444	2005	HGNC	Elk4	1321445	13714	MGI:102853	HGNC	HGNC:3326
Ell	1311121	306347	ELL	1322410	8178	HGNC	Ell	1322411	13716	MGI:109377	HGNC	HGNC:23114
Ell2	1309296	309918	ELL2	1319566	22936	HGNC	Ell2	1319567	192657	MGI:2183438	HGNC	HGNC:17064
Ell3	1309917	296102	ELL3	1320517	80237	HGNC	Ell3	1621992	269344	MGI:2673679	HGNC	HGNC:23113
Elmo1	1308182	361251	ELMO1	1317811	9844	HGNC	Elmo1	1317812	140580	MGI:2153044	HGNC	HGNC:16286
Elmo2	1305784	362271	ELMO2	1314023	63916	HGNC	Elmo2	1314024	140579	MGI:2153045	HGNC	HGNC:17233
Elmo3	1304734	291962	ELMO3	1312348	79767	HGNC	Elmo3	1312349	234683	MGI:2679007	HGNC	HGNC:17289
Elmod1	1564186	315670	ELMOD1	1349956	55531	HGNC	Elmod1	1615583	270162	MGI:3583900	HGNC	HGNC:25334
Elmod2	1587598	688581	ELMOD2	1352550	255520	HGNC	Elmod2	1550322	244548	MGI:2445165	HGNC	HGNC:28111
Elmod3	1306408	297342	ELMOD3	1353080	84173	HGNC	Elmod3	1558565	232089	MGI:2445168	HGNC	HGNC:26158
[truncated: 1,282,178 more chars]
