# Supplementary material for: Embracing the Dark Side: Computational Approaches to Unveil the Functionality of Genes Lacking Biological Annotation in Drug-Induced Liver Injury
Source: Front Genet. 2018 Nov 20;9:527. doi: 10.3389/fgene.2018.00527 (PMC6255978; doi:10.3389/fgene.2018.00527)
Supplement: DATA SHEETS S2 and S3 — Scripts (.R) used in all analyses conducted in this study as well as mapping to databases and IDs. [file Data_Sheet_2.ZIP › Suppl.Data3_P.1/ortholog_module/resources/tpj201717x4_s22.csv]

Table S22. Gene membership of modules, including correlation of gene logFC with module eigengene
* a given gene is formally a member of module (Yes), or whether it is a gene re-introduced via "add-back" process described for low-intensity genes in methods
** the Pearson correlation on 654 DM rat liver experiments between log10 FC values for the gene in question vs. the module's eigengene
*** correlation vs. a recalibration of module (adjusting weights) based on DM rat primary hepatocyte data. These results are not discussed in manuscript but allow selection of genes highly correlated with module eigengene in both liver and RPH for the purpose of building qPCR panels relevant in culture and liver. For the purpose of building qPCR panels the intensity rank is useful to trade-off hi…
module	gene in module*	probeset	Entrez gene ID	gene symbol	Pearson R vs. liver eigengene**	Pearson R vs. rat primary hepatocyte eigenegene***	liver intensity rank (1=highest intensity in controls)	rat primary hepatocyte intensity rank (1=highest intensity in controls)
1	Yes	1368330_at	114512	Aatf	0.73	0.88	8113	5344
1	Yes	1398876_at	85493	Abcf1	0.73	0.74	3504	1973
1	Yes	1377022_at	303953	Abhd10	0.39	0.42	10192	9477
1	Yes	1391570_at	307395	Ablim3	0.47	0.04	8546	6276
1	Yes	1388601_at	306960	Abt1	0.6	0.73	5576	5072
1	Yes	1373849_at	361925	Actl6a	0.64	0.72	4555	3152
1	Yes	1390418_at	316333	Actr1b	0.63	0.1	4049	2706
1	Yes	1393225_at	314655	Adamts10	-0.32	-0.32	9395	11051
1	Yes	1389043_at	308453	Adck4	0.46	0.19	7042	4631
1	Yes	1377952_at	315722	Adpgk	0.81	0.5	7416	6385
1	Yes	1390500_at	305544	Aftph	0.68	0.58	5904	4849
1	Yes	1373169_at	306582	Agpat5	0.56	0.37	8541	8163
1	Yes	1374279_at	114632	Aimp1	0.72	0.82	5295	3482
1	Yes	1371498_at	288480	Aimp2	0.88	0.8	4684	2138
1	Yes	1370911_at	116633	Akap8	0.72	0.79	5409	4758
1	Yes	1373107_at	360475	Alg1	0.63	0.63	10065	9845
1	Yes	1370317_at	245960	Alg10	0.6	0.51	6072	5672
1	Yes	1372902_at	315212	Alg12	0.74	0.64	5979	6333
1	Yes	1367933_at	81640	Amd1	0.61	0.37	3286	3028
1	Yes	1388957_at	100360936	Anapc16	0.63	0.54	5821	3836
1	Yes	1375998_at	304490	Anapc7	0.55	0.43	8069	6187
1	Yes	1398432_at	306264	Ankrd28	0.56	0.39	4598	5050
1	Yes	1373685_at	361149	Ankrd37	0.38	0.17	12726	10338
1	Yes	1383548_at	315434	Ankrd49	0.53	0.68	6297	5098
1	Yes	1391125_at	367304	Ap1s3	0.42	0.42	10848	9488
1	Yes	1386910_a_at	79116	Apex1	0.82	0.79	3676	2404
1	Yes	1373704_at	366163	Aqr	0.45	0.57	5738	5846
1	Yes	1392815_at	305367	Arap2	0.57	0.52	9723	8346
1	Yes	1391503_at	361314	Arap3	-0.33	-0.15	7576	11500
1	Yes	1392537_at	684811	Arhgef10l	-0.31	-0.18	7717	6841
1	Yes	1393008_at	60336	Arpp19	0.65	0.53	5243	3618
1	Yes	1395310_at	316628	Asb1	-0.45	-0.5	8818	10021
1	Yes	1389443_at	498402	Ascc2	0.57	0.55	10562	8840
1	Yes	1378147_at	311553	Asxl1	0.48	0.38	10697	10030
1	Yes	1371980_at	298682	Atad3a	0.66	0.66	7696	7393
1	Yes	1389047_at	690038	Bag2	0.54	0.6	9414	6751
1	Yes	1375941_at	304282	Baiap2l1	0.45	0.27	4050	5159
1	Yes	1372279_at	312682	Bcl2l13	0.48	0.31	7687	6717
1	Yes	1373467_at	368042	Btaf1	0.77	0.66	6113	5476
1	Yes	1370258_at	171439	Bzw2	0.6	0.47	9413	8133
1	Yes	1374067_at	365493	Cacul1	0.66	0.12	2246	597
1	Yes	1381999_at	296580	Camsap1	0.51	0.6	9506	7797
1	Yes	1368904_at	63834	Capn10	0.43	0.15	10507	8441
1	Yes	1399048_at	363026	Carm1	0.38	0.45	8617	6239
1	Yes	1395460_at	303678	Caskin2	-0.34	-0.32	6446	8231
1	Yes	1395654_at	361059	Ccdc25	0.62	0.61	9896	7151
1	Yes	1388736_at	360637	Ccdc43	0.54	0.73	6802	4937
1	Yes	1397255_at	293738	Ccdc86	0.65	0.64	10464	7415
1	Yes	1375282_at	305505	Ccm2	0.51	0.5	5710	4690
1	Yes	1371278_at	299602	Cdc34	0.41	0.29	9869	7724
1	Yes	1372759_at	362110	Cdk9	0.66	0.62	2960	2234
1	Yes	1374842_at	362686	Cebpz	0.81	0.8	2783	2069
1	Yes	1391021_at	315795	Cgnl1	-0.35	-0.28	5704	6195
1	Yes	1373001_at	312559	Chchd4	0.61	0.78	10323	4546
1	Yes	1385158_at	689364	Chmp1b	0.32	0.37	7529	4503
1	Yes	1372498_at	307649	Ciapin1	0.55	0.63	2189	2321
1	Yes	1372062_at	299334	Cinp	0.63	0.68	8383	6643
1	Yes	1389577_at	291987	Cirh1a	0.87	0.88	4433	2895
1	Yes	1375971_at	306128	Cln5	0.5	-0.1	7007	5726
1	Yes	1372988_at	316034	Cnot10	0.47	0.5	6123	6167
1	Yes	1392481_at	363221	Cnot11	0.69	0.78	5571	4349
1	Yes	1372611_at	298377	Coa7	0.63	0.53	10488	11377
1	Yes	1382515_at	299256	Cpsf2	0.71	0.42	9033	7497
1	Yes	1381972_at	297498	Crbn	0.59	0.49	3647	3523
1	Yes	1383115_at	309338	Cstf2t	0.48	0.33	1799	1909
1	Yes	1384935_at	362178	Cstf3	0.47	0.49	6146	3821
1	Yes	1390692_at	313560	Ctps1	0.81	0.77	9343	4563
1	Yes	1372952_at	292069	Ctu2	0.6	0.56	10547	10205
1	Yes	1368435_at	81924	Cyp8b1	-0.37	-0.48	444	10233
1	Yes	1373549_at	300710	Ddx10	0.58	0.66	7568	5657
1	Yes	1388814_at	292022	Ddx19a	0.51	0.64	4558	3877
1	Yes	1396187_at	317399	Ddx21	0.74	0.54	6936	4609
1	Yes	1376116_at	373065	Ddx24	0.82	0.59	3806	2792
1	Yes	1397551_at	362274	Ddx27	0.49	0.62	7863	6160
1	Yes	1388158_at	114612	Ddx39b	0.71	0.38	1672	2346
1	Yes	1383700_at	315160	Desi1	0.64	0.58	4852	2800
1	Yes	1375280_at	289277	Desi2	0.66	0.65	2934	2514
1	Yes	1389195_at	114214	Dffa	0.49	0.43	7683	6104
1	Yes	1371806_at	287954	Dgcr8	0.37	0.1	9428	9010
1	Yes	1382348_at	65156	Dhodh	0.51	0.3	7477	5541
1	Yes	1390035_at	305076	Diexf	0.78	0.81	8987	7734
1	Yes	1391427_at	294718	Dimt1	0.72	0.78	8631	6063
1	Yes	1391205_at	304332	Dnaaf5	0.6	0.59	6104	4351
1	Yes	1369543_s_at	192210	Dnajc21	0.54	0.67	8724	7409
1	Yes	1371784_at	303536	Dnajc7	0.68	0.32	4089	4731
1	Yes	1372677_at	314644	Dohh	0.62	0.73	4405	3699
1	Yes	1377982_at	293774	Dtx4	-0.35	-0.27	11141	13054
1	Yes	1374979_at	301122	Dus3l	0.58	0.46	8339	8316
1	Yes	1376576_at	297412	Dusp11	0.63	0.71	4919	3148
1	Yes	1388154_at	116651	E2f5	0.67	0.73	9807	6165
1	Yes	1388397_at	114021	Ebna1bp2	0.89	0.89	4160	1903
1	Yes	1388829_at	361399	Edc4	0.4	0.34	7377	6749
1	Yes	1373200_at	291057	Eef1e1	0.88	0.85	3648	1804
1	Yes	1371631_at	293673	Eif1ad	0.79	0.77	4196	2542
1	Yes	1370311_at	64514	Eif2b1	0.74	0.7	4840	4412
1	Yes	1368967_at	171145	Eif2b3	0.84	0.69	7327	5156
1	Yes	1367713_at	54318	Eif2s1	0.91	0.73	2178	1097
1	Yes	1388568_at	362952	Eif3d	0.91	0.84	1972	1281
1	Yes	1371936_at	287436	Eif4a1	0.86	0.37	603	277
1	Yes	1373876_at	363275	Eif4e2	0.64	0.51	2942	2114
1	Yes	1379348_at	366017	Exosc2	0.51	0.52	10126	9917
1	Yes	1398384_at	294975	Exosc9	0.67	0.55	6940	5955
1	Yes	1377703_at	309420	Fam122a	0.48	0.46	6153	6263
1	Yes	1389228_at	297415	Fam136a	0.75	0.8	3574	2490
1	Yes	1371667_at	304885	Fam20b	0.44	0.25	4620	6075
1	Yes	1374553_at	498600	Fam32a	0.53	0.52	10338	9798
1	Yes	1395535_at	313873	Fam98a	0.58	0.32	7731	7557
1	Yes	1374255_at	288917	Farsa	0.76	0.6	8338	6931
1	Yes	1388528_at	292747	Fbl	0.84	0.87	2947	1879
1	Yes	1385727_at	362463	Fgfr1op2	0.6	0.67	5406	3903
1	Yes	1383287_at	654496	Fubp1	0.52	0.41	5946	2762
1	Yes	1372635_at	171092	G3bp1	0.46	0.36	9783	7840
1	Yes	1388641_at	288259	Gart	0.8	0.59	8595	5669
1	Yes	1379377_at	362004	Gdap2	0.53	0.76	6383	5287
1	Yes	1374804_at	362593	Gnl2	0.84	0.82	8682	6042
1	Yes	1378079_at	312077	Golga3	0.68	0.76	10982	8704
1	Yes	1393604_at	360810	Gpn3	0.5	0.17	6812	5885
1	Yes	1374569_at	308592	Grwd1	0.7	0.69	6144	5310
1	Yes	1382062_at	310855	Gstcd	0.67	0.57	10226	8700
1	Yes	1393106_x_at	316123	Gtf2f1	0.71	0.75	9344	6154
1	Yes	1368233_at	81674	Gtf2f2	0.55	0.62	5670	5474
1	Yes	1397557_at	361580	Gtf2h1	0.66	0.4	10194	8915
1	Yes	1371035_at	246299	Gtf3a	0.71	0.54	6322	4240
1	Yes	1382779_at	361866	Hace1	0.47	0.37	4913	4159
1	Yes	1391585_at	690164	Harbi1	0.39	0.34	9919	9907
1	Yes	1371819_at	84580	Hdac5	-0.36	-0.25	5391	5091
1	Yes	1390888_a_at	300989	Hemk1	0.41	0.61	9314	9702
1	Yes	1387076_at	29560	Hif1a	0.45	0.62	1636	1162
1	Yes	1388446_at	498696	Hnrnpa0	0.34	0.18	1223	1594
1	Yes	1370309_a_at	83498	Hnrnpab	0.84	0.76	750	432
1	Yes	1367666_at	140931	Hnrnph1	0.62	0.04	1188	848
1	Yes	1398873_at	80846	Hnrnpl	0.46	0.36	1091	874
1	Yes	1373905_at	319110	Hnrnpr	0.56	0.32	3035	2692
1	Yes	1369971_a_at	79256	Hnrpd	0.48	0.49	3276	4198
1	Yes	1398240_at	24468	Hspa8	0.61	0.48	173	87
1	Yes	1385923_at	291023	Id4	-0.46	-0.12	7806	12649
1	Yes	1373068_at	300994	Ifrd2	0.44	0.26	3842	3339
1	Yes	1388321_at	315697	Imp3	0.68	0.49	4311	4814
1	Yes	1379407_at	316317	Imp4	0.66	0.71	10650	9160
1	Yes	1372945_at	312154	Ing3	0.34	0.53	10716	10469
1	Yes	1374135_at	290228	Ipo4	0.76	0.67	3644	2223
1	Yes	1375185_at	308939	Ipo7	0.81	0.55	2004	793
1	Yes	1375915_at	300862	Irak1bp1	0.38	0.14	10596	7743
1	Yes	1372732_at	311422	Itpa	0.51	0.62	4060	3896
1	Yes	1383652_at	502872	Jagn1	0.76	0.71	3519	2959
1	Yes	1374632_at	360665	Jmjd6	0.65	0.62	8807	6633
1	Yes	1399016_at	303470	Kat7	0.58	0.44	5785	5366
1	Yes	1372007_at	500569	Kdm1a	0.57	0.64	6188	4142
1	Yes	1398773_at	117268	Khdrbs1	0.69	0.45	2309	1478
1	Yes	1371995_at	313743	Klhl21	0.44	0.47	9652	8875
1	Yes	1390615_at	288064	Kpna1	0.38	0.45	10894	9852
1	Yes	1389001_at	361959	Kpna4	0.64	0.62	3010	2038
1	Yes	1370035_at	24525	Kras	0.56	0.29	3036	1901
1	Yes	1373702_at	300320	L3mbtl2	0.64	0.52	5871	5535
1	Yes	1393166_at	100359435	LOC100359435	0.43	0.28	10790	11043
1	Yes	1391297_at	100363014	LOC100363014	0.39	0.09	9486	10466
1	Yes	1397220_at	100911266	LOC100911266	0.61	0.14	8222	8085
1	Yes	1383510_at	100912169	LOC100912169	0.51	0.51	5376	8046
1	Yes	1390769_at	314140	LOC314140	0.55	0.37	4830	4467
1	Yes	1392494_at	499331	LOC499331	0.54	0.61	7572	6461
1	Yes	1377708_at	499339	LOC499339	0.88	0.88	5494	3048
1	Yes	1373604_at	680199	LOC680199	-0.36	-0.14	10610	12207
1	Yes	1383342_at	500900	Lrrc14	0.33	0.17	8941	8382
1	Yes	1372784_at	362566	Lrrc41	0.62	0.52	5130	4235
1	Yes	1375076_at	287653	Lrrc46	-0.37	-0.08	9367	11454
1	Yes	1385155_at	367314	Lrrfip1	0.49	0.28	11450	9805
1	Yes	1373293_at	288029	Lsg1	0.68	0.73	8524	7741
1	Yes	1372312_at	361452	Ltv1	0.72	0.72	5921	4728
1	Yes	1389510_at	289707	Lyar	0.68	0.76	6806	5536
1	Yes	1372409_at	316237	Mad2l1bp	0.46	0.77	4848	4108
1	Yes	1372815_at	298385	Magoh	0.83	0.86	2880	1722
1	Yes	1395152_at	306526	Mak16	0.67	0.39	11645	8702
1	Yes	1376718_at	304346	Mblac1	0.42	0.43	8623	7352
1	Yes	1374361_at	315173	Mcat	0.52	0.62	5607	5039
1	Yes	1391280_at	689500	Mcts2	0.68	0.51	6463	6351
1	Yes	1383485_at	314856	Mdm2	0.52	0.41	10357	6617
1	Yes	1372014_at	296612	Med27	0.51	0.54	7684	6517
1	Yes	1398798_at	64370	Metap2	0.86	0.84	1995	1460
1	Yes	1389472_at	289159	Mettl13	0.55	0.55	7865	6677
1	Yes	1376201_at	360568	Mettl16	0.66	0.74	10127	7909
1	Yes	1379858_at	363687	Mettl2b	0.79	0.72	7800	7134
1	Yes	1376986_at	361035	Mettl3	0.65	0.54	7813	6186
1	Yes	1386074_at	266670	Mina	0.34	0.41	11654	11058
1	Yes	1390142_at	304074	Morc3	0.5	0.33	4711	4209
1	Yes	1390915_at	315914	Morc4	0.41	-0.04	9959	9943
1	Yes	1376861_at	317312	Mospd1	0.37	0.7	5560	3500
1	Yes	1375442_at	293828	Mphosph10	0.66	0.65	6718	5767
1	Yes	1373738_at	686999	Mphosph6	0.68	0.68	5875	3149
1	Yes	1382144_at	294963	Mrpl47	0.81	0.81	6002	4990
1	Yes	1372456_at	290850	Mrps31	0.67	0.63	6178	6891
1	Yes	1371543_at	315422	Mtmr2	0.84	0.78	3209	2423
1	Yes	1387779_at	60571	Mybbp1a	0.86	0.7	4553	3067
1	Yes	1383922_a_at	363518	Naa10	0.66	0.52	9388	8941
1	Yes	1393881_at	310399	Naa15	0.81	0.64	4253	3376
1	Yes	1388352_at	362228	Naa20	0.73	0.84	3965	3093
1	Yes	1388438_at	361684	Nap1l4	0.68	0.29	5686	5056
1	Yes	1388954_at	311257	Nat10	0.69	0.54	9368	7378
1	Yes	1378191_at	298075	Ncbp1	0.63	0.49	8194	7787
1	Yes	1376181_at	296372	Ncoa5	0.53	0.29	9513	7917
1	Yes	1367943_at	81525	Nfkbib	0.56	0.66	5392	3802
1	Yes	1383289_at	301431	Nif3l1	0.72	0.65	7724	6968
1	Yes	1395595_at	246042	Nifk	0.87	0.47	6120	3926
1	Yes	1389765_at	303372	Nle1	0.67	0.69	8245	6840
1	Yes	1393248_at	310512	Nmd3	0.66	0.64	4334	2889
1	Yes	1388878_at	291996	Nob1	0.67	0.7	3985	3637
1	Yes	1377760_at	360828	Noc4l	0.62	0.79	6960	5845
1	Yes	1389862_at	362955	Nol12	0.7	0.76	10998	8706
1	Yes	1372465_at	313167	Nol6	0.44	0.31	6842	6655
1	Yes	1368033_at	64896	Nolc1	0.59	0.38	13435	10815
1	Yes	1374764_at	289724	Nop14	0.79	0.82	9808	6674
1	Yes	1372028_at	306768	Nop16	0.82	0.62	3512	1856
1	Yes	1379406_at	290235	Nop9	0.76	0.7	8530	7646
1	Yes	1371546_at	361128	Nr2c2ap	0.83	0.53	4313	2355
1	Yes	1389658_at	361191	Nsun2	0.84	0.78	2168	1066
1	Yes	1389061_at	288595	Nsun5	0.7	0.67	8056	6537
1	Yes	1372185_at	362103	Ntmt1	0.68	0.84	4847	3613
1	Yes	1373840_at	305149	Nudt9	0.74	0.74	6103	5388
1	Yes	1376250_at	364430	Nufip1	0.51	0.66	3896	3553
1	Yes	1372519_at	291874	Nup93	0.68	0.69	6987	5766
1	Yes	1390212_at	499974	Nupl2	0.4	0.56	10520	9581
1	Yes	1370163_at	24609	Odc1	0.68	0.57	1945	607
1	Yes	1391703_at	295596	Orc4	0.53	0.45	5872	4358
1	Yes	1389117_at	290028	Osgep	0.37	0.56	8308	9629
1	Yes	1380553_at	313085	Osgin2	0.64	0.7	11390	9697
1	Yes	1388353_at	288778	Pa2g4	0.79	0.73	3867	2558
1	Yes	1382528_at	360947	Pacrgl	0.43	0.62	9930	9332
1	Yes	1373455_at	361531	Paf1	0.44	0.48	6832	6571
1	Yes	1370354_at	83507	Parg	0.48	0.33	4166	3275
1	Yes	1391608_at	360464	Parn	0.51	0.18	8505	7046
1	Yes	1374355_at	315283	Pced1b	-0.28	0	7853	9572
1	Yes	1389760_at	309457	Pcgf6	0.64	0.78	5457	3745
1	Yes	1379317_a_at	309458	Pdcd11	0.64	0.57	6230	4603
1	Yes	1371002_at	58934	Pdcd2	0.44	0.69	5430	4493
1	Yes	1376212_at	689637	Pdcd2l	0.54	0.74	7788	6970
1	Yes	1380857_at	306231	Pde12	0.6	0.43	10434	9158
1	Yes	1367946_at	54133	Pdlim1	0.47	0.08	2372	274
1	Yes	1372941_at	296278	Pdrg1	0.63	0.57	7700	5594
1	Yes	1390799_at	308000	Pdzd8	0.5	0.28	5107	6194
1	Yes	1373748_at	312607	Pdzrn3	-0.45	-0.09	6621	12512
1	Yes	1389238_at	289740	Pes1	0.82	0.63	6428	4356
1	Yes	1371863_at	303698	Pgs1	0.61	0.7	6780	5612
1	Yes	1388180_at	286917	Phax	0.63	0.72	4948	3590
1	Yes	1378610_at	310258	Phc3	0.32	0.29	8408	9007
1	Yes	1368169_at	84591	Pick1	0.56	0.29	8550	7886
1	Yes	1388539_at	287925	Pkp2	0.41	-0.02	5297	2958
1	Yes	1387098_at	83581	Polr1a	0.58	0.57	8704	7504
1	Yes	1374289_at	301246	Polr1c	0.8	0.79	4546	2909
1	Yes	1389247_at	361102	Polr3a	0.42	0.41	7321	6802
1	Yes	1371822_at	306012	Polr3d	0.75	0.83	5428	4485
1	Yes	1382604_at	685465	Polr3g	0.69	0.33	6984	3133
1	Yes	1374538_at	362567	Pomgnt1	0.73	0.49	7870	6525
1	Yes	1376279_at	315045	Pop1	0.34	0.32	11332	11632
1	Yes	1374326_at	298699	Ppan	0.81	0.76	5344	3256
1	Yes	1389055_at	298508	Ppie	0.66	0.65	6693	4616
1	Yes	1373844_at	361613	Ppme1	0.54	0.5	3859	3780
1	Yes	1367827_at	24673	Ppp2cb	0.81	0.56	2035	731
1	Yes	1370300_at	58842	Preb	0.77	0.41	4098	4917
1	Yes	1389136_at	308845	Prkrir	0.45	0.23	4470	4435
1	Yes	1370536_at	89820	Prmt3	0.65	0.75	11802	8930
1	Yes	1374424_at	364382	Prmt5	0.79	0.78	6939	5550
1	Yes	1382461_at	361402	Prmt7	0.83	0.65	8526	6198
1	Yes	1372432_at	361995	Prpf3	0.56	0.69	6130	6303
1	Yes	1389684_at	314171	Prpf39	0.41	0.5	4205	3831
1	Yes	1392461_at	298095	Prpf4	0.7	0.74	5469	5976
1	Yes	1376075_at	29192	Psen1	0.53	0.52	7524	4646
1	Yes	1374532_at	311865	Ptges2	0.62	0.47	3735	4041
1	Yes	1388379_at	25622	Ptpn11	0.69	0.61	2790	1347
1	Yes	1368087_a_at	171070	Ptpn21	0.53	0.16	3927	3102
1	Yes	1373741_at	304567	Pus1	0.68	0.62	5566	4540
1	Yes	1391905_at	690297	Pwp2	0.52	0.62	8202	7055
1	Yes	1394567_at	681023	Qsox2	0.53	0.63	11999	9053
1	Yes	1373481_at	304763	R3hdm1	0.6	0.47	4070	3502
1	Yes	1383709_at	266688	Rab8b	0.5	0.36	12192	8365
1	Yes	1387911_at	25533	Rabggtb	0.72	0.65	2000	1309
1	Yes	1385090_at	310034	Rad17	0.81	0.75	6689	4736
1	Yes	1388341_at	362965	Rangap1	0.63	0.55	3493	3597
1	Yes	1372255_at	287191	Rars	0.86	0.9	2811	1613
1	Yes	1385194_at	312927	Rb1cc1	0.53	0.65	6068	5308
1	Yes	1396185_at	291295	Rbm17	0.6	0.18	9669	9058
1	Yes	1392503_at	307410	Rbm22	0.51	0.58	7653	6713
1	Yes	1389065_at	307956	Rbm34	0.7	0.81	8128	6391
1	Yes	1372853_at	309165	Rela	0.46	0.3	3667	2756
1	Yes	1371443_at	362671	RGD1304567	0.61	0.38	3114	3632
1	Yes	1377341_at	288545	RGD1305455	0.44	0.63	8402	6878
1	Yes	1380619_at	363528	RGD1305537	0.61	0.77	8219	6031
1	Yes	1379519_at	310158	RGD1306502	0.6	0.51	6016	6116
1	Yes	1371478_at	296315	RGD1307752	0.71	0.78	631	404
1	Yes	1389575_at	293160	RGD1311703	0.57	0.46	2714	2225
1	Yes	1390232_at	309145	RGD1311946	0.49	0.33	13443	6988
1	Yes	1374230_at	313061	RGD1559904	0.45	0.47	8615	9267
1	Yes	1389399_at	292100	RGD1562218	0.52	0.4	11207	10561
1	Yes	1372946_at	292328	RGD1562747	0.54	0.41	6029	5434
1	Yes	1394885_at	291535	RGD1565482	-0.36	-0.12	11344	12165
1	Yes	1381759_at	291903	RGD1565975	0.48	0.59	11588	8617
1	Yes	1398372_at	497900	Rmnd5b	0.38	0.15	11261	9560
1	Yes	1378022_at	313216	Rnf20	0.68	0.68	7323	5176
1	Yes	1398336_at	301515	Rnf25	0.67	0.65	7679	6681
1	Yes	1398572_at	291534	Rnmt	0.79	0.74	4367	3150
1	Yes	1371596_at	287113	Rnps1	0.86	0.88	2937	2124
1	Yes	1372391_at	317275	Rpl7l1	0.72	0.73	3520	2509
1	Yes	1371351_at	360762	Rpo1-3	0.74	0.51	2469	1614
1	Yes	1389184_at	685332	Rpp30	0.35	0.45	8735	7127
1	Yes	1383380_at	291317	Rpp38	0.56	0.74	10601	7418
1	Yes	1392544_at	301513	Rqcd1	0.73	0.55	5860	5904
1	Yes	1383207_at	304714	Rrn3	0.69	0.81	3906	3333
1	Yes	1372932_at	309674	Rrp1	0.58	0.6	5349	5034
1	Yes	1371722_at	362967	Rrp7a	0.65	0.58	10660	9073
1	Yes	1374836_at	363134	Rrp9	0.45	0.62	6415	5478
1	Yes	1383034_at	312603	Rybp	0.45	0.48	9173	6920
1	Yes	1389309_at	304470	Sbno1	0.53	0.66	4979	4139
1	Yes	1368094_at	79049	Secisbp2	0.47	0.6	6878	6519
1	Yes	1379514_at	300193	Senp1	0.44	0.5	11540	10686
1	Yes	1388991_at	295678	Sestd1	0.61	0.6	10189	6818
1	Yes	1374668_at	305479	Sf3a1	0.53	0.46	10483	9072
1	Yes	1374834_at	295270	Sf3b4	0.78	0.63	4211	2911
1	Yes	1377359_at	501665	Slc10a3	0.54	0.28	10235	7004
1	Yes	1367853_at	83629	Slc12a2	0.47	0.42	4834	4318
1	Yes	1368125_at	29501	Slc12a4	0.57	0.08	11158	8167
1	Yes	1390036_at	303772	Slc16a6	0.59	0.22	9052	7144
1	Yes	1376969_at	50622	Slc23a2	0.42	0.49	8999	9298
1	Yes	1370303_at	257647	Slc35a4	0.33	0.58	9098	8126
1	Yes	1376664_at	246187	Slc7a6os	0.5	0.74	6632	5775
1	Yes	1374182_at	301020	Smarcc1	0.57	0.36	7866	6188
1	Yes	1378203_at	303518	Smarce1	0.46	0.07	8556	7562
1	Yes	1377252_at	287596	Smg8	0.39	0.69	10316	8197
1	Yes	1384124_at	100568448	Snhg4	0.73	0.46	9497	6722
1	Yes	1372173_at	313056	Snrnp40	0.56	0.6	8116	7926
1	Yes	1388436_at	292729	Snrpa	0.54	0.46	11260	7792
1	Yes	1372656_at	293691	Snx15	0.48	0.55	5757	5665
1	Yes	1372743_at	296199	Snx5	0.44	0.76	1823	1845
1	Yes	1373120_at	114210	Spata2	0.43	0.48	11381	9115
1	Yes	1385133_at	691729	Spata5l1	0.71	0.69	11528	9452
1	Yes	1381073_at	308478	Spred3	-0.52	-0.35	8613	9616
1	Yes	1371714_at	361811	Srpk1	0.57	0.28	8903	7731
1	Yes	1374063_at	361814	Srsf3	0.58	0.4	1800	1369
1	Yes	1372510_at	296271	Srxn1	0.69	0.7	4548	1233
1	Yes	1388129_at	81785	Ssrp1	0.73	0.72	3862	3049
1	Yes	1368109_at	83505	St3gal5	0.51	-0.09	7766	7383
1	Yes	1387435_at	25547	St8sia3	-0.4	-0.68	5752	9817
1	Yes	1376751_at	361800	Stk19	0.42	0.56	11611	9523
1	Yes	1371943_at	360230	Stk40	0.52	0.48	8337	6560
1	Yes	1372078_at	297699	Strap	0.6	0.52	4741	5322
1	Yes	1367452_at	690244	Sumo2	0.62	0.55	1282	868
1	Yes	1398980_at	305851	Supt16h	0.68	0.73	5673	4784
1	Yes	1374398_at	303281	Supt6h	0.65	0.58	4962	4693
1	Yes	1390290_at	303076	Surf6	0.56	0.59	6572	5956
1	Yes	1383051_at	363113	Syncrip	0.54	0.49	5337	4280
1	Yes	1374621_at	361420	Taf1c	0.51	0.54	11636	10045
1	Yes	1382428_at	311468	Tasp1	0.6	0.16	10435	8579
1	Yes	1372661_at	287120	Tbl3	0.76	0.73	6996	5409
1	Yes	1382035_at	117526	Tbp	0.49	0.68	8400	7399
1	Yes	1374577_at	360977	Tbrg4	0.8	0.62	5896	5722
1	Yes	1368268_at	114521	Tdg	0.64	0.68	6758	4687
1	Yes	1398401_at	306066	Tdrd3	0.53	0.45	10026	9325
1	Yes	1386435_at	360482	Tfap4	0.39	0.25	9024	9222
1	Yes	1379949_at	308140	Tfb1m	0.58	0.5	7614	6723
1	Yes	1388967_at	317376	Tfe3	0.48	0.55	5690	5006
1	Yes	1374341_at	287944	Thap7	0.58	0.58	8137	7609
1	Yes	1374640_at	361992	Them4	0.62	0.64	11155	9380
1	Yes	1376641_at	291797	Thoc1	0.72	0.78	5028	3804
1	Yes	1382333_at	500288	Thumpd3	0.47	0.46	10841	9881
1	Yes	1390579_at	290686	Tma16	0.85	0.84	8940	3467
1	Yes	1398553_at	289883	Tmed5	0.62	0.43	2925	3581
1	Yes	1372591_at	303196	Tmem11	0.54	0.65	3697	3489
1	Yes	1382321_at	364535	Tmem161a	0.35	0.32	7969	7297
1	Yes	1372714_at	312135	Tmem168	0.47	0.54	2624	2707
1	Yes	1383307_at	497863	Tmem186	0.34	0.25	8033	8478
1	Yes	1376833_at	313021	Tmem222	0.48	0.39	7336	7514
1	Yes	1373162_at	681708	Tmem41a	0.67	0.61	5102	2970
1	Yes	1376450_at	299841	Tmem5	0.44	0.26	5685	5251
1	Yes	1371911_at	287543	Tnfaip1	0.63	0.39	2302	1455
1	Yes	1398870_at	266601	Tomm20	0.74	0.73	1497	693
1	Yes	1372436_at	296480	Tpd52l2	0.51	0.59	8119	5839
1	Yes	1388649_at	309678	Trappc10	0.44	0.35	11445	11338
1	Yes	1371737_at	291171	Trim27	0.77	0.69	3687	2338
1	Yes	1372155_at	116698	Trim28	0.62	0.4	2395	1685
1	Yes	1391027_at	303684	Trim65	0.47	-0.01	5110	7290
1	Yes	1374133_at	362586	Trit1	0.73	0.52	6257	4249
1	Yes	1389056_at	288914	Trmt1	0.8	0.62	6012	4598
1	Yes	1395118_at	295496	Trmt10a	0.58	0.72	10957	6324
1	Yes	1371917_at	362976	Trmu	0.35	0.38	10522	10311
1	Yes	1382151_at	361775	Trub1	0.57	0.24	11623	10380
1	Yes	1383430_at	312649	Tsen2	0.68	0.35	10499	9828
1	Yes	1375895_at	100360406	Tsr1	0.84	0.89	3706	1777
1	Yes	1376340_a_at	361682	Tssc4	0.49	0.62	5205	4840
1	Yes	1374227_at	298782	Ttc27	0.75	0.62	8463	6390
1	Yes	1390793_at	294774	Ttc33	0.33	0.31	8117	7839
1	Yes	1375863_a_at	362203	Tubgcp4	0.4	0.39	8537	7915
1	Yes	1385342_at	362728	Twistnb	0.77	0.76	8702	7005
1	Yes	1382135_at	315903	U2surp	0.66	0.61	3973	2992
1	Yes	1372127_at	313169	Ubap2	0.7	0.62	4373	2300
1	Yes	1369617_at	116725	Ube2n	0.62	0.33	8944	7770
1	Yes	1373438_at	303689	Ube2o	0.55	0.38	6738	4940
1	Yes	1399076_at	313706	Ubiad1	0.55	0.53	11282	9283
1	Yes	1372540_at	360514	Ublcp1	0.68	0.69	6281	4288
1	Yes	1388691_at	310633	Ubqln4	0.58	0.45	5663	5122
1	Yes	1374312_at	311864	Uck1	0.48	0.56	6393	5977
1	Yes	1373117_at	309331	Uhrf2	0.38	0.51	4309	4415
1	Yes	1372679_at	308759	Unc45a	0.56	0.32	5609	4152
1	Yes	1376298_at	313449	Upf3b	0.67	0.55	4114	3880
1	Yes	1370460_at	171329	Usp15	0.58	0.58	6256	5142
1	Yes	1383250_at	317579	Utp14a	0.78	0.66	5219	4112
1	Yes	1377627_at	314713	Utp20	0.7	0.75	10041	8672
1	Yes	1372787_at	305258	Utp3	0.86	0.78	2839	1960
1	Yes	1377849_at	286761	Vcpip1	0.46	0.23	8055	7219
1	Yes	1376941_at	360796	Wbscr16	0.41	0.45	7850	9054
1	Yes	1389450_at	368084	Wbscr22	0.76	0.84	5123	3406
1	Yes	1372218_at	363237	Wdr12	0.85	0.85	7061	4414
1	Yes	1374152_at	309628	Wdr46	0.78	0.75	7958	6943
1	Yes	1383297_at	362093	Wdr5	0.48	0.46	8241	7003
1	Yes	1378318_at	498097	Wdr53	0.44	0.58	11022	8877
1	Yes	1395058_at	314545	Wdr75	0.67	0.57	10154	8625
1	Yes	1388560_at	310769	Wdr77	0.88	0.88	3851	2096
1	Yes	1397409_s_at	308937	Wee1	0.46	0.58	9767	6146
1	Yes	1390811_at	366515	Wrap73	0.48	0.37	9025	9604
1	Yes	1397487_at	685823	Xpnpep3	0.46	0.22	9881	11300
1	Yes	1385428_at	290280	Xpo4	0.72	0.68	8249	6991
1	Yes	1388956_at	363194	Xpo5	0.4	0.44	8664	9249
1	Yes	1389063_at	293476	Xpo6	0.61	0.58	2823	2510
1	Yes	1370376_a_at	83807	Ybx3	0.59	0.74	3308	1831
1	Yes	1373941_at	498112	Yeats2	0.5	0	6580	5103
1	Yes	1389578_at	319113	Yrdc	0.59	0.58	9183	6930
1	Yes	1368063_a_at	170956	Ythdc1	0.57	0.57	2278	2648
1	Yes	1371960_at	313053	Ythdf2	0.5	0.4	3356	2258
1	Yes	1386866_at	56010	Ywhag	0.74	0.7	1107	333
1	Yes	1372840_at	315211	Zbed4	0.58	0.53	8565	8064
1	Yes	1378119_at	311414	Zc3h8	0.47	0.57	6918	6679
1	Yes	1395418_at	310375	Zfp131	0.41	0.21	9666	9867
1	Yes	1395839_at	316524	Zfp142	0.39	0.41	10793	10159
1	Yes	1383445_at	360204	Zfp191	0.44	0.33	9994	9048
1	Yes	1389531_at	361387	Zfp330	0.64	0.71	2680	1774
1	Yes	1376887_at	301076	Zfp445	0.53	0.5	7004	6787
1	Yes	1380030_at	298546	Zfp593	0.63	0.63	9962	6590
1	Yes	1389774_at	307839	Zfp612	0.34	0.16	9110	8743
1	Yes	1383343_at	690559	Zfp758	-0.3	0.15	8974	10653
1	Yes	1389771_at	288485	Zfp853	0.41	0.53	7267	7228
1	Yes	1377748_at	314600	Zfp955a	0.43	0.24	11730	9965
1	Yes	1387021_at	64394	Zmat3	0.44	0.51	7619	6269
1	Yes	1371881_at	309177	Znhit2	0.68	0.77	6928	5580
1	Yes	1388590_at	361784	Znrd1	0.54	0.56	4349	4001
1	Yes	1380453_at	313524	Zswim5	-0.47	-0.02	8331	10364
1	Yes	1374938_at	363059	Zw10	0.61	0.65	6316	5129
1	No	1397952_at	365770	Bbs12	0.34	-0.33	17274	13599
1	No	1378940_at	297483	Shq1	0.65	0.36	12142	8335
1	No	1376088_at	303676	Slc25a19	0.48	0.72	12877	10091
1	No	1372075_at	362264	Srsf6	0.54	0.22	1847	1523
1	No	1374777_at	502894	Tigar	0.56	0.72	12022	8975
2	Yes	1387030_at	116721	Abcc5	0.52	0.47	9791	8661
2	Yes	1368103_at	85264	Abcg1	0.62	0.22	5967	11402
2	Yes	1390455_at	293050	Abhd2	0.53	0	2022	603
2	Yes	1383917_at	303476	Abi3	0.67	-0.24	8280	11127
2	Yes	1367942_at	25732	Acp5	0.54	0.15	6861	8690
2	Yes	1389189_at	81634	Actn1	0.71	0.74	4438	810
2	Yes	1370071_at	24165	Ada	0.59	0.25	10001	12202
2	Yes	1388161_at	29650	Adam10	0.42	0.35	8361	7655
2	Yes	1367922_at	57027	Adam17	0.65	0.52	5328	6251
2	Yes	1368370_at	54223	Adcy4	0.67	-0.06	11484	18942
2	Yes	1373599_at	100363275	Adgra2	0.4	0.09	10399	12795
2	Yes	1381311_at	316137	Adgre1	0.79	0.05	6977	17395
2	Yes	1387547_a_at	64124	Adgrl4	0.63	-0.16	7345	14544
2	Yes	1373181_at	291565	Afap1l1	0.58	-0.02	9195	12630
2	Yes	1374535_at	292130	Afap1l2	0.55	0	11394	14405
2	Yes	1377839_at	362300	Agap3	-0.37	-0.21	7452	7413
2	Yes	1368558_s_at	29427	Aif1	0.87	0.06	4411	19000
2	Yes	1367734_at	24192	Akr1b1	0.83	0.32	6193	11862
2	Yes	1369672_at	29624	Alox5ap	0.6	0.01	11321	14632
2	Yes	1372624_at	315272	Ano6	0.48	0.55	4820	6545
2	Yes	1367614_at	25380	Anxa1	0.7	0.44	6381	7698
2	Yes	1367974_at	25291	Anxa3	0.86	0.75	2519	713
2	Yes	1384187_at	302671	Ap1s2	0.87	0.27	8521	12631
2	Yes	1369197_at	78963	Apaf1	0.64	0.76	9039	3990
2	Yes	1377239_at	307171	Apbb1ip	0.76	0.17	9637	14480
2	Yes	1368270_at	25383	Apobec1	0.61	-0.13	6493	9520
2	Yes	1388940_at	500246	Arhgap25	0.65	0	10964	18077
2	Yes	1392407_at	498282	Arhgap30	0.78	-0.07	10813	14916
2	Yes	1388165_at	500901	Arhgap39	0.38	0.17	9322	9279
2	Yes	1382026_at	362893	Arhgap9	0.87	-0.05	10753	17181
2	Yes	1373881_at	362456	Arhgdib	0.92	-0.09	4042	9328
2	Yes	1370265_at	25388	Arrb2	0.68	0.16	9590	11846
2	Yes	1391808_at	293019	Arrdc4	0.4	0.22	8666	6100
2	Yes	1391064_at	308865	Atg16l2	0.49	0.26	8067	7753
2	Yes	1371073_at	24390	B4galt1	0.51	0.3	5701	3240
2	Yes	1377390_at	288227	Bace2	0.57	0.14	10313	13909
2	Yes	1368482_at	170929	Bcl2a1	0.77	0.23	9573	15538
2	Yes	1390287_at	366988	Bin2	0.57	0	10705	14087
2	Yes	1368742_at	113959	C5ar1	0.66	0.07	8359	12564
2	Yes	1368834_at	24246	Camk2d	0.86	0.24	8627	11537
2	Yes	1388460_at	297339	Capg	0.85	0.14	8672	10679
2	Yes	1369186_at	25166	Casp1	0.71	0.03	7705	13201
2	Yes	1379603_at	500985	Cbl	0.76	0.11	7068	8300
2	Yes	1378015_at	298006	Ccl21	0.42	-0.15	13001	19842
2	Yes	1382106_at	287910	Ccl6	0.79	-0.02	11004	16743
2	Yes	1370810_at	64033	Ccnd2	0.44	0.02	7271	12553
2	Yes	1387745_at	64357	Cd200r1	0.52	-0.08	9793	12897
2	Yes	1368975_at	25668	Cd38	0.76	0.12	8112	16036
2	Yes	1370891_at	245962	Cd48	0.77	0.35	3517	10004
2	Yes	1368518_at	24251	Cd53	0.95	0.16	4799	12399
2	Yes	1386843_at	310693	Cd5l	0.61	-0.1	10989	19876
2	Yes	1390529_at	361226	Cd83	0.52	0	8258	11266
2	Yes	1368393_at	84398	Cd93	0.51	0.14	5425	14465
2	Yes	1389255_at	307618	Cdh5	0.58	0.02	5529	11654
2	Yes	1375987_at	300129	Cerk	0.71	0.38	7564	10759
2	Yes	1367740_at	24264	Ckb	0.68	0.13	10106	13284
2	Yes	1387956_s_at	245978	Cklf	0.37	0.4	11858	11559
2	Yes	1368099_at	114514	Clasp2	0.35	0.53	6377	7107
2	Yes	1368464_at	64195	Clec10a	0.41	0.12	12183	16676
2	Yes	1395003_at	362430	Clec4a1	0.83	-0.03	10067	17198
2	Yes	1389553_at	362431	Clec4a3	0.88	0.04	5991	15015
2	Yes	1372042_at	291813	Cmtm3	0.81	0.33	7598	11085
2	Yes	1372478_at	501065	Cmtm7	0.8	0.41	7762	7618
2	Yes	1372584_at	364208	Cnrip1	0.51	-0.06	10070	14600
2	Yes	1372439_at	290905	Col4a1	0.6	0.34	4261	7164
2	Yes	1388494_at	306628	Col4a2	0.51	0.33	5447	7937
2	Yes	1373639_at	290925	Coprs	0.45	0.42	7775	5690
2	Yes	1369964_at	155151	Coro1a	0.85	0.07	8171	17685
2	Yes	1388596_at	361422	Cotl1	0.83	0.43	7681	11901
2	Yes	1372256_at	691657	Crip1	0.78	0.1	6541	16615
2	Yes	1379631_at	78965	Csf1	0.5	0.49	11863	9564
2	Yes	1392528_at	652957	Csf2ra	0.5	0.05	8140	10305
2	Yes	1387113_at	81717	Ctbp2	0.72	0.12	8593	13094
2	Yes	1389659_at	498690	Ctla2a	0.65	0.07	5224	12213
2	Yes	1368167_at	25424	Ctse	0.54	0.18	10474	11118
2	Yes	1370219_at	79129	Cyba	0.88	0.38	5285	7162
2	Yes	1379344_at	66021	Cybb	0.91	0.07	2803	10663
2	Yes	1390161_at	304138	Cyyr1	0.42	0.06	7420	15931
2	Yes	1368202_a_at	79128	Dab2	0.65	0.49	3960	5309
2	Yes	1370443_at	171575	Dnase2	0.56	0.28	8976	8986
2	Yes	1371694_at	25416	Dpysl2	0.66	0.52	4202	3387
2	Yes	1389732_at	679937	Dram1	0.71	0.37	9583	7612
2	Yes	1387146_a_at	50672	Ednrb	0.66	0.06	6013	13003
2	Yes	1389071_at	309169	Ehbp1l1	0.78	0.08	10292	15394
2	Yes	1390396_at	297481	Eif4e3	0.69	0.52	10649	5780
2	Yes	1389617_at	362871	Elk3	0.68	0.63	5831	10772
2	Yes	1371613_at	362271	Elmo2	0.48	0.34	9502	9910
2	Yes	1368541_at	114511	Emb	0.7	0.02	8936	11430
2	Yes	1372325_at	298845	Emilin1	0.69	0.18	5931	14260
2	Yes	1367914_at	81505	Emp3	0.62	0.23	9026	10017
2	Yes	1372643_at	309557	Epb41l2	0.57	0.58	7962	8250
2	Yes	1385213_at	498547	Epsti1	0.76	-0.01	11487	18369
2	Yes	1368356_a_at	80897	Erap1	0.46	0.39	1579	760
2	Yes	1372621_at	362597	Eva1b	0.53	0.21	9510	14829
2	Yes	1367861_at	79115	Evl	0.7	0.23	12032	18683
2	Yes	1380696_at	365903	Fam102b	0.57	0.41	11718	10351
2	Yes	1378606_at	291694	Fam13b	0.51	0.31	8610	10251
2	Yes	1384405_at	682360	Fam167b	0.47	0.03	4320	10969
2	Yes	1376640_at	680259	Fam171a1	0.69	0.38	9392	14243
2	Yes	1398387_at	310540	Fam198b	0.85	0.02	8259	14939
2	Yes	1381903_at	314157	Fbxo33	0.38	0.48	5834	5484
2	Yes	1373575_at	25441	Fcer1g	0.93	0.08	2151	8663
2	Yes	1393038_at	295279	Fcgr1a	0.82	0.06	7989	14513
2	Yes	1373523_at	304966	Fcgr3a	0.79	0.03	6525	12174
2	Yes	1372447_at	79114	Fgfr1	0.53	0.26	10144	15231
2	Yes	1383516_at	84586	Fgl2	0.74	-0.05	6956	18530
2	Yes	1368693_at	79113	Fgr	0.75	0.07	9182	8361
2	Yes	1371951_at	63839	Fhl2	0.44	0.61	10279	4642
2	Yes	1372569_at	313582	Fhl3	0.58	0.74	10073	5586
2	Yes	1390914_at	315532	Fli1	0.72	0.08	9431	13951
2	Yes	1371382_at	293860	Flna	0.77	0.61	6284	938
2	Yes	1376766_at	287746	Fmnl1	0.54	-0.11	9635	11405
2	Yes	1372825_at	192348	Fnbp1	0.52	0.04	10145	13816
2	Yes	1390348_at	293154	Folr2	0.77	0.1	6915	11772
2	Yes	1373838_at	60670	Fut4	0.51	0.04	11262	13217
2	Yes	1387799_at	29639	Fxyd2	0.67	0.08	9907	14736
2	Yes	1376790_at	314360	Galc	0.48	0.35	10104	10756
2	Yes	1388887_at	246766	Ggta1	0.76	-0.02	7205	12506
2	Yes	1369494_a_at	25321	Ghrhr	-0.37	-0.32	11436	11198
2	Yes	1380617_at	246774	Gimap5	0.47	-0.06	10776	17937
2	Yes	1389315_at	304546	Git2	0.5	0.36	7081	9121
2	Yes	1373504_at	299783	Glipr1	0.76	-0.03	8831	12132
2	Yes	1382521_at	24398	Gls	0.75	0.49	8483	6797
2	Yes	1388893_at	306253	Glt8d1	0.54	0.29	8046	6078
2	Yes	1373490_at	113940	Gmfg	0.79	0.25	4254	7456
2	Yes	1371071_at	294962	Gnb4	0.65	0.18	7937	10668
2	Yes	1379295_at	690825	Gngt2	0.88	0.02	6187	14578
2	Yes	1372200_at	406163	Gpsm3	0.63	-0.11	10210	16502
2	Yes	1372125_at	298376	Gpx7	0.46	0.13	8945	7477
2	Yes	1371414_at	296654	Gsn	0.47	0.3	6337	9364
2	Yes	1369204_at	25734	Hck	0.87	-0.08	7375	13256
2	Yes	1380521_at	288077	Hcls1	0.78	0.07	6275	9308
2	Yes	1387701_at	24446	Hgf	0.52	0.01	11816	18953
2	Yes	1381942_at	303310	Hic1	0.36	0.05	10141	11237
2	Yes	1388193_at	192154	Hip1	0.49	0.11	11176	13724
2	Yes	1386929_at	25058	Hk1	0.46	0.36	10062	11471
2	Yes	1367816_at	171160	Hopx	0.61	0.14	9731	13065
2	Yes	1389235_at	360647	Icam2	0.69	-0.01	5887	15500
2	Yes	1387769_a_at	25585	Id3	0.47	0.58	2310	5901
2	Yes	1372013_at	293618	Ifitm1	0.89	0.24	1000	7871
2	Yes	1367696_at	114709	Ifitm2	0.78	0.14	4559	9291
2	Yes	1387995_a_at	361673	Ifitm3	0.63	0.43	690	879
2	Yes	1369956_at	116465	Ifngr1	0.77	0.51	2564	2638
2	Yes	1387687_at	171064	Igsf6	0.69	-0.03	11392	16778
2	Yes	1383616_at	304091	Il10rb	0.63	0.5	5351	1799
2	Yes	1369665_a_at	29197	Il18	0.84	0.35	6699	10802
2	Yes	1369031_at	84388	Il18bp	0.73	0.16	6185	10456
2	Yes	1398256_at	24494	Il1b	0.56	0	9844	14882
2	Yes	1389092_at	140924	Il2rg	0.73	-0.1	10405	13859
2	Yes	1382566_at	294797	Il7r	0.66	-0.2	10322	12447
2	Yes	1387198_at	54259	Inpp5d	0.62	-0.09	9470	12328
2	Yes	1368073_at	24508	Irf1	0.53	0.56	3807	4411
2	Yes	1393347_at	308995	Itgal	0.89	-0.13	5458	11866
2	Yes	1383131_at	309684	Itgb2	0.82	0.09	5092	10375
2	Yes	1371334_at	301575	Itm2c	0.7	0.45	3603	3235
2	Yes	1368856_at	24514	Jak2	0.68	0.36	11164	10090
2	Yes	1373484_at	313445	Klhl13	0.54	0.35	8130	8588
2	Yes	1389214_at	309816	Lama4	0.48	-0.09	11496	16564
2	Yes	1383658_at	89783	Laptm5	0.84	-0.01	6885	16340
2	Yes	1388447_at	683626	Lbh	0.66	0.53	6416	6950
2	Yes	1389210_at	306071	Lcp1	0.91	0.48	4974	6628
2	Yes	1370090_at	155918	Lcp2	0.8	0.07	11591	18107
2	Yes	1370218_at	24534	Ldhb	0.66	0.43	8199	7874
2	Yes	1370682_at	361493	Lilrb3l	0.49	-0.12	11300	13335
2	Yes	1389885_at	360646	Limd2	0.71	0.24	8431	11314
2	Yes	1383863_at	362176	Lmo2	0.63	0.28	6565	11111
2	Yes	1371119_at	360231	LOC360231	0.46	0	7849	8868
2	Yes	1376920_at	500013	LOC500013	0.59	0.38	10981	10234
2	Yes	1376688_a_at	685020	LOC685020	0.5	0.04	5788	14403
2	Yes	1378633_at	293783	Lpxn	0.77	-0.13	10098	11695
2	Yes	1393201_at	500361	Lrmp	0.4	-0.27	9948	11511
2	Yes	1398501_at	500111	Lrrc61	-0.41	-0.24	11127	11296
2	Yes	1384017_at	308703	Lrrk1	0.45	0.49	9009	10096
2	Yes	1370119_at	64569	Lst1	0.7	-0.2	7333	12673
2	Yes	1389010_at	299732	Lta4h	0.64	0.48	2173	3083
2	Yes	1393280_at	291359	Ly86	0.87	-0.02	6222	15160
2	Yes	1370154_at	25211	Lyz2	0.72	-0.05	1219	2072
2	Yes	1371940_at	362587	Macf1	0.42	0.74	4362	3651
2	Yes	1367744_at	113947	Maged2	0.45	0.63	11830	10460
2	Yes	1370948_a_at	25603	Marcks	0.7	0.17	5575	11734
2	Yes	1369944_at	81520	Marcksl1	0.6	0.72	2724	4202
2	Yes	1389911_at	316842	Metrnl	0.5	0.21	9559	9433
2	Yes	1374544_at	690899	MGC112715	0.84	-0.09	9466	16114
2	Yes	1385702_at	304988	Mnda	0.59	0.26	7234	15480
2	Yes	1372904_at	362833	Mob3a	0.64	0.62	9285	6759
2	Yes	1368948_at	81521	Msn	0.59	0.5	10951	7500
2	Yes	1376077_at	362391	Mxd1	0.32	0.06	9744	10298
2	Yes	1389474_at	306825	Mylip	0.69	-0.05	10615	17110
2	Yes	1384298_at	314654	Myo1f	0.78	0.01	11498	14897
2	Yes	1393049_at	289785	Myo1g	0.61	-0.09	10914	13341
2	Yes	1387866_at	25486	Myo9b	0.45	0.49	6258	5737
2	Yes	1368521_at	60575	Napsa	0.77	-0.19	10470	19092
2	Yes	1391737_at	500904	Ncf4	0.68	0.03	10770	15183
2	Yes	1380537_at	315348	Nckap1l	0.79	0	11130	18724
2	Yes	1392385_at	84584	Ncoa3	0.5	0.41	8487	10426
2	Yes	1370968_at	81736	Nfkb1	0.56	0.71	4182	2976
2	Yes	1376835_at	316241	Nfkbie	0.56	0.7	10273	8011
2	Yes	1372236_at	500133	Nod1	0.4	0.41	7755	9189
2	Yes	1382874_at	304860	Npl	0.62	-0.02	11908	18845
2	Yes	1387678_at	24605	Nras	0.52	0.45	7092	5497
2	Yes	1393460_at	303875	Nrros	0.84	-0.03	6588	11609
2	Yes	1368875_a_at	116595	Nrxn2	0.34	0	8875	12070
2	Yes	1371421_at	690163	Oxct1	0.58	0.53	10363	7534
2	Yes	1374503_at	311876	Pbx3	0.51	0.52	8289	7756
2	Yes	1369044_a_at	24626	Pde4b	0.52	0.39	10942	10024
2	Yes	1371441_at	364052	Pea15	0.67	0.58	10485	6230
2	Yes	1372182_at	60416	Pfkp	0.68	0.27	10207	5318
2	Yes	1376795_at	294048	Pik3ap1	0.55	0.2	3540	3925
2	Yes	1373528_at	366508	Pik3cd	0.59	0.01	12475	16043
2	Yes	1398589_at	288568	Pilra	0.46	-0.02	10767	19510
2	Yes	1387412_at	116723	Pip4k2a	0.61	0.34	11241	11705
2	Yes	1394846_at	361492	Pira2	0.36	-0.07	10122	18499
2	Yes	1387566_at	24653	Pla2g4a	0.88	0.31	7060	14508
2	Yes	1387675_at	25619	Plau	0.83	0.16	8450	13631
2	Yes	1371961_at	361527	Pld3	0.61	0.2	7515	6972
2	Yes	1390687_at	364206	Plek	0.65	0.08	8084	16475
2	Yes	1368284_at	56765	Plvap	0.73	-0.09	8250	18345
2	Yes	1369895_s_at	192181	Podxl	0.43	0.23	11384	12558
2	Yes	1388935_at	304813	Ppp1r12b	0.37	-0.05	9816	11477
2	Yes	1373262_at	361790	Ppp1r18	0.73	0.22	10721	15752
2	Yes	1370236_at	29411	Ppt1	0.48	0.35	4542	4968
2	Yes	1372931_at	367743	Praf2	0.51	0.24	9860	6737
2	Yes	1370585_a_at	25023	Prkcb	0.84	-0.08	6513	13247
2	Yes	1387114_at	170538	Prkcd	0.5	0.53	6651	5088
2	Yes	1383372_at	58949	Ptafr	0.79	0.04	5843	10292
2	Yes	1381806_at	24693	Ptgs1	0.53	-0.03	11246	17335
2	Yes	1373065_at	301333	Ptpn18	0.85	0.45	5145	9767
2	Yes	1368010_at	116689	Ptpn6	0.67	0.24	6520	8148
2	Yes	1370603_a_at	24699	Ptprc	0.72	-0.04	12506	18597
2	Yes	1389873_at	282817	Pycard	0.83	0.28	8453	11554
2	Yes	1371625_at	25739	Pygb	0.67	0.66	8344	5407
2	Yes	1388140_at	81756	Rab13	0.64	0.38	7034	6132
2	Yes	1377669_at	50645	Rab27a	0.53	0.52	11474	11046
2	Yes	1383786_at	365042	Rab32	0.71	0.68	5133	3939
2	Yes	1372404_at	366957	Rac2	0.91	0.14	4719	12958
2	Yes	1367825_at	29622	Ralgds	0.47	0.17	11424	12382
2	Yes	1378740_at	304893	Rasal2	0.37	0.28	8155	10356
2	Yes	1374872_at	361714	Rasgrp2	0.52	-0.04	8856	14999
2	Yes	1374284_at	362423	Rassf4	0.66	0.04	10872	12892
2	Yes	1370415_at	54355	Rassf5	0.46	0.01	9769	10282
2	Yes	1373128_at	494125	Rcn3	0.62	0.04	9268	13597
2	Yes	1373903_at	360872	Rcsd1	0.65	0.02	8844	12857
2	Yes	1390502_at	289084	RGD1309104	0.55	0.29	10109	10925
2	Yes	1391411_at	499797	RGD1560248	0.73	0.49	3808	2955
2	Yes	1372940_at	498107	RGD1562339	0.59	0.04	10734	13628
2	Yes	1385845_at	502617	RGD1564854	-0.45	-0.31	4911	7582
2	Yes	1390707_at	54290	Rgs10	0.77	0.6	10244	10843
2	Yes	1370422_at	246240	Ripk3	0.63	0.37	9848	9036
2	Yes	1377116_at	359726	Rnasel	0.64	-0.02	10103	13488
2	Yes	1375211_at	292306	Rnaset2	0.63	0.25	1116	651
2	Yes	1383951_at	287212	Rnf145	0.61	-0.01	9333	10495
2	Yes	1388236_x_at	309600	RT1-CE12	0.19	0.28	454	638
2	Yes	1371209_at	309607	RT1-CE5	0.48	0.38	10887	7077
2	Yes	1370882_at	294273	RT1-DMb	0.81	0.23	4502	8076
2	Yes	1386989_at	29415	S1pr2	0.51	0.6	9175	5299
2	Yes	1385832_s_at	317578	Sash3	0.69	-0.02	9973	14284
2	Yes	1367668_a_at	83792	Scd2	0.46	0.23	6953	7974
2	Yes	1388334_at	360668	Sec14l1	0.45	0.46	9884	8864
2	Yes	1375660_at	303135	Sept8	0.44	0.43	11182	9981
2	Yes	1375003_at	291085	Serpinb6	0.61	0.46	7220	8270
2	Yes	1397866_at	364705	Serpinb6b	0.54	0.35	9928	13576
2	Yes	1373672_at	361241	Serpinb9	0.7	0.58	3537	1730
2	Yes	1387008_at	65042	Sfxn3	0.53	0.68	10229	9502
2	Yes	1371487_at	298544	Sh3bgrl3	0.89	0.31	5181	3340
2	Yes	1387957_a_at	84357	Sh3kbp1	0.73	0.12	10374	12183
2	Yes	1392301_at	305441	Sh3tc1	0.46	-0.14	11194	13806
2	Yes	1382398_at	498356	Shisa3	0.56	0.03	11844	19195
2	Yes	1385465_at	292843	Siglec5	0.48	0.1	8935	18278
2	Yes	1375709_at	361710	Sipa1	0.5	0.19	8918	12803
2	Yes	1367881_at	25528	Sirpa	0.69	0.5	4319	4260
2	Yes	1370516_at	246239	Slc15a3	0.75	-0.07	10133	17959
2	Yes	1372341_at	501039	Slc25a36	0.62	0.02	8616	11186
2	Yes	1379736_at	287532	Slc43a2	0.61	0.19	9385	8415
2	Yes	1388837_at	363024	Slc44a2	0.72	0.19	5920	10037
2	Yes	1379957_at	303378	Slfn13	0.82	0.43	9054	10635
2	Yes	1367998_at	84386	Slpi	0.43	-0.02	4104	7670
2	Yes	1374838_at	316580	Sp140	0.62	0.56	7300	5448
2	Yes	1373104_at	361828	Specc1l	0.39	0.33	12431	11425
2	Yes	1370987_at	24796	Spn	0.8	-0.08	11181	15638
2	Yes	1368655_at	56782	Srgn	0.59	0.13	2615	9684
2	Yes	1387195_at	114093	St14	0.47	0.25	11375	6105
2	Yes	1373224_at	363040	St3gal4	0.6	0.14	9865	12633
2	Yes	1373590_at	296655	Stom	0.55	0.07	7181	11265
2	Yes	1388556_at	60562	Stx6	0.58	0.7	8917	6660
2	Yes	1372748_at	315880	Tbc1d2b	0.6	0.3	5836	9758
2	Yes	1368027_at	24886	Tbxas1	0.57	-0.08	10439	11863
2	Yes	1388782_at	252856	Tcf21	0.26	-0.01	8722	13586
2	Yes	1370082_at	59086	Tgfb1	0.68	0.15	12774	19199
2	Yes	1376636_at	29591	Tgfbr1	0.61	0.49	2501	2636
2	Yes	1386940_at	29543	Timp2	0.76	0.38	6127	7092
2	Yes	1382078_at	684440	Tlr8	0.77	-0.07	11153	17083
2	Yes	1387883_a_at	81814	Tmsb4x	0.71	0.24	155	40
2	Yes	1369407_at	25341	Tnfrsf11b	0.48	0.24	9403	12736
2	Yes	1392731_at	156767	Tnfrsf1b	0.39	0.1	10729	12360
2	Yes	1388769_at	360491	Traf7	0.45	0.35	10093	8590
2	Yes	1371786_at	498538	Trim35	0.68	0.61	7025	3241
2	Yes	1377630_at	366602	Tspan13	0.61	0.24	6720	8664
2	Yes	1389656_at	679462	Tspan15	0.68	0.11	9927	15442
2	Yes	1398325_at	300733	Tspan3	0.71	0.55	5312	3839
2	Yes	1374953_at	500420	Tstd3	0.4	0.59	5909	4624
2	Yes	1376610_a_at	304558	Ttc28	0.47	0.32	9910	14318
2	Yes	1372135_at	684352	Twf2	0.49	0.29	11544	11694
2	Yes	1374730_at	361537	Tyrobp	0.86	0.09	6524	12490
2	Yes	1368669_at	54315	Ucp2	0.52	0.28	4923	9727
2	Yes	1382043_at	361689	Unc93b1	0.75	0.51	4860	4958
2	Yes	1372691_at	289801	Upp1	0.63	0.42	13356	12922
2	Yes	1369387_at	25156	Vav1	0.68	-0.24	10598	15003
2	Yes	1389234_at	116669	Vwf	0.43	-0.12	12236	19333
2	Yes	1382283_at	117538	Wipf1	0.76	0.14	7779	16126
2	Yes	1374557_at	362065	Wls	0.62	0.63	11142	10568
2	Yes	1393795_at	311071	Zeb2	0.5	0.07	8651	17795
2	Yes	1390205_at	310062	Zswim6	0.56	0.36	4955	7693
2	No	1389568_at	294019	Calhm2	0.43	0.16	11656	14516
2	No	1369877_at	24930	Cd8a	0.51	-0.06	16314	18857
2	No	1368571_at	29264	Clip2	0.45	0.55	13842	11176
2	No	1385336_at	290361	Dok2	0.38	0.12	15526	16135
2	No	1389413_at	685433	Evi2a	0.54	0.17	15068	17903
2	No	1377190_at	306934	Fam65b	0.58	-0.07	14861	18207
2	No	1369103_at	25150	Fyn	0.67	0.25	12688	18519
2	No	1374095_at	100361647	Galnt6	0.3	-0.04	14881	14703
2	No	1393713_at	291095	Gmds	0.24	-0.05	14816	14670
2	No	1377153_a_at	287974	Klhl6	0.63	0.25	12333	15789
2	No	1383320_at	313050	Lck	0.37	0.28	8943	10692
2	No	1388673_at	361680	Lsp1	0.6	0.38	13527	18271
2	No	1390472_at	497009	Naaa	0.67	0.17	12701	13514
2	No	1377955_at	304592	Orai2	0.28	0.16	14716	15514
2	No	1394051_at	317219	P2ry10	0.48	0.09	17553	20238
2	No	1373082_at	114906	Pkia	0.62	0.84	12279	8165
2	No	1387398_at	114906	Pkia	0.51	0.76	17857	10156
2	No	1367916_at	24655	Plcd1	0.36	0.29	11582	12889
2	No	1371133_a_at	24679	Prkar2b	0.32	0.44	15024	13352
2	No	1370469_at	246781	Ptpn7	0.57	0.26	13137	15280
2	No	1368412_a_at	50677	Ptpro	0.68	0.05	12935	16508
2	No	1382590_at	501095	Rftn1	0.61	0.3	11857	15285
2	No	1378418_at	364674	Tifab	0.61	0.1	14483	19297
2	No	1379482_at	361600	Tm6sf1	0.81	0.2	13524	18009
2	No	1383112_at	299897	Trps1	0.37	0.08	15758	18064
3	Yes	1373448_at	299203	Acyp1	0.61	0.22	7063	5898
3	Yes	1392597_at	362107	Aif1l	-0.37	-0.01	10860	11028
3	Yes	1398753_at	78959	Akr1a1	0.78	0.66	391	211
3	Yes	1370902_at	286921	Akr1b8	0.48	0.37	10947	7904
3	Yes	1379521_at	287983	Alg3	0.79	0.55	5892	4825
3	Yes	1382019_at	295051	Alg5	0.72	0.53	1806	1423
3	Yes	1373744_at	311412	Anapc1	0.45	-0.16	10572	8869
3	Yes	1373296_a_at	293155	Anapc15	0.64	0.57	11744	9779
3	Yes	1373619_at	361183	Ankrd10	0.5	-0.06	7723	8392
3	Yes	1372499_at	299639	Ankrd24	0.68	0.42	7050	8101
3	Yes	1388440_at	300802	Aph1b	0.48	0.53	2999	995
3	Yes	1372754_at	362860	Appl2	0.35	-0.13	4850	3050
3	Yes	1371244_at	292072	Aprt	0.81	0.68	1717	977
3	Yes	1372142_at	288919	Asna1	0.73	0.24	6008	4131
3	Yes	1398300_at	25390	Atp1b3	0.36	0.36	2529	2357
3	Yes	1371564_at	297566	Atp6v1e1	0.73	0.44	3354	2761
3	Yes	1379484_at	311299	Aven	0.66	0.38	6077	5432
3	Yes	1389385_at	287383	B9d1	0.65	0.38	7422	3772
3	Yes	1371992_at	290631	Babam1	0.7	0.59	3516	2527
3	Yes	1386991_a_at	64639	Bad	0.48	0.15	7517	6523
3	Yes	1372709_at	298943	Bcap29	0.67	0.32	3265	2059
3	Yes	1388846_at	361567	Bcl2l12	0.48	-0.02	10827	9671
3	Yes	1371384_at	294680	Btf3	0.83	0.7	793	328
3	Yes	1388680_at	302499	C1galt1c1	0.51	0.01	2171	3113
3	Yes	1398784_at	29681	C1qbp	0.84	0.79	972	488
3	Yes	1398459_at	25398	Cacna1a	-0.39	-0.12	9888	10158
3	Yes	1387009_at	29153	Capn1	0.44	-0.14	8513	6706
3	Yes	1367733_at	54231	Car2	0.38	0.08	5230	7443
3	Yes	1388105_at	116656	Cdc123	0.77	0.47	4056	3605
3	Yes	1367453_at	114562	Cdc37	0.74	0.46	1592	586
3	Yes	1386164_at	306998	Cdk13	-0.4	-0.1	10040	9516
3	Yes	1369950_at	94201	Cdk4	0.69	0.26	2690	1918
3	Yes	1370579_at	246295	Cep104	-0.38	0.1	7429	9510
3	Yes	1388943_at	315058	Chrac1	0.72	0.46	5407	3931
3	Yes	1378040_at	691394	Chst14	-0.35	-0.39	9472	8512
3	Yes	1367997_at	65041	Clpb	0.65	0.33	6491	6364
3	Yes	1388861_at	316916	Clptm1l	0.69	0.52	796	716
3	Yes	1386875_a_at	83800	Clta	0.7	0.81	822	463
3	Yes	1398951_at	291841	Cnot1	0.47	0.05	3388	3988
3	Yes	1367454_at	60384	Copb2	0.66	0.22	1521	1513
3	Yes	1371802_at	290659	Cope	0.75	0.64	2397	2009
3	Yes	1371337_at	298762	Cox7a2l	0.66	0.75	1355	689
3	Yes	1374711_at	298916	Cpsf3	0.68	0.12	4999	3985
3	Yes	1388594_at	312638	Creld1	0.7	0.22	5533	4577
3	Yes	1370169_at	117180	Csde1	0.62	0.4	1522	1065
3	Yes	1370855_at	25307	Cst3	0.34	0.58	1035	292
3	Yes	1376368_at	294009	Cuedc2	0.55	0.44	8207	8313
3	Yes	1398928_at	294288	Cuta	0.7	0.8	2086	1525
3	Yes	1399111_at	363137	Cyb561d2	0.7	-0.04	7789	6460
3	Yes	1377369_at	295669	Cybrd1	-0.37	-0.09	10968	13513
3	Yes	1369941_at	64322	Dap	0.45	0.55	747	256
3	Yes	1389535_at	295238	Dap3	0.72	0.29	4500	3738
3	Yes	1398900_at	362504	Dctn3	0.76	0.43	2481	1556
3	Yes	1371533_at	290798	Dctn6	0.75	0.57	4101	2715
3	Yes	1387912_at	245957	Ddx46	0.62	0.23	4938	3825
3	Yes	1375554_at	297685	Ddx47	0.72	0.56	4807	3849
3	Yes	1397305_at	306229	Dennd6a	-0.46	-0.06	11025	12325
3	Yes	1374617_at	287380	Dhrs7b	0.78	0.42	4992	3410
3	Yes	1374470_at	366532	Dhx57	0.43	-0.27	10087	9069
3	Yes	1374519_at	313388	Dock7	0.4	-0.1	8457	7605
3	Yes	1374358_at	294004	Dpcd	0.62	0.44	6629	4242
3	Yes	1375186_at	680594	Dph3	0.77	0.77	2541	1015
3	Yes	1388428_at	362227	Dtd1	0.74	0.44	4638	3403
3	Yes	1368676_at	65209	Dync2h1	0.51	-0.29	10655	8666
3	Yes	1388449_at	363241	Eef1b2	0.83	0.89	500	176
3	Yes	1388134_at	300033	Eef1d	0.86	0.85	1554	845
3	Yes	1388297_at	293725	Eef1g	0.9	0.82	550	164
3	Yes	1370003_at	29565	Eef2	0.7	0.39	343	177
3	Yes	1373040_at	293427	Eif3f	0.83	0.87	1284	494
3	Yes	1388390_at	299899	Eif3h	0.82	0.84	943	371
3	Yes	1388328_at	682390	Eif3i	0.93	0.87	2353	1086
3	Yes	1372735_at	292762	Eif3k	0.86	0.8	3003	1742
3	Yes	1371329_at	287444	Eif5a	0.84	0.41	624	367
3	Yes	1371515_at	691193	Elof1	0.75	0.73	2518	1411
3	Yes	1398890_at	292878	Emc10	0.64	0.41	5372	3038
3	Yes	1374300_at	361063	Entpd4	0.53	0.02	4739	3844
3	Yes	1389970_at	297728	Ergic2	0.68	0.19	1873	1216
3	Yes	1371316_at	29752	Fau	0.82	0.85	231	121
3	Yes	1369621_s_at	25639	Fkbp1a	0.7	0.46	2009	587
3	Yes	1375640_at	297123	Fkbp9	0.33	0.02	3271	2645
3	Yes	1378160_at	310810	Frrs1	0.48	0.24	4427	3783
3	Yes	1382498_x_at	311616	Gdap1l1	-0.45	-0.21	9259	10511
3	Yes	1382216_at	362688	Gemin6	0.51	0.1	4142	4769
3	Yes	1388429_at	499391	Gemin7	0.55	0.18	7164	4774
3	Yes	1368065_at	83823	Gipc1	0.63	0.13	8296	4404
3	Yes	1367618_a_at	83427	Gnb2l1	0.87	0.91	502	144
3	Yes	1388455_at	114119	Gng10	0.53	0.17	1295	646
3	Yes	1388122_at	24426	Gstp1	0.46	0.29	3733	1436
3	Yes	1372415_at	288651	Gtf2h3	0.64	0.33	8528	6974
3	Yes	1372762_at	308758	Hddc3	0.67	0.17	4670	4671
3	Yes	1372706_at	294673	Hexb	0.51	0.41	3401	2016
3	Yes	1390382_at	311359	Hypk	0.73	0.67	1888	1597
3	Yes	1369981_at	58845	Igbp1	0.69	0.54	3113	3378
3	Yes	1376689_at	314730	Ikbip	0.45	0.1	12068	5457
3	Yes	1371662_at	292028	Kars	0.73	0.73	2195	1510
3	Yes	1370958_at	117101	Kcnc3	-0.45	-0.18	13084	16556
3	Yes	1389374_at	307644	Kifc3	0.48	-0.26	8728	8135
3	Yes	1398943_at	293863	Lage3	0.73	0.31	1866	1828
3	Yes	1368504_at	25328	Lamp1	0.56	0.59	802	362
3	Yes	1373552_at	296865	Las1l	0.69	0.41	7526	7262
3	Yes	1373281_at	360495	Lmf1	0.46	0.39	6142	6564
3	Yes	1389220_at	100910342	LOC100910342	0.63	0.45	7376	3841
3	Yes	1373895_at	100912002	LOC100912002	0.62	0.42	7622	6936
3	Yes	1376723_a_at	100912086	LOC100912086	0.46	0.72	2196	1736
3	Yes	1376625_at	691862	LOC691862	0.46	0.4	8018	4141
3	Yes	1378229_at	365222	Lrfn1	-0.42	-0.18	10538	10429
3	Yes	1371879_at	298309	Lrrc42	0.44	0.2	6900	5811
3	Yes	1388488_at	297455	Lsm3	0.57	0.48	4572	4125
3	Yes	1383202_at	498934	Lsm6	0.73	0.54	3381	2385
3	Yes	1375049_at	83838	Ltbp3	-0.52	-0.14	8781	9420
3	Yes	1381789_at	287751	Lyzl6	-0.41	-0.02	10878	10953
3	Yes	1371495_at	312689	M6pr	0.63	0.41	1174	847
3	Yes	1374112_at	499280	Mapk1ip1	0.46	0.11	7832	7867
3	Yes	1374851_at	292751	Med29	0.68	0.68	6285	4010
3	Yes	1379046_at	304543	Mlec	0.53	0.07	13187	10962
3	Yes	1375956_at	266713	Mnat1	0.7	0.24	6884	4214
3	Yes	1372420_at	290645	Mpv17l2	0.69	0.46	5549	4820
3	Yes	1372431_at	303746	Mrpl12	0.77	0.53	1689	1434
3	Yes	1369013_a_at	171061	Mrpl17	0.79	0.78	931	400
3	Yes	1371720_at	680747	Mrpl20	0.7	0.41	2131	2112
3	Yes	1368004_at	64360	Mrpl23	0.77	0.73	2689	1984
3	Yes	1371512_at	100363539	Mrpl33	0.71	0.67	1628	976
3	Yes	1388853_at	299628	Mrpl54	0.68	0.82	1589	1213
3	Yes	1371548_at	297459	Mrps25	0.74	0.47	2708	2654
3	Yes	1372320_at	317464	Msl3	0.75	0.36	4184	3708
3	Yes	1388457_at	290635	Mvb12a	0.7	0.4	2592	1915
3	Yes	1379829_at	100361133	Mycbp	0.47	0.25	4903	3194
3	Yes	1373372_at	501282	Mydgf	0.57	0.57	2327	1659
3	Yes	1388683_at	287429	Naa38	0.8	0.48	1844	1413
3	Yes	1371435_at	288770	Naca	0.83	0.9	439	162
3	Yes	1398860_at	25490	Nedd8	0.77	0.84	689	282
3	Yes	1371539_at	287273	Nhp2	0.79	0.73	2972	1521
3	Yes	1370295_at	191575	Nme1	0.69	0.59	3526	1858
3	Yes	1367766_at	83782	Nme2	0.76	0.91	665	318
3	Yes	1387599_a_at	24314	Nqo1	0.46	0.22	1075	1920
3	Yes	1389131_at	360629	Nt5c3b	0.63	0.32	8663	6640
3	Yes	1375071_at	292085	Nup133	0.45	0.17	12430	10737
3	Yes	1383555_at	360799	Nupr1l	0.45	0.4	7201	7197
3	Yes	1372337_at	100188932	Ost4	0.72	0.48	2368	1257
3	Yes	1367967_at	114200	P3h1	0.53	0.11	7417	7222
3	Yes	1367924_at	171444	Pacs1	-0.35	-0.37	8403	7938
3	Yes	1399026_at	361309	Paip2	0.76	0.58	1904	1330
3	Yes	1373086_at	362269	Pcif1	0.46	0.3	10667	9329
3	Yes	1373052_at	316348	Pdcl3	0.74	0.61	4478	1678
3	Yes	1398926_at	361310	Pfdn1	0.68	0.49	2852	1456
3	Yes	1398884_at	300257	Pfdn5	0.79	0.55	1764	1167
3	Yes	1398997_at	296571	Phpt1	0.71	0.35	2792	2668
3	Yes	1371556_at	362827	Pias4	0.42	0.14	10740	10167
3	Yes	1398309_at	192263	Pigl	0.45	-0.18	9463	7217
3	Yes	1374571_at	288041	Pigx	0.67	0.53	2379	1018
3	Yes	1394523_at	297694	Plbd1	-0.41	-0.08	11099	11776
3	Yes	1384523_at	494322	Pms1	0.48	0.08	10180	8692
3	Yes	1388883_at	361698	Pold4	0.48	0.23	2019	2013
3	Yes	1389268_at	361767	Poll	0.37	0.34	11416	8746
3	Yes	1367769_at	117017	Polr2g	0.77	0.42	3387	1933
3	Yes	1399035_at	300088	Polr3h	0.55	0.26	8500	5504
3	Yes	1371897_at	296635	Ppapdc3	0.34	-0.04	9297	8866
3	Yes	1386863_at	24668	Ppp1ca	0.82	0.51	1147	601
3	Yes	1367578_at	29338	Prdx2	0.76	0.58	1313	674
3	Yes	1388371_at	300445	Prkcsh	0.74	0.62	1431	961
3	Yes	1398262_at	24689	Prps2	0.42	0.13	7623	6488
3	Yes	1372686_at	689623	Psmg4	0.65	0.57	2475	1859
3	Yes	1370243_a_at	29222	Ptma	0.37	0.17	1277	1788
3	Yes	1387444_at	171125	Ptprh	-0.3	-0.07	11029	12550
3	Yes	1373556_at	298861	Ptrhd1	0.62	0.48	10492	8435
3	Yes	1378985_at	362681	Pusl1	0.63	0.49	10517	8468
3	Yes	1373640_at	364064	Pycr2	0.5	0.06	8773	6673
3	Yes	1372567_at	361064	R3hcc1	0.56	0.32	6065	5724
3	Yes	1370087_at	65158	Rab2a	0.81	0.66	1427	1051
3	Yes	1370055_at	140665	Rab3d	0.58	0.01	12081	6828
3	Yes	1387821_at	29885	Rab3ip	0.61	0.15	5082	5603
3	Yes	1398780_at	83583	Rabac1	0.57	0.36	1384	801
3	Yes	1373811_at	310909	Rap1gds1	0.46	0.19	7215	5663
3	Yes	1388794_at	307779	Rbmxrtl	0.75	0.33	4450	4170
3	Yes	1389066_at	140666	Rcan2	0.4	-0.11	5472	4985
3	Yes	1371481_at	364838	Reep5	0.69	0.82	1409	330
3	Yes	1387622_at	60433	Rfng	0.47	0.1	10712	10523
3	Yes	1371749_at	362975	RGD1306001	0.38	0.19	9296	8229
3	Yes	1372906_at	295930	RGD1309540	0.36	0.23	10909	7486
3	Yes	1371971_at	498890	RGD1560212	0.71	0.5	3891	3419
3	Yes	1398886_at	502642	RGD1563348	0.56	0.6	2289	1505
3	Yes	1373822_at	502367	RGD1565363	0.69	0.84	2794	1012
3	Yes	1373593_at	298933	Rnaseh1	0.44	0.28	9522	9390
3	Yes	1371638_at	300948	Rnf7	0.81	0.76	2072	1567
3	Yes	1367625_at	81764	Rpl10	0.61	0.81	122	63
3	Yes	1367580_at	81729	Rpl10a	0.87	0.88	537	160
3	Yes	1371330_at	362631	Rpl11	0.89	0.9	240	88
3	Yes	1375181_at	499782	Rpl12	0.91	0.91	291	56
3	Yes	1387887_at	65043	Rpl14	0.88	0.83	623	184
3	Yes	1398315_at	245981	Rpl15	0.91	0.83	432	131
3	Yes	1398871_at	291434	Rpl17	0.92	0.91	280	85
3	Yes	1367623_at	81766	Rpl18	0.91	0.81	364	141
3	Yes	1398324_at	290641	Rpl18a	0.92	0.81	248	77
3	Yes	1367610_at	81767	Rpl19	0.89	0.89	214	62
3	Yes	1398764_at	79449	Rpl21	0.63	0.79	523	195
3	Yes	1370253_at	81768	Rpl22	0.91	0.93	404	146
3	Yes	1388989_at	361923	Rpl22l1	0.69	0.81	604	174
3	Yes	1398885_at	29282	Rpl23	0.92	0.9	312	86
3	Yes	1371313_at	360572	Rpl23a	0.89	0.88	427	143
3	Yes	1398854_at	64307	Rpl24	0.87	0.9	400	137
3	Yes	1388303_at	287417	Rpl26	0.88	0.82	97	18
3	Yes	1367561_at	64306	Rpl27	0.89	0.89	267	98
3	Yes	1371344_at	293418	Rpl27a	0.88	0.88	161	48
3	Yes	1398830_at	64638	Rpl28	0.82	0.91	296	71
3	Yes	1367582_at	29283	Rpl29	0.89	0.89	515	192
3	Yes	1398774_at	64640	Rpl30	0.85	0.8	243	82
3	Yes	1367634_at	64298	Rpl31	0.91	0.86	147	28
3	Yes	1384548_at	28298	Rpl32	0.87	0.86	150	31
3	Yes	1371761_at	362041	Rpl34	0.91	0.9	322	125
3	Yes	1388372_at	296709	Rpl35	0.87	0.89	266	122
3	Yes	1371573_at	292964	Rpl36a	0.81	0.92	583	189
3	Yes	1398770_at	81769	Rpl36al	0.73	0.73	644	516
3	Yes	1398789_at	81770	Rpl37	0.86	0.84	206	84
3	Yes	1371504_at	363248	Rpl37a-ps1	0.59	0.81	184	92
3	Yes	1375632_at	689284	Rpl38	0.82	0.85	286	110
3	Yes	1398749_at	64302	Rpl4	0.89	0.92	287	145
3	Yes	1370866_at	124440	Rpl41	0.82	0.84	223	91
3	Yes	1398761_at	81763	Rpl5	0.83	0.87	175	53
3	Yes	1367567_at	117042	Rpl6	0.92	0.92	282	93
3	Yes	1371297_at	296596	Rpl7a	0.88	0.85	121	27
3	Yes	1371305_at	26962	Rpl8	0.81	0.68	262	138
3	Yes	1371301_at	29257	Rpl9	0.87	0.86	149	44
3	Yes	1367560_at	64205	Rplp0	0.89	0.57	260	81
3	Yes	1371307_at	140661	Rplp1	0.79	0.83	177	67
3	Yes	1386868_at	81773	Rps10	0.87	0.82	581	222
3	Yes	1367630_at	81774	Rps11	0.93	0.93	329	134
3	Yes	1367640_at	65139	Rps12	0.88	0.87	201	57
3	Yes	1398872_at	161477	Rps13	0.89	0.9	297	100
3	Yes	1368211_at	29284	Rps14	0.88	0.71	221	73
3	Yes	1386874_at	29285	Rps15	0.92	0.85	433	193
3	Yes	1398775_at	117053	Rps15a	0.92	0.87	324	66
3	Yes	1371318_at	140655	Rps16	0.84	0.88	258	99
3	Yes	1367645_at	29286	Rps17	0.92	0.87	179	42
3	Yes	1371377_at	29287	Rps19	0.9	0.92	328	45
3	Yes	1367639_a_at	83789	Rps2	0.78	0.31	176	89
3	Yes	1371295_at	122772	Rps20	0.87	0.89	276	75
3	Yes	1398852_at	81775	Rps21	0.81	0.87	166	61
3	Yes	1370242_at	124323	Rps23	0.88	0.87	108	16
3	Yes	1388313_at	122799	Rps25	0.68	0.74	797	309
3	Yes	1367596_at	27139	Rps26	0.89	0.88	244	95
3	Yes	1367717_at	94266	Rps27	0.84	0.88	228	60
3	Yes	1367685_at	81777	Rps27a-ps1	0.9	0.86	225	76
3	Yes	1388481_at	691531	Rps28	0.83	0.9	362	132
3	Yes	1387890_at	25348	Rps29	0.65	0.75	60	12
3	Yes	1371299_at	140654	Rps3	0.9	0.74	384	116
3	Yes	1367606_at	29288	Rps3a	0.9	0.85	146	37
3	Yes	1371308_at	29426	Rps4x	0.82	0.85	163	59
3	Yes	1398882_at	25538	Rps5	0.9	0.88	335	78
3	Yes	1367573_at	29304	Rps6	0.9	0.82	162	58
3	Yes	1398751_at	29258	Rps7	0.9	0.91	440	128
3	Yes	1367597_at	65136	Rps8	0.9	0.88	194	47
3	Yes	1387888_at	81772	Rps9	0.88	0.88	283	136
3	Yes	1388244_s_at	29236	Rpsa	0.88	0.88	681	220
3	Yes	1389009_at	361956	Rsrc1	0.49	0.22	6037	4900
3	Yes	1375954_at	295213	S100a13	0.47	0.06	9803	6466
3	Yes	1381162_at	309891	Sept10	0.57	0.08	4420	2327
3	Yes	1371324_at	680891	Sf3b5	0.71	0.58	2894	1913
3	Yes	1367500_at	680532	Shfm1	0.76	0.72	1128	628
3	Yes	1372289_at	362145	Slc25a12	0.36	0.17	8502	8366
3	Yes	1389133_at	298786	Slc30a6	0.64	0.18	5513	5171
3	Yes	1389705_at	295245	Slc50a1	0.44	0.17	4306	3288
3	Yes	1390435_at	361111	Smim4	0.57	0.39	8229	7746
3	Yes	1371904_at	289372	Smyd2	0.61	0.55	5716	3287
3	Yes	1371341_at	680309	Snrpd2	0.79	0.85	1896	843
3	Yes	1371427_at	290555	Spcs1	0.75	0.52	872	457
3	Yes	1388974_at	291685	Srp19	0.76	0.34	2355	1932
3	Yes	1382056_at	502603	Srsf11	0.51	0.37	5551	5500
3	Yes	1374691_at	292077	Sult5a1	-0.39	-0.08	8641	9683
3	Yes	1398987_at	287608	Supt4h1	0.72	0.69	3196	2367
3	Yes	1373100_at	499779	Swi5	0.58	0.33	2955	2240
3	Yes	1372912_at	315139	Tab1	0.5	0.24	7116	6904
3	Yes	1389025_at	309638	Taf11	0.62	0.33	6254	6039
3	Yes	1379862_at	362419	Tamm41	0.58	0.37	8922	7747
3	Yes	1388578_at	289378	Tatdn3	0.36	0.36	8514	9128
3	Yes	1371885_at	292777	Tbcb	0.7	0.55	2652	1646
3	Yes	1388713_at	305889	Thtpa	0.55	0.08	4164	3717
3	Yes	1398868_at	252928	Timm13	0.82	0.7	961	517
3	Yes	1370353_at	79463	Timm22	0.78	0.43	6335	4897
3	Yes	1375246_at	679747	Tma7	0.64	0.66	866	515
3	Yes	1372230_at	292792	Tmem147	0.79	0.37	2833	1479
3	Yes	1388346_at	291963	Tmem208	0.65	0.47	2534	2098
3	Yes	1379206_at	306327	Tmem38a	-0.5	-0.2	7494	8950
3	Yes	1374058_at	293415	Tmem9b	0.62	0.54	2983	2485
3	Yes	1372503_at	360548	Tnfsf12	0.43	0.15	6864	6992
3	Yes	1367473_at	300075	Tomm22	0.69	0.45	1640	1060
3	Yes	1389544_at	685620	Tomm7	0.81	0.73	789	491
3	Yes	1371551_at	303285	Traf4	0.35	-0.01	4533	4077
3	Yes	1367523_at	292074	Trappc2l	0.74	0.54	4720	3208
3	Yes	1369975_at	65241	Trnau1ap	0.69	0.64	3912	3185
3	Yes	1393758_at	310314	Ttc14	-0.33	-0.08	9721	9848
3	Yes	1388555_at	287474	Txndc17	0.66	0.56	1082	860
3	Yes	1398754_at	64156	Uba52	0.88	0.86	436	180
3	Yes	1389260_at	363332	Ubxn6	0.63	0.64	5284	3687
3	Yes	1378275_at	361176	Upf3a	0.63	0.37	5258	4103
3	Yes	1369933_at	83531	Vdac2	0.8	0.81	692	478
3	Yes	1372373_at	317370	Wdr13	0.41	-0.01	5079	5538
3	Yes	1370213_at	500538	Ybx1	0.71	0.78	481	244
3	Yes	1398851_at	29753	Ywhae	0.82	0.52	616	415
3	Yes	1372798_at	654495	Zdhhc16	0.41	0.36	4392	3977
3	Yes	1390592_at	688018	Zfp106	0.52	-0.08	5139	3949
3	Yes	1389657_at	365179	Zfp524	0.53	0.51	6841	6216
3	No	1395046_at	306570	Ank1	-0.35	-0.02	12884	13613
3	No	1368678_at	24225	Bdnf	-0.25	0.01	15017	14856
3	No	1368996_at	24926	Ceacam3	-0.32	-0.02	16808	16225
3	No	1369001_at	25101	Chrna3	-0.25	0.03	18922	19740
3	No	1387419_at	25302	Chrna7	-0.41	0.03	11714	12388
3	No	1370922_at	29145	Ctxn1	-0.39	0.05	15355	17077
3	No	1389335_at	314273	Dcaf5	-0.39	-0.34	7688	7570
3	No	1392751_at	317224	Fndc3c1	-0.29	0.1	19740	19626
3	No	1390233_at	304729	Gli2	-0.24	-0.06	16114	18098
3	No	1397611_at	100909803	LOC100909803	-0.34	-0.34	11664	11558
3	No	1370669_a_at	63885	Pde10a	-0.33	-0.16	14564	13754
3	No	1367781_at	64673	Pip	-0.24	0.28	19558	19472
3	No	1371300_at	300079	Rpl3	0.87	0.81	197	33
3	No	1388021_at	89803	Sfrp4	-0.32	0.04	14841	15166
3	No	1380355_s_at	613226	Slc6a17	-0.16	0	15984	15195
3	No	1382487_at	287603	Tex14	-0.22	0.05	15715	14930
3	No	1372660_at	306599	Tubgcp3	-0.31	-0.1	10330	9906
3	No	1382104_at	307524	Wdr33	-0.44	-0.02	5608	9596
3	No	1398458_at	306811	Wnk2	-0.37	-0.04	14508	16390
4	Yes	1367958_at	79249	Abi1	0.55	0.59	3242	2929
4	Yes	1388546_at	307989	Ablim1	0.59	0.09	8827	6265
4	Yes	1373472_at	314718	Actr6	0.59	0.55	7591	4703
4	Yes	1376379_a_at	287406	Adprm	0.7	0.5	4998	3446
4	Yes	1374346_at	361843	Aifm2	0.38	0.37	10004	10295
4	Yes	1388922_at	282827	Aip	0.4	0.31	4688	4918
4	Yes	1372194_at	360540	Akap10	0.38	0.52	7250	6017
4	Yes	1376714_at	302032	Amn1	0.65	0.47	6631	3481
4	Yes	1376874_a_at	310746	Ap4b1	0.51	0.49	7386	6600
4	Yes	1389539_at	290537	Appl1	0.6	0.52	11733	6998
4	Yes	1381297_at	140898	Arhgef5	0.61	0.52	10586	7929
4	Yes	1380550_at	297867	Arid1a	-0.46	-0.18	10609	11241
4	Yes	1381118_at	311279	Arl14ep	0.52	0.09	11890	9706
4	Yes	1371907_at	288656	Arl6ip4	0.69	0.74	5087	4567
4	Yes	1389057_at	292097	Arv1	0.59	0.6	5827	5188
4	Yes	1399042_at	316640	Atg4b	0.67	0.57	6308	5372
4	Yes	1396221_at	298690	B3galt6	0.49	0.1	11018	10196
4	Yes	1374117_at	117542	Baiap2	0.37	0.04	7873	5813
4	Yes	1378656_at	362142	Bbs5	0.62	0.53	10462	7478
4	Yes	1388418_at	310704	Bcl9	-0.29	-0.29	9044	8939
4	Yes	1367863_at	140932	Bnip1	0.64	0.56	6394	5359
4	Yes	1374853_at	287173	Bod1	0.49	0.77	8332	6604
4	Yes	1372207_at	291691	Brd8	0.58	0.54	8334	8431
4	Yes	1388854_at	679934	Brk1	0.4	0.65	2547	1501
4	Yes	1373428_at	293668	Brms1	0.62	0.32	6082	3684
4	Yes	1392900_at	691149	Capza1	0.63	0.56	2080	1926
4	Yes	1391970_at	308588	Car11	-0.57	-0.16	7412	11704
4	Yes	1387514_at	171057	Cbwd1	0.4	0.58	10617	8043
4	Yes	1377194_a_at	308820	Ccdc90b	0.63	0.59	5687	4822
4	Yes	1387032_at	25298	Cck	-0.39	-0.12	10801	11026
4	Yes	1371804_at	361052	Cdadc1	0.62	0.4	5936	3722
4	Yes	1390875_a_at	366872	Cep83	0.45	0.37	9604	9597
4	Yes	1373060_at	363720	Chmp2b	0.6	0.69	6320	4992
4	Yes	1388510_at	287873	Chmp6	0.67	0.64	6501	5023
4	Yes	1372245_at	29231	Ciao1	0.72	0.7	4776	4307
4	Yes	1386229_at	362149	Cir1	0.49	0.48	6748	6107
4	Yes	1378232_at	84360	Clcn3	0.61	0.45	8191	4296
4	Yes	1367772_at	65160	Clns1a	0.73	0.68	4715	3636
4	Yes	1389368_at	308113	Cnksr3	0.56	-0.04	6934	4793
4	Yes	1387856_at	54321	Cnn3	0.42	0.57	1335	386
4	Yes	1374416_at	499214	Coa4	0.6	0.57	7704	7554
4	Yes	1398471_at	310411	Cog6	0.65	0.69	4439	3511
4	Yes	1387300_at	100910202	Crnkl1	0.54	0.66	6740	5746
4	Yes	1370282_at	29317	Csrp2	0.52	-0.04	6623	9680
4	Yes	1376797_at	362224	Csrp2bp	0.6	0.47	8209	6508
4	Yes	1392829_at	683927	Cstf2	0.39	0.35	9031	7864
4	Yes	1378551_at	316435	Cyp20a1	0.64	0.66	3660	1601
4	Yes	1396327_at	313373	Cyp2j10	0.36	0.23	11650	9273
4	Yes	1383205_at	308212	Dact2	0.47	0.44	10852	6083
4	Yes	1373441_at	308961	Dctn5	0.7	0.72	3661	2241
4	Yes	1374332_at	290660	Ddx49	0.76	0.56	6434	4743
4	Yes	1383635_at	289402	Ddx59	0.48	0.69	9056	7601
4	Yes	1388663_at	687118	Dedd2	0.45	0.52	11030	9421
4	Yes	1372764_at	687565	Denr	0.78	0.84	4700	2738
4	Yes	1385871_at	310461	Dhx36	0.39	0.48	4012	5721
4	Yes	1372017_at	288753	Diablo	0.77	0.75	4980	2990
4	Yes	1372882_at	296587	Dnlz	0.8	0.52	5633	2935
4	Yes	1370915_s_at	171437	Dnttip1	0.76	0.43	4341	3558
4	Yes	1389708_at	362191	Dph6	0.46	0.34	6829	5826
4	Yes	1367751_at	29640	Dpm2	0.46	0.53	5196	4882
4	Yes	1372944_at	497915	Drg2	0.67	0.6	6965	6612
4	Yes	1373573_at	246185	Dus1l	0.67	0.55	3483	2672
4	Yes	1374297_at	252902	Dync1li1	0.62	0.69	5539	3885
4	Yes	1367714_at	84005	Eif2b2	0.71	0.24	6609	3672
4	Yes	1379485_at	292148	Eif3a	0.57	0.53	5863	6338
4	Yes	1397674_at	293484	Eif3c	0.67	0.51	2337	1589
4	Yes	1388381_at	298700	Eif3g	0.9	0.69	1289	583
4	Yes	1373044_at	295975	Eif3m	0.87	0.59	956	285
4	Yes	1398360_at	679532	Elovl1	0.64	0.45	2663	1921
4	Yes	1371865_at	312640	Emc3	0.54	0.44	3582	2997
4	Yes	1377797_at	312706	Emg1	0.56	0.55	10724	7248
4	Yes	1369702_at	60334	Ensa	0.41	0.03	8486	8450
4	Yes	1378997_at	312275	Ephb6	-0.39	-0.31	11094	12561
4	Yes	1399032_at	292673	Ercc1	0.57	0.63	7354	5671
4	Yes	1373917_at	307503	Etf1	0.7	0.7	3705	3259
4	Yes	1383070_at	291000	Faf2	0.65	0.49	4610	4754
4	Yes	1375416_at	619573	Fam104a	0.5	0.51	7455	6431
4	Yes	1373770_at	303155	Fam114a2	0.67	0.61	4419	3510
4	Yes	1374071_at	300120	Fam118a	0.63	0.45	10991	7090
4	Yes	1389638_at	293343	Fam160a2	0.5	0.55	10754	8347
4	Yes	1386217_at	314169	Fam179b	0.43	0.5	11470	9654
4	Yes	1388407_at	360677	Fam195b	0.44	0.46	8392	6093
4	Yes	1392227_at	298018	Fam206a	0.57	0.31	9570	6330
4	Yes	1376602_a_at	300724	Fbxo22	0.72	0.6	5711	4096
4	Yes	1367528_at	304522	Fbxw8	0.57	0.16	4295	2709
4	Yes	1390995_at	406168	Fkbpl	0.55	0.47	8708	7814
4	Yes	1389015_at	361288	Fundc2	0.66	0.69	5441	3984
4	Yes	1373195_at	317385	Fus	0.54	0.44	1611	1220
4	Yes	1371561_at	303565	G6pc3	0.49	0.34	10669	7879
4	Yes	1367875_at	81659	Gak	0.63	0.6	3082	2035
4	Yes	1387312_a_at	24385	Gck	-0.37	-0.26	3523	4206
4	Yes	1374340_at	114022	Glrx2	0.68	0.44	9576	7828
4	Yes	1387822_at	81662	Gna11	0.35	0.09	10344	9649
4	Yes	1399067_at	100034253	Gnl3l	0.75	0.58	3321	2908
4	Yes	1384602_at	311857	Gpr107	0.51	0.47	9821	7149
4	Yes	1370267_at	84027	Gsk3b	0.42	0.31	8653	6539
4	Yes	1370365_at	25458	Gss	0.65	0.29	3130	1733
4	Yes	1387775_at	83828	Gtf2a2	0.64	0.68	1387	919
4	Yes	1368220_at	81673	Gtf2b	0.52	0.47	2779	3282
4	Yes	1385803_at	294693	Gtf2h2	0.6	0.62	8256	7206
4	Yes	1394746_at	315771	Herc1	0.43	0.12	8421	8062
4	Yes	1370871_at	362152	Hnrnpa3	0.68	0.64	627	407
4	Yes	1368195_at	171460	Hspbap1	0.61	0.75	11068	8733
4	Yes	1370316_at	246146	Hspbp1	0.73	0.5	6350	3930
4	Yes	1367787_at	81024	Ica1	0.57	0.38	10967	6205
4	Yes	1388184_at	170818	Icmt	0.52	0.32	8855	7892
4	Yes	1387028_a_at	25261	Id1	0.38	0.32	7613	9196
4	Yes	1372934_at	299209	Ift43	0.65	0.6	10131	8084
4	Yes	1380548_at	303968	Ift57	0.52	0.69	9647	5187
4	Yes	1387115_at	140934	Ikbkap	0.52	0.35	5136	2776
4	Yes	1371582_at	310612	Ilf2	0.41	0.57	6451	7719
4	Yes	1389302_at	291737	Ino80c	0.71	0.32	7685	6843
4	Yes	1379278_at	290322	Ints9	0.52	0.49	5616	5341
4	Yes	1376351_at	315073	Jrk	0.49	0.14	9222	8527
4	Yes	1391086_at	292464	Katna1	0.62	0.75	6852	5864
4	Yes	1377768_at	291772	Kctd1	-0.42	-0.29	10777	11153
4	Yes	1397764_at	287109	Kctd5	0.59	0.32	2295	2700
4	Yes	1377870_at	301128	Kdm4b	-0.43	-0.13	10046	10414
4	Yes	1382230_at	305096	Klhdc8a	-0.56	-0.51	9438	11956
4	Yes	1373116_at	361055	Kpna3	0.73	0.66	3436	1577
4	Yes	1372811_at	361029	Ktn1	0.52	0.59	4421	2547
4	Yes	1371587_at	362045	Lamtor3	0.7	0.74	3468	2584
4	Yes	1380320_at	305171	Lin54	0.54	0.59	8317	9676
4	Yes	1381826_at	100909598	LOC100909598	0.63	0.37	6553	4338
4	Yes	1390151_at	683034	LOC683034	0.62	0.62	7382	7068
4	Yes	1372644_at	686765	LOC686765	0.6	0.67	6896	5819
4	Yes	1385487_at	364624	Lsm1	0.44	0.74	5326	3640
4	Yes	1391195_at	360503	Luc7l	0.44	0.58	9213	8103
4	Yes	1374597_at	100363003	Lyrm4	0.49	0.63	5304	5292
4	Yes	1372546_at	315994	Mapkapk3	0.41	0.5	11551	10769
4	Yes	1389572_at	361602	Me3	-0.46	-0.08	10807	12551
4	Yes	1398344_at	300367	Med17	0.41	0.62	8020	7174
4	Yes	1376690_at	312849	Med21	0.61	0.71	6156	4330
4	Yes	1372269_at	299180	Med6	0.53	0.67	3463	2616
4	Yes	1374629_at	362575	Med8	0.63	0.81	7590	4619
4	Yes	1372924_at	497914	Med9	0.58	0.48	8874	6055
4	Yes	1374740_at	688966	Mef2bnb	0.62	0.54	10427	8127
4	Yes	1393103_at	287054	Mettl22	0.45	0.51	7065	7256
4	Yes	1371941_at	301563	Mff	0.57	0.37	2984	2533
4	Yes	1383025_at	154968	Mgea5	0.57	0.36	9800	5307
4	Yes	1382259_a_at	474147	Mib2	0.39	0.2	7449	6528
4	Yes	1389382_at	297525	Mkrn2	0.52	0.49	8336	6975
4	Yes	1370896_a_at	24582	Myh11	-0.43	0	9111	14700
4	Yes	1391222_at	291921	N4bp1	0.53	0.41	11560	7431
4	Yes	1373473_a_at	89825	Nap1l1	0.73	0.61	5267	1367
4	Yes	1376192_at	303669	Nat9	0.63	0.67	9132	8054
4	Yes	1398832_at	25135	Ncl	0.82	0.53	970	343
4	Yes	1389507_at	291553	Nedd4l	0.44	-0.04	4562	3289
4	Yes	1389175_at	305455	Nelfa	0.52	0.32	5955	5929
4	Yes	1381467_at	81735	Neo1	-0.36	-0.2	10336	11169
4	Yes	1372433_at	305887	Ngdn	0.57	0.48	4676	4324
4	Yes	1389178_at	499191	Ngrn	0.68	0.55	4526	4542
4	Yes	1372039_at	287707	Nkiras2	0.46	0.6	10631	8658
4	Yes	1370923_at	58964	Nme6	0.57	0.63	10025	7205
4	Yes	1374792_at	498727	Nol7	0.68	0.77	2299	1853
4	Yes	1370038_at	60570	Npvf	-0.46	-0.14	11817	13364
4	Yes	1370413_at	252924	Nr2c1	0.53	0.53	8442	7970
4	Yes	1391466_at	64709	Nucks1	0.41	0.3	9400	9152
4	Yes	1372939_at	287199	Nudcd2	0.5	0.69	8105	5121
4	Yes	1373138_at	361274	Nudt5	0.5	0.61	7871	4942
4	Yes	1379476_at	295692	Nup35	0.64	0.51	5204	5742
4	Yes	1376964_at	302661	Ofd1	0.46	0.36	11255	9930
4	Yes	1399073_at	293705	Otub1	0.51	0.31	4115	3000
4	Yes	1372096_at	316064	Oxsr1	0.5	0.26	7168	5029
4	Yes	1378380_at	292756	Pak4	0.62	0.57	7256	6549
4	Yes	1375124_at	360760	Pan3	-0.42	-0.38	10068	10785
4	Yes	1390352_at	312480	Pcgf1	0.53	0.51	9794	8897
4	Yes	1395571_at	305624	Pcgf3	0.47	0.4	10606	7584
4	Yes	1389325_at	494345	Pdcd10	0.73	0.64	2017	1157
4	Yes	1370052_at	81745	Pdpk1	0.44	0.52	4652	4824
4	Yes	1382053_at	295293	Pear1	-0.38	-0.15	8439	11949
4	Yes	1371449_at	298696	Pin1	0.79	0.6	4035	2353
4	Yes	1389036_at	681361	Pisd	0.66	0.57	5172	4804
4	Yes	1371455_at	300089	Pmm1	0.71	0.66	7518	3298
4	Yes	1393367_at	308576	Pnkp	0.62	0.73	8624	5917
4	Yes	1368341_at	29240	Polb	0.7	0.69	7555	4525
4	Yes	1398899_at	361365	Polr2c	0.64	0.62	5446	5167
4	Yes	1380256_at	310685	Polr3c	0.67	0.56	7464	5339
4	Yes	1381850_at	116670	Ppp1r12a	0.55	0.37	9379	9610
4	Yes	1383277_at	301618	Ppp1r7	0.57	0.54	10404	7752
4	Yes	1383109_at	310687	Prcc	0.39	0.14	9504	9102
4	Yes	1398867_at	246216	Prpf19	0.64	0.31	2774	2041
4	Yes	1388306_at	100361517	Psmg3	0.67	0.72	5547	3909
4	Yes	1384465_at	305910	Pspc1	0.4	0.03	8200	5964
4	Yes	1367986_at	29602	Ptgfrn	0.49	0.45	7496	5202
4	Yes	1383666_at	362113	Ptrh1	0.61	0.7	11848	5462
4	Yes	1389655_at	287593	Ptrh2	0.84	0.48	6108	3656
4	Yes	1376705_a_at	361208	Rab24	0.6	0.55	4146	2608
4	Yes	1374502_at	289350	Rab3gap2	0.52	0.54	7446	6659
4	Yes	1377338_at	294800	Rad1	0.43	0.72	8727	7429
4	Yes	1387405_at	56785	Ralgapa1	0.53	0.26	11156	10126
4	Yes	1376949_at	309153	Rce1	0.51	0.47	6237	4569
4	Yes	1381421_at	290552	Rft1	0.51	0.38	7947	5825
4	Yes	1372971_at	311855	RGD1305178	0.7	0.74	6186	3690
4	Yes	1373833_at	293059	RGD1305713	0.43	0.58	10333	7407
4	Yes	1374258_at	293509	RGD1306928	0.31	0.37	10480	10739
4	Yes	1372454_at	288704	RGD1311899	0.61	0.58	9133	7132
4	Yes	1390527_at	500795	RGD1562114	0.79	0.63	7172	3747
4	Yes	1392568_at	303433	RGD1562272	0.4	0.07	9956	7843
4	Yes	1376701_a_at	297627	Rhno1	0.5	0.65	7140	6464
4	Yes	1399023_at	293614	Ric8a	0.61	0.4	5625	3317
4	Yes	1378181_at	291071	Rpp40	0.76	0.71	6624	3994
4	Yes	1388398_at	690845	Rps4y2	0.36	0.19	7886	5097
4	Yes	1374716_at	360895	Rrp15	0.69	0.59	8319	6441
4	Yes	1370386_at	65137	Ruvbl1	0.74	0.75	6999	5584
4	Yes	1388356_at	361991	S100a16	0.63	0.32	4057	1465
4	Yes	1373973_at	360662	Sap30bp	0.51	0.48	12149	10878
4	Yes	1382722_at	303313	Scarf1	-0.39	-0.19	9227	10222
4	Yes	1368351_at	29571	Scn10a	-0.38	-0.04	11771	13763
4	Yes	1399024_at	293684	Scyl1	0.42	0.67	5281	5267
4	Yes	1385634_at	307347	Seh1l	0.39	0.46	9107	8332
4	Yes	1370551_a_at	29744	Sema6c	-0.37	-0.25	7834	9528
4	Yes	1396145_at	305227	Sept11	0.5	0.33	9579	7474
4	Yes	1390755_at	365243	Sergef	0.56	0.48	8355	5960
4	Yes	1388669_at	313583	Sf3a3	0.82	0.84	5874	4403
4	Yes	1377070_at	293671	Sf3b2	0.5	0.35	6550	5912
4	Yes	1389640_at	501026	Sh3bgrl2	0.51	0.26	4147	1775
4	Yes	1392116_at	362007	Sike1	0.57	0.65	10742	7313
4	Yes	1392978_at	688811	Slc25a28	0.68	0.42	5770	6669
4	Yes	1374087_at	300191	Slc48a1	0.6	0.4	10904	8622
4	Yes	1373953_at	298805	Slc4a1ap	0.52	0.6	7610	6826
4	Yes	1389451_at	362942	Slc52a2	0.54	0.46	8741	7053
4	Yes	1391578_at	315792	Sltm	0.55	0.61	6732	6308
4	Yes	1381030_at	303057	Slu7	0.55	0.53	7817	7387
4	Yes	1371914_at	361825	Smarcb1	0.44	0.22	4803	3975
4	Yes	1380257_at	293967	Smc5	0.53	0.55	11878	9038
4	Yes	1372918_at	100174909	Smim11	0.46	0.51	6263	5561
4	Yes	1382165_at	287768	Smndc1	0.56	0.41	6694	6335
4	Yes	1375889_at	363469	Sms	0.54	0.57	10808	5174
4	Yes	1389576_at	362223	Snrpb2	0.69	0.69	5518	4101
4	Yes	1374401_at	291464	Snx2	0.63	0.76	2021	1638
4	Yes	1383751_at	288504	Snx8	0.5	0.37	8089	7109
4	Yes	1388675_at	361648	Spns1	0.41	0.71	6202	5565
4	Yes	1390706_at	305614	Sptbn1	0.35	-0.18	3996	3781
4	Yes	1372770_at	683667	Sri	0.51	-0.13	4241	998
4	Yes	1389869_at	689397	Sssca1	0.77	0.58	6309	4926
4	Yes	1372572_at	407765	St6galnac6	-0.34	-0.33	6611	8884
4	Yes	1369712_at	65189	Stk3	0.54	0.41	5885	4397
4	Yes	1392986_at	29149	Strn	0.41	0.37	6957	6024
4	Yes	1375537_at	114520	Strn3	0.54	0.59	3222	2852
4	Yes	1376164_at	290666	Sugp1	0.71	0.46	7680	7128
4	Yes	1372627_at	290408	Sugt1	0.79	0.75	3025	1393
4	Yes	1375521_at	367909	Tceal8	0.49	0.44	4013	2851
4	Yes	1372535_at	366431	Tceanc2	0.51	0.64	5724	5506
4	Yes	1388099_a_at	85423	Tfpt	0.62	0.8	11267	9154
4	Yes	1383818_at	498805	Thnsl1	0.61	0.22	11065	7717
4	Yes	1369946_at	79227	Thoc6	0.62	0.47	9456	6439
4	Yes	1388476_at	361655	Tial1	0.58	0.57	2816	2610
4	Yes	1386850_x_at	311118	Tlk1	-0.45	0	7663	8489
4	Yes	1373056_at	305502	Tmed4	0.56	0.44	5524	5041
4	Yes	1372369_at	361732	Tmem109	0.54	0	5238	3195
4	Yes	1373413_at	360952	Tmem128	0.52	0.23	4271	3456
4	Yes	1379419_at	291946	Tmem184c	0.63	0.53	10826	6179
4	Yes	1372217_at	303332	Tmem199	0.62	0.67	3622	3134
4	Yes	1386632_at	362490	Tmem55a	0.58	0.28	8377	4173
4	Yes	1391221_at	313067	Tmem67	0.31	0.33	9371	7255
4	Yes	1390893_at	619582	Tmem69	0.66	0.51	4168	3034
4	Yes	1392051_at	362212	Tmem87b	0.57	0.53	7883	6634
4	Yes	1381364_at	309126	Tnpo1	0.59	0.54	9079	6280
4	Yes	1379186_at	304017	Tomm70a	0.74	0.73	1578	1062
4	Yes	1381906_at	294900	Tpd52	0.57	0.21	7655	4295
4	Yes	1389070_at	365894	Trim33	0.48	0.67	6716	5851
4	Yes	1377651_at	310192	Trio	0.41	0.19	7224	7438
4	Yes	1382288_at	315769	Trip4	0.48	0.75	9103	7344
4	Yes	1390933_a_at	298081	Trmt10b	0.71	0.71	7978	5136
4	Yes	1383144_at	312616	Trnt1	0.84	0.74	3651	2717
4	Yes	1372122_at	292925	Tsg101	0.71	0.69	3529	2688
4	Yes	1373603_at	360494	Tsr3	0.75	0.6	7400	7376
4	Yes	1381119_at	287208	Ttc1	0.7	0.35	6044	5796
4	Yes	1398342_at	501052	Tusc2	0.49	0.59	6569	5891
4	Yes	1375024_at	499731	Tyw3	0.5	0.51	9000	7894
4	Yes	1398813_at	117553	Uba3	0.73	0.51	2099	1615
4	Yes	1370554_at	498560	Uchl3	0.75	0.78	3149	1721
4	Yes	1371874_at	361190	Usp19	0.54	0.36	6287	6429
4	Yes	1389091_at	363084	Usp3	0.66	0.6	4144	3405
4	Yes	1368463_at	114111	Vegfc	0.55	0.51	5473	4756
4	Yes	1367490_at	681989	Vipas39	0.6	0.5	5162	5138
4	Yes	1370521_at	64060	Vps33b	0.42	0.3	8618	8638
4	Yes	1372154_at	300782	Vwa9	0.53	0.66	6539	5306
4	Yes	1373737_at	367328	Wash1	0.68	0.72	7395	6410
4	Yes	1389068_at	288498	Wipi2	0.53	0.63	3775	3473
4	Yes	1386807_at	114487	Wnt2	-0.47	-0.12	10994	13603
4	Yes	1370160_at	170751	Xpnpep1	0.62	0.5	3711	2741
4	Yes	1374304_at	309995	Xrcc4	0.61	0.5	11291	9046
4	Yes	1375903_a_at	690262	Yaf2	0.42	0.19	10075	9285
4	Yes	1376597_at	360524	Zcchc10	0.66	0.6	9568	6863
4	Yes	1385007_at	309986	Zcchc9	0.55	0.6	7480	6450
4	Yes	1392629_a_at	362990	Zcrb1	0.74	0.74	7372	5153
4	Yes	1368152_at	170906	Zdhhc7	0.68	0.63	6042	5076
4	Yes	1399086_at	316096	Zfp105	0.45	0.45	9185	8304
4	Yes	1382158_at	500981	Zfp202	0.49	0.44	9178	8525
4	Yes	1374189_at	305848	Zfp219	0.55	0.42	5550	4881
4	Yes	1393105_at	500989	Zfp259	0.74	0.43	8744	6845
4	Yes	1382826_at	685474	Zfp385a	-0.38	-0.14	7193	8268
4	Yes	1371842_at	679898	Zmat2	0.51	0.45	5025	4470
4	Yes	1376912_at	287388	Zswim7	0.56	-0.07	11303	10441
4	No	1379802_at	304375	Agfg2	-0.55	-0.25	12177	14789
4	No	1374291_at	311329	Dnajc17	0.46	-0.3	13305	9754
4	No	1393922_at	362549	Efcab7	0.41	0.08	15286	10880
4	No	1396450_at	360891	Enah	-0.24	0.02	15717	16339
4	No	1370723_at	192254	Grasp	-0.41	-0.08	15585	17779
4	No	1393204_at	361778	Sfxn4	0.57	0.26	13130	10622
4	No	1371141_at	85262	Slc25a27	0.44	0.34	19507	19186
4	No	1393496_at	299599	Theg	-0.41	0.03	13437	16057
4	No	1374589_at	299738	Vezt	0.44	0.06	13363	8446
4	No	1390736_at	309002	Zfp668	0.31	-0.08	15045	12327
5	Yes	1390781_at	361439	Abcb10	0.5	0.06	5511	6073
5	Yes	1388497_at	291135	Acot13	0.69	0.49	4740	5365
5	Yes	1367906_at	24162	Acp2	0.55	0.31	1646	2430
5	Yes	1372152_at	362031	Alg14	0.51	0.24	4543	4831
5	Yes	1372718_at	685029	Anapc13	0.5	0.6	2581	2788
5	Yes	1372628_at	366618	Ap4s1	0.5	0.66	4231	4473
5	Yes	1372265_at	299341	Apopt1	0.69	0.62	2884	2594
5	Yes	1367747_at	64664	Arl3	0.44	0.17	5982	4709
5	Yes	1367945_at	84355	Atox1	0.59	0.61	978	987
5	Yes	1370278_at	245965	Atp5d	0.83	0.58	820	521
5	Yes	1370284_at	245958	Atp5e	0.88	0.72	442	349
5	Yes	1367599_at	29754	Atp5g1	0.77	0.6	424	416
5	Yes	1367620_at	114630	Atp5g3	0.85	0.79	142	179
5	Yes	1367622_at	641434	Atp5h	0.9	0.89	386	302
5	Yes	1387019_at	140608	Atp5i	0.78	0.56	1342	1396
5	Yes	1370230_at	94271	Atp5j	0.9	0.75	724	685
5	Yes	1371398_at	690441	Atp5j2	0.88	0.86	311	251
5	Yes	1371335_at	300677	Atp5l	0.85	0.83	416	296
5	Yes	1370276_at	192241	Atp5o	0.83	0.86	587	591
5	Yes	1371892_at	303190	Atpaf2	0.62	0.44	5854	6494
5	Yes	1398272_at	64828	B4galnt1	0.29	0.3	3283	4847
5	Yes	1372137_at	288785	Bloc1s1	0.68	0.44	2562	2618
5	Yes	1372157_at	365875	Bola1	0.62	0.4	2959	4334
5	Yes	1367551_a_at	360768	Ccz1b	0.76	0.45	2308	2325
5	Yes	1388327_at	294362	Cisd1	0.77	0.67	331	453
5	Yes	1373365_at	298410	Cmpk1	0.66	0.71	421	316
5	Yes	1368141_at	64530	Cnbp	0.61	0.4	451	378
5	Yes	1398955_at	363283	Cops8	0.56	0.3	1846	2231
5	Yes	1371460_at	681219	Cox14	0.75	0.71	2229	1748
5	Yes	1367607_at	29445	Cox4i1	0.89	0.67	157	139
5	Yes	1386887_at	94194	Cox5b	0.86	0.89	431	359
5	Yes	1370861_at	25282	Cox6a1	0.85	0.79	526	300
5	Yes	1367757_at	54322	Cox6c	0.84	0.81	191	207
5	Yes	1367629_at	29507	Cox7a2	0.92	0.86	284	239
5	Yes	1371387_at	303393	Cox7b	0.79	0.78	229	264
5	Yes	1389820_at	100188937	Cox7c	0.9	0.8	521	402
5	Yes	1388113_at	171335	Cox8a	0.85	0.83	305	272
5	Yes	1388626_at	296162	Ddrgk1	0.73	0.22	1715	1504
5	Yes	1392527_at	502525	Dnajc19	0.76	0.8	810	949
5	Yes	1373198_at	362998	Dnajc22	0.66	0.28	1670	2888
5	Yes	1375189_at	296570	Edf1	0.7	0.6	1530	984
5	Yes	1371386_at	291019	Fam120a	0.68	0.5	513	354
5	Yes	1367670_at	24368	Fh	0.72	0.53	708	1108
5	Yes	1371594_at	288584	Fis1	0.67	0.32	2210	2133
5	Yes	1373371_a_at	500087	Fmc1	0.54	0.64	3875	6727
5	Yes	1368314_at	81716	Ggcx	0.59	0.47	2023	2212
5	Yes	1382721_at	360584	Ggnbp2	0.51	0.27	1881	2063
5	Yes	1375874_at	361448	Ginm1	0.49	0.48	1363	1130
5	Yes	1392057_at	500893	Gli4	0.38	0.02	9696	10130
5	Yes	1399098_at	294320	Glo1	0.78	0.79	1097	703
5	Yes	1389286_at	362776	Glrx5	0.75	0.68	858	1193
5	Yes	1374790_at	287134	Gnptg	0.57	0.41	5431	5906
5	Yes	1371392_at	292804	Gpi	0.55	0.3	1550	773
5	Yes	1367509_at	502227	Gtf2h5	0.62	0.53	2333	1714
5	Yes	1372004_at	362454	Hebp1	0.63	0.4	1015	1707
5	Yes	1398932_at	690660	Hint1	0.77	0.77	503	360
5	Yes	1390021_at	306945	Hist1h2bh	0.5	0.36	1239	926
5	Yes	1368051_at	84013	Hsd17b12	0.67	0.45	647	1444
5	Yes	1382492_a_at	361802	Hsd17b8	0.41	0.37	4577	3945
5	Yes	1372087_at	298917	Iah1	0.54	0.53	2316	4049
5	Yes	1370865_at	25179	Idh3g	0.8	0.43	2620	3822
5	Yes	1395440_at	498695	Idnk	0.51	0.2	8554	8524
5	Yes	1385480_at	100359529	Immp2l	0.41	0.37	7500	8972
5	Yes	1367467_at	288740	Iscu	0.83	0.67	770	648
5	Yes	1367716_at	171083	Itfg1	0.62	0.53	3902	4135
5	Yes	1370851_a_at	84009	Kalrn	0.37	0	10236	7234
5	Yes	1383420_at	502479	Lace1	0.6	0.38	10050	11057
5	Yes	1375818_at	300803	Lactb	0.53	0.05	3905	4237
5	Yes	1370010_at	24944	Lamp2	0.58	0.65	239	196
5	Yes	1398887_at	295234	Lamtor2	0.75	0.39	1154	1204
5	Yes	1398915_at	360776	Lamtor4	0.74	0.54	1950	1972
5	Yes	1389201_at	100125364	LOC100125364	0.35	-0.09	5873	6315
5	Yes	1389866_at	100360056	LOC100360056	0.74	0.74	1373	1451
5	Yes	1392897_at	100912670	LOC100912670	0.7	0.57	3014	2778
5	Yes	1374173_at	100912806	LOC100912806	0.35	0.26	6585	7722
5	Yes	1389054_at	498368	LOC498368	0.46	0.31	3787	7347
5	Yes	1371321_at	688869	LOC688869	0.87	0.82	553	369
5	Yes	1378555_at	361588	Lrrc28	0.53	0.38	5414	8248
5	Yes	1388660_at	302500	Mcts1	0.75	0.64	1754	1624
5	Yes	1399047_at	287635	Mrpl27	0.82	0.5	1529	1353
5	Yes	1371604_at	290632	Mrpl34	0.53	0.26	4248	4994
5	Yes	1388517_at	287962	Mrpl40	0.82	0.61	3926	4911
5	Yes	1371423_at	296551	Mrpl41	0.69	0.5	1405	1050
5	Yes	1398946_at	688912	Mrps16	0.83	0.74	1642	1729
5	Yes	1373609_at	689432	Mrps21	0.73	0.71	1892	1789
5	Yes	1371661_at	360594	Mrps23	0.82	0.65	1963	1682
5	Yes	1371649_at	498406	Mrps24	0.76	0.7	2420	2113
5	Yes	1373121_at	689025	Mrps28	0.79	0.55	3110	4625
5	Yes	1368525_at	79032	Mrs2	0.54	0.04	8461	9169
5	Yes	1371916_at	685059	Msrb1	0.69	0.6	1189	1251
5	Yes	1372566_at	295922	Mtch2	0.71	0.5	2331	4104
5	Yes	1393239_at	311403	Mtfr1	0.38	0.41	1514	1543
5	Yes	1395041_at	310900	Mttp	0.69	0.42	539	1692
5	Yes	1399106_at	681389	Myeov2	0.51	0.72	1023	459
5	Yes	1398782_at	140673	Napa	0.69	0.2	1697	2408
5	Yes	1388391_at	363441	Ndufa1	0.68	0.82	410	307
5	Yes	1375220_at	301123	Ndufa11	0.82	0.78	870	1009
5	Yes	1371605_at	299739	Ndufa12	0.79	0.82	1071	1039
5	Yes	1389288_at	291660	Ndufa2	0.83	0.8	1168	973
5	Yes	1371323_at	681024	Ndufa4	0.87	0.84	253	311
5	Yes	1386951_at	25488	Ndufa5	0.66	0.23	3594	3008
5	Yes	1388315_at	299310	Ndufb11	0.8	0.76	576	659
5	Yes	1389012_at	362344	Ndufb2	0.79	0.75	880	791
5	Yes	1373041_at	301427	Ndufb3	0.89	0.86	530	565
5	Yes	1371371_at	288088	Ndufb4	0.86	0.85	559	338
5	Yes	1388304_at	294964	Ndufb5	0.87	0.86	615	543
5	Yes	1371346_at	297990	Ndufb6	0.88	0.87	984	928
5	Yes	1388343_at	361385	Ndufb7	0.85	0.81	1246	1119
5	Yes	1375628_at	293991	Ndufb8	0.65	0.13	5254	6099
5	Yes	1371701_at	299954	Ndufb9	0.91	0.85	308	205
5	Yes	1375516_at	293130	Ndufc2	0.84	0.82	828	671
5	Yes	1388414_at	362588	Ndufs5	0.79	0.82	738	502
5	Yes	1371041_at	81728	Ndufv2	0.84	0.61	639	990
5	Yes	1384205_at	361014	Ngly1	0.54	0.33	1413	2288
5	Yes	1369669_at	117041	Nln	0.42	0.29	4868	3348
5	Yes	1374025_at	363118	Nmnat3	0.36	0.1	5878	7447
5	Yes	1367479_at	691534	Nop10	0.68	0.74	821	604
5	Yes	1387365_at	58852	Nr1h3	0.54	0.42	1782	3668
5	Yes	1372364_a_at	360462	Ntan1	0.72	0.58	1720	1379
5	Yes	1371919_at	308518	Nudt19	0.53	0.34	3188	5155
5	Yes	1388612_at	289590	Ociad1	0.77	0.6	853	701
5	Yes	1368653_a_at	117287	Park7	0.77	0.57	998	632
5	Yes	1379329_at	685729	Pcbd2	0.72	0.61	5117	4547
5	Yes	1374523_at	290636	Pgls	0.61	0.47	3227	2831
5	Yes	1389347_at	361694	Pitpnm1	-0.42	-0.02	6836	7566
5	Yes	1374215_at	314634	Plekhj1	0.34	0.4	4944	4337
5	Yes	1372556_at	502374	Polr2l	0.69	0.7	893	959
5	Yes	1398875_at	366277	Polr3k	0.57	0.33	4370	4050
5	Yes	1388960_at	294504	Ppa1	0.63	0.55	505	626
5	Yes	1398850_at	25518	Ppia	0.75	0.73	99	46
5	Yes	1367591_at	64371	Prdx3	0.74	0.74	1377	954
5	Yes	1367677_at	113898	Prdx5	0.72	0.46	512	455
5	Yes	1389903_at	365548	Pttg1ip	0.35	0.42	605	396
5	Yes	1376796_at	94197	Rab14	0.6	0.36	2732	2466
5	Yes	1375542_at	315655	Rdx	0.37	0.29	5567	4796
5	Yes	1389476_at	294978	RGD1307100	0.49	0.13	2831	3711
5	Yes	1372563_at	316685	RGD1308143	0.52	0.24	2036	2518
5	Yes	1377660_at	293613	RGD1309350	0.61	0.62	464	709
5	Yes	1373009_at	298384	RGD1559786	0.64	0.27	6165	7139
5	Yes	1398359_at	297337	Rnf181	0.61	0.38	2707	3014
5	Yes	1399004_at	679572	Romo1	0.82	0.86	1345	1265
5	Yes	1371213_at	309627	RT1-A3	-0.46	-0.25	10746	10288
5	Yes	1373571_at	140945	Rtn3	0.38	0.02	2323	2410
5	Yes	1367468_at	362252	Scand1	0.58	0.11	2393	3411
5	Yes	1387778_at	155173	Sdf4	0.6	0.81	823	809
5	Yes	1373492_at	361726	Sdhaf2	0.67	0.48	3084	2765
5	Yes	1372123_at	298596	Sdhb	0.87	0.56	542	512
5	Yes	1371311_at	289217	Sdhc	0.87	0.51	636	542
5	Yes	1382003_at	287451	Slc16a13	0.48	-0.13	8882	9221
5	Yes	1388163_at	25176	Slc25a5	0.85	0.7	181	225
5	Yes	1371736_at	501923	Smim20	0.66	0.56	2863	2633
5	Yes	1371718_at	252891	Sra1	0.71	0.48	1242	1863
5	Yes	1367476_at	296076	Srp14	0.74	0.74	834	563
5	Yes	1398966_at	687029	Ss18l2	0.71	0.58	2118	1968
5	Yes	1388655_at	311802	Ssna1	0.68	0.55	2467	3082
5	Yes	1388640_at	499417	Sumo3	0.6	0.38	1096	1448
5	Yes	1373871_at	313905	Supt7l	0.48	0.06	7298	8255
5	Yes	1398857_at	64463	Surf1	0.66	0.37	2736	3321
5	Yes	1369940_at	83688	Taldo1	0.63	0.61	1481	645
5	Yes	1373408_at	366995	Tbca	0.8	0.78	528	269
5	Yes	1367650_at	94174	Tinagl1	0.28	-0.01	6264	7775
5	Yes	1381196_at	689029	Tm6sf2	0.62	0.45	2976	3865
5	Yes	1389338_at	293114	Tmem126b	0.72	0.48	2401	1771
5	Yes	1383056_a_at	499072	Tmem238	0.62	0.53	3124	2235
5	Yes	1375526_at	287442	Tmem256	0.53	0.59	1702	1483
5	Yes	1370821_at	690050	Tpmt	0.63	0.43	2081	4044
5	Yes	1372284_at	362599	Trappc3	0.44	0.1	2470	2552
5	Yes	1379904_at	680465	Trappc6a	0.58	0.37	3864	4516
5	Yes	1372739_at	362890	Tspan31	0.49	0.51	960	869
5	Yes	1398953_at	300036	Tsta3	0.67	0.32	4064	4164
5	Yes	1398844_at	79462	Txn2	0.72	0.64	1267	1824
5	Yes	1389182_at	301419	Tyw5	0.53	0.23	6060	6884
5	Yes	1392573_at	298317	Ube2a	0.61	0.3	4496	4500
5	Yes	1388798_at	361013	Ube2e2	0.55	0.39	5618	3952
5	Yes	1371381_at	685322	Uqcr10	0.89	0.87	387	262
5	Yes	1375197_at	690848	Uqcr11	0.9	0.87	718	499
5	Yes	1374426_at	362897	Uqcrb	0.91	0.88	224	216
5	Yes	1371254_at	291103	Uqcrfs1	0.85	0.42	438	391
5	Yes	1371415_at	366448	Uqcrh	0.85	0.73	606	389
5	Yes	1371417_at	497902	Uqcrq	0.83	0.78	326	255
5	Yes	1370238_at	171069	Usmg5	0.86	0.81	475	339
5	Yes	1376256_at	301549	Wdfy1	0.43	0.01	5928	6014
5	Yes	1373084_at	314453	Wdr20	0.42	0.09	10892	11552
5	Yes	1374127_at	303226	Zfp18	0.38	0	9329	10107
5	Yes	1392913_at	293044	Zfp710	-0.34	-0.03	7537	7763
5	No	1380286_x_at	363018	Cep295	-0.31	-0.39	12594	13957
5	No	1390174_at	362783	Eml1	-0.29	-0.1	10696	13761
5	No	1382214_at	307986	Nhlrc2	-0.46	-0.04	9415	7876
5	No	1389664_at	315988	Rbm15b	-0.44	-0.41	9542	8438
5	No	1398460_at	363018	RGD1311723	-0.34	-0.32	13873	15346
6	Yes	1369492_at	57300	Aadac	0.87	0.85	801	6790
6	Yes	1383104_at	361606	Aamdc	0.69	0.65	4805	6804
6	Yes	1368452_at	81642	Abcc6	0.78	0.8	1502	7524
6	Yes	1398410_at	313772	Acap3	0.38	0.21	8233	10250
6	Yes	1372536_at	360887	Adck3	0.76	0.86	878	3928
6	Yes	1367758_at	24177	Afp	0.57	0.68	5903	7110
6	Yes	1387958_at	171516	Akr1c3	0.75	0.09	5958	14304
6	Yes	1372615_at	29473	Aoc3	0.4	-0.09	8569	18233
6	Yes	1397579_x_at	299611	Apc2	0.55	0.35	11037	15540
6	Yes	1393826_at	304603	Apon	0.73	0.78	596	3051
6	Yes	1391101_at	307016	Arhgap12	0.5	-0.06	4966	5854
6	Yes	1391158_a_at	288663	Atxn2	0.71	0.18	1901	3215
6	Yes	1391293_at	64564	Bbox1	0.82	0.9	755	1955
6	Yes	1389434_at	315484	Bbs9	0.48	0.07	9679	9003
6	Yes	1370113_at	78971	Birc3	-0.68	-0.49	8779	6011
6	Yes	1372775_at	362092	Brd3	0.52	0.25	3418	4777
6	Yes	1385503_at	678772	Casd1	0.62	0.42	5358	8739
6	Yes	1368955_at	29647	Cask	0.61	0.01	7253	6654
6	Yes	1367995_at	24248	Cat	0.83	0.55	67	283
6	Yes	1379826_at	313496	Ccdc107	0.59	0.03	6561	6047
6	Yes	1381930_at	294864	Cct5	0.34	0.24	9594	10895
6	Yes	1389145_at	309175	Cdc42ep2	-0.35	0.59	8788	2766
6	Yes	1376199_at	364666	Cdk20	-0.39	-0.26	8160	6835
6	Yes	1372299_at	246060	Cdkn1c	0.4	0.14	10148	12605
6	Yes	1374139_at	308958	Cdr2	-0.53	-0.33	10350	2254
6	Yes	1371676_at	366984	Cers5	-0.48	-0.16	10037	7641
6	Yes	1370363_at	113902	Ces1d	0.74	0.72	469	3001
6	Yes	1384855_at	498278	Cfap126	0.49	0.49	9040	12901
6	Yes	1381762_at	360994	Chac2	0.49	-0.08	12839	16352
6	Yes	1398225_at	311607	Chd6	0.43	-0.05	12218	16610
6	Yes	1377666_at	290551	Chdh	0.55	0.63	1136	5081
6	Yes	1390281_a_at	362810	Coq10a	0.73	-0.39	4426	7648
6	Yes	1368059_at	117024	Crym	0.55	0.7	3357	2022
6	Yes	1367838_at	24962	Cth	0.69	0.7	232	816
6	Yes	1379365_at	305236	Cxcl11	0.49	-0.08	2098	3750
6	Yes	1367917_at	25053	Cyp2d2	0.81	0.66	66	540
6	Yes	1370496_at	24303	Cyp2d3	0.86	0.72	168	2368
6	Yes	1367871_at	25086	Cyp2e1	0.79	-0.08	42	4222
6	Yes	1368458_at	25428	Cyp7a1	0.4	0.65	1063	9655
6	Yes	1371549_at	305895	Dcaf11	0.67	0.71	676	1826
6	Yes	1375269_at	690945	Dera	0.64	-0.02	1650	1470
6	Yes	1374109_at	100361138	Dgkq	0.56	0.27	2253	3820
6	Yes	1368294_at	116687	Dnase1l3	0.64	0.19	1206	9834
6	Yes	1387084_at	25253	Dpp4	0.65	0.8	3412	5151
6	Yes	1387284_at	65135	Dpys	0.91	0.89	664	3797
6	Yes	1394787_at	366619	Dtd2	0.48	0.42	11034	11548
6	Yes	1387588_at	192249	Ehd3	0.51	0.27	5572	15876
6	Yes	1368512_a_at	64017	Enpep	0.67	0.14	1618	3826
6	Yes	1369111_at	24360	Fabp1	0.75	0.68	1	3807
6	Yes	1393751_at	499570	Fabp12	0.7	0.61	6787	11082
6	Yes	1372676_at	302980	Fahd1	0.73	0.54	1696	5115
6	Yes	1373134_at	296131	Fahd2a	0.76	0.57	3494	5728
6	Yes	1383103_at	294606	Fam172a	0.33	-0.01	4704	4628
6	Yes	1382100_at	291320	Fam188a	0.6	0.67	2814	6144
6	Yes	1379885_at	246247	Fmo4	0.66	0.66	7032	9138
6	Yes	1383654_a_at	498034	Fn3k	0.67	0.08	6618	15169
6	Yes	1373588_at	309172	Frmd8	-0.5	-0.48	7729	4378
6	Yes	1383721_at	364754	Fzd8	0.71	0.54	2204	9013
6	Yes	1370725_a_at	25634	G6pc	0.58	0.5	534	10278
6	Yes	1380170_at	64670	Gabarapl2	0.72	-0.03	3397	5546
6	Yes	1379452_at	499156	Gas2	0.7	0.72	832	1027
6	Yes	1387203_at	25658	Gckr	0.82	0.83	935	3850
6	Yes	1377761_at	360518	Gfpt2	-0.53	-0.5	10512	9833
6	Yes	1387145_at	29584	Gjb1	0.83	0.74	346	1666
6	Yes	1391652_at	293779	Glyat	0.79	0.67	1821	9783
6	Yes	1390050_at	680692	Golm1	0.56	0.5	5635	4368
6	Yes	1368117_at	64845	Gphn	0.67	0.19	2542	4970
6	Yes	1377145_at	685383	Gpr98	0.61	0.47	8634	12683
6	Yes	1367576_at	24404	Gpx1	0.72	0.39	76	165
6	Yes	1387023_at	81869	Gstm7	0.78	0.74	1931	7180
6	Yes	1372997_at	687713	Gucd1	0.54	0.43	1308	1249
6	Yes	1387079_at	497757	Gucy1a3	0.43	0.02	10409	13373
6	Yes	1369986_at	24439	Hagh	0.84	0.6	472	1572
6	Yes	1373963_at	688746	Hdhd3	0.6	0.65	2549	8493
6	Yes	1370433_at	246211	Hsd3b7	0.39	0.01	1501	1318
6	Yes	1377824_a_at	312320	Igf2bp3	0.6	0.25	8612	14983
6	Yes	1389377_at	288985	Insig2	0.29	0.74	525	1386
6	Yes	1377379_at	364081	Irf6	0.41	0.17	2071	1808
6	Yes	1370802_at	257645	Itgb5	0.58	0.5	9168	9282
6	Yes	1381825_at	313018	Kdf1	0.4	0.59	8449	9716
6	Yes	1367948_a_at	25589	Kdr	0.7	0.11	1208	13713
6	Yes	1387297_at	58975	Klrg1	0.46	0.37	6963	14772
6	Yes	1398282_at	116682	Kynu	0.8	0.91	437	3291
6	Yes	1372884_at	361368	Large	0.65	0.41	7640	8372
6	Yes	1388104_at	286994	Lgr4	0.57	0.38	4888	8841
6	Yes	1394480_at	100302372	LOC100302372	0.39	0.34	8683	9011
6	Yes	1393430_at	100360606	LOC100360606	0.46	-0.43	6597	7177
6	Yes	1384512_at	100363441	LOC100363441	0.74	0.47	4775	14614
6	Yes	1374455_at	100365566	LOC100365566	0.59	0.32	6191	7348
6	Yes	1393350_at	100911349	LOC100911349	0.73	0.47	9266	12402
6	Yes	1379888_at	100912602	LOC100912602	0.65	-0.11	2649	18268
6	Yes	1376194_at	100912727	LOC100912727	0.39	0.6	1699	1554
6	Yes	1371083_at	299282	LOC299282	0.8	0.08	28	472
6	Yes	1390394_at	500034	LOC500034	0.42	-0.25	5879	7621
6	Yes	1386965_at	24539	Lpl	-0.54	0.17	6149	10342
6	Yes	1375531_at	299830	Lrig3	0.45	0.33	7481	10829
6	Yes	1384910_at	680883	Lrtm2	0.64	0.37	11579	15624
6	Yes	1367832_at	25514	Lypla1	0.75	0.43	610	555
6	Yes	1372158_at	246233	Macrod1	0.7	0.4	3256	8003
6	Yes	1375983_at	309410	Mamdc2	0.62	0.11	10711	17724
6	Yes	1388399_at	313819	Mast2	-0.32	-0.62	8437	6889
6	Yes	1386280_at	366792	Mettl7b	0.67	0.61	860	2220
6	Yes	1388300_at	289197	Mgst3	0.74	0.74	594	769
6	Yes	1368614_at	171078	Mlxipl	0.61	0.65	3637	5608
6	Yes	1377302_a_at	291939	Mmaa	0.61	0.29	7052	10699
6	Yes	1372210_at	288557	Mospd3	0.54	0.23	1948	4276
6	Yes	1368133_at	29365	Mpdz	0.64	0.21	4351	10184
6	Yes	1398441_at	316369	Nck2	-0.53	0.23	10071	6652
6	Yes	1387121_a_at	171114	Ndrg2	0.93	0.79	220	1919
6	Yes	1368863_at	85269	Nme3	0.72	0.83	2821	4270
6	Yes	1374767_at	290963	Npepo	0.5	0.19	4909	7033
6	Yes	1374959_at	291084	Nqo2	0.78	0.56	1541	2932
6	Yes	1378185_at	315352	Nxt2	0.66	0.53	3750	6363
6	Yes	1383283_at	317576	Ocrl	0.42	0.38	9547	9238
6	Yes	1397628_at	293500	Pagr1	-0.41	-0.22	8023	7142
6	Yes	1376247_at	361042	Pck2	-0.45	-0.28	11476	8725
6	Yes	1399034_at	314288	Pcnx	0.63	0.18	3633	5145
6	Yes	1368262_at	59265	Phlpp1	0.42	0.15	8257	10950
6	Yes	1390647_at	296762	Phtf2	0.5	0.53	4793	6468
6	Yes	1369050_at	116720	Pik3c2g	0.68	0.75	5996	10255
6	Yes	1371014_at	24654	Plcb1	0.6	0.36	4265	8194
6	Yes	1377576_at	310856	Ppa2	0.81	0.5	1531	2418
6	Yes	1373108_at	309513	Ppp1r3c	0.43	0.7	857	3904
6	Yes	1389645_at	361538	Prodh2	0.72	0.65	910	5276
6	Yes	1376068_at	361569	Prr12	0.45	-0.09	11220	11515
6	Yes	1383426_at	300732	Pstpip1	-0.5	0.15	11325	12891
6	Yes	1376619_at	313278	Ptprd	0.89	0.63	1940	8762
6	Yes	1383826_at	303754	Rab40b	0.79	0.66	6279	9639
6	Yes	1388946_at	307235	Rbfa	0.72	0.41	3674	6299
6	Yes	1371583_at	114488	Rbm3	-0.74	-0.44	2968	531
6	Yes	1393221_at	498789	RGD1564865	0.56	0.65	2429	11926
6	Yes	1374960_at	499363	RGD1564887	0.48	0.15	8538	9106
6	Yes	1368505_at	29480	Rgs4	-0.45	0.27	12202	10331
6	Yes	1384765_at	303690	Rhbdf2	-0.42	-0.1	12659	7027
6	Yes	1389632_at	309722	Rhobtb1	0.47	0.46	4413	5490
6	Yes	1378524_at	362900	Rnf19a	0.58	0.22	2755	4718
6	Yes	1372845_at	406230	Rpp21	0.69	-0.26	842	1288
6	Yes	1375073_at	102549710	Samd11	0.71	0.27	7096	13657
6	Yes	1370355_at	246074	Scd1	0.44	0.31	395	118
6	Yes	1387896_at	25541	Scp2	0.74	0.76	316	1446
6	Yes	1393070_at	360612	Scrn2	0.7	0.3	6856	9840
6	Yes	1368048_at	24794	Serpina3c	0.78	-0.18	38	820
6	Yes	1375621_at	261737	Sfxn5	0.53	0.34	8127	12966
6	Yes	1368609_at	24777	Slc10a1	0.89	0.76	92	4286
6	Yes	1371889_at	305886	Slc22a17	0.62	0.58	6409	10303
6	Yes	1384368_at	361836	Slc25a16	0.54	0.28	2428	3879
6	Yes	1387426_at	171151	Slc25a21	0.56	0.57	9940	14156
6	Yes	1368600_at	64076	Slc26a1	0.65	0.67	699	1160
6	Yes	1387228_at	25351	Slc2a2	0.58	0.38	352	317
6	Yes	1369746_a_at	58978	Slco1b2	0.75	0.67	491	8809
6	Yes	1393997_at	500595	Smim1	0.67	0.73	8288	7969
6	Yes	1385171_s_at	679629	Smtnl2	-0.44	0.47	10496	8351
6	Yes	1369584_at	89829	Socs3	-0.45	-0.2	11067	12476
6	Yes	1388426_at	78968	Srebf1	0.58	0.39	1278	3142
6	Yes	1368882_at	29758	St6galnac3	0.44	0.13	12392	15312
6	Yes	1381259_at	315958	Stag1	0.59	0.03	4177	5364
6	Yes	1381461_at	502348	Stard5	0.53	0.49	2120	4647
6	Yes	1387857_at	60466	Stx7	0.62	0.25	2780	2460
6	Yes	1373967_at	192269	Sub1	0.48	0.35	3656	9455
6	Yes	1370036_at	81805	Suox	0.73	0.74	1765	4684
6	Yes	1368039_at	64531	Synj2bp	0.52	0.19	11032	16516
6	Yes	1388471_at	314683	Tcp11l2	0.39	-0.43	2430	3395
6	Yes	1387852_at	25357	Thrsp	0.58	0.49	709	3503
6	Yes	1382311_at	310877	Tifa	-0.48	-0.33	6814	5551
6	Yes	1392466_at	293098	Tmem135	0.6	0.3	7304	10459
6	Yes	1384428_at	502228	Tmem181	-0.62	-0.44	7974	4446
6	Yes	1384435_at	312946	Tmem68	-0.45	-0.65	8404	6608
6	Yes	1397596_at	361970	Trim2	0.5	0.39	8529	9391
6	Yes	1371550_at	684980	Tsc22d4	-0.46	0.07	9562	7725
6	Yes	1370249_at	24230	Tspo	-0.57	0.29	6370	783
6	Yes	1388959_at	300105	Ttll12	-0.46	-0.29	9686	6316
6	Yes	1369435_at	25571	Ttpa	0.86	0.69	345	1581
6	Yes	1372987_at	100361294	Tyk2	0.56	0.2	3485	5617
6	Yes	1368245_at	116593	Upb1	0.63	0.91	290	1149
6	Yes	1387873_at	171112	Wfdc1	0.64	0.13	9827	13151
6	Yes	1377687_at	367838	Zc4h2	0.44	-0.04	8971	9001
6	Yes	1391507_at	500110	Zfp467	0.5	0.52	6464	9641
6	No	1379935_at	287561	Ccl7	-0.42	0.14	16219	11612
6	No	1388708_at	688813	Dda1	-0.54	-0.64	6880	5785
6	No	1381533_at	362993	Rnd1	-0.7	0.53	14620	1277
6	No	1385644_at	308871	Rnf121	-0.52	0.24	7868	7715
6	No	1372296_at	498066	Sh3bgr	-0.47	0.49	14566	2875
6	No	1368771_at	171396	Sulf1	-0.33	-0.05	16150	14855
6	No	1383945_at	304944	Uck2	-0.51	-0.63	13320	8116
7	Yes	1399083_at	360831	Abhd11	0.59	0.29	7012	6561
7	Yes	1383440_at	311218	Accs	0.57	0.36	7973	7515
7	Yes	1372429_at	307798	Acd	0.66	0.63	6944	6271
7	Yes	1373925_at	502749	Agk	0.69	0.27	7342	6985
7	Yes	1375042_at	293129	Alg8	0.73	0.59	4538	4560
7	Yes	1388692_at	679944	Alkbh7	0.56	0.13	4812	4390
7	Yes	1367536_at	295961	Apip	0.73	0.71	5749	4668
7	Yes	1374431_at	685232	Atp6v1a	0.6	0.59	2436	1747
7	Yes	1371808_at	287552	Blmh	0.59	0.52	4139	2857
7	Yes	1390738_at	378947	Bst2	0.52	0.23	501	687
7	Yes	1373806_at	289859	Ccdc104	0.67	0.64	6032	5591
7	Yes	1374579_at	306238	Ccdc66	0.6	0.67	7739	4776
7	Yes	1373824_at	292027	Cfdp1	0.74	0.64	4186	2512
7	Yes	1374491_at	301045	Cmtm8	0.63	0.57	4127	5800
7	Yes	1373294_at	289603	Commd8	0.64	0.58	3604	2275
7	Yes	1398334_a_at	295956	Commd9	0.59	0.52	3826	3718
7	Yes	1373150_at	305685	Comtd1	0.69	0.67	2882	1358
7	Yes	1388790_at	304542	Coq5	0.8	0.38	6947	7896
7	Yes	1369984_at	89786	Cox17	0.66	0.52	2266	1206
7	Yes	1387170_at	116549	Csnk2a1	0.46	0.07	7296	7122
7	Yes	1371633_at	296320	Ctnnbl1	0.67	0.72	5325	5582
7	Yes	1371745_at	300361	Cwc15	0.83	0.62	2670	2248
7	Yes	1376603_at	362762	Dcaf4	0.41	0.27	9265	8603
7	Yes	1389274_at	360639	Dcakd	0.59	0.26	6869	2796
7	Yes	1376950_at	308775	Det1	0.47	0.3	10653	8756
7	Yes	1389764_at	298447	Dmap1	0.64	0.67	8761	8319
7	Yes	1367492_at	313035	Dnajc8	0.63	0.53	2914	2395
7	Yes	1372514_s_at	300078	Dnal4	0.5	0.47	8225	5667
7	Yes	1371982_at	286897	Dpy30	0.86	0.74	3431	2383
7	Yes	1367516_at	641528	Dtnbp1	0.6	0.55	3599	3764
7	Yes	1370179_at	170714	Dynlrb1	0.7	0.39	1551	972
7	Yes	1395503_at	361641	Ears2	0.5	0.48	7847	9047
7	Yes	1372343_at	295050	Exosc8	0.7	0.58	7306	7245
7	Yes	1372066_at	293058	Fam103a1	0.75	0.61	3779	2780
7	Yes	1372614_at	313346	Focad	0.63	0.34	6238	6427
7	Yes	1376512_at	304323	Ftsj2	0.48	0.2	9161	8543
7	Yes	1389248_at	287835	Galk1	0.64	0.02	2097	1563
7	Yes	1373980_at	688393	Gpn1	0.43	0.53	6470	6145
7	Yes	1370813_at	64352	Gstm5	0.49	0.09	10343	3848
7	Yes	1390700_s_at	362981	Hdac10	0.57	0.25	11258	10624
7	Yes	1375168_at	84582	Hdac7	-0.39	-0.27	10117	9934
7	Yes	1383316_at	361462	Hddc2	0.65	0.59	11356	7836
7	Yes	1372072_at	361351	Hdhd2	0.63	0.61	8061	6511
7	Yes	1388314_at	360704	Hmgn1	0.72	0.51	565	156
7	Yes	1371352_at	114637	Hmgn2	0.52	0.18	846	566
7	Yes	1390803_at	317612	Htatsf1	0.65	0.72	4703	4372
7	Yes	1374443_at	303673	Ict1	0.87	0.73	3564	2745
7	Yes	1372035_at	362265	Ift52	0.78	0.41	5579	4120
7	Yes	1385423_at	312444	Immt	0.53	0.01	8371	8573
7	Yes	1374161_at	310056	Ipo11	0.53	0.58	5672	5367
7	Yes	1394905_at	100362634	Kmt2d	-0.38	-0.33	11119	12823
7	Yes	1382727_at	100362342	LOC100362342	0.61	0.42	9206	9418
7	Yes	1392460_at	100365089	LOC100365089	0.67	0.54	4385	4359
7	Yes	1384887_at	100911506	LOC100911506	0.39	-0.13	8897	10141
7	Yes	1376682_at	362261	Lpin3	0.57	0.05	6277	4694
7	Yes	1371734_at	298982	Maea	0.58	0.49	2029	1896
7	Yes	1378791_at	308106	Map3k4	0.58	0.4	6101	4934
7	Yes	1372756_at	293694	Map4k2	0.43	0.32	11277	11293
7	Yes	1372680_at	308309	Mboat7	0.53	0.35	3992	3929
7	Yes	1393276_at	287475	Med31	0.65	0.77	4387	2666
7	Yes	1375457_at	311748	Metap1d	0.66	0.3	8698	9555
7	Yes	1376497_a_at	305845	Mettl17	0.5	0.43	10227	10310
7	Yes	1376455_at	500899	Mfsd3	0.57	0.23	7274	6120
7	Yes	1380446_at	361285	Mllt10	0.42	0.43	5890	7440
7	Yes	1388311_at	282585	Mrfap1	0.67	0.61	434	267
7	Yes	1389125_at	289491	Mrpl1	0.75	0.5	3260	4005
7	Yes	1388931_at	299938	Mrpl13	0.88	0.8	3248	2605
7	Yes	1373477_at	297372	Mrpl19	0.88	0.79	3748	3614
7	Yes	1372730_at	684304	Mrpl39	0.77	0.74	5040	4495
7	Yes	1371790_at	287656	Mrpl45	0.83	0.58	4161	3218
7	Yes	1373155_at	293054	Mrpl46	0.69	0.7	4213	4630
7	Yes	1371586_at	293149	Mrpl48	0.75	0.61	5084	5393
7	Yes	1372927_at	362517	Mrpl50	0.57	0.28	5024	4675
7	Yes	1386471_at	361883	Mrps27	0.47	0.18	13213	11465
7	Yes	1373069_at	294767	Mrps30	0.81	0.66	2456	2197
7	Yes	1384538_at	295237	Msto1	0.56	0.35	11311	10270
7	Yes	1387732_at	85261	Mterf	0.57	0.56	4120	4489
7	Yes	1373572_at	296462	Mtg2	0.58	0.53	4942	4919
7	Yes	1388434_at	300258	Myg1	0.42	0.51	4771	4132
7	Yes	1374631_at	362813	Nabp2	0.62	0.29	4853	4355
7	Yes	1387055_at	84019	Nae1	0.64	0.71	3563	2947
7	Yes	1367761_at	170845	Ndel1	0.51	0.27	4990	3769
7	Yes	1393689_at	296086	Ndufaf1	0.58	0.54	8535	6666
7	Yes	1373899_at	296190	Ndufaf5	0.53	0.37	8387	7597
7	Yes	1384407_at	287063	Nmral1	0.62	0.48	7350	10218
7	Yes	1371397_at	292894	Nosip	0.59	0.57	6817	7172
7	Yes	1389011_at	299957	Nsmce2	0.47	0.57	6638	6028
7	Yes	1373412_at	312373	Nt5c3a	0.48	0.67	4600	4568
7	Yes	1393963_at	29541	Nthl1	0.69	0.28	10491	8516
7	Yes	1377602_at	297998	Nudt2	0.59	0.34	7337	5301
7	Yes	1376703_at	299706	Nup37	0.68	0.7	4879	4876
7	Yes	1371246_at	291981	Nutf2	0.71	0.56	3247	2129
7	Yes	1382263_at	685425	Odf2l	0.63	0.41	11015	8851
7	Yes	1384382_at	314548	Osgepl1	0.74	0.37	10890	8835
7	Yes	1388909_at	306270	Oxnad1	0.64	0.39	4540	5439
7	Yes	1368068_a_at	124461	Pacsin2	0.64	0.38	6899	6102
7	Yes	1372645_at	287979	Parl	0.72	0.77	3678	3817
7	Yes	1383251_at	290027	Parp2	0.65	0.65	6827	7398
7	Yes	1371950_at	302422	Pdzd11	0.57	0.26	5548	4438
7	Yes	1372923_at	310682	Pex11b	0.66	0.33	4557	4971
7	Yes	1379784_at	308718	Pex7	0.67	0.52	3175	3541
7	Yes	1392499_at	287420	Pfas	0.51	0.45	6282	6222
7	Yes	1374145_at	292898	Pih1d1	0.55	0.39	8149	7295
7	Yes	1374554_at	298557	Pithd1	0.65	0.41	3993	3573
7	Yes	1373176_at	293144	Pold3	0.53	0.46	6608	5944
7	Yes	1373437_at	313030	Ppp1r8	0.51	0.25	4009	3983
7	Yes	1387143_at	84686	Ppp1r9b	-0.5	-0.11	8025	9663
7	Yes	1373976_at	300146	Ppp6r2	0.44	-0.13	5306	5847
7	Yes	1372797_at	302557	Pqbp1	0.37	0.68	5915	6657
7	Yes	1374004_at	298771	Prepl	0.59	0.56	7053	7014
7	Yes	1383232_at	365793	Rab33b	0.61	0.52	3961	4046
7	Yes	1377684_at	297969	Rars2	0.71	0.5	6361	6815
7	Yes	1394411_at	500724	RGD1560608	-0.46	-0.24	9804	10071
7	Yes	1384550_at	317344	RGD1565685	0.63	0.4	9863	7501
7	Yes	1367508_at	497874	RGD1565784	0.72	0.7	2843	2901
7	Yes	1373451_at	361056	Rnaseh2b	0.61	0.62	8131	6620
7	Yes	1372370_at	315550	Rpusd4	0.66	0.37	9269	8909
7	Yes	1382228_at	100359945	Rslcan18	0.46	0.37	8311	8265
7	Yes	1383252_at	292759	Sars2	0.53	0.37	10276	10487
7	Yes	1387322_at	84609	Sema6b	-0.55	-0.16	9283	11056
7	Yes	1382141_at	689883	Setdb1	0.52	0.6	4567	5693
7	Yes	1367965_at	24782	Slc9a1	-0.37	-0.02	8956	10164
7	Yes	1373394_at	303790	Smpd4	0.55	0.45	9394	8811
7	Yes	1373563_at	362392	Snrnp27	0.68	0.79	3174	1783
7	Yes	1368098_a_at	81781	Snrpn	0.42	0.46	10608	7985
7	Yes	1370476_at	171565	Stambp	0.52	0.56	7514	6913
7	Yes	1392231_at	311622	Stk4	0.44	0.13	12229	11550
7	Yes	1398908_at	298203	Stoml2	0.85	0.7	3638	3645
7	Yes	1399095_at	301442	Sumo1	0.62	0.56	1793	1588
7	Yes	1383108_at	310784	Taf13	0.57	0.18	5793	5114
7	Yes	1376034_at	362353	Tcaf1	-0.45	0.16	10731	9272
7	Yes	1389386_at	363169	Tcaim	0.38	0.16	5223	6092
7	Yes	1373982_at	287554	Tefm	0.74	0.62	5628	6572
7	Yes	1367941_at	83474	Tfam	0.79	0.64	3077	3069
7	Yes	1374878_at	360972	Thoc5	0.44	0.46	3702	3686
7	Yes	1398385_at	305714	Thoc7	0.72	0.67	1770	1366
7	Yes	1371968_at	362884	Tmbim4	0.5	0.6	1736	834
7	Yes	1373105_at	315461	Tmed1	0.57	0.22	9478	8585
7	Yes	1382471_at	304735	Tmem177	0.56	0.51	10799	9397
7	Yes	1371932_at	361137	Tmem192	0.7	0.51	4806	3495
7	Yes	1386571_at	287622	Tom1l1	0.61	0.6	4490	4250
7	Yes	1380060_at	300029	Top1mt	0.65	0.31	7383	7786
7	Yes	1378326_at	366012	Trub2	0.68	0.53	5840	4889
7	Yes	1388806_at	305837	Ttc5	0.52	0.44	11122	11173
7	Yes	1390311_at	171572	Ttl	0.41	0.27	6931	6581
7	Yes	1373205_at	361542	U2af1l4	0.53	0.28	8462	7995
7	Yes	1376086_at	361151	Ufsp2	0.71	0.6	2286	2341
7	Yes	1391770_at	310960	Usp33	0.51	0.13	5981	8284
7	Yes	1371651_at	681059	Vps25	0.55	0.45	2523	1727
7	Yes	1374824_at	287535	Vps53	0.38	0.52	6302	5445
7	Yes	1375439_at	314617	Wdr18	0.74	0.36	6843	6854
7	Yes	1390653_at	314243	Wdr89	0.58	0.46	9988	9179
7	Yes	1375846_at	289424	Xpr1	0.52	0.33	6771	5400
7	Yes	1370931_at	363247	Xrcc5	0.7	0.52	8101	6037
7	Yes	1370537_at	25019	Xrcc6	0.63	0.34	7470	8571
7	Yes	1389907_at	297885	Zbtb8os	0.73	0.52	4568	3120
7	Yes	1393388_at	301081	Zdhhc3	0.61	0.33	6790	6292
7	Yes	1370577_at	286979	Zfp455	0.48	0.29	9354	10188
7	Yes	1371660_at	100360077	Znhit1	0.77	0.44	3578	2894
7	No	1388233_at	83681	Cish	-0.28	-0.27	7985	13347
7	No	1370292_a_at	24277	Crygc	-0.21	-0.01	19501	18734
7	No	1369598_at	25453	Gdnf	-0.34	-0.18	17695	17545
7	No	1369355_at	24418	Grm5	-0.38	0.06	18923	17945
7	No	1398655_at	337868	Myod1	-0.26	-0.22	19425	19811
7	No	1378019_at	682978	Nudt13	0.45	0.13	13471	15201
7	No	1369996_at	83503	Polr2f	0.68	-0.34	4640	3254
7	No	1397756_at	500623	RGD1563701	0.39	-0.39	15064	12134
7	No	1378215_at	293489	Slx1b	-0.42	-0.25	8959	10799
8	Yes	1398265_at	25560	Abcc9	-0.36	-0.15	9019	14363
8	Yes	1399019_at	364380	Abhd4	0.77	0.69	3183	2255
8	Yes	1375022_at	307350	Afg3l2	0.72	0.4	5227	5990
8	Yes	1372045_at	306332	Ap1m1	0.76	0.53	4594	4340
8	Yes	1398996_at	683402	Ap3s2	0.75	0.4	3790	2867
8	Yes	1385616_a_at	294408	Asf1a	0.79	0.62	5274	4147
8	Yes	1385512_at	686505	Atg4d	0.55	0.34	7046	7545
8	Yes	1398905_at	298103	Atp6v1g1	0.84	0.67	2498	1433
8	Yes	1388849_at	680423	Aup1	0.75	0.63	2818	2406
8	Yes	1392539_at	292737	Blvrb	0.76	0.53	2176	1289
8	Yes	1383341_at	290291	Cab39l	0.57	0.33	7531	5083
8	Yes	1387086_at	81715	Camlg	0.5	0.22	7236	5725
8	Yes	1373667_at	311844	Ccbl1	0.45	0.09	3189	8379
8	Yes	1399003_at	303606	Ccdc47	0.63	0.34	1631	1749
8	Yes	1373475_at	288065	Ccdc58	0.85	0.66	3083	2122
8	Yes	1382265_at	306306	Ccser2	0.39	0.2	8968	7182
8	Yes	1373890_at	296147	Chchd5	0.71	0.67	4727	4363
8	Yes	1372134_at	297436	Chchd6	0.71	0.68	6697	3714
8	Yes	1367907_a_at	116561	Cltb	0.81	0.42	2845	2135
8	Yes	1373650_at	312826	Cmas	0.71	0.28	902	649
8	Yes	1372209_at	312916	Cops5	0.87	0.85	1638	1276
8	Yes	1367651_at	171293	Ctsd	0.64	0.22	1234	1071
8	Yes	1385024_at	361760	Cutc	0.62	0.26	5522	4901
8	Yes	1373064_at	290370	Dnajc15	0.74	0.46	2435	1214
8	Yes	1389595_at	291978	Dus2	0.45	0.44	6273	5510
8	Yes	1387782_at	140734	Dynll2	0.81	0.68	2001	1142
8	Yes	1391462_at	361054	Ebpl	0.68	0.03	3783	2203
8	Yes	1372689_at	363150	Elp6	0.76	0.47	7651	7064
8	Yes	1369995_at	140657	Faf1	0.71	0.69	3971	3457
8	Yes	1384364_at	310363	Fbxo4	0.57	0.61	3503	2200
8	Yes	1380379_at	500587	Fbxo44	0.43	-0.08	9933	10044
8	Yes	1384182_at	289992	Fermt2	0.52	0.29	6404	5978
8	Yes	1388882_at	299104	Fkbp3	0.77	0.53	3363	1854
8	Yes	1374761_at	300066	Gga1	0.53	0.43	8970	8174
8	Yes	1373142_at	290596	Ghitm	0.71	0.4	1700	1042
8	Yes	1398664_at	307288	Gramd3	0.64	0.09	5984	4026
8	Yes	1371298_at	309122	H19	-0.35	-0.19	9434	12061
8	Yes	1370994_at	81917	Hip1r	0.46	0.46	9830	5974
8	Yes	1383843_at	288240	Hlcs	0.59	0.46	8422	7826
8	Yes	1390208_at	292935	Htatip2	0.81	0.66	5348	2714
8	Yes	1376733_at	303926	Igsf11	0.51	0.16	3510	4346
8	Yes	1372659_at	684322	Kcmf1	0.76	0.59	1906	1268
8	Yes	1374582_at	364410	Kctd9	0.73	0.56	4768	3748
[truncated: 19,740 more rows]
