# Supplementary material for: Embracing the Dark Side: Computational Approaches to Unveil the Functionality of Genes Lacking Biological Annotation in Drug-Induced Liver Injury
Source: Front Genet. 2018 Nov 20;9:527. doi: 10.3389/fgene.2018.00527 (PMC6255978; doi:10.3389/fgene.2018.00527)
Supplement: DATA SHEETS S2 and S3 — Scripts (.R) used in all analyses conducted in this study as well as mapping to databases and IDs. [file Data_Sheet_2.ZIP › Suppl.Data3_P.1/ortholog_module/ortholog_module_mapping.R]

##Mapping to rat orthologs and modules
orthologs  <- read.delim(file = "RGD_ORTHOLOGS.txt",header = T,sep = "\t",stringsAsFactors = F, skip = 52)
head(orthologs)
orthologs <- unique(orthologs[c( "RAT_GENE_NCBI_GENE_ID",  "HUMAN_ORTHOLOG_NCBI_GENE_ID")])
orthologs
modules.rat <-read.csv("tpj201717x4_s22.csv" ,sep = "\t", header = T, skip = 6, encoding = "UTF-8" )
modules.rat
head(modules.rat)
modules.rat <- unique(modules.rat[c("module", "gene.in.module.", "Entrez.gene.ID" )])
dim(modules.rat)
head(modules.rat)
modules.human.rat <- merge(modules.rat, orthologs, by.x = "Entrez.gene.ID", by.y = "RAT_GENE_NCBI_GENE_ID" )
colnames(modules.human.rat)[which(colnames(modules.human.rat) == "HUMAN_ORTHOLOG_NCBI_GENE_ID")] <- "GeneID"
module.human.rat.dg <- modules.human.rat[dg$V1 %in% as.numeric(modules.human.rat$GeneID) ,]
modules2 <- modules.human.rat[modules.human.rat$GeneID %in% dg$V1,]
modules3 <- modules2[modules2$gene.in.module.=="Yes",]
