# Supplementary material for: Embracing the Dark Side: Computational Approaches to Unveil the Functionality of Genes Lacking Biological Annotation in Drug-Induced Liver Injury
Source: Front Genet. 2018 Nov 20;9:527. doi: 10.3389/fgene.2018.00527 (PMC6255978; doi:10.3389/fgene.2018.00527)
Supplement: Supplementary file 4 [file Data_Sheet_3.ZIP]

Archive with 24 entries (21 files):
- definition_of_dark_genes/
- definition_of_dark_genes/.DS_Store
- __MACOSX/
- __MACOSX/definition_of_dark_genes/
- __MACOSX/definition_of_dark_genes/._.DS_Store
- definition_of_dark_genes/go.obo
- __MACOSX/definition_of_dark_genes/._go.obo
- definition_of_dark_genes/go_annotations_geneid.tsv.zip
- __MACOSX/definition_of_dark_genes/._go_annotations_geneid.tsv.zip
- definition_of_dark_genes/dark_gene_definition.R
- __MACOSX/definition_of_dark_genes/._dark_gene_definition.R
- definition_of_dark_genes/NCBI2Reactome_All_Levels.txt.zip
- __MACOSX/definition_of_dark_genes/._NCBI2Reactome_All_Levels.txt.zip
- definition_of_dark_genes/hgnc_complete_set.txt
- __MACOSX/definition_of_dark_genes/._hgnc_complete_set.txt
- definition_of_dark_genes/process_resources_for_darkgene_definition.R
- __MACOSX/definition_of_dark_genes/._process_resources_for_darkgene_definition.R
- definition_of_dark_genes/omnipathdb.org.txt
- __MACOSX/definition_of_dark_genes/._omnipathdb.org.txt
- definition_of_dark_genes/Homo_sapiens.gene_info
- __MACOSX/definition_of_dark_genes/._Homo_sapiens.gene_info
- definition_of_dark_genes/c2.cp.v6.1.entrez.gmt
- __MACOSX/definition_of_dark_genes/._c2.cp.v6.1.entrez.gmt
- __MACOSX/._definition_of_dark_genes
