# Supplementary material for: Embracing the Dark Side: Computational Approaches to Unveil the Functionality of Genes Lacking Biological Annotation in Drug-Induced Liver Injury
Source: Front Genet. 2018 Nov 20;9:527. doi: 10.3389/fgene.2018.00527 (PMC6255978; doi:10.3389/fgene.2018.00527)
Supplement: Supplementary file 4 [file Data_Sheet_3.ZIP › definition_of_dark_genes/dark_gene_definition.R]

rm(list =ls())
library(tidyr)

# download https://reactome.org/download/current/NCBI2Reactome_All_Levels.txt  
# download ftp://ftp.ebi.ac.uk/pub/databases/genenames/new/tsv/hgnc_complete_set.txt
# download http://software.broadinstitute.org/gsea/msigdb/genesets.jsp?collection=CP
# download http://software.broadinstitute.org/gsea/msigdb/genesets.jsp?collection=C2
# download http://omnipathdb.org/interactions/?fields=sources&fields=references) 

universe <-  read.csv("Homo_sapiens.gene_info", sep = "\t", header = T, stringsAsFactors= F, skip=0, quote = "")
universe <- universe[c("GeneID",  "Symbol", "description", "type_of_gene")]


MostDILI <- c("acetaminophen", "valproic_acid", "isoniazid", "diclofenac", "nimesulide")
NoDILI <-c("theophylline", "caffeine", "chloramphenicol", "hydroxyzine", "chlorpheniramine")
CompoundNames<- c(MostDILI,  NoDILI   )

StatAll <- NULL
for (counter in CompoundNames) {
  CompoundData <- read.table(file = paste0("TG-GATES/LIMMA/Human_in_vitro/", counter, "_logFC.txt"),header = T,sep = "\t",stringsAsFactors = F)
  
  CondDEG <- CompoundData[which(abs(CompoundData[,paste0(gsub("_", ".",counter), "_High_24a_logFC")])>=0.585 & CompoundData[,paste0(gsub("_", ".",counter), "_High_24a_adj.p.value")]<0.05),]
  CondDEG <- CondDEG[c("Entrez", paste0(gsub("_", ".",counter), "_High_24a_logFC"),paste0(gsub("_", ".",counter), "_High_24a_adj.p.value"))]
  colnames(CondDEG) <- c("geneId", "FC", "pv")
  CondDEG$compound <- counter
  StatAll <- rbind(StatAll, CondDEG)
}
humaninvitro <- unique(subset(StatAll, geneId %in% universe$GeneID))
colnames(humaninvitro)[which(colnames(humaninvitro) == "geneId")] <- "GeneID"

StatAll <- NULL
for (counter in CompoundNames) {
  CompoundData <- read.table(file = paste0("/TG-GATES/LIMMA/Human_in_vitro/", counter, "_logFC.txt"),header = T,sep = "\t",stringsAsFactors = F)
  CompoundData <- CompoundData[,c("Entrez", paste0(paste0(gsub("_", ".",counter)), "_High_24a_logFC"),paste0(paste0(gsub("_", ".",counter)), "_High_24a_adj.p.value"))]
  colnames(CompoundData) <- c("geneId", "FC", "pv")
  CompoundData$compound <- counter
  StatAll <- rbind(StatAll, CompoundData)
}

allhumaninvitro <- unique(subset(StatAll, geneId %in% universe$GeneID))
colnames(allhumaninvitro)[which(colnames(allhumaninvitro) == "geneId")] <- "GeneID"

pc <- read.csv("pc_processed.tsv", sep = "\t", header = T, stringsAsFactors= F, skip=0)
pcgenes <- unique(c(as.character(pc$GA), as.character(pc$GB)))
omnipathannot <- read.csv("omnipath_geneid.tsv", sep = "\t", header = T, stringsAsFactors= F, skip=0)
# remove sources of PPI 
omnipathannot <- subset(omnipathannot, ! sources %in% c("BioGRID", "HPRD","IntAct",
                                                        "BioGRID;HPRD","IntAct;BioGRID", 
                                                        "IntAct;HPRD",  "IntAct;BioGRID;HPRD"))
omnipathgenes <- unique(c(as.character(omnipathannot$GeneID1), as.character(omnipathannot$GeneID2)))

goannot <- read.csv("go_annotations_geneid.tsv", sep = "\t", header = T, stringsAsFactors= F, skip=0)

ll <- max(count.fields("c2.cp.v6.1.entrez.gmt", sep = '\t'))
misgdb <- read.table("c2.cp.v6.1.entrez.gmt", header = FALSE, sep = "\t", 
                     col.names = paste0("V",seq_len(ll)), fill = TRUE)

misgdb <- t(as.data.frame(misgdb)) 
colnames(misgdb) <- misgdb[1,]
misgdb <- misgdb[3:dim(misgdb)[1], ]
misgdb <- melt(misgdb)
misgdb <- misgdb[, 2:3]
colnames(misgdb) <- c("pathway", "geneId")
misgdb <- subset(misgdb, !is.na(geneId))
misgdb$geneId <- gsub(" ", "", misgdb$geneId)
misgdb <- subset(misgdb, geneId %in% universe$GeneID)

finaldf <- unique(humaninvitro[c("GeneID", "compound")])
finaldf$value <- 1
finaldf <- dcast(finaldf,GeneID ~ compound, sum)
finaldf <- merge(finaldf, unique(allhumaninvitro[c("GeneID")]), by = "GeneID", all = T)
finaldf[is.na(finaldf)] <- 0

finaldf <- merge(finaldf, universe, by = "GeneID")
finaldf$reactome <- ifelse(finaldf$GeneID %in% reactome$V1 , 1, 0)
finaldf$msigdb <- ifelse(finaldf$GeneID %in% misgdb$geneId , 1, 0)
finaldf$omnipath <- ifelse(finaldf$GeneID %in% omnipathgenes , 1, 0)
finaldf$pathcom <- ifelse(finaldf$GeneID %in% pcgenes, 1, 0)

#biological_process GO:0008150
GOBP <- subset(goannot, V9 == "P" & V5 != "GO:0008150")
finaldf$GOBP <- ifelse(finaldf$GeneID %in% GOBP$entrez , 1, 0)

finaldf$DEG <- ifelse(finaldf$GeneID %in% humaninvitro$GeneID , 1, 0)
write.table(x = finaldf,file = "darkgenes.tsv",quote = F,sep = "\t",row.names = F,col.names = T)
