# Supplementary material for: Embracing the Dark Side: Computational Approaches to Unveil the Functionality of Genes Lacking Biological Annotation in Drug-Induced Liver Injury
Source: Front Genet. 2018 Nov 20;9:527. doi: 10.3389/fgene.2018.00527 (PMC6255978; doi:10.3389/fgene.2018.00527)
Supplement: Supplementary file 4 [file Data_Sheet_3.ZIP › definition_of_dark_genes/hgnc_complete_set.txt]

hgnc_id	symbol	name	locus_group	locus_type	status	location	location_sortable	alias_symbol	alias_name	prev_symbol	prev_name	gene_family	gene_family_id	date_approved_reserved	date_symbol_changed	date_name_changed	date_modified	entrez_id	ensembl_gene_id	vega_id	ucsc_id	ena	refseq_accession	ccds_id	uniprot_ids	pubmed_id	mgd_id	rgd_id	lsdb	cosmic	omim_id	mirbase	homeodb	snornabase	bioparadigms_slc	orphanet	pseudogene.org	horde_id	merops	imgt	iuphar	kznf_gene_catalog	mamit-trnadb	cd	lncrnadb	enzyme_id	intermediate_filament_db	rna_central_ids
HGNC:5	A1BG	alpha-1-B glycoprotein	protein-coding gene	gene with protein product	Approved	19q13.43	19q13.43					Immunoglobulin like domain containing	594	1989-06-30			2015-07-13	1	ENSG00000121410	OTTHUMG00000183507	uc002qsd.5		NM_130786	CCDS12976	P04217	2591067	MGI:2152878	RGD:69417		A1BG	138670								I43.950
HGNC:37133	A1BG-AS1	A1BG antisense RNA 1	non-coding RNA	RNA, long non-coding	Approved	19q13.43	19q13.43	FLJ23569		NCRNA00181|A1BGAS|A1BG-AS	non-protein coding RNA 181|A1BG antisense RNA (non-protein coding)|A1BG antisense RNA 1 (non-protein coding)			2009-07-20	2010-11-25	2012-08-15	2013-06-27	503538	ENSG00000268895	OTTHUMG00000183508	uc002qse.3	BC040926	NR_015380																									URS00007E4F6E
HGNC:24086	A1CF	APOBEC1 complementation factor	protein-coding gene	gene with protein product	Approved	10q11.23	10q11.23	ACF|ASP|ACF64|ACF65|APOBEC1CF				RNA binding motif containing	725	2007-11-23			2016-10-05	29974	ENSG00000148584	OTTHUMG00000018240	uc057tgv.1	AF271790	NM_014576	CCDS7241|CCDS7242|CCDS7243|CCDS73133	Q9NQ94	11815617|11072063	MGI:1917115	RGD:619834		A1CF
HGNC:7	A2M	alpha-2-macroglobulin	protein-coding gene	gene with protein product	Approved	12p13.31	12p13.31	FWP007|S863-7|CPAMD5				C3 and PZP like, alpha-2-macroglobulin domain containing	1234	1986-01-01			2015-08-24	2	ENSG00000175899	OTTHUMG00000150267	uc001qvk.2	BX647329|X68728|M11313	NM_000014	CCDS44827	P01023	2408344|9697696	MGI:2449119	RGD:2004		A2M	103950								I39.001
HGNC:27057	A2M-AS1	A2M antisense RNA 1 (head to head)	non-coding RNA	RNA, long non-coding	Approved	12p13.31	12p13.31				A2M antisense RNA 1 (non-protein coding)|A2M antisense RNA 1			2012-06-23		2014-08-08	2014-08-08	144571	ENSG00000245105	OTTHUMG00000168289	uc009zgj.2		NR_026971																									URS00001F234A
HGNC:23336	A2ML1	alpha-2-macroglobulin like 1	protein-coding gene	gene with protein product	Approved	12p13.31	12p13.31	FLJ25179|p170		CPAMD9	C3 and PZP-like, alpha-2-macroglobulin domain containing 9	C3 and PZP like, alpha-2-macroglobulin domain containing	1234	2005-07-20	2005-09-01	2016-03-07	2016-12-08	144568	ENSG00000166535	OTTHUMG00000128499	uc001quz.6	AK057908	NM_144670	CCDS8596|CCDS73439	A8K2U0	16298998		RGD:1565709		A2ML1	610627					410627			I39.007
HGNC:41022	A2ML1-AS1	A2ML1 antisense RNA 1	non-coding RNA	RNA, long non-coding	Approved	12p13.31	12p13.31				A2ML1 antisense RNA 1 (non-protein coding)			2011-05-05		2012-08-15	2014-11-19	100874108	ENSG00000256661	OTTHUMG00000168273	uc058kxy.1																											URS00005F9A07
HGNC:41523	A2ML1-AS2	A2ML1 antisense RNA 2	non-coding RNA	RNA, long non-coding	Approved	12p13.31	12p13.31				A2ML1 antisense RNA 2 (non-protein coding)			2011-05-05		2012-08-15	2014-11-19	106478979	ENSG00000256904	OTTHUMG00000168274	uc058kyb.1																											URS00001BFF15
HGNC:8	A2MP1	alpha-2-macroglobulin pseudogene 1	pseudogene	pseudogene	Approved	12p13.31	12p13.31			A2MP	alpha-2-macroglobulin pseudogene			1991-09-12	2010-02-24	2010-02-24	2016-08-22	3	ENSG00000256069	OTTHUMG00000168334		M24415	NG_001067			2478422											PGOHUM00000291221
HGNC:30005	A3GALT2	alpha 1,3-galactosyltransferase 2	protein-coding gene	gene with protein product	Approved	1p35.1	01p35.1	IGBS3S|IGB3S	iGb3 synthase|isoglobotriaosylceramide synthase	A3GALT2P	alpha 1,3-galactosyltransferase 2, pseudogene	Glycosyltransferase family 6	429	2005-05-06	2013-03-11	2013-03-11	2016-01-22	127550	ENSG00000184389	OTTHUMG00000004125	uc031plq.1		NM_001080438	CCDS60080	U3KPV4	10854427|18630988	MGI:2685279	RGD:727913
HGNC:18149	A4GALT	alpha 1,4-galactosyltransferase (P blood group)	protein-coding gene	gene with protein product	Approved	22q13.2	22q13.2	A14GALT|Gb3S|P(k)	Gb3 synthase|CD77 synthase|globotriaosylceramide synthase|lactosylceramide 4-alpha-galactosyltransferase	P1	alpha 1,4-galactosyltransferase (globotriaosylceramide synthase, P blood group)|P one antigen (P blood group)	Alpha 1,4-glycosyltransferases|Blood group antigens	442|454	2002-02-06		2017-03-16	2017-03-24	53947	ENSG00000128274	OTTHUMG00000150744	uc062ewl.1		NM_017436	CCDS14041	Q9NPC4	10854428|20971946	MGI:3512453	RGD:621583	LRG_795|http://www.lrg-sequence.org/LRG/LRG_795	A4GALT	607922															2.4.1.228
HGNC:17968	A4GNT	alpha-1,4-N-acetylglucosaminyltransferase	protein-coding gene	gene with protein product	Approved	3q22.3	03q22.3	alpha4GnT				Alpha 1,4-glycosyltransferases	442	2004-07-12			2016-10-05	51146	ENSG00000118017	OTTHUMG00000159820	uc003ers.2	AF141315	NM_016161	CCDS3097	Q9UNA3	10430883	MGI:2143261	RGD:1590210		A4GNT	616709
HGNC:1	A12M1	entry withdrawn	withdrawn	withdrawn	Entry Withdrawn												2005-09-06
HGNC:2	A12M2	entry withdrawn	withdrawn	withdrawn	Entry Withdrawn												2005-09-06
HGNC:3	A12M3	entry withdrawn	withdrawn	withdrawn	Entry Withdrawn												2005-09-06
HGNC:4	A12M4	entry withdrawn	withdrawn	withdrawn	Entry Withdrawn												2005-09-06
HGNC:13666	AAAS	aladin WD repeat nucleoporin	protein-coding gene	gene with protein product	Approved	12q13.13	12q13.13		aladin|Allgrove, triple-A|adracalin		achalasia, adrenocortical insufficiency, alacrimia (Allgrove, triple-A)|achalasia, adrenocortical insufficiency, alacrimia	WD repeat domain containing|Nucleoporins	362|1051	2000-11-08		2015-12-14	2016-10-05	8086	ENSG00000094914	OTTHUMG00000169729	uc001scr.5	AJ289841	NM_001173466	CCDS8856|CCDS53797	Q9NRG9	11062474	MGI:2443767	RGD:1308701		AAAS	605378					117613
HGNC:12	AABT	entry withdrawn	withdrawn	withdrawn	Entry Withdrawn												2005-09-06
HGNC:21298	AACS	acetoacetyl-CoA synthetase	protein-coding gene	gene with protein product	Approved	12q24.31	12q24.31	FLJ12389|SUR-5|ACSF1	acyl-CoA synthetase family member 1			Acyl-CoA synthetase family	40	2003-06-02			2015-08-24	65985	ENSG00000081760	OTTHUMG00000168550	uc001uhc.4	AK022451	NM_023928	CCDS9263	Q86V21	12623130|17762044	MGI:1926144	RGD:708522		AACS	614364															6.2.1.16
HGNC:18226	AACSP1	acetoacetyl-CoA synthetase pseudogene 1	pseudogene	pseudogene	Approved	5q35.3	05q35.3			AACSL	acetoacetyl-CoA synthetase-like			2004-06-04	2010-09-29	2010-09-29	2016-10-05	729522	ENSG00000250420	OTTHUMG00000163584			NR_024035
HGNC:17	AADAC	arylacetamide deacetylase	protein-coding gene	gene with protein product	Approved	3q25.1	03q25.1	DAC|CES5A1			arylacetamide deacetylase (esterase)	Lipases|Arylacetamide deacetylase family	464|465	1996-12-27		2012-07-13	2015-08-24	13	ENSG00000114771	OTTHUMG00000159876	uc003eze.4	L32179	NM_001086	CCDS33877	P22760	8063807	MGI:1915008	RGD:631440		AADAC	600338								S09.991							3.1.1.3
HGNC:24427	AADACL2	arylacetamide deacetylase like 2	protein-coding gene	gene with protein product	Approved	3q25.1	03q25.1	MGC72001				Arylacetamide deacetylase family	465	2005-03-18		2016-05-26	2016-05-26	344752	ENSG00000197953	OTTHUMG00000155914	uc003ezc.4	BC065724	NM_207365	CCDS3161	Q6P093	25715734	MGI:3646333	RGD:1563197		AADACL2
HGNC:50301	AADACL2-AS1	AADACL2 antisense RNA 1	non-coding RNA	RNA, long non-coding	Approved	3q25.1	03q25.1							2014-04-07			2014-04-07	101928142	ENSG00000242908	OTTHUMG00000159877			NR_110202																									URS000075D0ED
HGNC:32037	AADACL3	arylacetamide deacetylase like 3	protein-coding gene	gene with protein product	Approved	1p36.21	01p36.21	OTTHUMG00000001887				Arylacetamide deacetylase family	465	2006-06-30		2016-05-26	2016-05-26	126767	ENSG00000188984	OTTHUMG00000001887	uc057ckc.1		NM_001103170	CCDS41253	Q5VUY0		MGI:2685281	RGD:1563257		AADACL3
HGNC:32038	AADACL4	arylacetamide deacetylase like 4	protein-coding gene	gene with protein product	Approved	1p36.21	01p36.21	OTTHUMG00000001889				Arylacetamide deacetylase family	465	2006-06-30		2016-05-26	2016-05-26	343066	ENSG00000204518	OTTHUMG00000001889	uc001auf.3		NM_001013630	CCDS30590	Q5VUY2		MGI:3650257	RGD:1565761		AADACL4
HGNC:50305	AADACP1	arylacetamide deacetylase pseudogene 1	pseudogene	pseudogene	Approved	3q25.1	03q25.1							2014-04-07			2016-08-22	201651	ENSG00000240602	OTTHUMG00000159879			NR_026915														PGOHUM00000299631
HGNC:17929	AADAT	aminoadipate aminotransferase	protein-coding gene	gene with protein product	Approved	4q33	04q33	KATII|KAT2|KYAT2	kynurenine aminotransferase II|L kynurenine/alpha aminoadipate aminotransferase					2002-01-16			2016-04-26	51166	ENSG00000109576	OTTHUMG00000160912	uc032udw.1	AF097994	NM_016228	CCDS3814|CCDS75209	Q8N5Z0	12126930|10441733|18056995	MGI:1345167	RGD:2948		AADAT	611754															2.6.1.39|2.6.1.7
HGNC:16881	AAED1	AhpC/TSA antioxidant enzyme domain containing 1	protein-coding gene	gene with protein product	Approved	9q22.33	09q22.33			C9orf21	chromosome 9 open reading frame 21			2002-04-29	2012-03-06	2012-03-06	2017-08-18	195827	ENSG00000158122	OTTHUMG00000020299	uc004awm.4	BK000255	NM_153698	CCDS35073	Q7RTV5		MGI:1913379	RGD:1589650
HGNC:25662	AAGAB	alpha and gamma adaptin binding protein	protein-coding gene	gene with protein product	Approved	15q23	15q23	FLJ11506|p34						2009-07-20		2017-06-13	2017-06-13	79719	ENSG00000103591	OTTHUMG00000172246	uc002aqk.6	AL136715	NM_024666	CCDS42050|CCDS61679	Q6PD74	11230166|10477754	MGI:1914189	RGD:621601		AAGAB	614888					317366
HGNC:19679	AAK1	AP2 associated kinase 1	protein-coding gene	gene with protein product	Approved	2p13.3	02p13.3	KIAA1048|DKFZp686K16132						2003-07-21			2015-08-24	22848	ENSG00000115977	OTTHUMG00000129648	uc002sfp.3	AB028971	NM_014911	CCDS1893	Q2M2I8	11877461|12471243	MGI:1098687	RGD:1305520		AAK1	616405
HGNC:30205	AAMDC	adipogenesis associated Mth938 domain containing	protein-coding gene	gene with protein product	Approved	11q14.1	11q14.1	PTD015|FLJ21035|CK067		C11orf67	chromosome 11 open reading frame 67			2006-03-27	2012-10-08	2016-06-21	2016-06-21	28971	ENSG00000087884	OTTHUMG00000166651	uc058fuq.1	BC016854	NM_024684	CCDS8254|CCDS81604|CCDS81605	Q9H7C9	22279136	MGI:1913523	RGD:1561459
HGNC:18	AAMP	angio associated migratory cell protein	protein-coding gene	gene with protein product	Approved	2q35	02q35					WD repeat domain containing	362	1996-11-13		2015-12-08	2016-10-04	14	ENSG00000127837	OTTHUMG00000155202	uc002vhk.4	AB209790	NM_001087	CCDS33378|CCDS77530	Q13685	7743515	MGI:107809	RGD:1306281		AAMP	603488
HGNC:19	AANAT	aralkylamine N-acetyltransferase	protein-coding gene	gene with protein product	Approved	17q25.1	17q25.1	SNAT	serotonin N-acetyltransferase		arylalkylamine N-acetyltransferase	GCN5 related N-acetyltransferases	1134	1995-12-13		2010-05-07	2014-11-19	15	ENSG00000129673	OTTHUMG00000180179	uc002jro.4	U40347	NM_001088	CCDS11745|CCDS54169	Q16613	8661026	MGI:1328365	RGD:2006		AANAT	600950					469884										2.3.1.87
HGNC:15886	AAR2	AAR2 splicing factor homolog	protein-coding gene	gene with protein product	Approved	20q11.23	20q11.23	bA234K24.2		C20orf4	chromosome 20 open reading frame 4|AAR2 splicing factor homolog (S. cerevisiae)			2001-06-21	2012-07-20	2015-07-02	2016-04-05	25980	ENSG00000131043	OTTHUMG00000032380	uc002xfc.4		NM_015511	CCDS13273	Q9Y312	26527271	MGI:1915545	RGD:1311066			617365
HGNC:33842	AARD	alanine and arginine rich domain containing protein	protein-coding gene	gene with protein product	Approved	8q24.11	08q24.11	LOC441376	Alanine and arginine-rich domain-containing protein	C8orf85	chromosome 8 open reading frame 85			2009-01-23	2012-04-19	2012-04-19	2017-07-14	441376	ENSG00000205002	OTTHUMG00000164961	uc003yof.4	AB181519|BC140924	NM_001025357	CCDS34935	Q4LEZ3	27959439	MGI:2181621	RGD:631378
HGNC:20	AARS	alanyl-tRNA synthetase	protein-coding gene	gene with protein product	Approved	16q22.1	16q22.1	CMT2N|AlaRS	alanine tRNA ligase 1, cytoplasmic			Aminoacyl tRNA synthetases, Class II	132	1995-07-11			2017-03-24	16	ENSG00000090861	OTTHUMG00000177042	uc002eyn.2	D32050	NM_001605	CCDS32474	P49588	8595897	MGI:2384560	RGD:1304832	LRG_359|http://www.lrg-sequence.org/LRG/LRG_359	AARS	601065					232194										6.1.1.7
HGNC:21022	AARS2	alanyl-tRNA synthetase 2, mitochondrial	protein-coding gene	gene with protein product	Approved	6p21.1	06p21.1	KIAA1270|bA444E17.1	alanine tRNA ligase 2, mitochondrial	AARSL	alanyl-tRNA synthetase like|alanyl-tRNA synthetase 2, mitochondrial (putative)	Aminoacyl tRNA synthetases, Class II	132	2003-05-08	2007-02-23	2012-10-26	2015-08-26	57505	ENSG00000124608	OTTHUMG00000014766	uc010jza.2	AB033096	NM_020745	CCDS34464	Q5JTZ9	15779907|21549344	MGI:2681839	RGD:1310617		AARS2	612035					269639										6.1.1.7
HGNC:28417	AARSD1	alanyl-tRNA synthetase domain containing 1	protein-coding gene	gene with protein product	Approved	17q21.31	17q21.31	MGC2744						2005-11-15			2017-07-14	80755	ENSG00000266967	OTTHUMG00000153515	uc031raq.2	BC004172	NM_001261434	CCDS11447|CCDS45691|CCDS58552	Q9BTE6	26884463	MGI:1916934	RGD:1561650		AARSD1	613212
HGNC:49894	AARSP1	alanyl-tRNA synthetase pseudogene 1	pseudogene	pseudogene	Approved	4q28.3	04q28.3							2014-03-18			2014-03-18	106480683	ENSG00000249038	OTTHUMG00000161188			NG_043271														PGOHUM00000246081
HGNC:23993	AASDH	aminoadipate-semialdehyde dehydrogenase	protein-coding gene	gene with protein product	Approved	4q12	04q12	NRPS998|LYS2|ACSF4	acyl-CoA synthetase family member 4			Acyl-CoA synthetase family	40	2007-10-17			2015-08-26	132949	ENSG00000157426	OTTHUMG00000128841	uc003hbn.5	AF516672	NM_181806	CCDS3504|CCDS68705|CCDS68706|CCDS75126|CCDS75127	Q4L235	15865210|12712191|17762044	MGI:2442517	RGD:1311135		AASDH	614365															1.2.1.31
HGNC:14235	AASDHPPT	aminoadipate-semialdehyde dehydrogenase-phosphopantetheinyl transferase	protein-coding gene	gene with protein product	Approved	11q22.3	11q22.3	LYS5|CGI-80|AASD-PPT|ACPS	holo ACP synthase|holo-[acyl-carrier-protein] synthase					2000-12-21			2016-10-05	60496	ENSG00000149313	OTTHUMG00000166253	uc001pjc.2	AF302110	NM_015423	CCDS31664	Q9NRN7	12815048|11286508|18022563	MGI:1914868	RGD:1311360		AASDHPPT	607756															2.7.8.7
HGNC:17366	AASS	aminoadipate-semialdehyde synthase	protein-coding gene	gene with protein product	Approved	7q31.32	07q31.32	LORSDH|LKRSDH						2002-01-09			2016-10-05	10157	ENSG00000008311	OTTHUMG00000157058	uc003vkb.4	AF229180	NM_005763	CCDS5783	Q9UDR5	10775527	MGI:1353573	RGD:1310811		AASS	605113					123389
HGNC:51526	AATBC	apoptosis associated transcript in bladder cancer	non-coding RNA	RNA, long non-coding	Approved	21q22.3	21q22.3		apoptosis-associated transcript in bladder cancer			Long non-coding RNAs (published)	788	2015-02-13			2015-02-13	284837	ENSG00000215458	OTTHUMG00000086882			NR_026961			25473900																						URS000075DB22
HGNC:19235	AATF	apoptosis antagonizing transcription factor	protein-coding gene	gene with protein product	Approved	17q12	17q12	DED|CHE-1|CHE1|BFR2						2002-09-13			2015-01-29	26574	ENSG00000275700	OTTHUMG00000188458	uc002hni.3	AF083208	NM_012138	CCDS32632	Q9NY61	11027528|10783144	MGI:1929608	RGD:620685		AATF	608463
HGNC:21	AATK	apoptosis associated tyrosine kinase	protein-coding gene	gene with protein product	Approved	17q25.3	17q25.3	AATYK|KIAA0641|LMTK1|LMR1|AATYK1|PPP1R77	lemur tyrosine kinase 1|protein phosphatase 1, regulatory subunit 77			Receptor Tyrosine Kinases|Protein phosphatase 1 regulatory subunits	321|694	1999-09-16		2016-06-09	2016-06-29	9625	ENSG00000181409	OTTHUMG00000132717	uc010dia.4	AB014541	NM_004920	CCDS45807|CCDS58607	Q6ZMQ8	9734811|10083745|22573681	MGI:1197518	RGD:1590980		AATK	605276										objectId:1922
HGNC:22	AAVS1	adeno-associated virus integration site 1	other	virus integration site	Approved	19q13	19q13	AAV						1990-09-10			2010-06-16	17				S51329				1334463					102699
HGNC:49667	ABALON	apoptotic BCL2L1-antisense long non-coding RNA	non-coding RNA	RNA, long non-coding	Approved	20q11.21	20q11.21	INXS	apoptotic BCL-X-associated long ncRNA|intronic BCL-XS-inducing lncRNA			Long non-coding RNAs (published)	788	2014-03-13			2016-11-24	103021294	ENSG00000281376	OTTHUMG00000189574		KC505631	NR_131907			24992962																						URS000047716D
HGNC:23	ABAT	4-aminobutyrate aminotransferase	protein-coding gene	gene with protein product	Approved	16p13.2	16p13.2	GABAT	4-aminobutyrate transaminase					1996-03-13			2015-07-17	18	ENSG00000183044	OTTHUMG00000048201	uc002czc.5	L32961	NM_020686	CCDS10534	P80404	7721088	MGI:2443582	RGD:620948		ABAT	137150					117617					objectId:2464					2.6.1.19
HGNC:29	ABCA1	ATP binding cassette subfamily A member 1	protein-coding gene	gene with protein product	Approved	9q31.1	09q31.1	TGD	Tangier disease	ABC1|HDLDT1	ATP-binding cassette, sub-family A (ABC1), member 1	ATP binding cassette subfamily A	805	2005-03-17		2015-11-13	2016-10-05	19	ENSG00000165029	OTTHUMG00000020417	uc004bcl.4	AJ012376	NM_005502	CCDS6762	O95477	8088782|10431236|10431237|10431238	MGI:99607	RGD:631344		ABCA1	600046					159528					objectId:756
HGNC:32	ABCA2	ATP binding cassette subfamily A member 2	protein-coding gene	gene with protein product	Approved	9q34.3	09q34.3			ABC2	ATP-binding cassette, sub-family A (ABC1), member 2	ATP binding cassette subfamily A	805	1994-03-16		2015-11-13	2016-10-05	20	ENSG00000107331	OTTHUMG00000020958	uc064xhf.1	U18235	NM_001606	CCDS43909	Q9BZC7	8088782	MGI:99606	RGD:620238		ABCA2	600047										objectId:757
HGNC:33	ABCA3	ATP binding cassette subfamily A member 3	protein-coding gene	gene with protein product	Approved	16p13.3	16p13.3	ABC-C|EST111653|LBM180		ABC3	ATP-binding cassette, sub-family A (ABC1), member 3	ATP binding cassette subfamily A	805	1996-08-08		2015-11-13	2015-11-13	21	ENSG00000167972	OTTHUMG00000128845	uc002cpy.2	U78735	NM_001089	CCDS10466	Q99758	8706931	MGI:1351617	RGD:1307174		ABCA3	601615					140560					objectId:758
HGNC:34	ABCA4	ATP binding cassette subfamily A member 4	protein-coding gene	gene with protein product	Approved	1p22.1	01p22.1	FFM|ARMD2|CORD3	Stargardt disease	STGD1|ABCR|RP19|STGD	ATP-binding cassette transporter, retinal-specific|ATP-binding cassette, sub-family A (ABC1), member 4	ATP binding cassette subfamily A	805	1994-07-14		2015-11-13	2016-10-05	24	ENSG00000198691	OTTHUMG00000010622	uc001dqh.4	U88667	NM_000350	CCDS747	P78363	9490294	MGI:109424	RGD:1309445	Mutations of the ATP-binding Cassette Transporter Retina|http://www.retina-international.org/files/sci-news/abcrmut.htm	ABCA4	601691					117623					objectId:759
HGNC:35	ABCA5	ATP binding cassette subfamily A member 5	protein-coding gene	gene with protein product	Approved	17q24.3	17q24.3	EST90625			ATP-binding cassette, sub-family A (ABC1), member 5	ATP binding cassette subfamily A	805	1999-10-26		2015-11-13	2015-11-13	23461	ENSG00000154265	OTTHUMG00000180303	uc002jig.3	U66672	NM_018672	CCDS11685	Q8WWZ7	8894702	MGI:2386607	RGD:628661		ABCA5	612503					404800					objectId:760
HGNC:36	ABCA6	ATP binding cassette subfamily A member 6	protein-coding gene	gene with protein product	Approved	17q24.2-q24.3	17q24.2-q24.3	EST155051			ATP-binding cassette, sub-family A (ABC1), member 6	ATP binding cassette subfamily A	805	1999-10-26		2015-11-13	2017-06-08	23460	ENSG00000154262	OTTHUMG00000180258	uc002jhw.2	U66680	NM_080284	CCDS11683	Q8N139	8894702	MGI:1923434	RGD:1308998		ABCA6	612504										objectId:761
HGNC:37	ABCA7	ATP binding cassette subfamily A member 7	protein-coding gene	gene with protein product	Approved	19p13.3	19p13.3	ABCX			ATP-binding cassette, sub-family A (ABC1), member 7	ATP binding cassette subfamily A	805	1999-06-11		2015-11-13	2015-11-13	10347	ENSG00000064687	OTTHUMG00000167547	uc002lqw.5	AF328787	NM_019112	CCDS12055	Q8IZY2		MGI:1351646	RGD:1303134		ABCA7	605414										objectId:762
HGNC:38	ABCA8	ATP binding cassette subfamily A member 8	protein-coding gene	gene with protein product	Approved	17q24.2	17q24.2	KIAA0822			ATP-binding cassette, sub-family A (ABC1), member 8	ATP binding cassette subfamily A	805	1999-06-11		2015-11-13	2016-10-04	10351	ENSG00000141338	OTTHUMG00000180192	uc002jhq.5	AB020629	NM_007168	CCDS11680|CCDS74138|CCDS74139	O94911		MGI:1351668|MGI:2386846	RGD:1307069		ABCA8	612505										objectId:763
HGNC:39	ABCA9	ATP binding cassette subfamily A member 9	protein-coding gene	gene with protein product	Approved	17q24.2	17q24.2	EST640918			ATP-binding cassette, sub-family A (ABC1), member 9	ATP binding cassette subfamily A	805	1999-06-11		2015-11-13	2016-10-05	10350	ENSG00000154258	OTTHUMG00000140371	uc002jhu.4	AF423307	NM_172386	CCDS11681	Q8IUA7		MGI:2386796	RGD:1305931		ABCA9	612507										objectId:764
HGNC:39983	ABCA9-AS1	ABCA9 antisense RNA 1	non-coding RNA	RNA, long non-coding	Approved	17q24.2	17q24.2				ABCA9 antisense RNA 1 (non-protein coding)			2011-04-20		2012-08-15	2014-11-19	104355297	ENSG00000231749	OTTHUMG00000140370	uc060jgk.1		NR_126414																									URS000018F63F
HGNC:30	ABCA10	ATP binding cassette subfamily A member 10	protein-coding gene	gene with protein product	Approved	17q24.3	17q24.3	EST698739			ATP-binding cassette, sub-family A (ABC1), member 10	ATP binding cassette subfamily A	805	1999-06-11		2015-11-13	2016-10-05	10349	ENSG00000154263	OTTHUMG00000164716	uc010dfa.2	AY247065	NM_080282	CCDS11684	Q8WWZ4	12821155|11435397				ABCA10	612508					469886					objectId:765
HGNC:31	ABCA11P	ATP binding cassette subfamily A member 11, pseudogene	pseudogene	pseudogene	Approved	4p16.3	04p16.3	EST1133530|FLJ14297		ABCA11	ATP-binding cassette, sub-family A (ABC1), member 11, pseudogene	ATP binding cassette subfamily A	805	1999-06-11	2008-09-09	2015-11-13	2015-11-13	79963	ENSG00000251595	OTTHUMG00000159884		AK024359	NR_002451.2		Q4W5N1												PGOHUM00000245425
HGNC:14637	ABCA12	ATP binding cassette subfamily A member 12	protein-coding gene	gene with protein product	Approved	2q35	02q35	DKFZP434G232|LI2		ICR2B	ichthyosis congenita II, lamellar ichthyosis B|ATP-binding cassette, sub-family A (ABC1), member 12	ATP binding cassette subfamily A	805	2001-08-16		2015-11-13	2016-10-05	26154	ENSG00000144452	OTTHUMG00000154801	uc002vew.3	AF418105	NM_173076	CCDS33372|CCDS33373	Q86UK0	11435397|12915478|8845852|10094194	MGI:2676312	RGD:1304586		ABCA12	607800					117620					objectId:766
HGNC:14638	ABCA13	ATP binding cassette subfamily A member 13	protein-coding gene	gene with protein product	Approved	7p12.3	07p12.3	FLJ33876|FLJ33951			ATP-binding cassette, sub-family A (ABC1), member 13	ATP binding cassette subfamily A	805	2004-12-21		2015-11-13	2015-11-13	154664	ENSG00000179869	OTTHUMG00000155840	uc003toq.2	AY204751	NM_152701	CCDS47584	Q86UQ4	12697998	MGI:2388707	RGD:1305895	LOVD - Leiden Open Variation Database|http://chromium.liacs.nl/LOVD2/home.php?select_db=ABCA13	ABCA13	607807										objectId:767
HGNC:32972	ABCA17P	ATP binding cassette subfamily A member 17, pseudogene	pseudogene	pseudogene	Approved	16p13.3	16p13.3				ATP-binding cassette, sub-family A (ABC1), member 17, pseudogene	ATP binding cassette subfamily A	805	2006-09-19		2015-11-13	2015-11-13	650655	ENSG00000238098	OTTHUMG00000154348		DQ266102	NR_003574			16968533	MGI:3625331										PGOHUM00000250669
HGNC:40	ABCB1	ATP binding cassette subfamily B member 1	protein-coding gene	gene with protein product	Approved	7q21.12	07q21.12	P-gp|CD243|GP170|ABC20	multidrug resistance protein 1	PGY1|MDR1|CLCS	colchicin sensitivity|ATP-binding cassette, sub-family B (MDR/TAP), member 1	CD molecules|ATP binding cassette subfamily B	471|806	1986-01-01		2015-11-13	2015-11-13	5243	ENSG00000085563	OTTHUMG00000023393	uc003uiz.3	M14758	NM_000927	CCDS5608	P08183	3027054	MGI:97570	RGD:619951		ABCB1	171050					318801					objectId:768			CD243
HGNC:45	ABCB4	ATP binding cassette subfamily B member 4	protein-coding gene	gene with protein product	Approved	7q21.12	07q21.12	MDR2|PFIC-3|GBD1		PGY3|MDR3	ATP-binding cassette, sub-family B (MDR/TAP), member 4	ATP binding cassette subfamily B	806	1988-05-11		2015-11-13	2016-10-05	5244	ENSG00000005471	OTTHUMG00000023396	uc003uix.1	M23234	NM_000443	CCDS5605|CCDS5606|CCDS5607	P21439	2892668|11313316	MGI:97569	RGD:620248		ABCB4	171060					117639					objectId:771
HGNC:46	ABCB5	ATP binding cassette subfamily B member 5	protein-coding gene	gene with protein product	Approved	7p21.1	07p21.1	EST422562|ABCB5beta|ABCB5alpha	P-glycoprotein ABCB5|ATP-binding cassette protein		ATP-binding cassette, sub-family B (MDR/TAP), member 5	ATP binding cassette subfamily B	806	1999-10-26		2015-11-13	2016-10-05	340273	ENSG00000004846	OTTHUMG00000094789	uc010kuh.4	U66692	NM_178559	CCDS5371|CCDS55090|CCDS55091|CCDS55092	Q2M3G0	8894702|12960149	MGI:1924956	RGD:1566342		ABCB5	611785										objectId:772
HGNC:47	ABCB6	ATP binding cassette subfamily B member 6 (Langereis blood group)	protein-coding gene	gene with protein product	Approved	2q35	02q35	EST45597|umat|MTABC3	ATP-binding cassette half-transporter		ATP-binding cassette, sub-family B (MDR/TAP), member 6|ATP-binding cassette, sub-family B (MDR/TAP), member 6 (Langereis blood group)	Blood group antigens|ATP binding cassette subfamily B	454|806	1999-10-26		2015-11-13	2017-03-24	10058	ENSG00000115657	OTTHUMG00000133131	uc002vkc.3	AF070598	NM_005689	CCDS2436	Q9NP58	8894702|9110174	MGI:1921354	RGD:71077	LRG_824|http://www.lrg-sequence.org/LRG/LRG_824	ABCB6	605452					291794					objectId:773
HGNC:48	ABCB7	ATP binding cassette subfamily B member 7	protein-coding gene	gene with protein product	Approved	Xq13.3	Xq13.3	EST140535|Atm1p|ASAT		ABC7	ATP-binding cassette, sub-family B (MDR/TAP), member 7	ATP binding cassette subfamily B	806	1997-09-12		2015-11-13	2015-11-13	22	ENSG00000131269	OTTHUMG00000021862	uc004ebz.5	AF038950	NM_004299	CCDS14428|CCDS65290|CCDS65291|CCDS75994	O75027	9143506	MGI:109533	RGD:1303086	Mental Retardation database|http://grenada.lumc.nl/LOVD2/MR/home.php?select_db=ABCB7	ABCB7	300135					117646					objectId:774
HGNC:49	ABCB8	ATP binding cassette subfamily B member 8	protein-coding gene	gene with protein product	Approved	7q36.1	07q36.1	EST328128|M-ABC1|MABC1	mitochondrial ABC protein		ATP-binding cassette, sub-family B (MDR/TAP), member 8	ATP binding cassette subfamily B	806	1999-10-26		2015-11-13	2015-11-13	11194	ENSG00000197150	OTTHUMG00000158686	uc003wik.6	AF047690	NM_007188	CCDS5913|CCDS64798|CCDS64799|CCDS64800	Q9NUT2	8894702	MGI:1351667	RGD:1307655		ABCB8	605464					469888					objectId:775
HGNC:50	ABCB9	ATP binding cassette subfamily B member 9	protein-coding gene	gene with protein product	Approved	12q24.31	12q24.31	EST122234			ATP-binding cassette, sub-family B (MDR/TAP), member 9	ATP binding cassette subfamily B	806	1999-10-26		2015-11-13	2016-10-04	23457	ENSG00000150967	OTTHUMG00000168769	uc058upb.1	U66676	NM_019624	CCDS9241|CCDS58286|CCDS58287|CCDS58288	Q9NP78	8894702	MGI:1861729	RGD:620254		ABCB9	605453										objectId:776
HGNC:41	ABCB10	ATP binding cassette subfamily B member 10	protein-coding gene	gene with protein product	Approved	1q42.13	01q42.13	EST20237|M-ABC2|MTABC2	ATP-binding cassette sub-family B member 10, mitochondrial|ATP-binding cassette transporter 10|ABC transporter 10 protein|mitochondrial ATP-binding cassette 2		ATP-binding cassette, sub-family B (MDR/TAP), member 10	ATP binding cassette subfamily B	806	1999-10-26		2015-11-13	2016-10-05	23456	ENSG00000135776	OTTHUMG00000039471	uc001htp.4	U18237	NM_012089	CCDS1580	Q9NRK6	7766993	MGI:1860508	RGD:1311222		ABCB10	605454										objectId:777
HGNC:14114	ABCB10P1	ATP binding cassette subfamily B member 10 pseudogene 1	pseudogene	pseudogene	Approved	15q11.2	15q11.2	M-ABC2|MABC2		ABCB10P|ABCB10P2	ATP-binding cassette, sub-family B (MDR/TAP), member 10 pseudogene|ATP-binding cassette, sub-family B (MDR/TAP), member 10 pseudogene 2|ATP-binding cassette, sub-family B (MDR/TAP), member 10 pseudogene 1			2001-07-13	2008-09-09	2015-11-13	2015-11-13	56476	ENSG00000274099	OTTHUMG00000188344		AF218417	NG_005041			7766993|10922475											PGOHUM00000293137
HGNC:31129	ABCB10P3	ATP binding cassette subfamily B member 10 pseudogene 3	pseudogene	pseudogene	Approved	15q13.1	15q13.1				ATP-binding cassette, sub-family B (MDR/TAP), member 10 pseudogene 3			2010-06-17		2015-11-13	2016-10-25	728248	ENSG00000261524	OTTHUMG00000175874			NG_022122														PGOHUM00000293151
HGNC:31130	ABCB10P4	ATP binding cassette subfamily B member 10 pseudogene 4	pseudogene	pseudogene	Approved	15q13.1	15q13.1				ATP-binding cassette, sub-family B (MDR/TAP), member 10 pseudogene 4			2010-06-17		2015-11-13	2016-10-25	100132289	ENSG00000260053	OTTHUMG00000175877			NG_022102														PGOHUM00000292862
HGNC:42	ABCB11	ATP binding cassette subfamily B member 11	protein-coding gene	gene with protein product	Approved	2q31.1	02q31.1	ABC16|SPGP|PFIC-2|PGY4	ABC member 16, MDR/TAP subfamily	BSEP|PFIC2	progressive familial intrahepatic cholestasis 2|bile salt export pump|ATP-binding cassette, sub-family B (MDR/TAP), member 11	ATP binding cassette subfamily B	806	1998-09-25		2015-11-13	2016-10-05	8647	ENSG00000073734	OTTHUMG00000154039	uc002ueo.2	AF091582	NM_003742	CCDS46444	O95342	9806540	MGI:1351619	RGD:619930	CCHMC-BMI & UC Hearing Loss Mutation Database|https://research.cchmc.org/LOVD/home.php?select_db=ABCB11	ABCB11	603201					117631					objectId:778
HGNC:51	ABCC1	ATP binding cassette subfamily C member 1	protein-coding gene	gene with protein product	Approved	16p13.11	16p13.11	GS-X		MRP|MRP1	multidrug resistance associated protein 1|ATP-binding cassette, sub-family C (CFTR/MRP), member 1	ATP binding cassette subfamily C	807	1993-06-29		2015-11-13	2016-10-05	4363	ENSG00000103222	OTTHUMG00000048267	uc010bvi.4	L05628	NM_004996	CCDS42122	P33527	8098549|1360704	MGI:102676	RGD:3112		ABCC1	158343					469890					objectId:779
HGNC:53	ABCC2	ATP binding cassette subfamily C member 2	protein-coding gene	gene with protein product	Approved	10q24.2	10q24.2	DJS|MRP2|cMRP		CMOAT	canalicular multispecific organic anion transporter 1|ATP-binding cassette, sub-family C (CFTR/MRP), member 2	ATP binding cassette subfamily C	807	1997-05-09		2015-11-13	2016-10-05	1244	ENSG00000023839	OTTHUMG00000018895	uc001kqf.3	U63970	NM_000392	CCDS7484	Q92887	8797578|9284939	MGI:1352447	RGD:2366		ABCC2	601107					117652					objectId:780
HGNC:54	ABCC3	ATP binding cassette subfamily C member 3	protein-coding gene	gene with protein product	Approved	17q21.33	17q21.33	MRP3|cMOAT2|EST90757|MLP2|MOAT-D	canalicular multispecific organic anion transporter 2		ATP-binding cassette, sub-family C (CFTR/MRP), member 3	ATP binding cassette subfamily C	807	1999-10-26		2015-11-13	2016-10-05	8714	ENSG00000108846	OTTHUMG00000162245	uc002isl.4	Y17151	NM_020038	CCDS32681|CCDS45739	O15438	8894702|9827529	MGI:1923658	RGD:71101		ABCC3	604323					469892					objectId:781
HGNC:55	ABCC4	ATP binding cassette subfamily C member 4	protein-coding gene	gene with protein product	Approved	13q32.1	13q32.1	MRP4|EST170205|MOAT-B|MOATB	canalicular multispecific organic anion transporter (ABC superfamily)|bA464I2.1 (ATP-binding cassette, sub-family C (CFTR/MRP), member 4)|multidrug resistance-associated protein 4|multispecific organic anion transporter B		ATP-binding cassette, sub-family C (CFTR/MRP), member 4	ATP binding cassette subfamily C	807	1999-10-26		2015-11-13	2016-10-05	10257	ENSG00000125257	OTTHUMG00000017216	uc001vmd.5	U66682	NM_005845	CCDS9474|CCDS45061|CCDS76643	O15439	8894702|9661885	MGI:2443111	RGD:620266		ABCC4	605250					469894					objectId:782
HGNC:56	ABCC5	ATP binding cassette subfamily C member 5	protein-coding gene	gene with protein product	Approved	3q27.1	03q27.1	MRP5|SMRP|EST277145|MOAT-C			ATP-binding cassette, sub-family C (CFTR/MRP), member 5	ATP binding cassette subfamily C	807	1999-10-26		2015-11-13	2016-10-05	10057	ENSG00000114770	OTTHUMG00000156871	uc003fmg.4	AF104942	NM_005688	CCDS33898|CCDS43176	O15440	8894702|9827529	MGI:1351644	RGD:70913		ABCC5	605251										objectId:783
HGNC:40055	ABCC5-AS1	ABCC5 antisense RNA 1	non-coding RNA	RNA, long non-coding	Approved	3q27.1	03q27.1				ABCC5 antisense RNA 1 (non-protein coding)			2011-07-27		2012-08-15	2014-11-18	100873982	ENSG00000223882	OTTHUMG00000156870	uc031scp.1		NR_046570																									URS0000221CD6
HGNC:57	ABCC6	ATP binding cassette subfamily C member 6	protein-coding gene	gene with protein product	Approved	16p13.11	16p13.11	MRP6|EST349056|MLP1|URG7		ARA|PXE	pseudoxanthoma elasticum|ATP-binding cassette, sub-family C (CFTR/MRP), member 6	ATP binding cassette subfamily C	807	1997-10-27		2015-11-13	2017-03-24	368	ENSG00000091262	OTTHUMG00000129967	uc002den.5	AF076622	NM_001079528	CCDS10568|CCDS58430	O95255	9721217|11439001	MGI:1351634	RGD:620268	Mutations of the Multidrug Resistance-associated Protein 6 (ABCC6/ MPR6/ MOAT-E)|http://www.retina-international.org/files/sci-news/abcc6mut.htm|LOVD at NCBI|http://www.ncbi.nlm.nih.gov/lovd/home.php?select_db=ABCC6|LRG_1115|http://www.lrg-sequence.org/LRG/LRG_1115	ABCC6	603234					117658					objectId:784
HGNC:33352	ABCC6P1	ATP binding cassette subfamily C member 6 pseudogene 1	pseudogene	pseudogene	Approved	16p12.3	16p12.3				ATP-binding cassette, sub-family C, member 6 pseudogene 1|ATP-binding cassette, sub-family C, member 6 pseudogene 1 (functional)|ATP binding cassette subfamily C member 6 pseudogene 1 (functional)	Transcribed pseudogenes with published function	859	2007-02-23		2016-01-29	2016-08-22	653190	ENSG00000256340	OTTHUMG00000177192		BC075833	NR_003569			18405356|22873774											PGOHUM00000307541
HGNC:33353	ABCC6P2	ATP binding cassette subfamily C member 6 pseudogene 2	pseudogene	pseudogene	Approved	16p13.11	16p13.11				ATP-binding cassette, sub-family C, member 6 pseudogene 2			2007-02-23		2015-11-13	2016-08-22	730013	ENSG00000255277	OTTHUMG00000166266			NR_023387			22873774											PGOHUM00000293430
HGNC:59	ABCC8	ATP binding cassette subfamily C member 8	protein-coding gene	gene with protein product	Approved	11p15.1	11p15.1	HI|PHHI|SUR1|MRP8|ABC36|HHF1|TNDM2	sulfonylurea receptor (hyperinsulinemia)	SUR|HRINS	ATP-binding cassette, sub-family C (CFTR/MRP), member 8	ATP binding cassette subfamily C	807	1995-01-10		2015-11-13	2017-03-24	6833	ENSG00000006071	OTTHUMG00000166316	uc001mnc.4	L78207	NM_000352	CCDS31437|CCDS73264	Q09428	7920639|7716548	MGI:1352629	RGD:3786	LRG_790|http://www.lrg-sequence.org/LRG/LRG_790	ABCC8	600509					117665					objectId:2594
HGNC:60	ABCC9	ATP binding cassette subfamily C member 9	protein-coding gene	gene with protein product	Approved	12p12.1	12p12.1	SUR2|CMD1O	sulfonylurea receptor 2		ATP-binding cassette, sub-family C (CFTR/MRP), member 9	ATP binding cassette subfamily C	807	1999-10-26		2015-11-13	2017-03-24	10060	ENSG00000069431	OTTHUMG00000169094	uc001rfi.2	AF061323	NM_005691	CCDS8693|CCDS8694	O60706	9457174|15034580	MGI:1352630	RGD:3787	LRG_377|http://www.lrg-sequence.org/LRG/LRG_377	ABCC9	601439					117673					objectId:2746
HGNC:52	ABCC10	ATP binding cassette subfamily C member 10	protein-coding gene	gene with protein product	Approved	6p21.1	06p21.1	EST182763|MRP7|SIMRP7			ATP-binding cassette, sub-family C (CFTR/MRP), member 10	ATP binding cassette subfamily C	807	1999-10-26		2015-11-13	2016-10-05	89845	ENSG00000124574	OTTHUMG00000014733	uc003ouz.1	U66684	NM_033450	CCDS4896|CCDS56430	Q5T3U5	8894702	MGI:2386976	RGD:1306696		ABCC10	612509										objectId:785
HGNC:14639	ABCC11	ATP binding cassette subfamily C member 11	protein-coding gene	gene with protein product	Approved	16q12.1	16q12.1	MRP8			ATP-binding cassette, sub-family C (CFTR/MRP), member 11	ATP binding cassette subfamily C	807	2001-06-01		2015-11-13	2016-10-05	85320	ENSG00000121270	OTTHUMG00000133146	uc059txd.1	AF367202	NM_032583	CCDS10732|CCDS10733	Q96J66	11483364|11435397				ABCC11	607040										objectId:786
HGNC:14640	ABCC12	ATP binding cassette subfamily C member 12	protein-coding gene	gene with protein product	Approved	16q12.1	16q12.1	MRP9			ATP-binding cassette, sub-family C (CFTR/MRP), member 12	ATP binding cassette subfamily C	807	2001-08-16		2015-11-13	2015-11-13	94160	ENSG00000140798	OTTHUMG00000133143	uc002efc.1	AY040220	NM_033226	CCDS10730	Q96J65	11435397|11483364	MGI:2441679	RGD:735100		ABCC12	607041										objectId:787
HGNC:16022	ABCC13	ATP binding cassette subfamily C member 13 (pseudogene)	pseudogene	pseudogene	Approved	21q11.2	21q11.2	PRED6|C21orf73|ABCC13P			ATP-binding cassette, sub-family C (CFTR/MRP), member 13	ATP binding cassette subfamily C	807	2002-11-11		2016-01-06	2016-01-06	150000	ENSG00000243064	OTTHUMG00000074257		AF418600	NR_003087		Q9NSE7	12445816					608835						PGOHUM00000258120
HGNC:61	ABCD1	ATP binding cassette subfamily D member 1	protein-coding gene	gene with protein product	Approved	Xq28	Xq28	AMN|ALDP|adrenoleukodystrophy		ALD	ATP-binding cassette, sub-family D (ALD), member 1	ATP binding cassette subfamily D	808	1986-01-01		2015-11-13	2017-03-24	215	ENSG00000101986	OTTHUMG00000024215	uc004fif.2	Z21876	NM_000033	CCDS14728	P33897	8441467|6795626	MGI:1349215	RGD:1562128	X-linked Adrenoleukodystrophy Database|http://www.x-ald.nl|Mental Retardation database|http://grenada.lumc.nl/LOVD2/MR/home.php?select_db=ABCD1|LRG_1017|http://www.lrg-sequence.org/LRG/LRG_1017	ABCD1	300371					117677					objectId:788
HGNC:62	ABCD1P1	ATP binding cassette subfamily D member 1 pseudogene 1	pseudogene	pseudogene	Approved	2p11.2	02p11.2				ATP-binding cassette, sub-family D (ALD), member 1, pseudogene 1			1999-10-29		2015-11-13	2016-10-05	23785				U90290	NG_001246			8829626|9215666
HGNC:63	ABCD1P2	ATP binding cassette subfamily D member 1 pseudogene 2	pseudogene	pseudogene	Approved	10p11.1	10p11.1	bA453N3.6			ATP-binding cassette, sub-family D (ALD), member 1, pseudogene 2			1999-12-17		2015-11-13	2015-11-13	26983	ENSG00000215151	OTTHUMG00000018003		U90288	NG_001270			9215666											PGOHUM00000238740
HGNC:64	ABCD1P3	ATP binding cassette subfamily D member 1 pseudogene 3	pseudogene	pseudogene	Approved	16p11.2	16p11.2				ATP-binding cassette, sub-family D (ALD), member 1, pseudogene 3			1999-12-17		2015-11-13	2015-11-13	26982	ENSG00000261233	OTTHUMG00000176500		U90289	NG_001269			9215666											PGOHUM00000259051
HGNC:65	ABCD1P4	ATP binding cassette subfamily D member 1 pseudogene 4	pseudogene	pseudogene	Approved	22q11.1	22q11.1				ATP-binding cassette, sub-family D (ALD), member 1, pseudogene 4			1999-12-17		2015-11-13	2015-11-13	26957	ENSG00000225293	OTTHUMG00000030330		U90291	NG_001265			9215666|10591208											PGOHUM00000246377
HGNC:42662	ABCD1P5	ATP binding cassette subfamily D member 1 pseudogene 5	pseudogene	pseudogene	Approved	2p11.1	02p11.1				ATP-binding cassette, sub-family D (ALD), member 1, pseudogene 5			2011-08-12		2015-11-13	2015-11-13	642762	ENSG00000214330	OTTHUMG00000155089			NG_006974														PGOHUM00000240771
HGNC:66	ABCD2	ATP binding cassette subfamily D member 2	protein-coding gene	gene with protein product	Approved	12q12	12q12	ALDR|ALDRP		ALDL1	ATP-binding cassette, sub-family D (ALD), member 2	ATP binding cassette subfamily D	808	1997-10-10		2015-11-13	2015-11-13	225	ENSG00000173208	OTTHUMG00000169337	uc001rmb.3	U28150	NM_005164	CCDS8734	Q9UBJ2	8577752	MGI:1349467	RGD:69244		ABCD2	601081					469896					objectId:789
HGNC:67	ABCD3	ATP binding cassette subfamily D member 3	protein-coding gene	gene with protein product	Approved	1p21.3	01p21.3	PMP70|ZWS2		PXMP1	ATP-binding cassette, sub-family D (ALD), member 3	ATP binding cassette subfamily D|GOLD domain containing	808|1062	1992-03-03		2015-11-13	2015-11-13	5825	ENSG00000117528	OTTHUMG00000010717	uc001dqn.5	M81182	NM_002858	CCDS749|CCDS44175	P28288	1301993|8449508	MGI:1349216	RGD:2007		ABCD3	170995					469898					objectId:790
HGNC:68	ABCD4	ATP binding cassette subfamily D member 4	protein-coding gene	gene with protein product	Approved	14q24.3	14q24.3	PMP69|P70R|EST352188		PXMP1L	ATP-binding cassette, sub-family D (ALD), member 4	ATP binding cassette subfamily D	808	1997-10-27		2015-11-13	2016-10-05	5826	ENSG00000119688	OTTHUMG00000171207	uc001xpr.3	AF009746	NM_005050	CCDS9828	O14678	9266848|9302272	MGI:1349217	RGD:1307273		ABCD4	603214					315413
HGNC:69	ABCE1	ATP binding cassette subfamily E member 1	protein-coding gene	gene with protein product	Approved	4q31.21	04q31.21	RLI|OABP|RLI1	RNase L inhibitor 1	RNASEL1|RNASELI|RNS4I	ATP-binding cassette, sub-family E (OABP), member 1	ATP binding cassette subfamily E	809	1995-11-01		2015-11-13	2016-10-05	6059	ENSG00000164163	OTTHUMG00000161478	uc003ijy.4	X74987	NM_002940	CCDS34071	P61221	7539425	MGI:1195458	RGD:1305301		ABCE1	601213
HGNC:70	ABCF1	ATP binding cassette subfamily F member 1	protein-coding gene	gene with protein product	Approved	6p21.33	06p21.33	EST123147		ABC50	ATP-binding cassette, sub-family F (GCN20), member 1	ATP binding cassette subfamily F	810	1998-04-07		2015-11-13	2015-11-13	23	ENSG00000204574	OTTHUMG00000031094	uc003nql.4	AF027302	NM_001025091	CCDS34380|CCDS34381	Q8NE71	9790762	MGI:1351658	RGD:620286		ABCF1	603429
HGNC:53628	ABCF1-DT	ABCF1 divergent transcript	non-coding RNA	RNA, long non-coding	Approved	6p21.33	06p21.33							2017-08-03			2017-08-03	107986587					XR_001744078
HGNC:71	ABCF2	ATP binding cassette subfamily F member 2	protein-coding gene	gene with protein product	Approved	7q36.1	07q36.1	EST133090|ABC28|M-ABC1|HUSSY-18			ATP-binding cassette, sub-family F (GCN20), member 2	ATP binding cassette subfamily F	810	1999-10-26		2015-11-13	2015-11-13	10061	ENSG00000033050	OTTHUMG00000154570	uc003wjp.5	AJ005016	NM_005692	CCDS5922|CCDS5923	Q9UG63	8894702	MGI:1351657	RGD:1304942		ABCF2	612510
HGNC:48841	ABCF2P1	ATP binding cassette subfamily F member 2 pseudogene 1	pseudogene	pseudogene	Approved	3p11.1	03p11.1				ATP-binding cassette, sub-family F (GCN20), member 2 pseudogene 1			2013-06-19		2015-11-13	2015-11-13	344653	ENSG00000242159	OTTHUMG00000159043			NG_022253														PGOHUM00000238094
HGNC:48842	ABCF2P2	ATP binding cassette subfamily F member 2 pseudogene 2	pseudogene	pseudogene	Approved	7q11.22	07q11.22				ATP-binding cassette, sub-family F (GCN20), member 2 pseudogene 2			2013-06-19		2015-11-13	2015-11-13	100422059	ENSG00000228769	OTTHUMG00000156669			NG_026596														PGOHUM00000233410
HGNC:72	ABCF3	ATP binding cassette subfamily F member 3	protein-coding gene	gene with protein product	Approved	3q27.1	03q27.1	EST201864			ATP-binding cassette, sub-family F (GCN20), member 3	ATP binding cassette subfamily F	810	1999-10-26		2015-11-13	2015-11-13	55324	ENSG00000161204	OTTHUMG00000156824	uc003fmz.3	U66685	NM_018358	CCDS3254	Q9NUQ8	8894702	MGI:1351656	RGD:1310468		ABCF3
HGNC:73	ABCG1	ATP binding cassette subfamily G member 1	protein-coding gene	gene with protein product	Approved	21q22.3	21q22.3	ABC8	ATP-binding cassette transporter 8		ATP-binding cassette, sub-family G (WHITE), member 1	ATP binding cassette subfamily G	811	1999-10-26		2015-11-13	2015-11-13	9619	ENSG00000160179	OTTHUMG00000086791	uc002zaq.4	U34919	NM_207174	CCDS13681|CCDS13682|CCDS13683|CCDS42937|CCDS42938	P45844	8659545|16870176	MGI:107704	RGD:620294		ABCG1	603076										objectId:791
HGNC:74	ABCG2	ATP binding cassette subfamily G member 2 (Junior blood group)	protein-coding gene	gene with protein product	Approved	4q22.1	04q22.1	EST157481|MXR|BCRP|ABCP|CD338			ATP-binding cassette, sub-family G (WHITE), member 2|ATP-binding cassette, sub-family G (WHITE), member 2 (Junior blood group)	Blood group antigens|CD molecules|ATP binding cassette subfamily G	454|471|811	1999-10-26		2015-11-13	2017-03-24	9429	ENSG00000118777	OTTHUMG00000130601	uc003hrg.4	AF103796	NM_004827	CCDS3628|CCDS58910	Q9UNQ0	8894702|9861027	MGI:1347061	RGD:631345	LRG_823|http://www.lrg-sequence.org/LRG/LRG_823	ABCG2	603756					469900					objectId:792			CDw338
HGNC:13884	ABCG4	ATP binding cassette subfamily G member 4	protein-coding gene	gene with protein product	Approved	11q23.3	11q23.3	WHITE2	putative ABC transporter|ATP-binding cassette, subfamily G, member 4		ATP-binding cassette, sub-family G (WHITE), member 4	ATP binding cassette subfamily G	811	2001-08-16		2015-11-13	2016-10-05	64137	ENSG00000172350	OTTHUMG00000166169	uc031yhk.2	AJ300465	NM_022169	CCDS8415	Q9H172	11435397	MGI:1890594	RGD:1305840		ABCG4	607784										objectId:793
HGNC:13886	ABCG5	ATP binding cassette subfamily G member 5	protein-coding gene	gene with protein product	Approved	2p21	02p21	STSL	sterolin 1		ATP-binding cassette, sub-family G (WHITE), member 5	ATP binding cassette subfamily G	811	2000-12-12		2015-11-13	2015-11-13	64240	ENSG00000138075	OTTHUMG00000128758	uc002rtn.3	T93792	NM_022436	CCDS1814	Q9H222	11099417|11452359	MGI:1351659	RGD:620298		ABCG5	605459					117683					objectId:794
HGNC:13887	ABCG8	ATP binding cassette subfamily G member 8	protein-coding gene	gene with protein product	Approved	2p21	02p21	GBD4	gallbladder disease 4|sterolin 2		ATP-binding cassette, sub-family G (WHITE), member 8 (sterolin 2)|ATP-binding cassette, sub-family G (WHITE), member 8	ATP binding cassette subfamily G	811	2000-12-12		2015-11-13	2015-11-13	64241	ENSG00000143921	OTTHUMG00000128756	uc002rtq.3	AF320294	NM_022437	CCDS1815	Q9H221	11099417|17626266	MGI:1914720	RGD:620300		ABCG8	605460					117685					objectId:795
HGNC:17553	ABHD1	abhydrolase domain containing 1	protein-coding gene	gene with protein product	Approved	2p23.3	02p23.3	LABH1|FLJ36128				Abhydrolase domain containing	4	2002-06-20			2014-11-19	84696	ENSG00000143994	OTTHUMG00000097072	uc002rit.4	AK093447	NM_032604	CCDS1736	Q96SE0	11922611	MGI:1931013	RGD:1310988		ABHD1	612195
HGNC:18717	ABHD2	abhydrolase domain containing 2	protein-coding gene	gene with protein product	Approved	15q26.1	15q26.1	LABH2				Abhydrolase domain containing	4	2002-06-20			2015-08-24	11057	ENSG00000140526	OTTHUMG00000148684	uc002bnk.2	X12433	NM_007011	CCDS10348	P08910		MGI:1914344	RGD:1311389		ABHD2	612196								S33.019
HGNC:18718	ABHD3	abhydrolase domain containing 3	protein-coding gene	gene with protein product	Approved	18q11.2	18q11.2	LABH3				Abhydrolase domain containing	4	2002-06-20			2016-10-04	171586	ENSG00000158201	OTTHUMG00000179099	uc002ktl.2	AK024880	NM_001308256	CCDS32802|CCDS77159|CCDS77160	Q8WU67		MGI:2147183	RGD:1310655		ABHD3	612197
HGNC:20154	ABHD4	abhydrolase domain containing 4	protein-coding gene	gene with protein product	Approved	14q11.2	14q11.2	FLJ12816				Abhydrolase domain containing	4	2002-12-18			2016-10-05	63874	ENSG00000100439	OTTHUMG00000028686	uc001wgm.4	AK022878	NM_022060	CCDS9572	Q8TB40		MGI:1915938	RGD:1311858		ABHD4									S33.013
HGNC:21396	ABHD5	abhydrolase domain containing 5	protein-coding gene	gene with protein product	Approved	3p21.33	03p21.33	CGI-58|NCIE2				Abhydrolase domain containing	4	2003-06-16			2015-08-24	51099	ENSG00000011198	OTTHUMG00000133039	uc003cmx.4	AF007132	NM_016006	CCDS2711	Q8WTS1	11590543|18606822	MGI:1914719	RGD:1303237		ABHD5	604780					117687			S33.975
HGNC:21398	ABHD6	abhydrolase domain containing 6	protein-coding gene	gene with protein product	Approved	3p14.3	03p14.3					Abhydrolase domain containing	4	2003-06-13			2016-10-05	57406	ENSG00000163686	OTTHUMG00000159150	uc003djt.5	AF225418	NM_020676	CCDS2887	Q9BV23	22969151	MGI:1913332	RGD:1359323		ABHD6	616966										objectId:2919
HGNC:23759	ABHD8	abhydrolase domain containing 8	protein-coding gene	gene with protein product	Approved	19p13.11	19p13.11	FLJ11743|MGC14280|MGC2512				Abhydrolase domain containing	4	2003-12-08			2016-10-05	79575	ENSG00000127220	OTTHUMG00000182663	uc002ngb.4	AK021805	NM_024527	CCDS12355	Q96I13	12477932	MGI:1918946	RGD:1305693		ABHD8									S33.011
HGNC:25656	ABHD10	abhydrolase domain containing 10	protein-coding gene	gene with protein product	Approved	3q13.2	03q13.2	FLJ11342				Abhydrolase domain containing	4	2005-01-24			2012-03-26	55347	ENSG00000144827	OTTHUMG00000159280	uc003dyk.6	AL713726	NM_018394	CCDS2963|CCDS63718	Q9NUJ1	22294686	MGI:2442422	RGD:1308084		ABHD10									S09.062
HGNC:16407	ABHD11	abhydrolase domain containing 11	protein-coding gene	gene with protein product	Approved	7q11.23	07q11.23	PP1226		WBSCR21	Williams Beuren syndrome chromosome region 21	Abhydrolase domain containing	4	2001-08-24	2005-01-27	2005-01-24	2015-08-26	83451	ENSG00000106077	OTTHUMG00000130029	uc003tzb.4	AF217971	NM_001145364	CCDS5558|CCDS47607|CCDS47608|CCDS75615	Q8NFV4	12073013	MGI:1916008	RGD:1304681		ABHD11									S33.976
HGNC:18289	ABHD11-AS1	ABHD11 antisense RNA 1 (tail to tail)	non-coding RNA	RNA, long non-coding	Approved	7q11.23	07q11.23	NCRNA00035	non-protein coding RNA 35	WBSCR26|LINC00035	Williams Beuren syndrome chromosome region 26|Williams Beuren syndrome chromosome region 26 (non-protein coding)|long intergenic non-protein coding RNA 35	Long non-coding RNAs (published)	788	2002-03-05	2014-07-08	2014-07-08	2017-10-13	171022	ENSG00000225969	OTTHUMG00000153263		BU595969	NR_026690			24984296|25619660|28157695		RGD:1585479			612545																	URS000075D729
HGNC:40012	ABHD11-AS2	entry withdrawn	withdrawn	withdrawn	Entry Withdrawn												2014-11-19
HGNC:15868	ABHD12	abhydrolase domain containing 12	protein-coding gene	gene with protein product	Approved	20p11.21	20p11.21	DKFZP434P106|dJ965G21.2|BEM46L2|ABHD12A		C20orf22	chromosome 20 open reading frame 22	Abhydrolase domain containing	4	2001-06-21	2006-03-10	2006-03-10	2015-08-24	26090	ENSG00000100997	OTTHUMG00000032121	uc002wus.3	AL117442	NM_015600	CCDS13172|CCDS42857	Q8N2K0	22969151	MGI:1923442	RGD:1562570		ABHD12	613599					239970			S09.054
HGNC:19837	ABHD12B	abhydrolase domain containing 12B	protein-coding gene	gene with protein product	Approved	14q22.1	14q22.1	BEM46L3		C14orf29	chromosome 14 open reading frame 29	Abhydrolase domain containing	4	2002-11-27	2007-04-03	2007-04-03	2016-10-05	145447	ENSG00000131969	OTTHUMG00000140286	uc001wyr.3	BG698443	NM_001206673	CCDS9702|CCDS55916	Q7Z5M8		MGI:2685650	RGD:1303145		ABHD12B									S09.061
HGNC:20293	ABHD13	abhydrolase domain containing 13	protein-coding gene	gene with protein product	Approved	13q33.3	13q33.3	bA153I24.2|FLJ14906|BEM46L1		C13orf6	chromosome 13 open reading frame 6	Abhydrolase domain containing	4	2004-04-16	2006-03-10	2006-03-10	2016-10-05	84945	ENSG00000139826	OTTHUMG00000017330	uc001vqq.4	AK027812	NM_032859	CCDS32007	Q7L211		MGI:1916154	RGD:1308317		ABHD13									S09.051
HGNC:24538	ABHD14A	abhydrolase domain containing 14A	protein-coding gene	gene with protein product	Approved	3p21.2	03p21.2	DKFZP564O243|DORZ1				Abhydrolase domain containing	4	2005-03-16			2016-10-05	25864	ENSG00000248487	OTTHUMG00000157818	uc003dco.4	AY358201	NM_015407	CCDS2843	Q9BUJ0		MGI:1915894	RGD:1309721		ABHD14A									S33.981
HGNC:38856	ABHD14A-ACY1	ABHD14A-ACY1 readthrough	other	readthrough	Approved	3p21.2	03p21.2				ABHD14A-ACY1 readthrough (NMD candidate)			2011-05-31		2015-10-15	2015-10-16	100526760	ENSG00000114786	OTTHUMG00000166447	uc062kji.1		NM_001316331					RGD:2030
HGNC:28235	ABHD14B	abhydrolase domain containing 14B	protein-coding gene	gene with protein product	Approved	3p21.2	03p21.2	MGC15429|CIB				Abhydrolase domain containing	4	2005-12-22			2015-07-16	84836	ENSG00000114779	OTTHUMG00000157816	uc003dcn.3	AK075112	NM_032750	CCDS2842	Q96IU4		MGI:1923741	RGD:1359649		ABHD14B									S33.983
HGNC:26971	ABHD15	abhydrolase domain containing 15	protein-coding gene	gene with protein product	Approved	17q11.2	17q11.2					Abhydrolase domain containing	4	2009-04-06			2016-11-09	116236	ENSG00000168792	OTTHUMG00000179721	uc002hed.3	AK056717	NM_198147	CCDS32602	Q6UXT9	12975309	MGI:1914727	RGD:1304598		ABHD15
HGNC:49685	ABHD15-AS1	ABHD15 antisense RNA 1	non-coding RNA	RNA, long non-coding	Approved	17q11.2	17q11.2	linc-TP53I13|lnc-TP53I13						2014-02-04			2014-02-10	104355133	ENSG00000264031	OTTHUMG00000179722		CN275323				24504737																						URS000014D914
HGNC:13921	ABHD16A	abhydrolase domain containing 16A	protein-coding gene	gene with protein product	Approved	6p21.33	06p21.33	NG26|D6S82E		BAT5	HLA-B associated transcript 5	Abhydrolase domain containing	4	2001-07-13	2010-12-09	2010-12-09	2016-10-05	7920	ENSG00000204427	OTTHUMG00000031177	uc003nvy.3	AF129756	NM_001177515	CCDS4713|CCDS54988	O95870	2911734|2813433	MGI:99476	RGD:1303164		ABHD16A	142620								S09.065
HGNC:16128	ABHD16B	abhydrolase domain containing 16B	protein-coding gene	gene with protein product	Approved	20q13.33	20q13.33	dJ591C20.1		C20orf135	chromosome 20 open reading frame 135	Abhydrolase domain containing	4	2001-07-17	2010-12-09	2010-12-09	2015-08-26	140701	ENSG00000183260	OTTHUMG00000033010	uc002ygx.3		NM_080622	CCDS13539	Q9H3Z7		MGI:3607711	RGD:1309726		ABHD16B
HGNC:28756	ABHD17A	abhydrolase domain containing 17A	protein-coding gene	gene with protein product	Approved	19p13.3	19p13.3	MGC5244		C19orf27|FAM108A1	chromosome 19 open reading frame 27|family with sequence similarity 108, member A1	Abhydrolase domain containing	4	2004-03-17	2013-03-15	2013-03-15	2015-08-26	81926	ENSG00000129968	OTTHUMG00000171872	uc002lug.4	BC020512	NM_031213	CCDS32867|CCDS45902	Q96GS6	14702039	MGI:106388	RGD:1359682											S09.052
HGNC:28394	ABHD17AP1	abhydrolase domain containing 17A pseudogene 1	pseudogene	pseudogene	Approved	1q21.2	01q21.2	C1orf47		FAM108A2|ABHD17AP2|FAM108A3|FAM108A11P|FAM108A3P	family with sequence similarity 108, member A2|abhydrolase domain containing 17A pseudogene 2|family with sequence similarity 108, member A3|family with sequence similarity 108, member A11, pseudogene|family with sequence similarity 108, member A3, pseudogene			2006-01-17	2013-03-15	2013-03-15	2015-01-29	728917	ENSG00000198658	OTTHUMG00000047949			NG_011738														PGOHUM00000296554
HGNC:34041	ABHD17AP3	abhydrolase domain containing 17A pseudogene 3	pseudogene	pseudogene	Approved	1q41	01q41			FAM108A4|FAM108A4P	family with sequence similarity 108, member A4|family with sequence similarity 108, member A4, pseudogene			2008-04-02	2013-03-15	2013-03-15	2013-03-15	648359	ENSG00000250536	OTTHUMG00000036949			XR_041784														PGOHUM00000259514
HGNC:34042	ABHD17AP4	abhydrolase domain containing 17A pseudogene P4	pseudogene	pseudogene	Approved	22q11.21	22q11.21			FAM108A5|FAM108A5P	family with sequence similarity 108, member A5|family with sequence similarity 108, member A5, pseudogene			2008-04-02	2013-03-15	2013-03-15	2014-11-19	729495	ENSG00000229107	OTTHUMG00000150752			NG_023156														PGOHUM00000246246
HGNC:34043	ABHD17AP5	abhydrolase domain containing 17A pseudogene 5	pseudogene	pseudogene	Approved	22q11.22	22q11.22			FAM108A6|FAM108A6P	family with sequence similarity 108, member A6|family with sequence similarity 108, member A6, pseudogene			2008-04-02	2013-03-15	2013-03-15	2015-07-29	91219	ENSG00000263366	OTTHUMG00000188359			NG_000002			9074928											PGOHUM00000297482
HGNC:34044	ABHD17AP6	abhydrolase domain containing 17A pseudogene 6	pseudogene	pseudogene	Approved	17p11.2	17p11.2			FAM108A7P	family with sequence similarity 108, member A7, pseudogene			2010-05-25	2013-03-15	2013-03-15	2014-11-19	644988	ENSG00000226981	OTTHUMG00000132836			NG_022988														PGOHUM00000237299
HGNC:38508	ABHD17AP7	abhydrolase domain containing 17A pseudogene 7	pseudogene	pseudogene	Approved	16p11.2	16p11.2			FAM108A8P	family with sequence similarity 108, member A8, pseudogene			2010-05-25	2013-03-15	2013-03-15	2015-09-21	100133212	ENSG00000260864	OTTHUMG00000176510			NG_022980														PGOHUM00000293533
HGNC:38509	ABHD17AP8	abhydrolase domain containing 17A pseudogene 8	pseudogene	pseudogene	Approved	16p11.2	16p11.2			FAM108A9P	family with sequence similarity 108, member A9, pseudogene			2010-05-25	2013-03-15	2013-03-15	2015-09-21	647144	ENSG00000260540	OTTHUMG00000176567			NG_023021														PGOHUM00000293798
HGNC:38510	ABHD17AP9	abhydrolase domain containing 17A pseudogene 9	pseudogene	pseudogene	Approved	16p11.2	16p11.2			FAM108A10P	family with sequence similarity 108, member A10, pseudogene			2010-05-25	2013-03-15	2013-03-15	2015-09-21	100132251	ENSG00000261536	OTTHUMG00000176455			NG_028293														PGOHUM00000293815
HGNC:24278	ABHD17B	abhydrolase domain containing 17B	protein-coding gene	gene with protein product	Approved	9q21.13	09q21.13	CGI-67		C9orf77|FAM108B1	chromosome 9 open reading frame 77|family with sequence similarity 108, member B1	Abhydrolase domain containing	4	2004-01-27	2013-03-15	2013-03-15	2016-10-05	51104	ENSG00000107362	OTTHUMG00000020001	uc004ail.4	AF151825	NM_016014	CCDS35042|CCDS35043	Q5VST6	10810093	MGI:1917816	RGD:1305246											S09.055
HGNC:26925	ABHD17C	abhydrolase domain containing 17C	protein-coding gene	gene with protein product	Approved	15q25.1	15q25.1			FAM108C1	family with sequence similarity 108, member C1	Abhydrolase domain containing	4	2007-04-03	2013-03-15	2013-03-15	2015-07-16	58489	ENSG00000136379		uc002bfu.4		NM_021214	CCDS45323	Q6PCB6		MGI:1917428	RGD:1308210											S09.053
HGNC:26111	ABHD18	abhydrolase domain containing 18	protein-coding gene	gene with protein product	Approved	4q28.2	04q28.2	FLJ21106		C4orf29	chromosome 4 open reading frame 29			2006-07-17	2015-10-16	2015-10-16	2015-10-16	80167	ENSG00000164074	OTTHUMG00000133304		AK024759	NM_001039717		Q0P651	12477932	MGI:1915468	RGD:1563987
HGNC:11320	ABI1	abl interactor 1	protein-coding gene	gene with protein product	Approved	10p12.1	10p12.1	E3B1|ABI-1		SSH3BP1	spectrin SH3 domain binding protein 1|abl-interactor 1			1999-05-17	2004-03-19	2015-12-04	2015-12-04	10006	ENSG00000136754	OTTHUMG00000017848	uc001isx.4	U87166	NM_005470	CCDS7150|CCDS31169|CCDS31170|CCDS31171|CCDS53497|CCDS53498|CCDS53499|CCDS53500|CCDS53501|CCDS73077|CCDS73078	Q8IZP0	9593709|9010225	MGI:104913	RGD:621008		ABI1	603050
HGNC:20035	ABI1P1	abl interactor 1 pseudogene 1	pseudogene	pseudogene	Approved	14q22.3	14q22.3			SSH3BP1P|ABI1P	spectrin SH3 domain binding protein 1 pseudogene|abl-interactor 1 pseudogene			2003-01-13	2010-01-12	2016-05-26	2016-10-04	326268	ENSG00000271484	OTTHUMG00000184542			NG_002531														PGOHUM00000292672
HGNC:24011	ABI2	abl interactor 2	protein-coding gene	gene with protein product	Approved	2q33.2	02q33.2	ABI-2|AIP-1|ABI2B|AblBP3|argBPIA|SSH3BP2			abl-interactor 2			2004-03-11		2016-05-26	2016-10-05	10152	ENSG00000138443	OTTHUMG00000132879	uc002uzz.5	AF260261	NM_005759	CCDS2358|CCDS63093|CCDS63094|CCDS74634	Q9NYB9	7590236|10964520	MGI:106913	RGD:628771		ABI2	606442
HGNC:29859	ABI3	ABI family member 3	protein-coding gene	gene with protein product	Approved	17q21.32	17q21.32	NESH|SSH3BP3			ABI family, member 3			2004-03-11		2015-11-18	2016-10-05	51225	ENSG00000108798	OTTHUMG00000161306	uc002iop.1	AB037886	NM_016428	CCDS11546|CCDS45725	Q9P2A4	10978530|11956071	MGI:1913860	RGD:1311794		ABI3	606363
HGNC:17265	ABI3BP	ABI family member 3 binding protein	protein-coding gene	gene with protein product	Approved	3q12.2	03q12.2	NESHBP|DKFZP586L2024|TARSH	target of Nesh-SH3		ABI family, member 3 (NESH) binding protein	Fibronectin type III domain containing	555	2004-11-30		2015-11-17	2015-11-17	25890	ENSG00000154175	OTTHUMG00000159094	uc003dun.4	AB056106	NM_015429	CCDS46880	Q7Z7G0	11501947	MGI:2444583	RGD:1562717		ABI3BP	606279
HGNC:76	ABL1	ABL proto-oncogene 1, non-receptor tyrosine kinase	protein-coding gene	gene with protein product	Approved	9q34.12	09q34.12	JTK7|c-ABL|p150		ABL	v-abl Abelson murine leukemia viral oncogene homolog 1|c-abl oncogene 1, receptor tyrosine kinase|c-abl oncogene 1, non-receptor tyrosine kinase	SH2 domain containing|Abl family tyrosine kinases	741|1463	1986-01-01		2014-06-26	2017-03-24	25	ENSG00000097007	OTTHUMG00000020813	uc004bzv.4	M14752	NM_007313	CCDS35165|CCDS35166	P00519	1857987|12626632	MGI:87859	RGD:1584969	LRG_769|http://www.lrg-sequence.org/LRG/LRG_769	ABL1	189980					117691					objectId:1923
HGNC:77	ABL2	ABL proto-oncogene 2, non-receptor tyrosine kinase	protein-coding gene	gene with protein product	Approved	1q25.2	01q25.2	ARG	Abelson-related gene	ABLL	v-abl Abelson murine leukemia viral oncogene homolog 2 (arg, Abelson-related gene)|v-abl Abelson murine leukemia viral oncogene homolog 2|c-abl oncogene 2, non-receptor tyrosine kinase	SH2 domain containing|Abl family tyrosine kinases	741|1463	1986-01-01		2014-06-26	2016-04-25	27	ENSG00000143322	OTTHUMG00000035199	uc001gmj.5	M14904	NM_005158	CCDS30947|CCDS41441|CCDS44282|CCDS44283|CCDS53435|CCDS53436|CCDS53437|CCDS53438	P42684	3787260	MGI:87860	RGD:1590898		ABL2	164690										objectId:1924
HGNC:78	ABLIM1	actin binding LIM protein 1	protein-coding gene	gene with protein product	Approved	10q25.3	10q25.3	abLIM|limatin		LIMAB1|ABLIM		LIM domain containing	1218	1997-10-10	2002-09-13		2016-10-05	3983	ENSG00000099204	OTTHUMG00000019088	uc057wcy.1	AF005654	NM_001003407	CCDS7590|CCDS31289|CCDS31288|CCDS81508|CCDS81509	O14639	9245787	MGI:1194500	RGD:1565768		ABLIM1	602330
HGNC:19195	ABLIM2	actin binding LIM protein family member 2	protein-coding gene	gene with protein product	Approved	4p16.1	04p16.1	KIAA1808			actin binding LIM protein 2|actin binding LIM protein family, member 2	LIM domain containing	1218	2002-09-19		2015-11-18	2015-11-18	84448	ENSG00000163995	OTTHUMG00000057427	uc003gkj.5	AB058711	NM_001130083	CCDS47011|CCDS47012|CCDS47013|CCDS47014|CCDS47015|CCDS47016|CCDS54719|CCDS68669	Q6H8Q1		MGI:2385758	RGD:1303094		ABLIM2	612544
HGNC:29132	ABLIM3	actin binding LIM protein family member 3	protein-coding gene	gene with protein product	Approved	5q32	05q32	KIAA0843			actin binding LIM protein family, member 3	LIM domain containing	1218	2004-01-22		2015-11-18	2016-10-05	22885	ENSG00000173210	OTTHUMG00000129932	uc003lpy.3	AB020650	NM_014945	CCDS4294|CCDS78069|CCDS78071	O94929		MGI:2442582	RGD:1565118		ABLIM3	611305
HGNC:79	ABO	ABO, alpha 1-3-N-acetylgalactosaminyltransferase and alpha 1-3-galactosyltransferase	protein-coding gene	gene with protein product	Approved	9q34.2	09q34.2	A3GALNT|A3GALT1			ABO blood group (transferase A, alpha 1-3-N-acetylgalactosaminyltransferase; transferase B, alpha 1-3-galactosyltransferase)	Glycosyltransferase family 6|Blood group antigens	429|454	1986-01-01		2016-10-13	2017-03-24	28	ENSG00000175164	OTTHUMG00000020872	uc064wua.1	AF134415	NM_020469		P16442	184030	MGI:2135738	RGD:2307241	Blood Group Antigen Mutation Database|http://www.ncbi.nlm.nih.gov/gv/mhc/xslcgi.cgi?cmd=bgmut/home|LRG_792|http://www.lrg-sequence.org/LRG/LRG_792	ABO	110300															2.4.1.40|2.4.1.37
HGNC:81	ABR	active BCR-related	protein-coding gene	gene with protein product	Approved	17p13.3	17p13.3	MDB			active BCR-related gene	Pleckstrin homology domain containing|Rho guanine nucleotide exchange factors|C2 domain containing	682|722|823	1990-04-11		2012-02-27	2016-10-05	29	ENSG00000159842	OTTHUMG00000090313	uc002fsd.6	L19704	NM_001092	CCDS10999|CCDS11000|CCDS54060|CCDS58497|CCDS73936	Q12979	2587217|7479768	MGI:107771	RGD:1306279		ABR	600365
HGNC:30655	ABRA	actin binding Rho activating protein	protein-coding gene	gene with protein product	Approved	8q23.1	08q23.1	STARS	striated muscle activator of Rho-dependent signaling					2006-02-02		2015-04-29	2015-04-29	137735	ENSG00000174429	OTTHUMG00000164809	uc003ymm.5	AF503617	NM_139166	CCDS6305	Q8N0Z2	11983702	MGI:2444891	RGD:708493		ABRA	609747
HGNC:21230	ABRACL	ABRA C-terminal like	protein-coding gene	gene with protein product	Approved	6q24.1	06q24.1	PRO2013|HSPC280|Costars		C6orf115	chromosome 6 open reading frame 115			2003-05-29	2012-03-05	2012-03-05	2014-11-19	58527	ENSG00000146386	OTTHUMG00000015684	uc003qil.2	BC014953	NM_021243	CCDS43509	Q9P1F3	21082705	MGI:1920362	RGD:1583256		ABRACL
HGNC:25829	ABRAXAS1	abraxas 1, BRCA1 A complex subunit	protein-coding gene	gene with protein product	Approved	4q21.23	04q21.23	FLJ13614|ABRA1|ABRAXAS	Abraxas protein	CCDC98|FAM175A	coiled-coil domain containing 98|family with sequence similarity 175, member A|family with sequence similarity 175 member A|Abraxas 1, BRCA1 A complex subunit	BRCA1 A complex	1328	2006-04-03	2017-04-27	2017-04-27	2017-04-27	84142	ENSG00000163322	OTTHUMG00000130429	uc003hou.3	AK023676	NM_139076	CCDS3605	Q6UWZ7	12975309|17525340	MGI:1917931	RGD:1305287			611143					470314
HGNC:28975	ABRAXAS2	abraxas 2, BRISC complex subunit	protein-coding gene	gene with protein product	Approved	10q26.13	10q26.13	Em:AC068896.4|ABRO1	Abraxas brother	KIAA0157|FAM175B	KIAA0157|family with sequence similarity 175, member B|family with sequence similarity 175 member B	BRISC complex	1375	2004-03-16	2017-04-27	2017-04-27	2017-04-27	23172	ENSG00000165660	OTTHUMG00000019218	uc001lib.4	D63877	NM_032182	CCDS31308	Q15018	8590280	MGI:1926116	RGD:1308918			611144
HGNC:17369	ABT1	activator of basal transcription 1	protein-coding gene	gene with protein product	Approved	6p22.2	06p22.2	Esf2						2002-07-23			2017-05-26	29777	ENSG00000146109	OTTHUMG00000016319	uc003nii.4	AB027258	NM_013375	CCDS4616	Q9ULW3	10648625	MGI:1353636	RGD:1310785		ABT1
HGNC:39557	ABT1P1	activator of basal transcription 1 pseudogene 1	pseudogene	pseudogene	Approved	4q23	04q23							2011-02-25			2011-02-25	100420695	ENSG00000250496	OTTHUMG00000161229			NG_025142														PGOHUM00000245631
HGNC:18275	ABTB1	ankyrin repeat and BTB domain containing 1	protein-coding gene	gene with protein product	Approved	3q21.3	03q21.3	BPOZ|EF1ABP|Btb3|BTBD21			ankyrin repeat and BTB (POZ) domain containing 1	Ankyrin repeat domain containing|BTB domain containing	403|861	2002-03-14		2016-02-12	2016-10-05	80325	ENSG00000114626	OTTHUMG00000159636	uc003ejt.4	AB053324	NM_172027	CCDS3045|CCDS46901	Q969K4	10891360|11494141	MGI:1933148	RGD:1359363		ABTB1	608308
HGNC:23842	ABTB2	ankyrin repeat and BTB domain containing 2	protein-coding gene	gene with protein product	Approved	11p13	11p13	DKFZP586C1619|BTBD22|ABTB2A			ankyrin repeat and BTB (POZ) domain containing 2	Ankyrin repeat domain containing|BTB domain containing	403|861	2003-12-15		2016-02-12	2016-04-25	25841	ENSG00000166016	OTTHUMG00000044382	uc001mvl.3	AK056863	NM_145804	CCDS7890	Q8N961		MGI:2139365	RGD:620724		ABTB2
HGNC:82	ACAA1	acetyl-CoA acyltransferase 1	protein-coding gene	gene with protein product	Approved	3p22.2	03p22.2		peroxisomal 3-oxoacyl-Coenzyme A thiolase		acetyl-Coenzyme A acyltransferase 1			1989-06-30		2010-04-30	2015-08-28	30	ENSG00000060971	OTTHUMG00000131087	uc003cht.4	X14813	NM_001607	CCDS2673|CCDS46794	P09110		MGI:2148491|MGI:3605455	RGD:67379		ACAA1	604054					469902										2.3.1.16
HGNC:83	ACAA2	acetyl-CoA acyltransferase 2	protein-coding gene	gene with protein product	Approved	18q21.1	18q21.1	DSAEC	mitochondrial 3-oxoacyl-Coenzyme A thiolase		acetyl-Coenzyme A acyltransferase 2			1999-09-28		2010-04-30	2016-10-05	10449	ENSG00000167315	OTTHUMG00000132667	uc002ldw.5	D16294	NM_006111	CCDS11939	P42765	8241273	MGI:1098623	RGD:620482		ACAA2	604770															2.3.1.16
HGNC:84	ACACA	acetyl-CoA carboxylase alpha	protein-coding gene	gene with protein product	Approved	17q12	17q12	ACC1	acetyl-CoA carboxylase 1	ACAC|ACC	acetyl-Coenzyme A carboxylase alpha			1989-09-11		2010-04-30	2015-08-26	31	ENSG00000278540	OTTHUMG00000188463	uc284osy.1	U19822	NM_198836	CCDS11317|CCDS11318|CCDS42302|CCDS42303	Q13085		MGI:108451	RGD:621248		ACACA	200350										objectId:1263					6.4.1.2
HGNC:85	ACACB	acetyl-CoA carboxylase beta	protein-coding gene	gene with protein product	Approved	12q24.11	12q24.11	HACC275|ACC2|ACCB	acetyl-CoA carboxylase 2		acetyl-Coenzyme A carboxylase beta			1996-12-18		2010-04-30	2016-10-05	32	ENSG00000076555	OTTHUMG00000169250	uc001tob.4	U89344	NM_001093	CCDS31898	O00763	8670171	MGI:2140940	RGD:620500		ACACB	601557										objectId:1264					6.4.1.2
HGNC:86	ACAD	entry withdrawn	withdrawn	withdrawn	Entry Withdrawn												2005-09-06
HGNC:87	ACAD8	acyl-CoA dehydrogenase family member 8	protein-coding gene	gene with protein product	Approved	11q25	11q25				acyl-Coenzyme A dehydrogenase family, member 8|acyl-CoA dehydrogenase family, member 8	Acyl-CoA dehydrogenase family	974	2000-01-07		2015-11-18	2017-03-24	27034	ENSG00000151498	OTTHUMG00000167177	uc001qhk.4	AF126245	NM_014384	CCDS8498	Q9UKU7	10524212	MGI:1914198	RGD:1564209	LRG_448|http://www.lrg-sequence.org/LRG/LRG_448	ACAD8	604773					123336
HGNC:21497	ACAD9	acyl-CoA dehydrogenase family member 9	protein-coding gene	gene with protein product	Approved	3q21.3	03q21.3	NPD002|MGC14452			acyl-Coenzyme A dehydrogenase family, member 9|acyl-CoA dehydrogenase family, member 9	Acyl-CoA dehydrogenase family|Mitochondrial complex I assembly complex	974|1387	2003-06-18		2015-11-18	2015-11-18	28976	ENSG00000177646	OTTHUMG00000159942	uc003ela.5	AF078854	NM_014049	CCDS3053	Q9H845	12359260|21057504|20816094	MGI:1914272	RGD:727973		ACAD9	611103					123334
HGNC:21597	ACAD10	acyl-CoA dehydrogenase family member 10	protein-coding gene	gene with protein product	Approved	12q24.12	12q24.12	MGC5601			acyl-Coenzyme A dehydrogenase family, member 10|acyl-CoA dehydrogenase family, member 10	Acyl-CoA dehydrogenase family	974	2003-07-17		2015-11-18	2015-11-18	80724	ENSG00000111271	OTTHUMG00000169602	uc009zvx.4	AY323912	NM_025247	CCDS31903|CCDS44973	Q6JQN1	15560374	MGI:1919235	RGD:1310159		ACAD10	611181
HGNC:30211	ACAD11	acyl-CoA dehydrogenase family member 11	protein-coding gene	gene with protein product	Approved	3q22.1	03q22.1	FLJ12592			acyl-Coenzyme A dehydrogenase family, member 11|acyl-CoA dehydrogenase family, member 11	Acyl-CoA dehydrogenase family	974	2006-01-09		2015-11-18	2015-11-18	84129	ENSG00000240303	OTTHUMG00000159780	uc003eov.5	BC019607	NM_032169	CCDS3074	Q709F0		MGI:2143169	RGD:1306270		ACAD11	614288
HGNC:88	ACADL	acyl-CoA dehydrogenase long chain	protein-coding gene	gene with protein product	Approved	2q34	02q34	LCAD|ACAD4			acyl-Coenzyme A dehydrogenase, long chain	Acyl-CoA dehydrogenase family	974	1988-11-07		2017-09-21	2017-09-21	33	ENSG00000115361	OTTHUMG00000132989	uc002vdz.5	M74096	NM_001608	CCDS2389	P28330	1774065	MGI:87866	RGD:2011		ACADL	609576					159889										1.3.8.8
HGNC:89	ACADM	acyl-CoA dehydrogenase medium chain	protein-coding gene	gene with protein product	Approved	1p31.1	01p31.1	MCAD|MCADH|ACAD1	medium-chain acyl-CoA dehydrogenase		acyl-Coenzyme A dehydrogenase, C-4 to C-12 straight chain	Acyl-CoA dehydrogenase family	974	1986-01-01		2017-09-21	2017-09-21	34	ENSG00000117054	OTTHUMG00000009784	uc001dgw.6	M16827	NM_000016	CCDS668|CCDS44165|CCDS65562|CCDS72807	P11310	3035565	MGI:87867	RGD:2012	LRG_838|http://www.lrg-sequence.org/LRG/LRG_838	ACADM	607008					117700										1.3.8.7
HGNC:90	ACADS	acyl-CoA dehydrogenase short chain	protein-coding gene	gene with protein product	Approved	12q24.31	12q24.31	SCAD|ACAD3			acyl-Coenzyme A dehydrogenase, C-2 to C-3 short chain	Acyl-CoA dehydrogenase family	974	1986-01-01		2017-09-21	2017-09-21	35	ENSG00000122971	OTTHUMG00000169203	uc001tza.5	M26393	NM_000017	CCDS9207|CCDS76610	P16219	2565344	MGI:87868	RGD:620514		ACADS	606885					117705										1.3.8.1
HGNC:91	ACADSB	acyl-CoA dehydrogenase short/branched chain	protein-coding gene	gene with protein product	Approved	10q26.13	10q26.13	SBCAD|ACAD7			acyl-Coenzyme A dehydrogenase, short/branched chain	Acyl-CoA dehydrogenase family	974	1994-10-14		2017-09-21	2017-09-21	36	ENSG00000196177	OTTHUMG00000019200	uc001lhb.4	U12778	NM_001609	CCDS7634|CCDS81518	P45954	7698750|7759115	MGI:1914135	RGD:2013	LRG_451|http://www.lrg-sequence.org/LRG/LRG_451	ACADSB	600301					117709										1.3.99.-
HGNC:92	ACADVL	acyl-CoA dehydrogenase very long chain	protein-coding gene	gene with protein product	Approved	17p13.1	17p13.1	VLCAD|LCACD|ACAD6			acyl-Coenzyme A dehydrogenase, very long chain	Acyl-CoA dehydrogenase family	974	1996-05-30		2017-09-21	2017-09-21	37	ENSG00000072778	OTTHUMG00000102157	uc002gev.5	BC012912	NM_000018	CCDS11090|CCDS42249|CCDS58509	P49748	8921384	MGI:895149	RGD:2014		ACADVL	609575					117713
HGNC:319	ACAN	aggrecan	protein-coding gene	gene with protein product	Approved	15q26.1	15q26.1	CSPGCP	aggrecan proteoglycan	MSK16|CSPG1|AGC1	chondroitin sulfate proteoglycan 1|aggrecan 1	Hyalectan proteoglycans|V-set domain containing|Sushi domain containing|C-type lectin domain containing	574|590|1179|1298	1992-06-17	2007-02-16	2007-02-16	2013-05-07	176	ENSG00000157766	OTTHUMG00000171989	uc010upo.1	M55172	NM_001135	CCDS53970|CCDS53971	P16112	1985970	MGI:99602	RGD:68358		ACAN	155760					117718
HGNC:16467	ACAP1	ArfGAP with coiled-coil, ankyrin repeat and PH domains 1	protein-coding gene	gene with protein product	Approved	17p13.1	17p13.1	KIAA0050		CENTB1	centaurin, beta 1	ArfGAPs|Ankyrin repeat domain containing|Pleckstrin homology domain containing|BAR-PH domain containing	395|403|682|1291	2001-09-03	2008-09-22	2008-09-22	2015-08-26	9744	ENSG00000072818	OTTHUMG00000102199	uc002ggd.3	D30758	NM_014716	CCDS11101	Q15027	11050434|11062263	MGI:2388270	RGD:1305360		ACAP1	607763
HGNC:16469	ACAP2	ArfGAP with coiled-coil, ankyrin repeat and PH domains 2	protein-coding gene	gene with protein product	Approved	3q29	03q29	KIAA0041|CNT-B2		CENTB2	centaurin, beta 2	ArfGAPs|Ankyrin repeat domain containing|Pleckstrin homology domain containing|BAR-PH domain containing	395|403|682|1291	2001-09-03	2008-09-22	2008-09-22	2015-08-26	23527	ENSG00000114331	OTTHUMG00000155885	uc003fun.5		NM_012287	CCDS33924	Q15057	11050434|11062263	MGI:1925868	RGD:1562939		ACAP2	607766
HGNC:41426	ACAP2-IT1	ACAP2 intronic transcript 1	non-coding RNA	RNA, long non-coding	Approved	3q29	03q29				ACAP2 intronic transcript 1 (non-protein coding)			2011-05-04		2015-02-25	2015-02-25	100874306	ENSG00000229325	OTTHUMG00000155905	uc062rqs.1																											URS000057D897
HGNC:16754	ACAP3	ArfGAP with coiled-coil, ankyrin repeat and PH domains 3	protein-coding gene	gene with protein product	Approved	1p36.33	01p36.33	KIAA1716		CENTB5	centaurin, beta 5	ArfGAPs|Ankyrin repeat domain containing|Pleckstrin homology domain containing|BAR-PH domain containing	395|403|682|1291	2001-10-29	2008-09-22	2008-09-22	2016-10-05	116983	ENSG00000131584	OTTHUMG00000002235	uc001aeb.3	AF411981	NM_030649	CCDS19	Q96P50		MGI:2153589	RGD:1310711		ACAP3
HGNC:93	ACAT1	acetyl-CoA acetyltransferase 1	protein-coding gene	gene with protein product	Approved	11q22.3	11q22.3	THIL	acetoacetyl Coenzyme A thiolase	ACAT	acetyl-Coenzyme A acetyltransferase 1			1991-08-12		2010-04-30	2014-11-19	38	ENSG00000075239	OTTHUMG00000166381	uc001pjy.4	D90228	NM_000019	CCDS8339	P24752	1979337	MGI:87870	RGD:2016		ACAT1	607809					117724					objectId:2435					2.3.1.9
HGNC:94	ACAT2	acetyl-CoA acetyltransferase 2	protein-coding gene	gene with protein product	Approved	6q25.3	06q25.3		acetoacetyl Coenzyme A thiolase		acetyl-Coenzyme A acetyltransferase 2 (acetoacetyl Coenzyme A thiolase)|acetyl-Coenzyme A acetyltransferase 2			1994-04-15		2010-04-30	2014-11-19	39	ENSG00000120437	OTTHUMG00000015935	uc010kjy.4	AF356877	NM_005891	CCDS5268	Q9BWD1	2475872	MGI:87871|MGI:109182	RGD:1359366		ACAT2	100678										objectId:2436					2.3.1.9
HGNC:15453	ACBD3	acyl-CoA binding domain containing 3	protein-coding gene	gene with protein product	Approved	1q42.12	01q42.12	GCP60|PAP7	PBR- and PKA-associated protein 7	GOLPH1|GOCAP1	golgi complex associated protein 1, 60kDa|acyl-Coenzyme A binding domain containing 3	A-kinase anchoring proteins	396	2001-04-27	2003-11-12	2010-04-30	2016-10-05	64746	ENSG00000182827	OTTHUMG00000037560	uc001hpy.4	AB043587	NM_022735	CCDS1551	Q9H3P7	12692076|20150326	MGI:2181074	RGD:727851		ACBD3	606809
HGNC:40701	ACBD3-AS1	ACBD3 antisense RNA 1	non-coding RNA	RNA, long non-coding	Approved	1q42.12	01q42.12	RP11-275I14.4						2016-11-11			2017-09-21	107985353	ENSG00000234478	OTTHUMG00000041339		AW511419	NR_146443			28881755																						URS0000BC4615
HGNC:23337	ACBD4	acyl-CoA binding domain containing 4	protein-coding gene	gene with protein product	Approved	17q21.31	17q21.31	FLJ13322			acyl-Coenzyme A binding domain containing 4			2003-11-11		2010-04-30	2015-08-24	79777	ENSG00000181513	OTTHUMG00000180111	uc002iic.4	BC029164	NM_024722	CCDS42348|CCDS45710|CCDS45711	Q8NC06		MGI:1914381	RGD:1308404		ACBD4
HGNC:23338	ACBD5	acyl-CoA binding domain containing 5	protein-coding gene	gene with protein product	Approved	10p12.1	10p12.1	DKFZp434A2417|KIAA1996			acyl-Coenzyme A binding domain containing 5			2003-11-11		2010-04-30	2014-11-19	91452	ENSG00000107897	OTTHUMG00000017854	uc001ito.4	AF505653	NM_145698	CCDS7154|CCDS44368|CCDS73079|CCDS76290	Q5T8D3	12056414	MGI:1921409	RGD:1309411		ACBD5	616618					469904
HGNC:23339	ACBD6	acyl-CoA binding domain containing 6	protein-coding gene	gene with protein product	Approved	1q25.2-q25.3	01q25.2-q25.3	MGC2404			acyl-Coenzyme A binding domain containing 6	Ankyrin repeat domain containing	403	2003-11-11		2010-04-30	2017-06-08	84320	ENSG00000230124	OTTHUMG00000035117	uc001gog.4	BC006505	NM_032360	CCDS1339	Q9BR61	18268358	MGI:1919732	RGD:1305030		ACBD6	616352
HGNC:17715	ACBD7	acyl-CoA binding domain containing 7	protein-coding gene	gene with protein product	Approved	10p13	10p13	FLJ38219|bA455B2.2			acyl-Coenzyme A binding domain containing 7			2004-05-27		2010-04-30	2015-08-26	414149	ENSG00000176244	OTTHUMG00000017725	uc001inv.4	AK095538	NM_001039844	CCDS31153	Q8N6N7		MGI:1925495	RGD:1564164		ACBD7
HGNC:23989	ACCS	1-aminocyclopropane-1-carboxylate synthase homolog (inactive)	protein-coding gene	gene with protein product	Approved	11p11.2	11p11.2	PHACS|ACS			1-aminocyclopropane-1-carboxylate synthase homolog (Arabidopsis)(non-functional)			2008-01-25		2015-11-04	2016-10-05	84680	ENSG00000110455	OTTHUMG00000166427	uc001mxx.3	AY026508	NM_032592	CCDS7907	Q96QU6	11470512	MGI:1919717	RGD:1309314		ACCS	608405
HGNC:34391	ACCSL	1-aminocyclopropane-1-carboxylate synthase homolog (inactive) like	protein-coding gene	gene with protein product	Approved	11p11.2	11p11.2				1-aminocyclopropane-1-carboxylate synthase homolog (Arabidopsis)(non-functional)-like			2008-11-26		2016-06-21	2016-06-21	390110	ENSG00000205126	OTTHUMG00000166426	uc001mxw.1		NM_001031854	CCDS41636	Q4AC99		MGI:3584519	RGD:1596039		ACCSL
HGNC:25070	ACD	ACD, shelterin complex subunit and telomerase recruitment factor	protein-coding gene	gene with protein product	Approved	16q22.1	16q22.1	Ptop|Pip1|Tpp1|Tint1	TIN2 interacting protein 1|POT1 and TIN2 organizing protein		adrenocortical dysplasia homolog (mouse)	Shelterin complex	1334	2005-01-04		2016-10-31	2016-12-02	65057	ENSG00000102977	OTTHUMG00000137547	uc002etp.5	AF070535	NM_022914	CCDS10842|CCDS42181	Q96AP0	15231715|15181449	MGI:87873	RGD:1565053		ACD	609377					419358
HGNC:2707	ACE	angiotensin I converting enzyme	protein-coding gene	gene with protein product	Approved	17q23.3	17q23.3	ACE1|CD143	peptidyl-dipeptidase A	DCP1	angiotensin I converting enzyme (peptidyl-dipeptidase A) 1	CD molecules	471	1989-06-06		2013-06-12	2015-08-24	1636	ENSG00000159640	OTTHUMG00000154927	uc002jau.4	J04144	NM_000789	CCDS11637|CCDS45755|CCDS54155	P12821	2554286|10319862	MGI:87874	RGD:2493		ACE	106180					117728			XM02-001		objectId:1613			CD143		3.4.15.1
HGNC:13557	ACE2	angiotensin I converting enzyme 2	protein-coding gene	gene with protein product	Approved	Xp22.2	Xp22.2		peptidyl-dipeptidase A		angiotensin I converting enzyme (peptidyl-dipeptidase A) 2			2000-09-25		2013-06-12	2016-10-05	59272	ENSG00000130234	OTTHUMG00000021177	uc004cxb.2	AF291820	NM_021804	CCDS14169	Q9BYF1	10969042	MGI:1917258	RGD:728890	Mental Retardation database|http://grenada.lumc.nl/LOVD2/MR/home.php?select_db=ACE2	ACE2	300335								M02.006		objectId:1614					3.4.17.23
HGNC:44365	ACE3P	angiotensin I converting enzyme 3, pseudogene	pseudogene	pseudogene	Approved	17q23.3	17q23.3		peptidyl-dipeptidase A, pseudogene		angiotensin I converting enzyme (peptidyl-dipeptidase A) 3, pseudogene			2012-08-22		2016-06-27	2016-06-27	100129123	ENSG00000224353	OTTHUMG00000155913			NG_016186			17597519	MGI:3644400
HGNC:18356	ACER1	alkaline ceramidase 1	protein-coding gene	gene with protein product	Approved	19p13.3	19p13.3			ASAH3	N-acylsphingosine amidohydrolase (alkaline ceramidase) 3	Alkaline ceramidases	400	2003-09-29	2008-12-19	2008-12-19	2015-09-21	125981	ENSG00000167769	OTTHUMG00000180777	uc002mel.3	AF347024	NM_133492	CCDS12161	Q8TDN7	12783875	MGI:2181962	RGD:1588582		ACER1	613491										objectId:2468					3.5.1.23
HGNC:23675	ACER2	alkaline ceramidase 2	protein-coding gene	gene with protein product	Approved	9p22.1	09p22.1	FLJ41587|ALKCDase2		ASAH3L	N-acylsphingosine amidohydrolase 3-like	Alkaline ceramidases	400	2004-05-28	2008-12-19	2008-12-19	2016-10-17	340485	ENSG00000177076	OTTHUMG00000019644	uc003zny.2	AK123581	NM_001010887	CCDS34992	Q5QJU3	18945876	MGI:1920932	RGD:1304629		ACER2	613492										objectId:2469					3.5.1.23
HGNC:16066	ACER3	alkaline ceramidase 3	protein-coding gene	gene with protein product	Approved	11q13.5	11q13.5	FLJ11238|APHC	alkaline phytoceramidase	PHCA	phytoceramidase, alkaline	Alkaline ceramidases	400	2002-01-03	2008-12-19	2008-12-19	2015-07-28	55331	ENSG00000078124	OTTHUMG00000165225	uc009yum.2	AF214454	NM_018367	CCDS8247|CCDS73352|CCDS76454	Q9NUN7	11356846|18619555	MGI:1913440	RGD:1561254		ACER3	617036										objectId:2470					3.5.1.23
HGNC:108	ACHE	acetylcholinesterase (Cartwright blood group)	protein-coding gene	gene with protein product	Approved	7q22.1	07q22.1		Yt blood group	YT	acetylcholinesterase (YT blood group)|acetylcholinesterase (Yt blood group)	Blood group antigens	454	1989-06-02		2016-03-30	2017-07-12	43	ENSG00000087085	OTTHUMG00000157033	uc003uxi.4		NM_015831	CCDS5709|CCDS5710|CCDS64736	P22303	1380483	MGI:87876	RGD:69313	Blood Group Antigen Mutation Database|http://www.ncbi.nlm.nih.gov/gv/mhc/xslcgi.cgi?cmd=bgmut/home|LRG_804|http://www.lrg-sequence.org/LRG/LRG_804	ACHE	100740								S09.979		objectId:2465					3.1.1.7
HGNC:17066	ACIN1	apoptotic chromatin condensation inducer 1	protein-coding gene	gene with protein product	Approved	14q11.2	14q11.2	KIAA0670|fSAP152	functional spliceosome-associated protein 152	ACINUS	apoptotic chromatin condensation inducer in the nucleus	ASAP complex	1236	2003-01-14	2004-04-01	2004-03-31	2014-11-18	22985	ENSG00000100813	OTTHUMG00000028716	uc001wit.5	AB014570	NM_014977	CCDS9587|CCDS53887|CCDS53888|CCDS53889|CCDS55905	Q9UKV3	9734811|10490026	MGI:1891824	RGD:1311945		ACIN1	604562
HGNC:4035	ACKR1	atypical chemokine receptor 1 (Duffy blood group)	protein-coding gene	gene with protein product	Approved	1q23.2	01q23.2	CCBP1|GPD|Dfy|CD234	atypical chemokine receptor 1	FY|DARC	Duffy blood group|Duffy blood group, chemokine receptor|Duffy blood group, atypical chemokine receptor	Blood group antigens|CD molecules|Atypical chemokine receptors	454|471|1090	2001-06-22	2014-04-04	2014-04-04	2017-03-24	2532	ENSG00000213088	OTTHUMG00000037182		U01839	NM_002036	CCDS1183|CCDS44252	Q16570	8248172|7663520|16148	MGI:1097689	RGD:1596198	LRG_801|http://www.lrg-sequence.org/LRG/LRG_801		613665										objectId:316			CD234
HGNC:1565	ACKR2	atypical chemokine receptor 2	protein-coding gene	gene with protein product	Approved	3p22.1	03p22.1	CCR10|D6|CCR9		CMKBR9|CCBP2	chemokine binding protein 2	Atypical chemokine receptors	1090	1998-04-28	2013-07-16	2013-07-16	2016-10-05	1238	ENSG00000144648	OTTHUMG00000186377		U94888	NM_001296	CCDS2706	O00590	9364936|9405404|16148	MGI:1891697	RGD:620323			602648										objectId:314
HGNC:23692	ACKR3	atypical chemokine receptor 3	protein-coding gene	gene with protein product	Approved	2q37.3	02q37.3	RDC1|GPR159		CMKOR1|CXCR7	chemokine orphan receptor 1|chemokine (C-X-C motif) receptor 7	Atypical chemokine receptors	1090	2003-12-01	2013-07-16	2013-07-16	2014-11-19	57007	ENSG00000144476	OTTHUMG00000133295		BC008459	NM_020311	CCDS2516	P25106	16107333|16148	MGI:109562	RGD:620601			610376					469906					objectId:80
HGNC:1611	ACKR4	atypical chemokine receptor 4	protein-coding gene	gene with protein product	Approved	3q22.1	03q22.1	CCR11|CCBP2|VSHK1|CCX-CKR|PPR1		CCRL1	chemokine (C-C motif) receptor-like 1	Atypical chemokine receptors	1090	1999-02-18	2013-07-16	2013-07-16	2016-10-05	51554	ENSG00000129048	OTTHUMG00000159768		AF110640	NM_016557	CCDS3075	Q9NPB9	10767544|16148	MGI:2181676	RGD:1596453			606065										objectId:315
HGNC:114	ACLS	acrocallosal syndrome	phenotype	phenotype only	Approved	12p13.3-p11.2	12p13.3-p11.2							1993-01-19			2015-08-10	46								8723117
HGNC:115	ACLY	ATP citrate lyase	protein-coding gene	gene with protein product	Approved	17q21.2	17q21.2	ATPCL|CLATP|ACL	ATP citrate synthase					1994-04-08			2014-11-19	47	ENSG00000131473	OTTHUMG00000133507	uc002hyg.4	X64330	NM_001096	CCDS11412|CCDS11413	P53396	1371749|8088842	MGI:103251	RGD:2018		ACLY	108728															2.3.3.8
HGNC:116	ACMG	entry withdrawn	withdrawn	withdrawn	Entry Withdrawn												2005-09-06
HGNC:19288	ACMSD	aminocarboxymuconate semialdehyde decarboxylase	protein-coding gene	gene with protein product	Approved	2q21.3	02q21.3							2002-10-08			2015-08-24	130013	ENSG00000153086	OTTHUMG00000131711	uc002ttz.4	AB071418	NM_001307983	CCDS2173|CCDS77464	Q8TDX5	12140278	MGI:2386323	RGD:620868		ACMSD	608889															4.1.1.45
HGNC:117	ACO1	aconitase 1	protein-coding gene	gene with protein product	Approved	9p21.1	09p21.1	IRP1|IREBP	aconitate hydratase, cytoplasmic|soluble aconitase|cytosplasmic aconitase	IREB1	aconitase 1, soluble			1989-01-01		2015-12-01	2015-12-01	48	ENSG00000122729	OTTHUMG00000019740	uc003zqw.5	M58510	NM_002197	CCDS6525	P21399	2172968|2771641	MGI:87879	RGD:2019		ACO1	100880					469908										4.2.1.3
HGNC:118	ACO2	aconitase 2	protein-coding gene	gene with protein product	Approved	22q13.2	22q13.2	ACONM	aconitate hydratase, mitochondrial|mitochondrial aconitase		aconitase 2, mitochondrial			1986-01-01		2015-12-01	2015-12-01	50	ENSG00000100412	OTTHUMG00000030544	uc003bac.3	AH006514	NM_001098	CCDS14017	Q99798	10591208	MGI:87880	RGD:621360		ACO2	100850					317699										4.2.1.3
HGNC:33904	ACOD1	aconitate decarboxylase 1	protein-coding gene	gene with protein product	Approved	13q22.3	13q22.3	CAD		IRG1	immunoresponsive 1 homolog (mouse)			2007-11-27	2016-03-07	2016-03-07	2016-10-17	730249	ENSG00000102794	OTTHUMG00000017098	uc031qmi.3		NM_001258406	CCDS58299	A6NK06	12893884|23610393	MGI:103206	RGD:1563454			615275															4.1.1.6
HGNC:33128	ACOT1	acyl-CoA thioesterase 1	protein-coding gene	gene with protein product	Approved	14q24.3	14q24.3	ACH2|CTE-1|LACH2				Acyl-CoA thioesterases	41	2006-08-30			2014-11-18	641371	ENSG00000184227	OTTHUMG00000171607	uc001xol.2	DQ082754	NM_001037161	CCDS32117	Q86TX2	16103133|16940157	MGI:1349396			ACOT1	614313
HGNC:18431	ACOT2	acyl-CoA thioesterase 2	protein-coding gene	gene with protein product	Approved	14q24.3	14q24.3	Mte1|ZAP128	mitochondrial acyl-CoA thioesterase 1			Acyl-CoA thioesterases	41	2005-09-08			2014-11-19	10965	ENSG00000119673	OTTHUMG00000171608	uc059ddl.1	AY005822|AK001939	NM_006821	CCDS9816	P49753	16103133|16940157	MGI:2159605	RGD:621055		ACOT2	609972								S09.942
HGNC:19748	ACOT4	acyl-CoA thioesterase 4	protein-coding gene	gene with protein product	Approved	14q24.3	14q24.3	FLJ31235|PTE-Ib|PTE2B				Acyl-CoA thioesterases	41	2005-09-08			2016-10-05	122970	ENSG00000177465	OTTHUMG00000169485	uc001xoo.4	BC031799	NM_152331	CCDS9817	Q8N9L9	16103133|16940157	MGI:2159621	RGD:1596753		ACOT4	614314								S09.943
HGNC:33159	ACOT6	acyl-CoA thioesterase 6	protein-coding gene	gene with protein product	Approved	14q24.3	14q24.3			C14orf42	chromosome 14 open reading frame 42	Acyl-CoA thioesterases	41	2006-10-23			2015-09-21	641372	ENSG00000205669	OTTHUMG00000171609	uc001xop.3	DQ082756|BF109853	NM_001037162	CCDS32118	Q3I5F7	16940157	MGI:1921287	RGD:1309669		ACOT6	614267								S09.944
HGNC:24157	ACOT7	acyl-CoA thioesterase 7	protein-coding gene	gene with protein product	Approved	1p36.31	01p36.31	BACH|ACH1|ACT|CTE-II|LACH1|MGC1126|hBACH	brain acyl CoA hydrolase			Acyl-CoA thioesterases	41	2005-09-07			2016-10-05	11332	ENSG00000097021	OTTHUMG00000001295	uc001ams.4	AB074417	NM_007274	CCDS65|CCDS66|CCDS67|CCDS30573	O00154	10578051|16103133|16940157	MGI:1917275	RGD:628856		ACOT7	602587
HGNC:15919	ACOT8	acyl-CoA thioesterase 8	protein-coding gene	gene with protein product	Approved	20q13.12	20q13.12	hACTE-III|hTE|PTE-2|NAP1	choloyl-CoA hydrolase|Nef (lentivirus myristoylated factor) associated protein 1	PTE1	peroxisomal acyl-CoA thioesterase|peroxisomal acyl-CoA thioesterase 1	Acyl-CoA thioesterases	41	2001-08-01	2005-09-19	2005-09-19	2015-10-16	10005	ENSG00000101473	OTTHUMG00000033045	uc002xqa.3	AF014404	NM_183386	CCDS13378	O14734	10092594|9153233|16103133|16940157	MGI:2158201	RGD:70368		ACOT8	608123															3.1.2.27
HGNC:17152	ACOT9	acyl-CoA thioesterase 9	protein-coding gene	gene with protein product	Approved	Xp22.11	Xp22.11	CGI-16|MT-ACT48|ACATE2				Acyl-CoA thioesterases	41	2005-09-08			2014-11-19	23597	ENSG00000123130	OTTHUMG00000021257	uc004dap.4	AF132950	NM_012332	CCDS35216|CCDS43924|CCDS83460	Q9Y305	10383425|10810093|16103133|16940157	MGI:1928939	RGD:1359188	Mental Retardation database|http://grenada.lumc.nl/LOVD2/MR/home.php?select_db=ACOT9	ACOT9	300862
HGNC:18156	ACOT11	acyl-CoA thioesterase 11	protein-coding gene	gene with protein product	Approved	1p32.3	01p32.3	STARD14|BFIT|KIAA0707|BFIT1|THEM1	StAR-related lipid transfer (START) domain containing 14	THEA	thioesterase, adipose associated	Acyl-CoA thioesterases|StAR related lipid transfer domain containing	41|759	2002-03-11	2005-09-08	2005-09-08	2014-11-18	26027	ENSG00000162390	OTTHUMG00000009891	uc001cxm.3	AB014607	NM_015547	CCDS592|CCDS593	Q8WXI4	11696000|16103133|16940157	MGI:1913736	RGD:2324815		ACOT11	606803															3.1.2.-
HGNC:24436	ACOT12	acyl-CoA thioesterase 12	protein-coding gene	gene with protein product	Approved	5q14.1	05q14.1	Cach|THEAL|STARD15	StAR-related lipid transfer (START) domain containing 15			Acyl-CoA thioesterases|StAR related lipid transfer domain containing	41|759	2005-09-08			2014-11-18	134526	ENSG00000172497	OTTHUMG00000131305	uc003khl.5	AB078619	NM_130767	CCDS4055	Q8WYK0	16103133|16940157	MGI:1921406	RGD:619752		ACOT12	614315
HGNC:20999	ACOT13	acyl-CoA thioesterase 13	protein-coding gene	gene with protein product	Approved	6p22.3	06p22.3	HT012		THEM2	thioesterase superfamily member 2	Acyl-CoA thioesterases	41	2003-05-02	2009-05-05	2009-05-05	2016-10-05	55856	ENSG00000112304	OTTHUMG00000014359	uc003nek.4	AF220186	NM_018473	CCDS4558|CCDS54972	Q9NPJ3	16934754|19405909	MGI:1914084	RGD:1306513		ACOT13	615652
HGNC:119	ACOX1	acyl-CoA oxidase 1	protein-coding gene	gene with protein product	Approved	17q25.1	17q25.1	PALMCOX	palmitoyl-CoA oxidase		acyl-Coenzyme A oxidase 1, palmitoyl|acyl-CoA oxidase 1, palmitoyl			1994-02-11		2016-06-01	2016-06-01	51	ENSG00000161533	OTTHUMG00000180027	uc002jqe.5	U03254	NM_001185039	CCDS11734|CCDS11735	Q15067	8159712	MGI:1330812	RGD:619757		ACOX1	609751					117738										1.3.3.6
HGNC:120	ACOX2	acyl-CoA oxidase 2	protein-coding gene	gene with protein product	Approved	3p14.3	03p14.3	BRCACOX|BRCOX|THCCox	trihydroxycoprostanoyl-CoA oxidase|3-alpha,7-alpha,12-alpha-trihydroxy-5-beta-cholestanoyl-CoA 24-hydroxylase|branched chain acyl-CoA oxidase		acyl-Coenzyme A oxidase 2, branched chain|acyl-CoA oxidase 2, branched chain			1998-09-17		2016-06-01	2016-06-01	8309	ENSG00000168306	OTTHUMG00000159154	uc003dkl.4	X95190	NM_003500	CCDS33775	Q99424	8943006|9070889	MGI:1934852	RGD:628684		ACOX2	601641					469910										1.17.99.3
HGNC:121	ACOX3	acyl-CoA oxidase 3, pristanoyl	protein-coding gene	gene with protein product	Approved	4p16.1	04p16.1				acyl-Coenzyme A oxidase 3, pristanoyl			1998-09-17		2010-04-30	2016-10-05	8310	ENSG00000087008	OTTHUMG00000090509	uc003glc.5	Y11411	NM_001101667	CCDS3401|CCDS47017	O15254	9271077	MGI:1933156	RGD:69245		ACOX3	603402															1.3.3.6
HGNC:25621	ACOXL	acyl-CoA oxidase like	protein-coding gene	gene with protein product	Approved	2q13	02q13	FLJ11042			acyl-Coenzyme A oxidase-like			2004-02-13		2017-02-20	2017-02-20	55289	ENSG00000153093	OTTHUMG00000131257	uc021vmm.2		NM_018308	CCDS46389	Q9NUZ1		MGI:1921371	RGD:1306814		ACOXL
HGNC:41112	ACOXL-AS1	ACOXL antisense RNA 1	non-coding RNA	RNA, long non-coding	Approved	2q13	02q13							2016-11-11			2016-11-11	400997	ENSG00000204581	OTTHUMG00000153643			NR_122074																									URS000075CC59
HGNC:122	ACP1	acid phosphatase 1	protein-coding gene	gene with protein product	Approved	2p25.3	02p25.3	HAAP|LMW-PTP|LMWPTP	acid phosphatase of erythrocyte|low molecular weight phosphotyrosine protein phosphatase|red cell acid phosphatase		acid phosphatase 1, soluble	Class II Cys-based phosphatases|Acid phosphatases	712|1071	1986-01-01		2017-09-15	2017-09-15	52	ENSG00000143727	OTTHUMG00000086933	uc002qwg.4	M87546	NM_004300	CCDS1639|CCDS1640|CCDS46217	P24666	457131|1587862|8586411	MGI:87881	RGD:2020		ACP1	171500															3.1.3.2
HGNC:123	ACP2	acid phosphatase 2, lysosomal	protein-coding gene	gene with protein product	Approved	11p11.2	11p11.2	LAP	lysosomal acid phosphatase			Acid phosphatases	1071	1986-01-01			2015-08-21	53	ENSG00000134575	OTTHUMG00000166949	uc001nei.3	X15525	NM_001610	CCDS7928|CCDS76402|CCDS76403|CCDS76404	P11117	975882	MGI:87882	RGD:2021		ACP2	171650															3.1.3.2
HGNC:14376	ACP4	acid phosphatase 4	protein-coding gene	gene with protein product	Approved	19q13.33	19q13.33		testicular acid phosphatase	ACPT	acid phosphatase, testicular	Acid phosphatases	1071	2001-07-13	2017-06-23	2017-06-23	2017-06-23	93650	ENSG00000142513	OTTHUMG00000182961	uc002pta.1	AF321918	NM_033068	CCDS12802	Q9BZG2	11414767	MGI:3644563	RGD:1308270			606362
HGNC:124	ACP5	acid phosphatase 5, tartrate resistant	protein-coding gene	gene with protein product	Approved	19p13.2	19p13.2	TRAP|HPAP	tartrate-resistant acid phosphatase|human purple acid phosphatase			Acid phosphatases	1071	1989-02-23			2015-08-21	54	ENSG00000102575	OTTHUMG00000182036	uc002msi.5	X14618	NM_001111034	CCDS12265	P13686	8449511|2338077	MGI:87883	RGD:2022		ACP5	171640					259358										3.1.3.2
HGNC:29609	ACP6	acid phosphatase 6, lysophosphatidic	protein-coding gene	gene with protein product	Approved	1q21.2	01q21.2	LPAP|ACPL1	lysophosphatidic acid phosphatase			Acid phosphatases	1071	2004-07-09			2016-10-05	51205	ENSG00000162836	OTTHUMG00000014019	uc001epr.3	BC009965	NM_016361	CCDS928	Q9NPH0	12010880|10506173	MGI:1931010	RGD:1306336		ACP6	611471					469912
HGNC:33781	ACP7	acid phosphatase 7, tartrate resistant (putative)	protein-coding gene	gene with protein product	Approved	19q13.2	19q13.2	FLJ16165|PAPL1|PAPL	purple acid phosphatase long form 1					2015-11-18			2016-11-17	390928	ENSG00000183760	OTTHUMG00000182799			NM_001004318	CCDS33018	Q6ZNF0	16793224	MGI:2142121	RGD:1585399			610490
HGNC:125	ACPP	acid phosphatase, prostate	protein-coding gene	gene with protein product	Approved	3q22.1	03q22.1	ACP3|ACP-3|PAP	prostatic acid phosphatase			Acid phosphatases	1071	1989-05-30			2015-08-21	55	ENSG00000014257	OTTHUMG00000159650	uc010htp.3		NM_001099	CCDS3073|CCDS46916|CCDS77818	P15309	1375464|2842184	MGI:1928480	RGD:2023		ACPP	171790															3.1.3.2
HGNC:126	ACR	acrosin	protein-coding gene	gene with protein product	Approved	22q13.33	22q13.33		preproacrosin|acrosin light and heavy chain prepropeptide					1989-05-19		2012-10-23	2014-11-19	49	ENSG00000100312	OTTHUMG00000150155	uc003bnh.5	CR456366	NM_001097	CCDS14101	P10323	2298447|12398221	MGI:87884	RGD:2024		ACR	102480								S01.223		objectId:2327					3.4.21.10
HGNC:17195	ACRBP	acrosin binding protein	protein-coding gene	gene with protein product	Approved	12p13.31	12p13.31	SP32|OY-TES-1|CT23	proacrosin binding protein sp32|cancer/testis antigen 23					2001-11-19			2009-03-12	84519	ENSG00000111644	OTTHUMG00000168715	uc001qpu.2	AB051833	NM_032489	CCDS8554	Q8NEB7	11248070	MGI:1859515	RGD:1564880		ACRBP	608352
HGNC:127	ACRV1	acrosomal vesicle protein 1	protein-coding gene	gene with protein product	Approved	11q24.2	11q24.2	SPACA2|SP-10|D11S4365	sperm protein 10					1991-06-07			2014-11-19	56	ENSG00000134940	OTTHUMG00000165854	uc001qcs.4	AK223335	NM_001612	CCDS8460|CCDS8461|CCDS44759|CCDS44761	P26436	1693291|8288254	MGI:104590	RGD:620153		ACRV1	102525
HGNC:29567	ACSBG1	acyl-CoA synthetase bubblegum family member 1	protein-coding gene	gene with protein product	Approved	15q25.1	15q25.1	BGM|FLJ30320|MGC14352|BG1|KIAA0631|hBG1|hsBG	bubblegum|very long-chain acyl-CoA synthetase|lipidosin			Acyl-CoA synthetase family	40	2005-09-08			2016-10-05	23205	ENSG00000103740	OTTHUMG00000143734	uc002bdh.4	AB014531	NM_015162	CCDS10298	Q96GR2	9734811|10954726	MGI:2385656	RGD:708557		ACSBG1	614362
HGNC:24174	ACSBG2	acyl-CoA synthetase bubblegum family member 2	protein-coding gene	gene with protein product	Approved	19p13.3	19p13.3	BGR|PRTD-NY3|DKFZp434K1635	bubblegum related protein			Acyl-CoA synthetase family	40	2005-09-08			2015-08-26	81616	ENSG00000130377	OTTHUMG00000180754	uc002mef.3		NM_030924	CCDS12159|CCDS74269|CCDS82282	Q5FVE4	11230166	MGI:3587728	RGD:1588580		ACSBG2	614363
HGNC:26101	ACSF2	acyl-CoA synthetase family member 2	protein-coding gene	gene with protein product	Approved	17q21.33	17q21.33	FLJ20920|ACSMW				Acyl-CoA synthetase family	40	2007-10-17			2015-08-26	80221	ENSG00000167107	OTTHUMG00000162128	uc002iqu.4	AK024573|BC012053	NM_025149	CCDS11567|CCDS74103|CCDS74104|CCDS74105	Q96CM8	17762044	MGI:2388287	RGD:1562656		ACSF2	610465
HGNC:27288	ACSF3	acyl-CoA synthetase family member 3	protein-coding gene	gene with protein product	Approved	16q24.3	16q24.3		malonyl-CoA synthetase			Acyl-CoA synthetase family	40	2007-10-17			2015-08-26	197322	ENSG00000176715	OTTHUMG00000138044	uc021tmq.2	AK075499	NM_174917	CCDS10974|CCDS73926	Q4G176	17762044|21846720	MGI:2182591	RGD:1586037		ACSF3	614245					289511
HGNC:3569	ACSL1	acyl-CoA synthetase long chain family member 1	protein-coding gene	gene with protein product	Approved	4q35.1	04q35.1	LACS2|LACS|ACS1|LACS1|FACL1	lignoceroyl-CoA synthase|long-chain fatty-acid-coenzyme A ligase 1	FACL2	fatty-acid-Coenzyme A ligase, long-chain 2	Acyl-CoA synthetase family	40	1991-08-08	2004-02-20	2017-06-13	2017-06-13	2180	ENSG00000151726	OTTHUMG00000160547	uc063biw.1	BC026290	NM_001995	CCDS3839|CCDS68825|CCDS68826|CCDS75213	P33121	2341402|1531127	MGI:102797	RGD:2015		ACSL1	152425															6.2.1.3
HGNC:3570	ACSL3	acyl-CoA synthetase long chain family member 3	protein-coding gene	gene with protein product	Approved	2q36.1	02q36.1	ACS3|PRO2194		FACL3	fatty-acid-Coenzyme A ligase, long-chain 3	Acyl-CoA synthetase family	40	1997-04-25	2004-02-20	2017-06-13	2017-06-13	2181	ENSG00000123983	OTTHUMG00000133160	uc002vni.4	D89053	NM_004457	CCDS2455	O95573		MGI:1921455	RGD:70552		ACSL3	602371
HGNC:3571	ACSL4	acyl-CoA synthetase long chain family member 4	protein-coding gene	gene with protein product	Approved	Xq23	Xq23	ACS4|LACS4	lignoceroyl-CoA synthase| long-chain fatty-acid-Coenzyme A ligase 4	FACL4|MRX63|MRX68	fatty-acid-Coenzyme A ligase, long-chain 4|mental retardation, X-linked 63|mental retardation, X-linked 68	Acyl-CoA synthetase family|X-linked mental retardation	40|103	1997-05-09	2004-02-20	2017-06-13	2017-06-13	2182	ENSG00000068366	OTTHUMG00000022190	uc004eoi.3	BC034959	NM_004458	CCDS14548|CCDS14549	O60488	9480748|12949969	MGI:1354713	RGD:69401	Mental Retardation database|http://grenada.lumc.nl/LOVD2/MR/home.php?select_db=ACSL4	ACSL4	300157					117743
HGNC:16526	ACSL5	acyl-CoA synthetase long chain family member 5	protein-coding gene	gene with protein product	Approved	10q25.2	10q25.2	ACS5|ACS2	FACL5 for fatty acid coenzyme A ligase 5|long-chain acyl-CoA synthetase 5|long-chain fatty acid coenzyme A ligase 5|fatty-acid-Coenzyme A ligase, long-chain 5	FACL5	fatty-acid-Coenzyme A ligase, long-chain 5	Acyl-CoA synthetase family	40	2001-09-14	2004-02-20	2017-06-13	2017-06-13	51703	ENSG00000197142	OTTHUMG00000019060	uc001kzs.4	AB033899	NM_016234	CCDS7572|CCDS7573	Q9ULC5	11127823	MGI:1919129	RGD:69402		ACSL5	605677
HGNC:16496	ACSL6	acyl-CoA synthetase long chain family member 6	protein-coding gene	gene with protein product	Approved	5q31.1	05q31.1	KIAA0837|ACS2|LACS5|LACS2		FACL6	fatty-acid-Coenzyme A ligase, long-chain 6	Acyl-CoA synthetase family	40	2001-09-14	2004-02-20	2017-06-13	2017-06-13	23305	ENSG00000164398	OTTHUMG00000150692	uc063gss.1	AB020644	NM_015256	CCDS34228|CCDS34229|CCDS56381|CCDS56382|CCDS56383	Q9UKU0	10502316|10548543	MGI:894291	RGD:69403		ACSL6	604443
HGNC:18049	ACSM1	acyl-CoA synthetase medium chain family member 1	protein-coding gene	gene with protein product	Approved	16p12.3	16p12.3	MACS1		BUCS1	butyryl Coenzyme A synthetase 1	Acyl-CoA synthetase family	40	2002-03-22	2005-09-08	2017-06-13	2017-06-13	116285	ENSG00000166743	OTTHUMG00000131550	uc010bwg.2	AB059429	NM_052956	CCDS10587	Q08AH1	11470804|12654705	MGI:2152200	RGD:1306813		ACSM1	614357															6.2.1.2
HGNC:32017	ACSM2A	acyl-CoA synthetase medium chain family member 2A	protein-coding gene	gene with protein product	Approved	16p12.3	16p12.3	A-923A4.1|MGC150530		ACSM2	acyl-CoA synthetase medium-chain family member 2	Acyl-CoA synthetase family	40	2007-06-20		2017-06-13	2017-06-13	123876	ENSG00000183747	OTTHUMG00000177401	uc002dhg.5	AK091878|AK096039	NM_001010845	CCDS32401|CCDS76838	Q08AH3		MGI:2385289	RGD:708383		ACSM2A	614358
HGNC:30931	ACSM2B	acyl-CoA synthetase medium chain family member 2B	protein-coding gene	gene with protein product	Approved	16p12.3	16p12.3	HXMA|HYST1046	xenobiotic/medium chain fatty acid:CoA ligase	ACSM2	acyl-CoA synthetase medium-chain family member 2	Acyl-CoA synthetase family	40	2005-09-08	2007-06-20	2017-06-13	2017-06-13	348158	ENSG00000066813	OTTHUMG00000131555	uc002dhk.5	AY160217	NM_182617	CCDS10586	Q68CK6	12616642	MGI:2385289			ACSM2B	614359
HGNC:10522	ACSM3	acyl-CoA synthetase medium chain family member 3	protein-coding gene	gene with protein product	Approved	16p12.3	16p12.3	SA		SAH	SA (rat hypertension-associated) homolog|SA hypertension-associated homolog (rat)	Acyl-CoA synthetase family	40	1994-08-23	2005-09-08	2017-06-13	2017-06-13	6296	ENSG00000005187	OTTHUMG00000131552	uc002dhr.4	D16350	NM_005622	CCDS10589|CCDS45435	Q53FZ2	7843754|7907320|11470804	MGI:99538	RGD:62086		ACSM3	145505
HGNC:32016	ACSM4	acyl-CoA synthetase medium chain family member 4	protein-coding gene	gene with protein product	Approved	12p13.31	12p13.31		similar to olfactory specific medium-chain acyl CoA synthetase			Acyl-CoA synthetase family	40	2007-10-17		2017-06-13	2017-06-13	341392	ENSG00000215009	OTTHUMG00000154975	uc001qsx.2		NM_001080454	CCDS44825	P0C7M7	17762044	MGI:2681844	RGD:727928		ACSM4	614360
HGNC:26060	ACSM5	acyl-CoA synthetase medium chain family member 5	protein-coding gene	gene with protein product	Approved	16p12.3	16p12.3	FLJ20581				Acyl-CoA synthetase family	40	2007-10-17		2017-06-13	2017-06-13	54988	ENSG00000183549	OTTHUMG00000131551	uc002dhe.4		NM_017888	CCDS10585|CCDS81954	Q6NUN0	17762044	MGI:2444086	RGD:1309578		ACSM5	614361
HGNC:51295	ACSM5P1	acyl-CoA synthetase medium chain family member 5 pseudogene 1	pseudogene	pseudogene	Approved	16p12.3	16p12.3							2014-09-24		2017-07-24	2017-07-24	100421779	ENSG00000260762	OTTHUMG00000177228			NG_026352
HGNC:31665	ACSM6	acyl-CoA synthetase medium chain family member 6	protein-coding gene	gene with protein product	Approved	10q23.33	10q23.33	bA310E22.3		C10orf129	chromosome 10 open reading frame 129			2004-05-27	2014-05-29	2017-06-13	2017-06-13	142827	ENSG00000173124	OTTHUMG00000018808			NM_207321	CCDS7440	Q6P461	23884467
HGNC:16091	ACSS1	acyl-CoA synthetase short chain family member 1	protein-coding gene	gene with protein product	Approved	20p11.21	20p11.21	dJ568C11.3|AceCS2L|MGC33843		ACAS2L	acetyl-Coenzyme A synthetase 2 (AMP forming)-like	Acyl-CoA synthetase family	40	2001-07-17	2005-09-08	2017-06-13	2017-06-13	84532	ENSG00000154930	OTTHUMG00000032112	uc061vwl.1		NM_032501	CCDS13167|CCDS58764|CCDS58765	Q9NUB1		MGI:1915988	RGD:1306246		ACSS1	614355															6.2.1.1
HGNC:15814	ACSS2	acyl-CoA synthetase short chain family member 2	protein-coding gene	gene with protein product	Approved	20q11.22	20q11.22	ACS|ACSA|AceCS|dJ1161H23.1		ACAS2	acetyl-Coenzyme A synthetase 2 (ADP forming)	Acyl-CoA synthetase family	40	2001-09-17	2005-09-08	2017-06-13	2017-06-13	55902	ENSG00000131069	OTTHUMG00000032317	uc002xbd.3	AF263614	NM_018677	CCDS13243|CCDS42868	Q9NR19	10843999	MGI:1890410	RGD:1305489		ACSS2	605832															6.2.1.1
HGNC:24723	ACSS3	acyl-CoA synthetase short chain family member 3	protein-coding gene	gene with protein product	Approved	12q21.31	12q21.31	FLJ21963				Acyl-CoA synthetase family	40	2007-10-17		2017-06-13	2017-06-13	79611	ENSG00000111058	OTTHUMG00000170179	uc001szl.2		NM_024560	CCDS9022|CCDS81716	Q9H6R3	17762044	MGI:2685720	RGD:1307051		ACSS3	614356
HGNC:129	ACTA1	actin, alpha 1, skeletal muscle	protein-coding gene	gene with protein product	Approved	1q42.13	01q42.13	NEM3	nemaline myopathy type 3	ACTA		Actins	929	1986-01-01			2017-03-24	58	ENSG00000143632	OTTHUMG00000038006	uc001htm.4	J00068	NM_001100	CCDS1578	P68133	10072583|6865942	MGI:87902	RGD:2025	Leiden Muscular Dystrophy pages|http://www.dmd.nl/nmdb2/home.php?select_db=ACTA1|LRG_429|http://www.lrg-sequence.org/LRG/LRG_429	ACTA1	102610					117750
HGNC:130	ACTA2	actin, alpha 2, smooth muscle, aorta	protein-coding gene	gene with protein product	Approved	10q23.31	10q23.31	ACTSA				Actins	929	1989-12-07			2017-03-24	59	ENSG00000107796	OTTHUMG00000018700	uc001kfq.4	X13839	NM_001613	CCDS7392	P62736	2398629	MGI:87909	RGD:621676	LRG_781|http://www.lrg-sequence.org/LRG/LRG_781	ACTA2	102620					138831
HGNC:45169	ACTA2-AS1	ACTA2 antisense RNA 1	non-coding RNA	RNA, long non-coding	Approved	10q23.31	10q23.31	uc001kfo.1|ZXF1						2013-03-01			2017-01-18	100132116	ENSG00000180139	OTTHUMG00000018703	uc001kfo.2	AK093340|AX748062	NR_125373			24721325|2808873																						URS00007E505A
HGNC:132	ACTB	actin beta	protein-coding gene	gene with protein product	Approved	7p22.1	07p22.1					Actins	929	1986-01-01		2016-06-09	2017-03-24	60	ENSG00000075624	OTTHUMG00000023268	uc003sot.5	M28424	NM_001101	CCDS5341	P60709	1505215	MGI:87904	RGD:628837	LRG_132|http://www.lrg-sequence.org/LRG/LRG_132	ACTB	102630					159893
HGNC:17780	ACTBL2	actin, beta like 2	protein-coding gene	gene with protein product	Approved	5q11.2	05q11.2	DKFZp686D0972			actin, beta-like 2			2005-04-08		2016-06-08	2016-06-08	345651	ENSG00000169067	OTTHUMG00000162330	uc003jrm.3		NM_001017992	CCDS34163	Q562R1		MGI:2444552	RGD:1309504		ACTBL2	614835
HGNC:134	ACTBP1	actin, beta pseudogene 1	pseudogene	pseudogene	Approved	Xp11.3	Xp11.3							1986-01-01			2014-11-19	643309	ENSG00000229145	OTTHUMG00000021415			NG_022596														PGOHUM00000241261
HGNC:135	ACTBP2	actin, beta pseudogene 2	pseudogene	pseudogene	Approved	5q14.1	05q14.1							1986-01-01			2014-11-19	62	ENSG00000213763	OTTHUMG00000162641			NG_003019			3837182											PGOHUM00000235667
HGNC:136	ACTBP3	actin, beta pseudogene 3	pseudogene	pseudogene	Approved	18q21.33	18q21.33							1986-01-01			2014-11-19	63					NG_016990			3837182
HGNC:137	ACTBP4	actin, beta pseudogene 4	pseudogene	pseudogene	Approved	5q23.3	05q23.3							1986-01-01			2014-11-19	64					NG_003020			3837182											PGOHUM00000235394
HGNC:138	ACTBP5	entry withdrawn	withdrawn	withdrawn	Entry Withdrawn												2010-04-23
HGNC:139	ACTBP6	actin, beta pseudogene 6	pseudogene	pseudogene	Approved	8q21.2	08q21.2							1988-08-16			2015-01-19	66	ENSG00000203413	OTTHUMG00000164632			NG_008793														PGOHUM00000303609
HGNC:140	ACTBP7	actin, beta pseudogene 7	pseudogene	pseudogene	Approved	15q15.3	15q15.3							1995-12-13			2015-01-19	67	ENSG00000185607	OTTHUMG00000060473		V00479	NG_002724			6296793|6571702											PGOHUM00000292935
HGNC:141	ACTBP8	actin, beta pseudogene 8	pseudogene	pseudogene	Approved	6q15	06q15	ACTBP2						1995-12-13			2014-11-19	68	ENSG00000220267	OTTHUMG00000015186		V00481	NG_000840			6296793											PGOHUM00000243288
HGNC:142	ACTBP9	actin, beta pseudogene 9	pseudogene	pseudogene	Approved	18q21.33	18q21.33							1995-12-13			2015-01-19	69	ENSG00000266920	OTTHUMG00000180164		D50604	NG_003162			8941379											PGOHUM00000235085
HGNC:31819	ACTBP10	actin, beta pseudogene 10	pseudogene	pseudogene	Approved	14q11.2	14q11.2							2004-09-07			2014-11-19	446207					NG_032756
HGNC:33971	ACTBP11	actin, beta pseudogene 11	pseudogene	pseudogene	Approved	1q41	01q41							2008-01-31			2015-01-19	644220	ENSG00000188460	OTTHUMG00000037470			NG_007577														PGOHUM00000296067
HGNC:150	ACTBP12	actin, beta pseudogene 12	pseudogene	pseudogene	Approved	1p22.1	01p22.1			ACTGP5	actin, gamma pseudogene 5			1995-12-18	2009-12-16	2009-12-16	2015-01-19	100462767	ENSG00000233125	OTTHUMG00000010284			NG_026958														PGOHUM00000295746
HGNC:44626	ACTBP13	actin, beta pseudogene 13	pseudogene	pseudogene	Approved	3p21.31	03p21.31							2012-11-21			2012-11-21	389120	ENSG00000234667	OTTHUMG00000154689			NG_028183														PGOHUM00000237624
HGNC:45086	ACTBP14	actin, beta pseudogene 14	pseudogene	pseudogene	Approved	10q22.1	10q22.1							2013-02-08			2015-01-19	389976	ENSG00000229001	OTTHUMG00000018365			NG_022182														PGOHUM00000290195
HGNC:143	ACTC1	actin, alpha, cardiac muscle 1	protein-coding gene	gene with protein product	Approved	15q14	15q14	CMD1R		ACTC	actin, alpha, cardiac muscle	Actins	929	1986-01-01	2006-08-24	2006-08-24	2017-03-24	70	ENSG00000159251	OTTHUMG00000129675	uc001ziu.2	BC009978	NM_005159	CCDS10041	P68032	1639426	MGI:87905	RGD:2026	LRG_388|http://www.lrg-sequence.org/LRG/LRG_388	ACTC1	102540					117753
HGNC:144	ACTG1	actin gamma 1	protein-coding gene	gene with protein product	Approved	17q25.3	17q25.3			ACTG|DFNA20|DFNA26	deafness, autosomal dominant 20|deafness, autosomal dominant 26	Actins|Deafness associated genes	929|1152	1988-06-27		2015-01-19	2016-02-26	71	ENSG00000184009	OTTHUMG00000177955	uc002kal.3		NM_001614	CCDS11782	P63261	14684684	MGI:87906	RGD:1304556		ACTG1	102560					166815
HGNC:146	ACTG1P1	actin gamma 1 pseudogene 1	pseudogene	pseudogene	Approved	3q23	03q23			ACTGP1|ACT1GP1	actin, gamma pseudogene 1			1988-08-16	2009-12-11	2015-01-19	2015-01-19	73	ENSG00000178631	OTTHUMG00000150294		D50658	NG_001068														PGOHUM00000299613
HGNC:147	ACTG1P2	actin gamma 1 pseudogene 2	pseudogene	pseudogene	Approved	Yq11.222	Yq11.222			ACTL2|ACTGP2	actin, gamma pseudogene 2			1988-08-16	2009-12-14	2015-01-19	2015-01-19	74	ENSG00000229129	OTTHUMG00000041662			NG_004636														PGOHUM00000305494
HGNC:148	ACTG1P3	actin gamma 1 pseudogene 3	pseudogene	pseudogene	Approved	20p13	20p13			ACTGP3	actin, gamma pseudogene 3			1995-09-20	2009-12-14	2015-01-19	2015-01-19	75	ENSG00000215388	OTTHUMG00000031654		AF196978	NG_000842			8941379											PGOHUM00000297037
HGNC:149	ACTG1P4	actin gamma 1 pseudogene 4	pseudogene	pseudogene	Approved	1p21.1	01p21.1			ACTGP4	actin, gamma pseudogene 4			1995-12-18	2009-12-15	2015-01-19	2016-10-05	648740	ENSG00000236085	OTTHUMG00000011022			NR_024438			1692956											PGOHUM00000296428
HGNC:151	ACTG1P6	actin gamma 1 pseudogene 6	pseudogene	pseudogene	Approved	1p21	01p21			ACTGP6	actin, gamma pseudogene 6			1995-12-18	2009-12-16	2015-01-19	2015-01-19	78								1692956
HGNC:152	ACTG1P7	actin gamma 1 pseudogene 7	pseudogene	pseudogene	Approved	1p21	01p21			ACTGP7	actin, gamma pseudogene 7			1995-12-18	2009-12-16	2015-01-19	2015-01-19	79								1692956
HGNC:153	ACTG1P8	actin gamma 1 pseudogene 8	pseudogene	pseudogene	Approved	1p21	01p21			ACTGP8	actin, gamma pseudogene 8			1995-12-18	2009-12-16	2015-01-19	2015-01-19	80								1692956
HGNC:154	ACTG1P9	actin gamma 1 pseudogene 9	pseudogene	pseudogene	Approved	6p12.3	06p12.3			ACTGP9	actin, gamma pseudogene 9			1996-07-15	2009-12-15	2015-01-19	2015-01-19	82	ENSG00000229349	OTTHUMG00000014780		D50659	NG_001069														PGOHUM00000301804
HGNC:155	ACTG1P10	actin gamma 1 pseudogene 10	pseudogene	pseudogene	Approved	Xp11.22	Xp11.22			ACTL1|ACTGP10	actin-like 1|actin, gamma pseudogene 10			1986-01-01	2009-12-15	2015-01-19	2015-01-19	83	ENSG00000231340	OTTHUMG00000021601		AL139396	NG_003039			6592095											PGOHUM00000304636
HGNC:37651	ACTG1P11	actin gamma 1 pseudogene 11	pseudogene	pseudogene	Approved	Yq11.222	Yq11.222							2009-12-16		2015-01-19	2015-01-19	414754	ENSG00000229465	OTTHUMG00000041957			NG_004636														PGOHUM00000305682
HGNC:44496	ACTG1P12	actin gamma 1 pseudogene 12	pseudogene	pseudogene	Approved	3p25.2	03p25.2							2012-11-12		2015-01-19	2015-01-19	100418921	ENSG00000226642	OTTHUMG00000155334			NG_011728														PGOHUM00000299346
HGNC:49058	ACTG1P13	actin gamma 1 pseudogene 13	pseudogene	pseudogene	Approved	3q12.1	03q12.1							2013-08-19		2015-01-19	2015-03-10	100418920	ENSG00000241305	OTTHUMG00000159398			NG_025603														PGOHUM00000299101
HGNC:49751	ACTG1P14	actin gamma 1 pseudogene 14	pseudogene	pseudogene	Approved	9p24.1	09p24.1							2014-02-13		2015-01-19	2015-01-19	100418910	ENSG00000230581	OTTHUMG00000019534			NG_023870														PGOHUM00000304104
HGNC:51495	ACTG1P15	actin gamma 1 pseudogene 15	pseudogene	pseudogene	Approved	15q14	15q14							2015-01-19			2015-01-19	100418951	ENSG00000259904	OTTHUMG00000173385			NG_025296														PGOHUM00000292902
HGNC:51496	ACTG1P16	actin gamma 1 pseudogene 16	pseudogene	pseudogene	Approved	16q12.1	16q12.1							2015-01-19			2015-01-19	100418960	ENSG00000260298	OTTHUMG00000173450			NG_026370														PGOHUM00000293608
HGNC:51497	ACTG1P17	actin gamma 1 pseudogene 17	pseudogene	pseudogene	Approved	15q25.2	15q25.2							2015-01-19			2015-01-22	283693	ENSG00000259315	OTTHUMG00000172407			NR_036446														PGOHUM00000293043
HGNC:51498	ACTG1P18	actin gamma 1 pseudogene 18	pseudogene	pseudogene	Approved	6q16.3	06q16.3							2015-01-19			2015-01-19	100418924	ENSG00000218475	OTTHUMG00000015280			NG_009224														PGOHUM00000301490
HGNC:51499	ACTG1P19	actin gamma 1 pseudogene 19	pseudogene	pseudogene	Approved	9q31.1	09q31.1							2015-01-19			2015-01-19	644160	ENSG00000237999	OTTHUMG00000020369			NG_021670														PGOHUM00000304420
HGNC:51500	ACTG1P20	actin gamma 1 pseudogene 20	pseudogene	pseudogene	Approved	1p36.11	01p36.11							2015-01-19			2015-01-19	644961	ENSG00000241547	OTTHUMG00000004411			NR_033926														PGOHUM00000296261
HGNC:51501	ACTG1P21	actin gamma 1 pseudogene 21	pseudogene	pseudogene	Approved	1p31.1	01p31.1							2015-01-19			2015-01-19	100131291	ENSG00000232672	OTTHUMG00000039957			NG_022723														PGOHUM00000295723
HGNC:51502	ACTG1P22	actin gamma 1 pseudogene 22	pseudogene	pseudogene	Approved	2p16.1	02p16.1							2015-01-19			2015-01-19	100131953	ENSG00000271615	OTTHUMG00000184337			NG_021565														PGOHUM00000298443
HGNC:51503	ACTG1P23	actin gamma 1 pseudogene 23	pseudogene	pseudogene	Approved	3q26.31	03q26.31							2015-01-19			2015-01-19	442097	ENSG00000230362	OTTHUMG00000157141			NG_022227														PGOHUM00000299277
HGNC:49661	ACTG1P24	actin gamma 1 pseudogene 24	pseudogene	pseudogene	Approved	17p11.2	17p11.2			POTENP	POTE ankyrin domain family, member N, pseudogene			2014-01-30	2015-01-26	2015-01-26	2015-01-26	441783	ENSG00000226359	OTTHUMG00000059280			NG_022456														PGOHUM00000237244
HGNC:145	ACTG2	actin, gamma 2, smooth muscle, enteric	protein-coding gene	gene with protein product	Approved	2p13.1	02p13.1	ACTSG		ACTL3|ACTA3		Actins	929	1989-12-07			2015-08-26	72	ENSG00000163017	OTTHUMG00000129813	uc002sjw.4		NM_001615	CCDS1930|CCDS56124	P63267	1710027|1673027	MGI:104589	RGD:2027		ACTG2	102545					320793
HGNC:158	ACTL4	entry withdrawn	withdrawn	withdrawn	Entry Withdrawn												2013-03-13
HGNC:159	ACTL5	entry withdrawn	withdrawn	withdrawn	Entry Withdrawn												2010-05-19
HGNC:24124	ACTL6A	actin like 6A	protein-coding gene	gene with protein product	Approved	3q26.33	03q26.33	Actl6|BAF53A|Arp4|Baf53a|INO80K	BAF complex 53 kDa subunit|BRG1-associated factor|actin-related protein 4|INO80 complex subunit K			INO80 complex |SRCAP complex|Actin related proteins	595|1329|1436	2004-07-12		2015-11-17	2015-11-17	86	ENSG00000136518	OTTHUMG00000157782	uc003fjw.4	AK098691	NM_004301	CCDS3231|CCDS43174	O96019	9845365|10380635	MGI:1861453	RGD:1307747		ACTL6A	604958
HGNC:160	ACTL6B	actin like 6B	protein-coding gene	gene with protein product	Approved	7q22.1	07q22.1	BAF53B		ACTL6	actin-like 6	Actin related proteins	1436	1998-06-01	2004-07-14	2015-11-17	2016-10-05	51412	ENSG00000077080	OTTHUMG00000159661	uc003uvy.4	AB015906	NM_016188	CCDS5702	O94805	9799793	MGI:1933548	RGD:1307763		ACTL6B	612458
HGNC:161	ACTL7A	actin like 7A	protein-coding gene	gene with protein product	Approved	9q31.3	09q31.3					Actin related proteins	1436	1999-07-14		2015-11-17	2016-10-05	10881	ENSG00000187003	OTTHUMG00000020461	uc004bdj.3	BC014610	NM_006687	CCDS6772	Q9Y615	10373328	MGI:1343051	RGD:1304697		ACTL7A	604303
HGNC:162	ACTL7B	actin like 7B	protein-coding gene	gene with protein product	Approved	9q31.3	09q31.3	Tact1				Actin related proteins	1436	1999-07-14		2015-11-17	2016-10-05	10880	ENSG00000148156	OTTHUMG00000020462	uc004bdi.4	BC033789	NM_006686	CCDS6771	Q9Y614	10373328|12907721	MGI:1343053	RGD:1305655		ACTL7B	604304
HGNC:24018	ACTL8	actin like 8	protein-coding gene	gene with protein product	Approved	1p36.13	01p36.13	CT57	cancer/testis antigen 57			Actin related proteins	1436	2005-05-19		2015-11-17	2015-11-17	81569	ENSG00000117148	OTTHUMG00000002512	uc001bat.3	AK057339	NM_030812	CCDS183	Q9H568					ACTL8
HGNC:28494	ACTL9	actin like 9	protein-coding gene	gene with protein product	Approved	19p13.2	19p13.2	MGC33407				Actin related proteins	1436	2009-05-15		2015-11-17	2015-11-17	284382	ENSG00000181786	OTTHUMG00000182194	uc032hly.2		NM_178525	CCDS12207	Q8TC94		MGI:1916731	RGD:1306886		ACTL9
HGNC:16127	ACTL10	actin like 10	protein-coding gene	gene with protein product	Approved	20q11.22	20q11.22			C20orf134	chromosome 20 open reading frame 134	Actin related proteins	1436	2001-07-17	2011-11-24	2015-11-17	2015-11-17	170487	ENSG00000182584	OTTHUMG00000032262	uc002wzt.3	AL121906	NM_001024675	CCDS33463	Q5JWF8		MGI:1917612	RGD:6491130
HGNC:163	ACTN1	actinin alpha 1	protein-coding gene	gene with protein product	Approved	14q24.1	14q24.1					Actinins	1112	1990-08-21		2016-01-18	2017-03-24	87	ENSG00000072110	OTTHUMG00000171386	uc001xkl.4	M95178	NM_001102	CCDS9792|CCDS45129|CCDS45130	P12814	2349951	MGI:2137706	RGD:70907	LRG_886|http://www.lrg-sequence.org/LRG/LRG_886	ACTN1	102575					330666
HGNC:20131	ACTN1-AS1	ACTN1 antisense RNA 1	non-coding RNA	RNA, long non-coding	Approved	14q24.1	14q24.1			C14orf84	chromosome 14 open reading frame 84|ACTN1 antisense RNA 1 (non-protein coding)			2002-12-18	2011-11-30	2012-08-15	2012-10-12	161159	ENSG00000259062	OTTHUMG00000171698	uc031qpf.1	DB029126|AI147349	NR_073422																									URS00001D1FF7
HGNC:164	ACTN2	actinin alpha 2	protein-coding gene	gene with protein product	Approved	1q43	01q43					Actinins	1112	1991-07-16		2016-01-18	2017-03-24	88	ENSG00000077522	OTTHUMG00000040059	uc001hyf.4	BC047901	NM_001103	CCDS1613|CCDS60455|CCDS73053	P35609	1339456	MGI:109192	RGD:1308097	LRG_436|http://www.lrg-sequence.org/LRG/LRG_436	ACTN2	102573					159192
HGNC:165	ACTN3	actinin alpha 3 (gene/pseudogene)	protein-coding gene	gene with protein product	Approved	11q13.2	11q13.2				actinin, alpha 3	Actinins	1112	1991-07-16		2016-01-18	2016-01-18	89	ENSG00000248746	OTTHUMG00000160815	uc021qlz.4	M86407	NM_001104	CCDS76439	Q08043	1339456	MGI:99678	RGD:621792		ACTN3	102574
HGNC:166	ACTN4	actinin alpha 4	protein-coding gene	gene with protein product	Approved	19q13.2	19q13.2			FSGS1	focal segmental glomerulosclerosis 1	Actinins	1112	1992-03-26		2016-01-18	2016-10-05	81	ENSG00000130402	OTTHUMG00000137382	uc002oja.3	D89980	NM_001322033	CCDS12518	O43707	9461087|10700177	MGI:1890773	RGD:61816		ACTN4	604638					117757
HGNC:44028	ACTN4P1	actinin alpha 4 pseudogene 1	pseudogene	pseudogene	Approved	4q26	04q26							2012-05-28		2016-01-18	2016-01-18	344978	ENSG00000213493	OTTHUMG00000161135			NG_022074														PGOHUM00000246045
HGNC:44032	ACTN4P2	actinin alpha 4 pseudogene 2	pseudogene	pseudogene	Approved	1p34.3	01p34.3							2012-05-28		2016-01-18	2016-01-18	391026	ENSG00000214141	OTTHUMG00000004315																	PGOHUM00000244676
HGNC:51621	ACTP1	actin family pseudogene 1	pseudogene	pseudogene	Approved	2q12.3	02q12.3							2015-03-26			2015-03-26	106480335	ENSG00000229890	OTTHUMG00000153365			NG_044542														PGOHUM00000298612
HGNC:167	ACTR1A	ARP1 actin related protein 1 homolog A	protein-coding gene	gene with protein product	Approved	10q24.32	10q24.32	ARP1|Arp1A	centractin alpha		ARP1 (actin-related protein 1, yeast) homolog A (centractin alpha)|ARP1 actin-related protein 1 homolog A, centractin alpha	Actin related proteins	1436	1999-05-17		2017-04-28	2017-04-28	10121	ENSG00000138107	OTTHUMG00000018956	uc001kvv.4	X82206	NM_005736	CCDS7536	P61163	1528266	MGI:1858964	RGD:1307025		ACTR1A	605143
HGNC:168	ACTR1B	ARP1 actin related protein 1 homolog B	protein-coding gene	gene with protein product	Approved	2q11.2	02q11.2	Arp1B	centractin beta	CTRN2	ARP1 (actin-related protein 1, yeast) homolog B (centractin beta)|ARP1 actin-related protein 1 homolog B, centractin beta	Actin related proteins	1436	1999-05-17		2017-04-28	2017-04-28	10120	ENSG00000115073	OTTHUMG00000130549	uc002syb.3	X82207	NM_005735	CCDS2033	P42025	7696711|10343100	MGI:1917446	RGD:1307380		ACTR1B	605144
HGNC:169	ACTR2	ARP2 actin related protein 2 homolog	protein-coding gene	gene with protein product	Approved	2p14	02p14	ARP2			ARP2 (actin-related protein 2, yeast) homolog|ARP2 actin-related protein 2 homolog (yeast)	Actin related protein 2/3 complex |Actin related proteins	39|1436	1999-05-17		2016-07-13	2016-07-13	10097	ENSG00000138071	OTTHUMG00000129540	uc002sdq.4	AF006082	NM_001005386	CCDS1881|CCDS46307	P61160	9230079	MGI:1913963	RGD:1310826		ACTR2	604221
HGNC:170	ACTR3	ARP3 actin related protein 3 homolog	protein-coding gene	gene with protein product	Approved	2q14.1	02q14.1	ARP3			ARP3 (actin-related protein 3, yeast) homolog|ARP3 actin-related protein 3 homolog (yeast)	Actin related protein 2/3 complex |Actin related proteins	39|1436	1999-05-17		2016-07-13	2016-07-13	10096	ENSG00000115091	OTTHUMG00000153497	uc002tkx.3	AF006083	NM_005721	CCDS33277|CCDS63000	P61158	9230079	MGI:1921367	RGD:71024		ACTR3	604222
HGNC:17256	ACTR3B	ARP3 actin related protein 3 homolog B	protein-coding gene	gene with protein product	Approved	7q36.1-q36.2	07q36.1-q36.2	ARP11|ARP3beta			ARP3 actin-related protein 3 homolog B (yeast)	Actin related proteins	1436	2005-05-19		2016-07-13	2017-06-08	57180	ENSG00000133627	OTTHUMG00000151463	uc003wle.3		NM_020445	CCDS5934|CCDS34782	Q9P1U1	10806390	MGI:2661120	RGD:1565759		ACTR3B
HGNC:37724	ACTR3BP1	ACTR3B pseudogene 1	pseudogene	pseudogene	Approved	Yq11.21	Yq11.21				ARP3 actin-related protein 3 homolog B (yeast) pseudogene 1			2010-02-05		2013-09-12	2015-01-19	643050	ENSG00000270242	OTTHUMG00000185098			NG_005799														PGOHUM00000233948
HGNC:38677	ACTR3BP2	ACTR3B pseudogene 2	pseudogene	pseudogene	Approved	2p11.1	02p11.1	FKSG73			ARP3 actin-related protein 3 homolog B (yeast) pseudogene 2			2010-07-20		2013-09-12	2014-11-19	440888	ENSG00000226481	OTTHUMG00000155085			NR_027714														PGOHUM00000240774
HGNC:38678	ACTR3BP3	ACTR3B pseudogene 3	pseudogene	pseudogene	Approved	16p11.2	16p11.2				ARP3 actin-related protein 3 homolog B (yeast) pseudogene 3			2010-07-20		2013-09-12	2015-01-19	647156	ENSG00000260327	OTTHUMG00000176495			NG_005800														PGOHUM00000248822
HGNC:38681	ACTR3BP4	ACTR3B pseudogene 4	pseudogene	pseudogene	Approved	4q24	04q24				ARP3 actin-related protein 3 homolog B (yeast) pseudogene 4			2010-07-20		2013-09-12	2014-11-19	777774	ENSG00000249283	OTTHUMG00000161015			NG_005802														PGOHUM00000246015
HGNC:38682	ACTR3BP5	ACTR3B pseudogene 5	pseudogene	pseudogene	Approved	10p11.1	10p11.1				ARP3 actin-related protein 3 homolog B (yeast) pseudogene 5			2010-07-20		2013-09-12	2014-11-19	399746	ENSG00000227264	OTTHUMG00000018000			NR_045000														PGOHUM00000238743
HGNC:38683	ACTR3BP6	ACTR3B pseudogene 6	pseudogene	pseudogene	Approved	22q11.1	22q11.1				ARP3 actin-related protein 3 homolog B (yeast) pseudogene 6			2010-07-20		2013-09-12	2014-11-19	644773	ENSG00000226444	OTTHUMG00000140398			NG_005801														PGOHUM00000246380
HGNC:37282	ACTR3C	ARP3 actin related protein 3 homolog C	protein-coding gene	gene with protein product	Approved	7q36.1	07q36.1	ARP11			ARP3 actin-related protein 3 homolog C (yeast)	Actin related proteins	1436	2009-09-23		2017-04-28	2017-04-28	653857	ENSG00000106526	OTTHUMG00000158323	uc003wgu.3		NM_001164458	CCDS47744	Q9C0K3	11162478|14651955
HGNC:31820	ACTR3P1	ACTR3 pseudogene 1	pseudogene	pseudogene	Approved	14q11.2	14q11.2				ARP3 actin-related protein 3 homolog (yeast) pseudogene 1			2004-09-07		2013-09-12	2014-11-19	100288580					NG_023029														PGOHUM00000247736
HGNC:38676	ACTR3P2	ACTR3 pseudogene 2	pseudogene	pseudogene	Approved	Xq13.1	Xq13.1				ARP3 actin-related protein 3 homolog (yeast) pseudogene 2			2010-07-20		2013-09-12	2014-11-19	100129013	ENSG00000232267	OTTHUMG00000021749			NG_022669														PGOHUM00000241828
HGNC:38679	ACTR3P3	ACTR3 pseudogene 3	pseudogene	pseudogene	Approved	3q12.2	03q12.2				ARP3 actin-related protein 3 homolog (yeast) pseudogene 3			2010-07-20		2013-09-12	2014-11-19	100128020	ENSG00000242573	OTTHUMG00000159092			NG_022261														PGOHUM00000238117
HGNC:14671	ACTR5	ARP5 actin related protein 5 homolog	protein-coding gene	gene with protein product	Approved	20q11.23	20q11.23	FLJ12785|Arp5|INO80M	INO80 complex subunit M		ARP5 (actin-related protein 5, yeast) homolog|ARP5 actin-related protein 5 homolog (yeast)	INO80 complex |Actin related proteins	595|1436	2001-06-11		2017-04-28	2017-04-28	79913	ENSG00000101442	OTTHUMG00000032456	uc002xjd.3	AK022847	NM_024855	CCDS13308	Q9H9F9	16230350	MGI:1924748	RGD:1307958		ACTR5
HGNC:24025	ACTR6	ARP6 actin related protein 6 homolog	protein-coding gene	gene with protein product	Approved	12q23.1	12q23.1	ARP6|FLJ13433			ARP6 actin-related protein 6 homolog (yeast)	SRCAP complex|Actin related proteins	1329|1436	2004-03-23		2017-04-28	2017-04-28	64431	ENSG00000075089	OTTHUMG00000170245	uc001thb.3	AF212251	NM_022496	CCDS9074	Q9GZN1	11368909	MGI:1914269	RGD:1304609		ACTR6
HGNC:44210	ACTR6P1	ACTR6 pseudogene 1	pseudogene	pseudogene	Approved	4q25	04q25				ARP6 actin-related protein 6 homolog (yeast) pseudogene 1			2012-07-09		2013-09-12	2013-09-12	100421495	ENSG00000248915	OTTHUMG00000160993			NG_025147														PGOHUM00000261381
HGNC:14672	ACTR8	ARP8 actin related protein 8 homolog	protein-coding gene	gene with protein product	Approved	3p21.1	03p21.1	INO80N	INO80 complex subunit N		ARP8 (actin-related protein 8, yeast) homolog	INO80 complex |Actin related proteins	595|1436	2001-06-11		2017-04-28	2017-04-28	93973	ENSG00000113812	OTTHUMG00000158279	uc003dhd.4		NM_022899	CCDS2875	Q9H981	18163988|16230350	MGI:1860775	RGD:1311878		ACTR8
HGNC:17372	ACTR10	actin related protein 10 homolog	protein-coding gene	gene with protein product	Approved	14q23.1	14q23.1	HARP11|ACTR11|Arp11|Arp10			actin-related protein 10 homolog (S. cerevisiae)	Actin related proteins	1436	2003-01-24		2017-04-28	2017-04-28	55860	ENSG00000131966	OTTHUMG00000171049	uc001xdf.4	AF220190	NM_018477	CCDS32090	Q9NZ32	12857853	MGI:1891654	RGD:1306515		ACTR10
HGNC:24027	ACTRT1	actin related protein T1	protein-coding gene	gene with protein product	Approved	Xq25	Xq25	AIP1|KIAA0705|ARIP1|Arp-T1				Actin related proteins	1436	2005-11-22		2016-03-15	2016-03-15	139741	ENSG00000123165	OTTHUMG00000022359	uc004eum.4	AF440739	NM_138289	CCDS14611	Q8TDG2	12243744	MGI:1920610	RGD:1359559	Mental Retardation database|http://grenada.lumc.nl/LOVD2/MR/home.php?select_db=ACTRT1	ACTRT1	300487
HGNC:24026	ACTRT2	actin related protein T2	protein-coding gene	gene with protein product	Approved	1p36.32	01p36.32	Arp-T2|ARPM2|FLJ25424				Actin related proteins	1436	2005-11-22		2015-12-01	2016-10-05	140625	ENSG00000169717	OTTHUMG00000000562	uc001ajz.4	AF440740|AB057364	NM_080431	CCDS45	Q8TDY3	11750065|12243744	MGI:1920603	RGD:1359657		ACTRT2	608535
HGNC:24022	ACTRT3	actin related protein T3	protein-coding gene	gene with protein product	Approved	3q26.2	03q26.2	ARPM1	actin related protein M1			Actin related proteins	1436	2012-04-10		2016-03-15	2016-10-24	84517	ENSG00000184378	OTTHUMG00000184025	uc003ffs.3	AK055346	NM_032487	CCDS3206	Q9BYD9	11750065|18692047	MGI:1923902	RGD:1561457			608534
HGNC:171	ACVR1	activin A receptor type 1	protein-coding gene	gene with protein product	Approved	2q24.1	02q24.1	SKR1|ALK2|ACVR1A		ACVRLK2	activin A receptor, type I	Type 1 receptor serine/threonine kinases	345	1994-01-10		2016-03-07	2016-10-05	90	ENSG00000115170	OTTHUMG00000131967	uc010fog.3		NM_001105	CCDS2206	Q04771	8397373	MGI:87911	RGD:620200		ACVR1	102576					117759					objectId:1785
HGNC:172	ACVR1B	activin A receptor type 1B	protein-coding gene	gene with protein product	Approved	12q13.13	12q13.13	ALK4|SKR2|ActRIB		ACVRLK4	activin A receptor, type IB	Type 1 receptor serine/threonine kinases	345	1994-12-12		2016-03-07	2016-10-05	91	ENSG00000135503	OTTHUMG00000167920	uc001rzn.4		NM_020328	CCDS44893|CCDS44894|CCDS8816	P36896	8397373	MGI:1338944	RGD:735207		ACVR1B	601300										objectId:1787
HGNC:18123	ACVR1C	activin A receptor type 1C	protein-coding gene	gene with protein product	Approved	2q24.1	02q24.1	ALK7|ACVRLK7			activin A receptor, type IC	Type 1 receptor serine/threonine kinases	345	2003-07-21		2016-03-07	2016-10-05	130399	ENSG00000123612	OTTHUMG00000131964	uc002tzk.5	BC022530	NM_145259	CCDS2205|CCDS46432|CCDS46433|CCDS46434	Q8NER5		MGI:2661081	RGD:621789		ACVR1C	608981										objectId:1790
HGNC:173	ACVR2A	activin A receptor type 2A	protein-coding gene	gene with protein product	Approved	2q22.3-q23.1	02q22.3-q23.1	ACTRII		ACVR2	activin A receptor, type II|activin A receptor, type IIA	Type 2 receptor serine/threonine kinases	346	1993-09-17	2005-05-10	2016-03-07	2017-06-08	92	ENSG00000121989	OTTHUMG00000150603	uc002twh.5		NM_001616	CCDS33301|CCDS63030	P27037	1314589|10702675	MGI:102806	RGD:70911		ACVR2A	102581										objectId:1791
HGNC:174	ACVR2B	activin A receptor type 2B	protein-coding gene	gene with protein product	Approved	3p22.2	03p22.2	ActR-IIB			activin A receptor, type IIB	Type 2 receptor serine/threonine kinases	346	1997-03-19		2016-03-07	2016-10-05	93	ENSG00000114739	OTTHUMG00000131291	uc003cif.4	X77533	NM_001106	CCDS2679	Q13705	8161782|9621519	MGI:87912	RGD:2028		ACVR2B	602730					159918					objectId:1792
HGNC:44161	ACVR2B-AS1	ACVR2B antisense RNA 1	non-coding RNA	RNA, long non-coding	Approved	3p22.2	03p22.2				ACVR2B antisense RNA 1 (non-protein coding)			2012-06-30		2012-08-15	2012-10-12	100128640	ENSG00000229589	OTTHUMG00000156031	uc003cie.2	AK025619	NR_028389																									URS00004374A2
HGNC:175	ACVRL1	activin A receptor like type 1	protein-coding gene	gene with protein product	Approved	12q13.13	12q13.13	HHT2|ALK1|HHT		ACVRLK1|ORW2	activin A receptor type II-like 1|activin A receptor type IL	Type 1 receptor serine/threonine kinases	345	1994-12-12		2016-03-07	2017-03-24	94	ENSG00000139567	OTTHUMG00000169507	uc001rzj.4	L17075	NM_000020	CCDS31804	P37023	8397373|8640225|22718755	MGI:1338946	RGD:2029	Hereditary Hemorrhagic Telangiectasia (HHT) Mutation Database|http://www.hhtmutation.org/|LRG_543|http://www.lrg-sequence.org/LRG/LRG_543	ACVRL1	601284					117764					objectId:1784					2.7.11.30
HGNC:177	ACY1	aminoacylase 1	protein-coding gene	gene with protein product	Approved	3p21.2	03p21.2							1986-01-01			2014-11-19	95	ENSG00000243989	OTTHUMG00000157815	uc003dcp.4	L07548	NM_000666	CCDS2844|CCDS56261|CCDS56262|CCDS56263	Q03154	1707030|6948533	MGI:87913			ACY1	104620					159895			M20.973							3.5.1.14
HGNC:24104	ACY3	aminoacylase 3	protein-coding gene	gene with protein product	Approved	11q13.2	11q13.2	HCBP1|MGC9740|ACY-3	N-acyl-aromatic-L-amino acid amidohydrolase		aspartoacylase (aminoacylase) 3			2004-08-10		2015-03-09	2015-03-09	91703	ENSG00000132744	OTTHUMG00000167283	uc001omq.3	BC008689	NM_080658	CCDS8175	Q96HD9	14656720	MGI:1918920	RGD:1305394		ACY3	614413															3.5.1.114
HGNC:179	ACYP1	acylphosphatase 1	protein-coding gene	gene with protein product	Approved	14q24.3	14q24.3				acylphosphatase 1, erythrocyte (common) type			1998-04-21		2016-02-26	2016-02-26	97	ENSG00000119640	OTTHUMG00000171767	uc001xrg.4	X84194	NM_001107	CCDS9838|CCDS76706	P07311	7796909|9730610	MGI:1913454	RGD:1311327		ACYP1	600875															3.6.1.7
HGNC:180	ACYP2	acylphosphatase 2	protein-coding gene	gene with protein product	Approved	2p16.2	02p16.2				acylphosphatase 2, muscle type			1998-04-21		2016-02-26	2016-02-26	98	ENSG00000170634	OTTHUMG00000129287	uc002rxq.5	X84195	NM_001320586	CCDS1850|CCDS82452	P14621	8268218|25665007	MGI:1922822	RGD:1595836		ACYP2	102595															3.6.1.7
HGNC:185	AD5	Alzheimer disease 5	phenotype	phenotype only	Approved	12p11.23-q13.12	12p11.23-q13.12							2000-07-31			2000-07-31	8081								9333264|10712207					602096
HGNC:186	ADA	adenosine deaminase	protein-coding gene	gene with protein product	Approved	20q13.12	20q13.12					Adenosine deaminase family	1302	1986-01-01			2017-03-24	100	ENSG00000196839	OTTHUMG00000033081	uc002xmj.4	X02994	NM_000022	CCDS13335|CCDS82618	P00813	6198240|6090454	MGI:87916	RGD:2031	ADAbase: Mutation registry for Adenosine Deaminase Deficiency|http://structure.bmc.lu.se/idbase/ADAbase/|LRG_16|http://www.lrg-sequence.org/LRG/LRG_16	ADA	608958					117771					objectId:1230					3.5.4.4
HGNC:1839	ADA2	adenosine deaminase 2	protein-coding gene	gene with protein product	Approved	22q11.1	22q11.1	ADGF		IDGFL|CECR1	cat eye syndrome chromosome region, candidate 1	Adenosine deaminase family	1302	1999-12-09	2017-02-16	2017-02-16	2017-02-16	51816	ENSG00000093072	OTTHUMG00000030726	uc062bga.1	AF190746	NM_001282225	CCDS13742|CCDS13743|CCDS63395|CCDS74809	Q9NZK5	10756095|27663683					607575					396032
HGNC:30713	ADAD1	adenosine deaminase domain containing 1	protein-coding gene	gene with protein product	Approved	4q27	04q27	Tenr			adenosine deaminase domain containing 1 (testis-specific)	Adenosine deaminases acting on RNA	1303	2007-05-31		2015-11-09	2015-11-09	132612	ENSG00000164113	OTTHUMG00000150128	uc003ieo.4	AK057303	NM_139243	CCDS34058|CCDS54800|CCDS54801	Q96M93	7543294|9541871	MGI:103258	RGD:1359309		ADAD1	614130
HGNC:44550	ADAD1P1	adenosine deaminase domain containing 1 pseudogene 1	pseudogene	pseudogene	Approved	3p22.2	03p22.2				adenosine deaminase domain containing 1 (testis-specific) pseudogene 1			2012-11-15		2015-11-24	2015-11-24	100422386					NG_025689														PGOHUM00000237999
HGNC:44552	ADAD1P2	adenosine deaminase domain containing 1 pseudogene 2	pseudogene	pseudogene	Approved	18q21.1	18q21.1				adenosine deaminase domain containing 1 (testis-specific) pseudogene 2			2012-11-15		2015-11-24	2015-11-24	100422407	ENSG00000267511	OTTHUMG00000179830			NG_012925														PGOHUM00000235056
HGNC:30714	ADAD2	adenosine deaminase domain containing 2	protein-coding gene	gene with protein product	Approved	16q24.1	16q24.1	TENRL|FLJ00337				Adenosine deaminases acting on RNA	1303	2007-05-31			2014-11-19	161931	ENSG00000140955	OTTHUMG00000137637	uc002fhr.3	AF447586	NM_139174	CCDS10944|CCDS45536	Q8NCV1		MGI:1923023	RGD:1586236		ADAD2
HGNC:31853	ADAL	adenosine deaminase like	protein-coding gene	gene with protein product	Approved	15q15.3	15q15.3					Adenosine deaminase family	1302	2005-11-15		2016-06-24	2016-10-18	161823	ENSG00000168803	OTTHUMG00000176646	uc059iit.1		NM_001324366	CCDS32214|CCDS53936|CCDS81868	Q6DHV7	16245011|23645737	MGI:1923144	RGD:1359517		ADAL
HGNC:187	ADAM1A	ADAM metallopeptidase domain 1A (pseudogene)	pseudogene	pseudogene	Approved	12q24.12-q24.13	12q24.12-q24.13	FTNAP|PH-30a|Ftna|ADAM1P	fertilin alpha	ADAM1	a disintegrin and metalloproteinase domain 1 (fertilin alpha) pseudogene|ADAM metallopeptidase domain 1, pseudogene|ADAM metallopeptidase domain 1A, pseudogene	ADAM metallopeptidase domain containing	47	1998-12-01	2012-08-22	2014-11-28	2017-06-08	8759	ENSG00000229186	OTTHUMG00000154247		Y09232	NG_001216			9032439	MGI:2429504	RGD:621467											M12.P03
HGNC:44366	ADAM1B	ADAM metallopeptidase domain 1B (pseudogene)	pseudogene	pseudogene	Approved	12q24.13	12q24.13				ADAM metallopeptidase domain 1B, pseudogene	ADAM metallopeptidase domain containing	47	2012-08-22		2014-11-28	2014-11-28	100420505	ENSG00000226469	OTTHUMG00000154246			NG_024129				MGI:2429506										PGOHUM00000291806
HGNC:198	ADAM2	ADAM metallopeptidase domain 2	protein-coding gene	gene with protein product	Approved	8p11.22	08p11.22	PH-30b|PH30|CT15	cancer/testis antigen 15	FTNB	fertilin beta	ADAM metallopeptidase domain containing	47	1996-10-26		2008-07-31	2016-10-05	2515	ENSG00000104755	OTTHUMG00000164041	uc003xnj.5	U52370	NM_001464	CCDS34884|CCDS64882|CCDS64883	Q99965	8702389|9070941	MGI:1340894	RGD:69299		ADAM2	601533								M12.950		objectId:1651
HGNC:209	ADAM3A	ADAM metallopeptidase domain 3A (pseudogene)	pseudogene	pseudogene	Approved	8p11.22	08p11.22	ADAM3|tMDCI		CYRN1	cyritestin 1|a disintegrin and metalloproteinase domain 3a (cyritestin 1)|ADAM metallopeptidase domain 3A, pseudogene|ADAM metallopeptidase domain 3A	ADAM metallopeptidase domain containing	47	1997-04-10		2012-06-11	2014-11-19	1587	ENSG00000197475	OTTHUMG00000154991		X89657	NR_001569			9502432|11439107	MGI:102518												M12.P02
HGNC:210	ADAM3B	ADAM metallopeptidase domain 3B (pseudogene)	pseudogene	pseudogene	Approved	16q12.1	16q12.1		cyritestin 2	CYRN2	a disintegrin and metalloproteinase domain 3b (cyritestin 2)|ADAM metallopeptidase domain 3B (non-functional)	ADAM metallopeptidase domain containing	47	1997-04-10		2012-06-11	2014-11-19	1596	ENSG00000260089	OTTHUMG00000173492		Y10615	NG_001526			9284909|9502432|11439107											PGOHUM00000250658		M12.975
HGNC:212	ADAM5	ADAM metallopeptidase domain 5 (pseudogene)	pseudogene	pseudogene	Approved	8p11.22	08p11.22	tMDCII		ADAM5P	a disintegrin and metalloproteinase domain 5|ADAM metallopeptidase domain 5, pseudogene	ADAM metallopeptidase domain containing	47	2007-05-04	2012-08-22	2014-11-28	2016-10-05	255926	ENSG00000196115	OTTHUMG00000154982		BC047448	NR_001448		Q6NVV9	8786143|10417343	MGI:104730	RGD:621471									PGOHUM00000250025
HGNC:213	ADAM6	ADAM metallopeptidase domain 6 (pseudogene)	pseudogene	pseudogene	Approved	14q32.33	14q32.33	tMDCIV		C14orf96	chromosome 14 open reading frame 96|a disintegrin and metalloproteinase domain 6|ADAM metallopeptidase domain 6|ADAM metallopeptidase domain 6, pseudogene	ADAM metallopeptidase domain containing	47	1998-12-01		2014-11-28	2015-01-29	8755	ENSG00000271968	OTTHUMG00000152319		AI024595	NR_002224				MGI:2676316										PGOHUM00000292470
HGNC:214	ADAM7	ADAM metallopeptidase domain 7	protein-coding gene	gene with protein product	Approved	8p21.2	08p21.2	GP-83|EAPI			a disintegrin and metalloproteinase domain 7	ADAM metallopeptidase domain containing	47	1998-12-01		2005-08-18	2015-08-24	8756	ENSG00000069206	OTTHUMG00000097859	uc003xeb.4	AF090327	NM_003817	CCDS6045	Q9H2U9		MGI:107247	RGD:62032		ADAM7	607310								M12.956		objectId:1655
HGNC:215	ADAM8	ADAM metallopeptidase domain 8	protein-coding gene	gene with protein product	Approved	10q26.3	10q26.3	CD156|MS2|CD156a			a disintegrin and metalloproteinase domain 8	ADAM metallopeptidase domain containing|CD molecules	47|471	1996-11-13		2005-08-18	2015-08-24	101	ENSG00000151651	OTTHUMG00000019309	uc021qbe.2	D26579	NM_001109	CCDS31319|CCDS58102|CCDS58103	P78325	9126482	MGI:107825	RGD:1566394		ADAM8	602267								M12.208		objectId:1656			CD156A
HGNC:216	ADAM9	ADAM metallopeptidase domain 9	protein-coding gene	gene with protein product	Approved	8p11.22	08p11.22	MDC9|KIAA0021|MCMP|Mltng	meltrin gamma	CORD9	a disintegrin and metalloproteinase domain 9 (meltrin gamma)|cone rod dystrophy 9	ADAM metallopeptidase domain containing	47	1998-12-01		2010-06-24	2016-10-05	8754	ENSG00000168615	OTTHUMG00000159783	uc003xmr.4	U41766	NM_003816	CCDS6112	Q13443	8647900|11581183|19409519	MGI:105376	RGD:621473		ADAM9	602713					201516			M12.209		objectId:1657
HGNC:188	ADAM10	ADAM metallopeptidase domain 10	protein-coding gene	gene with protein product	Approved	15q21.3	15q21.3	kuz|MADM|HsT18717|CD156c			a disintegrin and metalloproteinase domain 10	ADAM metallopeptidase domain containing|CD molecules	47|471	1997-03-21		2005-08-18	2016-10-05	102	ENSG00000137845	OTTHUMG00000132633	uc002afd.3	AF009615	NM_001110	CCDS10167	O14672	9344679|9441766	MGI:109548	RGD:2032		ADAM10	602192					358659			M12.210		objectId:1658			CD156c
HGNC:189	ADAM11	ADAM metallopeptidase domain 11	protein-coding gene	gene with protein product	Approved	17q21.31	17q21.31		metalloproteinase-like, disintegrin-like, cysteine-rich protein	MDC	a disintegrin and metalloproteinase domain 11	ADAM metallopeptidase domain containing	47	1993-11-01		2005-08-18	2016-10-05	4185	ENSG00000073670	OTTHUMG00000179038	uc002ihh.4	D17390	NM_002390	CCDS11486|CCDS82139	O75078	8252040	MGI:1098667	RGD:1307515		ADAM11	155120								M12.976		objectId:1659
HGNC:190	ADAM12	ADAM metallopeptidase domain 12	protein-coding gene	gene with protein product	Approved	10q26.2	10q26.2	MCMPMltna|MLTN	meltrin alpha		a disintegrin and metalloproteinase domain 12 (meltrin alpha)	ADAM metallopeptidase domain containing	47	1998-12-01		2008-07-29	2016-10-05	8038	ENSG00000148848	OTTHUMG00000019243	uc001ljk.4	AF023476	NM_001288973	CCDS7653|CCDS7654	O43184	9417060|18342566	MGI:105378	RGD:1583652		ADAM12	602714								M12.212		objectId:1660
HGNC:43841	ADAM12-OT1	entry withdrawn	withdrawn	withdrawn	Entry Withdrawn												2014-04-22																												228
HGNC:193	ADAM15	ADAM metallopeptidase domain 15	protein-coding gene	gene with protein product	Approved	1q21.3	01q21.3	MDC15	metargidin		a disintegrin and metalloproteinase domain 15 (metargidin)	ADAM metallopeptidase domain containing	47	1998-12-01		2007-06-04	2015-08-24	8751	ENSG00000143537	OTTHUMG00000013898	uc001fgr.3	U46005	NM_003815	CCDS1084|CCDS1085|CCDS1086|CCDS1087|CCDS1088|CCDS44236|CCDS58031|CCDS58032|CCDS60282	Q13444	9516430	MGI:1333882	RGD:620402		ADAM15	605548								M12.215		objectId:1661
HGNC:195	ADAM17	ADAM metallopeptidase domain 17	protein-coding gene	gene with protein product	Approved	2p25.1	02p25.1	cSVP|CD156B		TACE	tumor necrosis factor, alpha, converting enzyme	ADAM metallopeptidase domain containing|CD molecules	47|471	1997-04-10		2008-07-31	2016-10-05	6868	ENSG00000151694	OTTHUMG00000090425	uc002qzu.5	U69611	NM_003183	CCDS1665	P78536	9034190|9574564	MGI:1096335	RGD:620404		ADAM17	603639					299456			M12.217		objectId:1662			CD156B
HGNC:196	ADAM18	ADAM metallopeptidase domain 18	protein-coding gene	gene with protein product	Approved	8p11.22	08p11.22	tMDCIII|ADAM27			a disintegrin and metalloproteinase domain 18	ADAM metallopeptidase domain containing	47	1998-12-01		2005-08-18	2015-08-26	8749	ENSG00000168619	OTTHUMG00000164040	uc003xni.4	AJ133004	NM_014237	CCDS6113|CCDS55225|CCDS83287	Q9Y3Q7	12200459	MGI:105986	RGD:620405		ADAM18									M12.957		objectId:1663
HGNC:197	ADAM19	ADAM metallopeptidase domain 19	protein-coding gene	gene with protein product	Approved	5q33.3	05q33.3	MLTNB	meltrin beta		a disintegrin and metalloproteinase domain 19 (meltrin beta)	ADAM metallopeptidase domain containing	47	1998-12-01		2010-06-24	2014-11-19	8728	ENSG00000135074	OTTHUMG00000130242	uc003lwz.5	AF311317	NM_033274	CCDS4338	Q9H013	9806848	MGI:105377	RGD:1585017		ADAM19	603640								M12.214		objectId:1664
HGNC:199	ADAM20	ADAM metallopeptidase domain 20	protein-coding gene	gene with protein product	Approved	14q24.2	14q24.2				a disintegrin and metalloproteinase domain 20	ADAM metallopeptidase domain containing	47	1998-12-01		2005-08-18	2015-09-10	8748	ENSG00000134007	OTTHUMG00000167548	uc001xme.4	AF029899	NM_003814	CCDS32111	O43506	9469942	MGI:1345157|MGI:2152342|MGI:3045694	RGD:1309066		ADAM20	603712								M12.218		objectId:1665
HGNC:20102	ADAM20P1	ADAM metallopeptidase domain 20 pseudogene 1	pseudogene	pseudogene	Approved	14q24.2	14q24.2			C14orf55	chromosome 14 open reading frame 55			2003-01-13	2012-04-30	2012-04-30	2012-04-30	317760	ENSG00000259158	OTTHUMG00000171329	uc059cwv.1	BC047939	NR_037933														PGOHUM00000247846
HGNC:43901	ADAM20P2	ADAM metallopeptidase domain 20 pseudogene 2	pseudogene	pseudogene	Approved	4q34.2	04q34.2							2012-04-30			2014-11-19	100533671	ENSG00000248574	OTTHUMG00000160759			NG_028850														PGOHUM00000246145
HGNC:43902	ADAM20P3	ADAM metallopeptidase domain 20 pseudogene 3	pseudogene	pseudogene	Approved	4q35.2	04q35.2							2012-04-30			2014-11-19	644325	ENSG00000249162	OTTHUMG00000160214			NG_023541														PGOHUM00000258178
HGNC:200	ADAM21	ADAM metallopeptidase domain 21	protein-coding gene	gene with protein product	Approved	14q24.2	14q24.2	ADAM31			a disintegrin and metalloproteinase domain 21	ADAM metallopeptidase domain containing	47	1998-12-01		2005-08-18	2015-09-21	8747	ENSG00000139985	OTTHUMG00000171328	uc001xmd.4	AF029900	NM_003813	CCDS9804	Q9UKJ8	9469942	MGI:1861229	RGD:6499950		ADAM21	603713								M12.234		objectId:1666
HGNC:19822	ADAM21P1	ADAM metallopeptidase domain 21 pseudogene 1	pseudogene	pseudogene	Approved	14q24.2	14q24.2			ADAM21P	a disintegrin and metalloproteinase domain 21 pseudogene|ADAM metallopeptidase domain 21 pseudogene			2003-01-13	2010-01-12	2010-01-12	2014-11-19	145241	ENSG00000235812	OTTHUMG00000166565			NG_002467														PGOHUM00000257964
HGNC:201	ADAM22	ADAM metallopeptidase domain 22	protein-coding gene	gene with protein product	Approved	7q21.12	07q21.12	MDC2	metalloproteinase-like, disintegrin-like, and cysteine-rich protein 2		a disintegrin and metalloproteinase domain 22	ADAM metallopeptidase domain containing	47	1998-12-01		2005-08-18	2016-10-05	53616	ENSG00000008277	OTTHUMG00000137417	uc003ujn.4	AB009671	NM_021723	CCDS43608|CCDS43609|CCDS43610|CCDS47637	Q9P0K1	9693107|10524237	MGI:1340046	RGD:1585016		ADAM22	603709								M12.978		objectId:1667
HGNC:202	ADAM23	ADAM metallopeptidase domain 23	protein-coding gene	gene with protein product	Approved	2q33.3	02q33.3	MDC3			a disintegrin and metalloproteinase domain 23	ADAM metallopeptidase domain containing	47	1998-12-01		2005-08-18	2016-10-05	8745	ENSG00000114948	OTTHUMG00000132919	uc002vbq.6	AB009672	NM_003812	CCDS2369	O75077	9693107	MGI:1345162	RGD:1305739		ADAM23	603710								M12.979		objectId:1668
HGNC:203	ADAM24P	ADAM metallopeptidase domain 24, pseudogene	pseudogene	pseudogene	Approved	8p22	08p22		a disintegrin and metalloproteinase domain 24			ADAM metallopeptidase domain containing	47	2010-08-18		2005-08-18	2014-11-18	646479	ENSG00000214607	OTTHUMG00000154893			NG_022410				MGI:105984										PGOHUM00000249583
HGNC:206	ADAM28	ADAM metallopeptidase domain 28	protein-coding gene	gene with protein product	Approved	8p21.2	08p21.2	eMDCII|MDC-Lm|MDC-Ls|ADAM23			a disintegrin and metalloproteinase domain 28	ADAM metallopeptidase domain containing	47	1999-07-29		2005-08-18	2014-11-19	10863	ENSG00000042980	OTTHUMG00000163780	uc003xdy.4	AJ242015	NM_021778	CCDS34865|CCDS47830	Q9UKQ2		MGI:105988	RGD:727820		ADAM28	606188								M12.224		objectId:1669
HGNC:207	ADAM29	ADAM metallopeptidase domain 29	protein-coding gene	gene with protein product	Approved	4q34.1	04q34.1	svph1|CT73	cancer/testis antigen 73		a disintegrin and metalloproteinase domain 29	ADAM metallopeptidase domain containing	47	1999-08-23		2005-08-18	2015-08-26	11086	ENSG00000168594	OTTHUMG00000160764	uc031shw.1	AF171929	NM_001130703	CCDS3823	Q9UKF5	10644455	MGI:2676326			ADAM29	604778								M12.981		objectId:1670
HGNC:208	ADAM30	ADAM metallopeptidase domain 30	protein-coding gene	gene with protein product	Approved	1p12	01p12	svph4			a disintegrin and metalloproteinase domain 30	ADAM metallopeptidase domain containing	47	1999-08-23		2005-08-18	2015-08-24	11085	ENSG00000134249	OTTHUMG00000189303	uc001eij.4	AF171932	NM_021794	CCDS907	Q9UKF2		MGI:1918328	RGD:1594713		ADAM30	604779								M12.232		objectId:1671
HGNC:15479	ADAM32	ADAM metallopeptidase domain 32	protein-coding gene	gene with protein product	Approved	8p11.22	08p11.22				a disintegrin and metalloproteinase domain 32	ADAM metallopeptidase domain containing	47	2004-02-09		2005-08-18	2015-08-24	203102	ENSG00000197140	OTTHUMG00000164071	uc003xmt.5	BC026085	NM_145004	CCDS47846|CCDS83286	Q8TC27	12568724	MGI:2653822	RGD:735114		ADAM32									M12.953		objectId:1672
HGNC:15478	ADAM33	ADAM metallopeptidase domain 33	protein-coding gene	gene with protein product	Approved	20p13	20p13	DKFZp434K0521|dJ964F7.1		C20orf153	a disintegrin and metalloproteinase domain 33|chromosome 20 open reading frame 153	ADAM metallopeptidase domain containing	47	2001-04-10		2005-08-18	2015-08-26	80332	ENSG00000149451	OTTHUMG00000031758	uc002wit.5	AL117415|AB055891	NM_025220	CCDS13058|CCDS63219	Q9BZ11	11814695	MGI:1341813	RGD:1305278		ADAM33	607114								M12.244		objectId:1673
HGNC:16299	ADAMDEC1	ADAM like decysin 1	protein-coding gene	gene with protein product	Approved	8p21.2	08p21.2	M12.219						2001-08-24		2016-05-04	2016-10-05	27299	ENSG00000134028	OTTHUMG00000097858	uc003xdz.2	Y13323	NM_014479	CCDS6044|CCDS55212	O15204	9271581|12037602	MGI:1917650	RGD:1309861		ADAMDEC1	606393								M12.219
HGNC:217	ADAMTS1	ADAM metallopeptidase with thrombospondin type 1 motif 1	protein-coding gene	gene with protein product	Approved	21q21.3	21q21.3	C3-C5|METH1|KIAA1346			a disintegrin-like and metalloprotease (reprolysin type) with thrombospondin type 1 motif, 1	ADAM metallopeptidases with thrombospondin type 1 motif	50	1998-11-19		2015-11-09	2015-11-09	9510	ENSG00000154734	OTTHUMG00000078688	uc002ymf.4	AF060152	NM_006988	CCDS33524	Q9UHI8	10438512	MGI:109249	RGD:621241		ADAMTS1	605174								M12.222		objectId:1674
HGNC:218	ADAMTS2	ADAM metallopeptidase with thrombospondin type 1 motif 2	protein-coding gene	gene with protein product	Approved	5q35.3	05q35.3	ADAMTS-3|hPCPNI|PCINP|ADAM-TS2|NPI	procollagen I N-proteinase|procollagen N-endopeptidase		a disintegrin-like and metalloprotease (reprolysin type) with thrombospondin type 1 motif, 2	ADAM metallopeptidases with thrombospondin type 1 motif	50	1999-04-15		2015-11-09	2015-11-09	9509	ENSG00000087116	OTTHUMG00000130915	uc003mjw.3	AJ003125	NM_014244	CCDS4444|CCDS34311	O95450	10094461|15373769	MGI:1347356	RGD:1565950		ADAMTS2	604539					117780			M12.301		objectId:1675
HGNC:219	ADAMTS3	ADAM metallopeptidase with thrombospondin type 1 motif 3	protein-coding gene	gene with protein product	Approved	4q13.3	04q13.3	KIAA0366|ADAMTS-4			a disintegrin-like and metalloprotease (reprolysin type) with thrombospondin type 1 motif, 3	ADAM metallopeptidases with thrombospondin type 1 motif	50	1999-04-15		2015-11-09	2016-10-05	9508	ENSG00000156140	OTTHUMG00000129912	uc003hgk.2	AB002364	NM_014243	CCDS3553	O15072	10094461	MGI:3045353	RGD:1310750		ADAMTS3	605011								M12.220		objectId:1676					3.4.24.-
HGNC:220	ADAMTS4	ADAM metallopeptidase with thrombospondin type 1 motif 4	protein-coding gene	gene with protein product	Approved	1q23.3	01q23.3	KIAA0688|ADAMTS-2|ADMP-1			a disintegrin-like and metalloprotease (reprolysin type) with thrombospondin type 1 motif, 4	ADAM metallopeptidases with thrombospondin type 1 motif	50	1999-04-15		2015-11-09	2016-10-05	9507	ENSG00000158859	OTTHUMG00000034349	uc001fyt.5	AB014588	NM_005099	CCDS1223	O75173	10094461	MGI:1339949	RGD:621242		ADAMTS4	603876								M12.221		objectId:1677
HGNC:221	ADAMTS5	ADAM metallopeptidase with thrombospondin type 1 motif 5	protein-coding gene	gene with protein product	Approved	21q21.3	21q21.3	ADMP-2|ADAMTS11	aggrecanase-2		a disintegrin-like and metalloprotease (reprolysin type) with thrombospondin type 1 motif, 5 (aggrecanase-2)	ADAM metallopeptidases with thrombospondin type 1 motif	50	1999-08-23		2015-11-09	2015-11-09	11096	ENSG00000154736	OTTHUMG00000078686	uc002ymg.4	AF142099	NM_007038	CCDS13579	Q9UNA0	10438522	MGI:1346321	RGD:735196		ADAMTS5	605007								M12.225		objectId:1678
HGNC:222	ADAMTS6	ADAM metallopeptidase with thrombospondin type 1 motif 6	protein-coding gene	gene with protein product	Approved	5q12.3	05q12.3	ADAM-TS6	a disintegrin and metalloproteinase with thrombospondin motifs 6		a disintegrin-like and metalloprotease (reprolysin type) with thrombospondin type 1 motif, 6	ADAM metallopeptidases with thrombospondin type 1 motif	50	1999-09-06		2015-11-09	2016-10-05	11174	ENSG00000049192	OTTHUMG00000074079	uc003jtp.4	AF140674	NM_197941	CCDS3983	Q9UKP5	10464288	MGI:1347348	RGD:1307678		ADAMTS6	605008								M12.230		objectId:1679
HGNC:223	ADAMTS7	ADAM metallopeptidase with thrombospondin type 1 motif 7	protein-coding gene	gene with protein product	Approved	15q25.1	15q25.1	ADAM-TS7|DKFZp434H204	COMPase|a disintegrin and metalloprotease with thrombospondin motifs-7 preproprotein		a disintegrin-like and metalloprotease (reprolysin type) with thrombospondin type 1 motif, 7	ADAM metallopeptidases with thrombospondin type 1 motif	50	1999-09-06		2015-11-09	2015-11-09	11173	ENSG00000136378	OTTHUMG00000172907	uc002bej.4	AF140675	NM_014272	CCDS32303	Q9UKP4	10464288	MGI:1347346	RGD:1306713		ADAMTS7	605009								M12.231		objectId:1680
HGNC:49407	ADAMTS7P1	ADAMTS7 pseudogene 1	pseudogene	pseudogene	Approved	15q25.2	15q25.2			ADAMTS7P2	ADAMTS7 pseudogene 2			2013-11-05			2015-07-30	390660	ENSG00000274376	OTTHUMG00000172575			NR_045529														PGOHUM00000293315
HGNC:49409	ADAMTS7P3	ADAMTS7 pseudogene 3	pseudogene	pseudogene	Approved	15q24.3	15q24.3							2013-11-05			2013-11-05	400406	ENSG00000261143	OTTHUMG00000172983			NG_028863														PGOHUM00000247191
HGNC:49410	ADAMTS7P4	ADAMTS7 pseudogene 4	pseudogene	pseudogene	Approved	15q25.3	15q25.3							2013-11-05			2013-11-05	642935	ENSG00000218052	OTTHUMG00000172143			NG_022116														PGOHUM00000246914
HGNC:224	ADAMTS8	ADAM metallopeptidase with thrombospondin type 1 motif 8	protein-coding gene	gene with protein product	Approved	11q24.3	11q24.3	METH2|FLJ41712|ADAM-TS8			a disintegrin-like and metalloprotease (reprolysin type) with thrombospondin type 1 motif, 8	ADAM metallopeptidases with thrombospondin type 1 motif	50	1999-08-23		2015-11-09	2016-10-05	11095	ENSG00000134917	OTTHUMG00000165656	uc001qgg.5	AF060153	NM_007037	CCDS41732	Q9UP79	10438512	MGI:1353468	RGD:1308511		ADAMTS8	605175								M12.226		objectId:1681
HGNC:13202	ADAMTS9	ADAM metallopeptidase with thrombospondin type 1 motif 9	protein-coding gene	gene with protein product	Approved	3p14.1	03p14.1	KIAA1312			a disintegrin-like and metalloprotease (reprolysin type) with thrombospondin type 1 motif, 9	ADAM metallopeptidases with thrombospondin type 1 motif	50	2000-11-27		2015-11-09	2015-11-09	56999	ENSG00000163638	OTTHUMG00000158722	uc003dmg.4	AF261918	NM_001318781	CCDS2903|CCDS82801	Q9P2N4	10936055	MGI:1916320	RGD:1306889		ADAMTS9	605421								M12.021		objectId:1682
HGNC:40625	ADAMTS9-AS1	ADAMTS9 antisense RNA 1	non-coding RNA	RNA, long non-coding	Approved	3p14.1	03p14.1				ADAMTS9 antisense RNA 1 (non-protein coding)			2011-07-27		2012-08-15	2017-02-16	101929335	ENSG00000241158	OTTHUMG00000158723	uc021xaa.3		NR_110150			27941916																						URS000075D0FD
HGNC:42435	ADAMTS9-AS2	ADAMTS9 antisense RNA 2	non-coding RNA	RNA, long non-coding	Approved	3p14.1	03p14.1				ADAMTS9 antisense RNA 2 (non-protein coding)			2011-07-27		2012-08-15	2016-11-24	100507098	ENSG00000241684	OTTHUMG00000158725	uc003dml.5		NR_038264			24833086																			adamts9-as2			URS000075C89F
HGNC:13201	ADAMTS10	ADAM metallopeptidase with thrombospondin type 1 motif 10	protein-coding gene	gene with protein product	Approved	19p13.2	19p13.2	ADAM-TS10			a disintegrin-like and metalloprotease (reprolysin type) with thrombospondin type 1 motif, 10	ADAM metallopeptidases with thrombospondin type 1 motif	50	2001-04-05		2015-11-09	2015-11-09	81794	ENSG00000142303	OTTHUMG00000182216	uc002mkj.3	AF163762	NM_030957	CCDS12206|CCDS62529	Q9H324		MGI:2449112	RGD:1598320		ADAMTS10	608990					117773			M12.235		objectId:1683
HGNC:14605	ADAMTS12	ADAM metallopeptidase with thrombospondin type 1 motif 12	protein-coding gene	gene with protein product	Approved	5p13.3-p13.2	05p13.3-p13.2				a disintegrin-like and metalloprotease (reprolysin type) with thrombospondin type 1 motif, 12	ADAM metallopeptidases with thrombospondin type 1 motif	50	2001-04-05		2015-11-09	2017-06-08	81792	ENSG00000151388	OTTHUMG00000162088	uc003jia.3	AJ250725	NM_030955	CCDS34140	P58397	11279086	MGI:2146046	RGD:1307323		ADAMTS12	606184								M12.237		objectId:1684
HGNC:1366	ADAMTS13	ADAM metallopeptidase with thrombospondin type 1 motif 13	protein-coding gene	gene with protein product	Approved	9q34.2	09q34.2	VWFCP|TTP|vWF-CP|FLJ42993|MGC118899|MGC118900|DKFZp434C2322		C9orf8	a disintegrin-like and metalloprotease (reprolysin type) with thrombospondin type 1 motif, 13	ADAM metallopeptidases with thrombospondin type 1 motif	50	1999-08-23	2001-09-21	2015-11-09	2017-03-24	11093	ENSG00000160323	OTTHUMG00000020876	uc004cdv.6	AJ011374	NM_139025	CCDS6970|CCDS6971|CCDS6972	Q76LX8	11557746|11535495	MGI:2685556	RGD:1311594	LRG_544|http://www.lrg-sequence.org/LRG/LRG_544	ADAMTS13	604134					117776			M12.241		objectId:1685
HGNC:14899	ADAMTS14	ADAM metallopeptidase with thrombospondin type 1 motif 14	protein-coding gene	gene with protein product	Approved	10q22.1	10q22.1				a disintegrin-like and metalloprotease (reprolysin type) with thrombospondin type 1 motif, 14	ADAM metallopeptidases with thrombospondin type 1 motif	50	2002-01-09		2015-11-09	2016-10-05	140766	ENSG00000138316	OTTHUMG00000018414	uc001jrg.4	AF358666	NM_080722	CCDS7306|CCDS7307	Q8WXS8	11779638	MGI:2179942	RGD:1308899		ADAMTS14	607506								M12.024		objectId:1686
HGNC:16305	ADAMTS15	ADAM metallopeptidase with thrombospondin type 1 motif 15	protein-coding gene	gene with protein product	Approved	11q24.3	11q24.3				a disintegrin-like and metalloprotease (reprolysin type) with thrombospondin type 1 motif, 15	ADAM metallopeptidases with thrombospondin type 1 motif	50	2002-02-13		2015-11-09	2016-10-05	170689	ENSG00000166106	OTTHUMG00000165657	uc010scd.3	AJ315733	NM_139055	CCDS8488	Q8TE58	11867212	MGI:2449569	RGD:1309770		ADAMTS15	607509								M12.025		objectId:1687
HGNC:17108	ADAMTS16	ADAM metallopeptidase with thrombospondin type 1 motif 16	protein-coding gene	gene with protein product	Approved	5p15.32	05p15.32	ADAMTS16s			a disintegrin-like and metalloprotease (reprolysin type) with thrombospondin type 1 motif, 16	ADAM metallopeptidases with thrombospondin type 1 motif	50	2002-02-13		2015-11-09	2016-10-05	170690	ENSG00000145536	OTTHUMG00000161663	uc003jdl.4	AJ315734	NM_139056	CCDS43299	Q8TE57	11867212	MGI:2429637	RGD:1310046		ADAMTS16	607510								M12.026		objectId:1688
HGNC:17109	ADAMTS17	ADAM metallopeptidase with thrombospondin type 1 motif 17	protein-coding gene	gene with protein product	Approved	15q26.3	15q26.3	FLJ32769|FLJ16363			a disintegrin-like and metalloprotease (reprolysin type) with thrombospondin type 1 motif, 17	ADAM metallopeptidases with thrombospondin type 1 motif	50	2002-02-13		2015-11-09	2016-10-05	170691	ENSG00000140470	OTTHUMG00000149867	uc002bvv.2	AJ315735	NM_139057	CCDS10383	Q8TE56	11867212	MGI:3588195	RGD:1308783		ADAMTS17	607511					304263			M12.027		objectId:1689
HGNC:17110	ADAMTS18	ADAM metallopeptidase with thrombospondin type 1 motif 18	protein-coding gene	gene with protein product	Approved	16q23.1	16q23.1			ADAMTS21	a disintegrin-like and metalloprotease (reprolysin type) with thrombospondin type 1 motif, 18	ADAM metallopeptidases with thrombospondin type 1 motif	50	2002-02-13		2015-11-09	2016-10-05	170692	ENSG00000140873	OTTHUMG00000137619	uc002ffc.4	AJ311903	NM_199355	CCDS10926	Q8TE60	11867212|17546048	MGI:2442600	RGD:1560118		ADAMTS18	607512					376567			M12.028		objectId:1690
HGNC:17111	ADAMTS19	ADAM metallopeptidase with thrombospondin type 1 motif 19	protein-coding gene	gene with protein product	Approved	5q23.3	05q23.3				a disintegrin-like and metalloprotease (reprolysin type) with thrombospondin type 1 motif, 19	ADAM metallopeptidases with thrombospondin type 1 motif	50	2002-03-05		2015-11-09	2015-11-09	171019	ENSG00000145808	OTTHUMG00000128990	uc003kvb.2	AJ311904	NM_133638	CCDS4146	Q8TE59	11867212	MGI:2442875	RGD:1308359		ADAMTS19	607513								M12.029		objectId:1691
HGNC:40797	ADAMTS19-AS1	ADAMTS19 antisense RNA 1	non-coding RNA	RNA, long non-coding	Approved	5q23.3	05q23.3	RP11-346A9.1						2013-06-19			2014-11-18	103689846	ENSG00000249421	OTTHUMG00000163040		DA728271	NR_125748																									URS00000D55BF
HGNC:17178	ADAMTS20	ADAM metallopeptidase with thrombospondin type 1 motif 20	protein-coding gene	gene with protein product	Approved	12q12	12q12	GON-1			a disintegrin-like and metalloprotease (reprolysin type) with thrombospondin type 1 motif, 20	ADAM metallopeptidases with thrombospondin type 1 motif	50	2003-05-22		2015-11-09	2015-11-09	80070	ENSG00000173157	OTTHUMG00000169353	uc010skx.3	AF488804	NM_025003	CCDS31778	P59510	12514189|12562771	MGI:2660628	RGD:1307725		ADAMTS20	611681								M12.246		objectId:1692
HGNC:14632	ADAMTSL1	ADAMTS like 1	protein-coding gene	gene with protein product	Approved	9p22.2-p22.1	09p22.2-p22.1	ADAMTSR1|FLJ35283	punctin	C9orf94	chromosome 9 open reading frame 94	I-set domain containing|ADAMTS like	593|947	2002-01-11		2015-11-09	2017-06-08	92949	ENSG00000178031	OTTHUMG00000019604	uc003zne.5	AF176313	NM_001040272	CCDS6485|CCDS47954	Q8N6G6	9628581|11805097	MGI:1924989	RGD:1306439		ADAMTSL1	609198
HGNC:14631	ADAMTSL2	ADAMTS like 2	protein-coding gene	gene with protein product	Approved	9q34.2	09q34.2	KIAA0605				ADAMTS like	947	2005-01-12		2015-11-09	2016-10-05	9719	ENSG00000197859	OTTHUMG00000131706	uc011mdl.2	AB011177	NM_014694	CCDS6976	Q86TH1	9628581|14667842	MGI:1925044	RGD:1305459		ADAMTSL2	612277					183895
HGNC:14633	ADAMTSL3	ADAMTS like 3	protein-coding gene	gene with protein product	Approved	15q25.2	15q25.2	KIAA1233|punctin-2				I-set domain containing|Immunoglobulin like domain containing|ADAMTS like	593|594|947	2004-04-21		2015-11-09	2015-11-09	57188	ENSG00000156218	OTTHUMG00000147363	uc002bjz.5	AF237652	NM_207517	CCDS10326|CCDS73773	P82987	9628581|10574462	MGI:3028499	RGD:1305155		ADAMTSL3	609199
HGNC:19706	ADAMTSL4	ADAMTS like 4	protein-coding gene	gene with protein product	Approved	1q21.2	01q21.2	DKFZP434K1772		TSRC1	thrombospondin repeat containing 1	ADAMTS like	947	2003-06-02	2005-12-01	2015-11-09	2015-11-09	54507	ENSG00000143382	OTTHUMG00000034863	uc001eux.5	BC027478	NM_019032	CCDS955|CCDS30852|CCDS72908	Q6UY14	12706885	MGI:2389008	RGD:1561012		ADAMTSL4	610113					178791
HGNC:32041	ADAMTSL4-AS1	ADAMTSL4 antisense RNA 1	non-coding RNA	RNA, long non-coding	Approved	1q21.2	01q21.2	FLJ45786		C1orf138	chromosome 1 open reading frame 138			2005-07-08	2013-08-29	2013-08-29	2014-11-18	574406	ENSG00000203804	OTTHUMG00000034866		AK127688	NR_104133		Q5T5F5																							URS000075D769
HGNC:27912	ADAMTSL5	ADAMTS like 5	protein-coding gene	gene with protein product	Approved	19p13.3	19p13.3			THSD6	thrombospondin, type I, domain containing 6	ADAMTS like	947	2004-03-17	2006-02-07	2015-11-09	2016-10-17	339366	ENSG00000185761	OTTHUMG00000180093	uc002ltd.2	BC040620	NM_213604	CCDS12071	Q6ZMM2		MGI:1913798	RGD:1305607		ADAMTSL5
HGNC:16486	ADAP1	ArfGAP with dual PH domains 1	protein-coding gene	gene with protein product	Approved	7p22.3	07p22.3	GCS1L		CENTA1	centaurin, alpha 1	ArfGAPs|Pleckstrin homology domain containing	395|682	2001-10-03	2008-09-22	2008-09-22	2014-11-19	11033	ENSG00000105963	OTTHUMG00000023380	uc003sjo.6	AJ006422	NM_006869	CCDS5318|CCDS64576|CCDS64577|CCDS75558	O75689	10333475	MGI:2442201	RGD:621418		ADAP1	608114
HGNC:16487	ADAP2	ArfGAP with dual PH domains 2	protein-coding gene	gene with protein product	Approved	17q11.2	17q11.2			CENTA2	centaurin, alpha 2	ArfGAPs|Pleckstrin homology domain containing	395|682	2001-09-04	2008-09-22	2008-09-22	2014-11-19	55803	ENSG00000184060	OTTHUMG00000132868	uc002hfx.4	AJ238994	NM_018404	CCDS11261	Q9NPF8		MGI:2663075	RGD:708487		ADAP2	608635					469914
HGNC:225	ADAR	adenosine deaminase, RNA specific	protein-coding gene	gene with protein product	Approved	1q21.3	01q21.3	ADAR1		IFI4|G1P1	interferon-induced protein 4	Adenosine deaminases acting on RNA	1303	1995-12-12		2016-06-02	2016-06-02	103	ENSG00000160710	OTTHUMG00000037261	uc001ffh.4	BC038227	NM_001111	CCDS1071|CCDS30879	P55265	7972084	MGI:1889575	RGD:71099		ADAR	146920					119502										3.5.4.-
HGNC:226	ADARB1	adenosine deaminase, RNA specific B1	protein-coding gene	gene with protein product	Approved	21q22.3	21q22.3	ADAR2|DRADA2|ADAR2g|DRABA2|RED1|hRED1|ADAR2a-L1|ADAR2a-L2|ADAR2a-L3|ADAR2a|ADAR2b|ADAR2c|ADAR2d	RED1 homolog (rat)		adenosine deaminase, RNA-specific, B1 (homolog of rat RED1)	Adenosine deaminases acting on RNA	1303	1996-10-02		2016-03-14	2016-03-14	104	ENSG00000197381	OTTHUMG00000090295	uc002zgt.3	U76420	NM_015833	CCDS33589|CCDS33590|CCDS42970	P78563	9143496|14759252	MGI:891999	RGD:2033		ADARB1	601218															3.5.-.-
HGNC:227	ADARB2	adenosine deaminase, RNA specific B2 (inactive)	protein-coding gene	gene with protein product	Approved	10p15.3	10p15.3	RED2|hRED2|ADAR3	RED2 homolog (rat)		adenosine deaminase, RNA-specific, B2 (RED2 homolog rat)|adenosine deaminase, RNA-specific, B2|adenosine deaminase, RNA-specific, B2 (non-functional)	Adenosine deaminases acting on RNA	1303	1996-10-02		2016-03-14	2017-11-29	105	ENSG00000185736	OTTHUMG00000017543	uc009xhq.4	AF034837	NM_018702	CCDS7058	Q9NS39	9272162|10836796	MGI:2151118	RGD:621519		ADARB2	602065															3.5.-.-
HGNC:23299	ADARB2-AS1	ADARB2 antisense RNA 1	non-coding RNA	RNA, long non-coding	Approved	10p15.3	10p15.3	bA466B20.1		C10orf109|NCRNA00168	chromosome 10 open reading frame 109|non-protein coding RNA 168|ADARB2 antisense RNA 1 (non-protein coding)			2004-05-27	2011-08-11	2012-08-15	2017-09-08	642394	ENSG00000205696	OTTHUMG00000017542	uc057rfm.1		NR_033387		A8MUL3	28874676																						URS000075B511
HGNC:228	ADAT1	adenosine deaminase, tRNA specific 1	protein-coding gene	gene with protein product	Approved	16q23.1	16q23.1					Adenosine deaminases acting on RNA	1303	1999-10-14		2016-03-14	2016-10-05	23536	ENSG00000065457	OTTHUMG00000137611	uc002feo.3	AF125188	NM_012091	CCDS10922	Q9BUB4	10430867	MGI:1353631	RGD:1591020		ADAT1	604230
HGNC:21172	ADAT2	adenosine deaminase, tRNA specific 2	protein-coding gene	gene with protein product	Approved	6q24.2	06q24.2	dJ20N2.1|TAD2		DEADC1	deaminase domain containing 1|adenosine deaminase, tRNA-specific 2, TAD2 homolog (S. cerevisiae)	Adenosine deaminases acting on RNA	1303	2003-11-26	2007-08-16	2016-03-14	2016-10-17	134637	ENSG00000189007	OTTHUMG00000015725	uc003qjj.4	BC037955	NM_001286259	CCDS43511|CCDS69219	Q7Z6V5	12457566	MGI:1914007	RGD:1309642		ADAT2	615388
HGNC:25151	ADAT3	adenosine deaminase, tRNA specific 3	protein-coding gene	gene with protein product	Approved	19p13.3	19p13.3	TAD3	tRNA-specific adenosine deaminase 3 homolog (S. cerevisiae)		adenosine deaminase, tRNA-specific 3, TAD3 homolog (S. cerevisiae)	Adenosine deaminases acting on RNA	1303	2007-08-16		2016-03-14	2016-04-25	113179	ENSG00000213638	OTTHUMG00000154591	uc002luh.5	BC011824	NM_138422	CCDS12076	Q96EY9	12457566	MGI:1924344	RGD:1642417		ADAT3	615302					365118
HGNC:19038	ADCK1	aarF domain containing kinase 1	protein-coding gene	gene with protein product	Approved	14q24.3	14q24.3	FLJ39600						2003-07-21			2015-10-15	57143	ENSG00000063761	OTTHUMG00000171520	uc001xui.3	AK096919	NM_020421	CCDS9869|CCDS45144	Q86TW2	12471243	MGI:1919363	RGD:1308263		ADCK1											objectId:1925
HGNC:19039	ADCK2	aarF domain containing kinase 2	protein-coding gene	gene with protein product	Approved	7q34	07q34	MGC20727						2003-07-21			2015-08-24	90956	ENSG00000133597	OTTHUMG00000157409	uc003vvy.2	AF131745	NM_052853	CCDS5861	Q7Z695		MGI:1889336	RGD:1311058		ADCK2											objectId:1926
HGNC:21738	ADCK5	aarF domain containing kinase 5	protein-coding gene	gene with protein product	Approved	8q24.3	08q24.3	FLJ35454						2003-07-21			2016-04-25	203054	ENSG00000173137	OTTHUMG00000165190	uc003zch.5	BC032402	NM_174922	CCDS34965	Q3MIX3		MGI:2679274	RGD:1305504		ADCK5											objectId:1929
HGNC:229	ADCP1	adenosine deaminase complexing protein 1	other	unknown	Approved	6	06							1986-01-01			2012-04-19	106								279003|6933468|6974523
HGNC:232	ADCY1	adenylate cyclase 1	protein-coding gene	gene with protein product	Approved	7p12.3	07p12.3	AC1		DFNB44	adenylate cyclase 1 (brain)|deafness, autosomal recessive 44	Adenylate cyclases|Deafness associated genes	53|1152	1992-12-02		2016-06-24	2016-10-13	107	ENSG00000164742	OTTHUMG00000155420	uc003tne.5	L05500	NM_021116	CCDS34631|CCDS75593	Q08828	8314585|24482543	MGI:99677	RGD:1309318		ADCY1	103072					404762					objectId:1278					4.6.1.1
HGNC:233	ADCY2	adenylate cyclase 2	protein-coding gene	gene with protein product	Approved	5p15.31	05p15.31	HBAC2|KIAA1060|AC2			adenylate cyclase 2 (brain)	Adenylate cyclases	53	1993-02-11		2016-06-24	2016-10-05	108	ENSG00000078295	OTTHUMG00000090476	uc003jdz.2	AB028983	NM_020546	CCDS3872	Q08462	1427768	MGI:99676	RGD:619965		ADCY2	103071										objectId:1279					4.6.1.1
HGNC:234	ADCY3	adenylate cyclase 3	protein-coding gene	gene with protein product	Approved	2p23.3	02p23.3	AC3				Adenylate cyclases	53	1994-07-22			2015-08-26	109	ENSG00000138031	OTTHUMG00000094765	uc002rfs.5	AF033861	NM_001320613	CCDS1715|CCDS82424	O60266	9920776	MGI:99675	RGD:71009		ADCY3	600291										objectId:1280					4.6.1.1
HGNC:235	ADCY4	adenylate cyclase 4	protein-coding gene	gene with protein product	Approved	14q12	14q12	AC4				Adenylate cyclases	53	1994-07-22			2016-10-05	196883	ENSG00000129467	OTTHUMG00000029347	uc001wox.3	AF497516	NM_001198568	CCDS9627	Q8NFM4	7766992	MGI:99674	RGD:2034		ADCY4	600292										objectId:1281					4.6.1.1
HGNC:236	ADCY5	adenylate cyclase 5	protein-coding gene	gene with protein product	Approved	3q21.1	03q21.1	AC5				Adenylate cyclases	53	1994-07-22			2016-10-18	111	ENSG00000173175	OTTHUMG00000159517	uc003egh.3	U65473	NM_183357	CCDS3022|CCDS56274	O95622	10481931	MGI:99673	RGD:71014		ADCY5	600293					327400					objectId:1282					4.6.1.1
HGNC:237	ADCY6	adenylate cyclase 6	protein-coding gene	gene with protein product	Approved	12q13.12	12q13.12	AC6				Adenylate cyclases	53	1994-07-22			2015-09-11	112	ENSG00000174233	OTTHUMG00000170396	uc001rsh.5		NM_020983	CCDS8767	O43306		MGI:87917	RGD:2035		ADCY6	600294					403669					objectId:1283					4.6.1.1
HGNC:238	ADCY7	adenylate cyclase 7	protein-coding gene	gene with protein product	Approved	16q12.1	16q12.1	KIAA0037|AC7				Adenylate cyclases	53	1994-07-22			2015-09-11	113	ENSG00000121281	OTTHUMG00000133172	uc002egd.3	D25538	NM_001114	CCDS10741|CCDS73882	P51828	7860067	MGI:102891	RGD:619966		ADCY7	600385										objectId:1284					4.6.1.1
HGNC:239	ADCY8	adenylate cyclase 8	protein-coding gene	gene with protein product	Approved	8q24.22	08q24.22	HBAC1|AC8		ADCY3	adenylate cyclase 8 (brain)	Adenylate cyclases	53	1993-02-11		2016-06-24	2016-10-05	114	ENSG00000155897	OTTHUMG00000164756	uc003ytd.5	Z35309	NM_001115	CCDS6363	P40145	8076676	MGI:1341110	RGD:2036		ADCY8	103070										objectId:1285					4.6.1.1
HGNC:240	ADCY9	adenylate cyclase 9	protein-coding gene	gene with protein product	Approved	16p13.3	16p13.3	AC9				Adenylate cyclases	53	1994-07-22			2015-08-24	115	ENSG00000162104	OTTHUMG00000177612	uc002cvx.4	AF036927	NM_001116	CCDS32382	O60503	9628827	MGI:108450	RGD:1304747		ADCY9	603302										objectId:1286					4.6.1.1
HGNC:21285	ADCY10	adenylate cyclase 10	protein-coding gene	gene with protein product	Approved	1q24.2	01q24.2	SAC|Sacy|SACI|HCA2|RP1-313L4.2	soluble adenylyl cyclase|Hypercalciuria, absorptive, 2		adenylate cyclase 10, soluble	Adenylate cyclases	53	2008-01-16		2017-09-25	2017-09-25	55811	ENSG00000143199	OTTHUMG00000034573	uc001ger.4	AF271058	NM_018417	CCDS1265|CCDS53426|CCDS72977	Q96PN6	23255611	MGI:2660854	RGD:708450		ADCY10	605205					168172										4.6.1.1
HGNC:44143	ADCY10P1	adenylate cyclase 10, soluble pseudogene 1	pseudogene	pseudogene	Approved	6p21.1	06p21.1				adenylate cyclase 10 (soluble) pseudogene 1			2012-06-30		2016-06-27	2016-06-27	221442	ENSG00000161912	OTTHUMG00000014668			NR_026938														PGOHUM00000243618
HGNC:241	ADCYAP1	adenylate cyclase activating polypeptide 1	protein-coding gene	gene with protein product	Approved	18p11.32	18p11.32	PACAP	prepro-PACAP|pituitary adenylate cyclase activating polypeptide		adenylate cyclase activating polypeptide 1 (pituitary)	Endogenous ligands	542	1992-12-02		2016-04-06	2016-10-05	116	ENSG00000141433	OTTHUMG00000131479	uc010dkh.5	S83513	NM_001117	CCDS11825	P18509	1730060	MGI:105094	RGD:2037		ADCYAP1	102980										ligandId:2258
HGNC:242	ADCYAP1R1	ADCYAP receptor type I	protein-coding gene	gene with protein product	Approved	7p14.3	07p14.3	PAC1|PACAPR|PAC1R	PACAP receptor 1|pituitary adenylate cyclase-activating polypeptide type 1 receptor		adenylate cyclase activating polypeptide 1 (pituitary) receptor type I	Vasoactive intestinal peptide receptor family	264	1994-05-18		2016-03-14	2017-07-07	117	ENSG00000078549	OTTHUMG00000023884	uc003tca.3		NM_001118	CCDS5433|CCDS56480|CCDS56481	P41586	7902709	MGI:108449	RGD:2038		ADCYAP1R1	102981										objectId:370
HGNC:243	ADD1	adducin 1	protein-coding gene	gene with protein product	Approved	4p16.3	04p16.3		alpha-adducin		adducin 1 (alpha)			1992-10-19		2015-11-23	2015-11-23	118	ENSG00000087274	OTTHUMG00000122080	uc003gfq.4	L07261	NM_014189	CCDS3363|CCDS3364|CCDS43205|CCDS75094	P35611	1840603	MGI:87918	RGD:2041		ADD1	102680					469916
HGNC:244	ADD2	adducin 2	protein-coding gene	gene with protein product	Approved	2p13.3	02p13.3	ADDB	beta-adducin		adducin 2 (beta)			1992-10-19		2015-11-23	2015-11-23	119	ENSG00000075340	OTTHUMG00000129710	uc061kjo.1	X58199	NM_001617	CCDS1906|CCDS1909|CCDS46318|CCDS54365	P35612	1840603	MGI:87919	RGD:2042		ADD2	102681					469918
HGNC:245	ADD3	adducin 3	protein-coding gene	gene with protein product	Approved	10q25.1-q25.2	10q25.1-q25.2		gamma-adducin	ADDL	adducin 3 (gamma)			1997-04-10		2015-11-23	2017-06-08	120	ENSG00000148700	OTTHUMG00000019032	uc001kyv.4	U37122	NM_019903	CCDS7561|CCDS7562	Q9UEY8	8893809	MGI:1351615	RGD:2043		ADD3	601568					394916
HGNC:48682	ADD3-AS1	ADD3 antisense RNA 1	non-coding RNA	RNA, long non-coding	Approved	10q25.1	10q25.1							2013-06-06			2016-11-24	100505933	ENSG00000203876	OTTHUMG00000019028			NR_038943																									URS0000759A44
HGNC:247	ADFN	albinism-deafness syndrome	phenotype	phenotype only	Approved	Xq26.3-q27.1	Xq26.3-q27.1							1986-01-01			2006-02-02	122								5801459|2349949					300700
HGNC:21212	ADGB	androglobin	protein-coding gene	gene with protein product	Approved	6q24.3	06q24.3	FLJ23121|dJ408K24.1|CAPN16		C6orf103	chromosome 6 open reading frame 103	Calpains	975	2003-11-25	2012-02-03	2012-02-03	2016-10-05	79747	ENSG00000118492	OTTHUMG00000015758	uc010khx.4	AK026774	NM_024694		Q8N7X0	22115833	MGI:3605549	RGD:1564259		ADGB	614630								C02.972
HGNC:13838	ADGRA1	adhesion G protein-coupled receptor A1	protein-coding gene	gene with protein product	Approved	10q26.3	10q26.3	KIAA1828		GPR123	G protein-coupled receptor 123	Adhesion G protein-coupled receptors, subfamily A	911	2003-02-25	2015-03-03	2015-03-03	2016-10-05	84435	ENSG00000197177	OTTHUMG00000019304		AB058731	NM_001083909	CCDS41580|CCDS76362	Q86SQ6	12565841|25713288	MGI:1277167	RGD:1308241			612302										objectId:197
HGNC:49543	ADGRA1-AS1	adhesion G protein-coupled receptor A1 antisense RNA 1	non-coding RNA	RNA, long non-coding	Approved	10q26.3	10q26.3			GPR123-AS1	GPR123 antisense RNA 1			2014-01-10	2015-03-03	2015-03-03	2015-03-03	100128127	ENSG00000256925	OTTHUMG00000019301			NR_111905																									URS000044FA74
HGNC:17849	ADGRA2	adhesion G protein-coupled receptor A2	protein-coding gene	gene with protein product	Approved	8p11.23	08p11.23	TEM5|DKFZp434C211|DKFZp434J0911|KIAA1531|FLJ14390	tumor endothelial marker 5	GPR124	G protein-coupled receptor 124	Immunoglobulin like domain containing|Adhesion G protein-coupled receptors, subfamily A	594|911	2003-02-25	2015-03-03	2015-03-03	2016-10-05	25960	ENSG00000020181	OTTHUMG00000156182		AB040964	NM_032777	CCDS6097	Q96PE1	11559528|12565841|25713288	MGI:1925810	RGD:2323365			606823										objectId:198
HGNC:13839	ADGRA3	adhesion G protein-coupled receptor A3	protein-coding gene	gene with protein product	Approved	4p15.2	04p15.2	FLJ38547|PGR21		GPR125	G protein-coupled receptor 125	I-set domain containing|Adhesion G protein-coupled receptors, subfamily A	593|911	2003-02-25	2015-03-03	2015-03-03	2016-10-05	166647	ENSG00000152990	OTTHUMG00000160926		AK095866	NM_145290	CCDS33964	Q8IWK6	12565841|25713288	MGI:1917943	RGD:1304914			612303					470398					objectId:199
HGNC:943	ADGRB1	adhesion G protein-coupled receptor B1	protein-coding gene	gene with protein product	Approved	8q24.3	08q24.3			BAI1	brain-specific angiogenesis inhibitor 1	Adhesion G protein-coupled receptors, subfamily B	912	1998-06-05	2015-03-03	2015-03-03	2015-09-11	575	ENSG00000181790	OTTHUMG00000164732		AB005297	NM_001702	CCDS64985	O14514	9533023|25713288	MGI:1933736	RGD:1305608			602682										objectId:174
HGNC:944	ADGRB2	adhesion G protein-coupled receptor B2	protein-coding gene	gene with protein product	Approved	1p35.2	01p35.2			BAI2	brain-specific angiogenesis inhibitor 2	Adhesion G protein-coupled receptors, subfamily B	912	1998-06-05	2015-03-03	2015-03-03	2016-10-05	576	ENSG00000121753	OTTHUMG00000003885		AB005298	NM_001703	CCDS72746|CCDS72747	O60241	9533023|25713288	MGI:2451244	RGD:1309431			602683										objectId:175
HGNC:945	ADGRB3	adhesion G protein-coupled receptor B3	protein-coding gene	gene with protein product	Approved	6q12-q13	06q12-q13	KIAA0550		BAI3	brain-specific angiogenesis inhibitor 3	Adhesion G protein-coupled receptors, subfamily B	912	1998-06-05	2015-03-03	2015-03-03	2017-06-08	577	ENSG00000135298	OTTHUMG00000014982		AB005299	NM_001704	CCDS4968	O60242	9533023|25713288	MGI:2441837	RGD:1309703			602684								P02.027		objectId:176
HGNC:19893	ADGRD1	adhesion G protein-coupled receptor D1	protein-coding gene	gene with protein product	Approved	12q24.33	12q24.33	DKFZp434B1272|PGR25		GPR133	G protein-coupled receptor 133	Adhesion G protein-coupled receptors, subfamily D	914	2003-11-26	2015-03-03	2015-03-03	2015-03-03	283383	ENSG00000111452	OTTHUMG00000168339		AY278561	NM_198827	CCDS9272|CCDS81753	Q6QNK2	25713288	MGI:3041203	RGD:1594795			613639								P02.021		objectId:202
HGNC:53314	ADGRD1-AS1	ADGRD1 antisense RNA 1	non-coding RNA	RNA, long non-coding	Approved	12q24.33	12q24.33	LACAT8	lung adenocarcinoma-associated transcript 8					2017-03-22			2017-03-22	105755954	ENSG00000256151	OTTHUMG00000168346			NR_131950			25599403																						URS00008E3A2B
HGNC:18651	ADGRD2	adhesion G protein-coupled receptor D2	protein-coding gene	gene with protein product	Approved	9q33.3	09q33.3	PGR24		GPR144	G protein-coupled receptor 144	Adhesion G protein-coupled receptors, subfamily D	914	2003-11-26	2015-03-03	2015-03-03	2016-10-05	347088	ENSG00000180264	OTTHUMG00000020652		AY278562	NM_182611		Q7Z7M1	25713288													P02.015		objectId:204
HGNC:3336	ADGRE1	adhesion G protein-coupled receptor E1	protein-coding gene	gene with protein product	Approved	19p13.3-p13.2	19p13.3-p13.2			TM7LN3|EMR1	egf-like module containing, mucin-like, hormone receptor-like sequence 1|egf-like module containing, mucin-like, hormone receptor-like 1	Adhesion G protein-coupled receptors, subfamily E	915	1994-08-31	2015-03-03	2015-03-03	2017-06-08	2015	ENSG00000174837	OTTHUMG00000181966		X81479	NM_001256252	CCDS12175|CCDS58643|CCDS58644|CCDS58645|CCDS58646	Q14246	7601460|9500513|25713288	MGI:106912	RGD:1359214			600493								P02.004		objectId:182
HGNC:3337	ADGRE2	adhesion G protein-coupled receptor E2	protein-coding gene	gene with protein product	Approved	19p13.12	19p13.12	CD312		EMR2	egf-like module containing, mucin-like, hormone receptor-like sequence 2|egf-like module containing, mucin-like, hormone receptor-like 2	CD molecules|Adhesion G protein-coupled receptors, subfamily E	471|915	2000-03-14	2015-03-03	2015-03-03	2015-08-28	30817	ENSG00000127507	OTTHUMG00000183408		AF114491	NM_001271052	CCDS32935|CCDS59361	Q9UHX3	25713288					606100								P02.001		objectId:183			CD312
HGNC:23647	ADGRE3	adhesion G protein-coupled receptor E3	protein-coding gene	gene with protein product	Approved	19p13.12	19p13.12			EMR3	egf-like module containing, mucin-like, hormone receptor-like 3	Adhesion G protein-coupled receptors, subfamily E	915	2003-11-26	2015-03-03	2015-03-03	2015-08-28	84658	ENSG00000131355	OTTHUMG00000183406		AF239764	NM_032571	CCDS12315|CCDS74296|CCDS74297	Q9BY15	11279179|12975309|25713288					606101								P02.003		objectId:184
HGNC:19240	ADGRE4P	adhesion G protein-coupled receptor E4, pseudogene	pseudogene	pseudogene	Approved	19p13.2	19p13.2	PGR16		GPR127|EMR4|EMR4P	G protein-coupled receptor 127|egf-like module containing, mucin-like, hormone receptor-like 4|egf-like module containing, mucin-like, hormone receptor-like 4 pseudogene	Adhesion G protein-coupled receptors, subfamily E	915	2003-02-25	2015-03-03	2015-03-03	2015-03-03	326342	ENSG00000268758	OTTHUMG00000177251		AY181245	NR_024075		Q86SQ3	12565841|25713288	MGI:1196464	RGD:1359641			612305						PGOHUM00000259297		P02.005
HGNC:1711	ADGRE5	adhesion G protein-coupled receptor E5	protein-coding gene	gene with protein product	Approved	19p13.12	19p13.12	TM7LN1	leukocyte antigen CD97|seven-span transmembrane protein|seven-transmembrane, heterodimeric receptor associated with inflammation|seven transmembrane helix receptor	CD97	CD97 antigen|CD97 molecule	CD molecules|Adhesion G protein-coupled receptors, subfamily E	471|915	1995-11-29	2015-03-03	2015-03-03	2015-03-03	976	ENSG00000123146	OTTHUMG00000182166			NM_078481	CCDS32929|CCDS32930|CCDS32931	P48960	7636245|8786105|25713288	MGI:1347095	RGD:1305595			601211								P02.002		objectId:177			CD97
HGNC:18990	ADGRF1	adhesion G protein-coupled receptor F1	protein-coding gene	gene with protein product	Approved	6p12.3	06p12.3	hGPCR36|PGR19		GPR110	G protein-coupled receptor 110	Adhesion G protein-coupled receptors, subfamily F	916	2002-11-26	2015-03-03	2015-03-03	2016-10-05	266977	ENSG00000153292	OTTHUMG00000014795		AB083618	NM_153840	CCDS4920|CCDS34471	Q5T601	12435584|14623098|25713288	MGI:1924846	RGD:1310285			617430								P02.022		objectId:190
HGNC:18991	ADGRF2	adhesion G protein-coupled receptor F2	protein-coding gene	gene with protein product	Approved	6p12.3	06p12.3	hGPCR35|PGR20		GPR111	G protein-coupled receptor 111	Adhesion G protein-coupled receptors, subfamily F	916	2002-11-26	2015-03-03	2015-03-03	2015-03-03	222611	ENSG00000164393	OTTHUMG00000046168		AB065684	NM_153839		Q8IZF7	12435584|25713288	MGI:2182728	RGD:1306718													objectId:191
HGNC:18989	ADGRF3	adhesion G protein-coupled receptor F3	protein-coding gene	gene with protein product	Approved	2p23.3	02p23.3	hGPCR37|PGR23		GPR113	G protein-coupled receptor 113	Adhesion G protein-coupled receptors, subfamily F	916	2002-11-26	2015-03-03	2015-03-03	2016-10-05	165082	ENSG00000173567	OTTHUMG00000150225		AB083619	NM_153835	CCDS33159|CCDS46238|CCDS46239	Q8IZF5	12435584|25713288	MGI:2685887	RGD:1305868											P02.028		objectId:193
HGNC:19011	ADGRF4	adhesion G protein-coupled receptor F4	protein-coding gene	gene with protein product	Approved	6p12.3	06p12.3	FLJ38076|PGR18		GPR115	G protein-coupled receptor 115	Adhesion G protein-coupled receptors, subfamily F	916	2002-11-26	2015-03-03	2015-03-03	2015-03-03	221393	ENSG00000153294	OTTHUMG00000014800		AK095395	NM_153838	CCDS4922	Q8IZF3	12435584|25713288	MGI:1925499	RGD:1565216			614268										objectId:195
HGNC:19030	ADGRF5	adhesion G protein-coupled receptor F5	protein-coding gene	gene with protein product	Approved	6p12.3	06p12.3	DKFZp564O1923|KIAA0758		GPR116	G protein-coupled receptor 116	I-set domain containing|Immunoglobulin like domain containing|Adhesion G protein-coupled receptors, subfamily F	593|594|916	2002-11-26	2015-03-03	2015-03-03	2015-03-03	221395	ENSG00000069122	OTTHUMG00000014793		AB018301	NM_015234	CCDS4919	Q8IZF2	12435584|25713288	MGI:2182928	RGD:621679											P02.019		objectId:196
HGNC:32922	ADGRF5P1	adhesion G protein-coupled receptor F5 pseudogene 1	pseudogene	pseudogene	Approved	9q13	09q13			GPR116P1	G protein-coupled receptor 116 pseudogene 1			2006-05-26	2015-03-03	2015-03-03	2015-03-03	389740	ENSG00000227582	OTTHUMG00000058166			NG_021620														PGOHUM00000303863
HGNC:32921	ADGRF5P2	adhesion G protein-coupled receptor F5 pseudogene 2	pseudogene	pseudogene	Approved	9p11.1	09p11.1			GPR116P2	G protein-coupled receptor 116 pseudogene 2			2006-05-26	2015-03-03	2015-03-03	2015-03-03	441416	ENSG00000204818	OTTHUMG00000013558			NG_021616														PGOHUM00000304223
HGNC:4512	ADGRG1	adhesion G protein-coupled receptor G1	protein-coding gene	gene with protein product	Approved	16q21	16q21	TM7LN4|TM7XN1		GPR56	G protein-coupled receptor 56	Adhesion G protein-coupled receptors, subfamily G	917	1998-10-12	2015-03-03	2015-03-03	2015-03-03	9289	ENSG00000205336	OTTHUMG00000176742		AJ011001	NM_001145770	CCDS32460|CCDS32461|CCDS73893	Q9Y653	10049584|10100861|25713288	MGI:1340051	RGD:628617			604110					122266					objectId:186
HGNC:4516	ADGRG2	adhesion G protein-coupled receptor G2	protein-coding gene	gene with protein product	Approved	Xp22.13	Xp22.13	HE6|TM7LN2|EDDM6	epididymal protein 6	GPR64	G protein-coupled receptor 64	Adhesion G protein-coupled receptors, subfamily G	917	1999-10-22	2015-03-03	2015-03-03	2015-03-03	10149	ENSG00000173698	OTTHUMG00000021223		X81892	NM_001079858	CCDS14191|CCDS43921|CCDS43922|CCDS43923|CCDS55376|CCDS55377|CCDS55378|CCDS55379	Q8IZP9	9739419|9150425|25713288	MGI:2446854	RGD:628618	Mental Retardation database|http://grenada.lumc.nl/LOVD2/MR/home.php?select_db=GPR64		300572					466348					objectId:187
HGNC:13728	ADGRG3	adhesion G protein-coupled receptor G3	protein-coding gene	gene with protein product	Approved	16q21	16q21	Pb99|PGR26		GPR97	G protein-coupled receptor 97	Adhesion G protein-coupled receptors, subfamily G	917	2000-10-20	2015-03-03	2015-03-03	2016-10-05	222487	ENSG00000182885	OTTHUMG00000133458		AY140959	NM_170776	CCDS10786|CCDS76879	Q86Y34	12435584|25713288	MGI:1859670	RGD:1305674											P02.023		objectId:188
HGNC:18992	ADGRG4	adhesion G protein-coupled receptor G4	protein-coding gene	gene with protein product	Approved	Xq26.3	Xq26.3	RP1-299I16|PGR17		GPR112	G protein-coupled receptor 112	Adhesion G protein-coupled receptors, subfamily G	917	2002-11-26	2015-03-03	2015-03-03	2015-03-03	139378	ENSG00000156920	OTTHUMG00000022508		AY140954	NM_153834	CCDS35409	Q8IZF6	12435584|25713288	MGI:2685213	RGD:1564057	Mental Retardation database|http://grenada.lumc.nl/LOVD2/MR/home.php?select_db=GPR112										P02.014		objectId:192
HGNC:19010	ADGRG5	adhesion G protein-coupled receptor G5	protein-coding gene	gene with protein product	Approved	16q21	16q21	PGR27		GPR114	G protein-coupled receptor 114	Adhesion G protein-coupled receptors, subfamily G	917	2002-11-26	2015-03-03	2015-03-03	2016-10-05	221188	ENSG00000159618	OTTHUMG00000133461		AY140956	NM_153837	CCDS10785	Q8IZF4	12435584|25713288	MGI:2685955	RGD:1305559			616965								P02.016		objectId:194
HGNC:13841	ADGRG6	adhesion G protein-coupled receptor G6	protein-coding gene	gene with protein product	Approved	6q24.2	06q24.2	FLJ14937		GPR126	G protein-coupled receptor 126	Adhesion G protein-coupled receptors, subfamily G	917	2003-02-25	2015-03-03	2015-03-03	2015-08-10	57211	ENSG00000112414	OTTHUMG00000015709		AK027843	NM_001032394	CCDS47489|CCDS47490|CCDS47491|CCDS55064	Q86SQ4	12565841|25118328|25713288	MGI:1916151	RGD:1308551			612243					469920			P02.017		objectId:200
HGNC:19241	ADGRG7	adhesion G protein-coupled receptor G7	protein-coding gene	gene with protein product	Approved	3q12.2	03q12.2	FLJ14454		GPR128	G protein-coupled receptor 128	Adhesion G protein-coupled receptors, subfamily G	917	2003-02-25	2015-03-03	2015-03-03	2016-10-05	84873	ENSG00000144820	OTTHUMG00000159083		AK027360	NM_001308362	CCDS2938|CCDS77778	Q96K78	25713288	MGI:2441732	RGD:1307217			612307										objectId:201
HGNC:20973	ADGRL1	adhesion G protein-coupled receptor L1	protein-coding gene	gene with protein product	Approved	19p13.12	19p13.12	KIAA0821|CIRL1|LEC2		LPHN1	latrophilin 1	Adhesion G protein-coupled receptors, subfamily L	918	2003-04-25	2015-03-03	2015-03-03	2016-10-05	22859	ENSG00000072071	OTTHUMG00000182138		AB020628	NM_014921	CCDS12307|CCDS32928	O94910	10994649|25713288	MGI:1929461	RGD:620768			616416								P02.010		objectId:206
HGNC:18582	ADGRL2	adhesion G protein-coupled receptor L2	protein-coding gene	gene with protein product	Approved	1p31.1	01p31.1	KIAA0786|LEC1		LPHH1|LPHN2	latrophilin 1|latrophilin 2	Adhesion G protein-coupled receptors, subfamily L	918	2002-04-26	2015-03-03	2015-03-03	2015-09-11	23266	ENSG00000117114	OTTHUMG00000009844		AJ131581	NM_012302	CCDS689|CCDS72811|CCDS76174|CCDS81345	O95490	10760572|25713288	MGI:2139714	RGD:620835			607018										objectId:207
HGNC:20974	ADGRL3	adhesion G protein-coupled receptor L3	protein-coding gene	gene with protein product	Approved	4q13.1	04q13.1	KIAA0768|LEC3		LPHN3	latrophilin 3	Adhesion G protein-coupled receptors, subfamily L	918	2003-04-25	2015-03-03	2015-03-03	2015-03-03	23284	ENSG00000150471	OTTHUMG00000160690		AB018311	NM_001322246	CCDS54768|CCDS82926	Q9HAR2	10994649|25713288	MGI:2441950	RGD:620836			616417								P02.011		objectId:208
HGNC:50604	ADGRL3-AS1	adhesion G protein-coupled receptor L3 antisense RNA 1	non-coding RNA	RNA, long non-coding	Approved	4q13.1	04q13.1			LPHN3-AS1	LPHN3 antisense RNA 1			2014-05-22	2015-03-03	2015-03-03	2015-03-03	101927186	ENSG00000248692	OTTHUMG00000160691			NR_110595																									URS000075B27D
HGNC:20822	ADGRL4	adhesion G protein-coupled receptor L4	protein-coding gene	gene with protein product	Approved	1p31.1	01p31.1	ETL		ELTD1	EGF, latrophilin and seven transmembrane domain containing 1	Adhesion G protein-coupled receptors, subfamily L	918	2003-04-29	2015-03-03	2015-03-03	2016-10-05	64123	ENSG00000162618	OTTHUMG00000009738		AF192403	NM_022159	CCDS41352	Q9HBW9	11050079|25713288	MGI:2655562	RGD:621136			616419								P02.013		objectId:181
HGNC:17416	ADGRV1	adhesion G protein-coupled receptor V1	protein-coding gene	gene with protein product	Approved	5q14.3	05q14.3	DKFZp761P0710|KIAA0686|FEB4|VLGR1		USH2C|MASS1|GPR98	monogenic, audiogenic seizure susceptibility 1 homolog (mouse)|G protein-coupled receptor 98	Adhesion G protein-coupled receptors, subfamily V|USH2 complex	919|1244	2002-09-17	2015-03-03	2015-03-03	2017-03-24	84059	ENSG00000164199	OTTHUMG00000162668		AB014586	NM_032119	CCDS47246	Q8WXG9	10976914|14740321|25713288	MGI:1274784	RGD:1562101	LRG_1095|http://www.lrg-sequence.org/LRG/LRG_1095		602851					122270					objectId:189
HGNC:249	ADH1A	alcohol dehydrogenase 1A (class I), alpha polypeptide	protein-coding gene	gene with protein product	Approved	4q23	04q23			ADH1		Alcohol dehydrogenases	397	1986-01-01			2017-10-06	124	ENSG00000187758	OTTHUMG00000131026	uc003hur.3	M12963	NM_000667	CCDS3648	P07327	3006456	MGI:87921			ADH1A	103700															1.1.1.1
HGNC:250	ADH1B	alcohol dehydrogenase 1B (class I), beta polypeptide	protein-coding gene	gene with protein product	Approved	4q23	04q23			ADH2		Alcohol dehydrogenases	397	1986-01-01		2007-11-06	2015-08-27	125	ENSG00000196616	OTTHUMG00000161413	uc003hus.6	AF153821	NM_000668	CCDS34033|CCDS68761	P00325	3006456	MGI:87921			ADH1B	103720					469922										1.1.1.1
HGNC:251	ADH1C	alcohol dehydrogenase 1C (class I), gamma polypeptide	protein-coding gene	gene with protein product	Approved	4q23	04q23			ADH3		Alcohol dehydrogenases	397	1986-01-01			2015-08-27	126	ENSG00000248144	OTTHUMG00000161422	uc032trd.2	M12272	NM_000669	CCDS54780	P00326	3006456	MGI:87921	RGD:2044			103730					469924										1.1.1.1
HGNC:252	ADH4	alcohol dehydrogenase 4 (class II), pi polypeptide	protein-coding gene	gene with protein product	Approved	4q23	04q23	ADH-2				Alcohol dehydrogenases	397	1989-05-19			2015-10-15	127	ENSG00000198099	OTTHUMG00000161227	uc003hun.4	M15943	NM_000670	CCDS34032|CCDS77942	P08319		MGI:1349472	RGD:71028		ADH4	103740															1.1.1.1
HGNC:253	ADH5	alcohol dehydrogenase 5 (class III), chi polypeptide	protein-coding gene	gene with protein product	Approved	4q23	04q23	ADH-3|ADHX|GSNOR	S-nitrosoglutathione reductase	FDH	formaldehyde dehydrogenase	Alcohol dehydrogenases	397	1986-01-01		2003-06-19	2016-09-13	128	ENSG00000197894	OTTHUMG00000161230	uc003hui.5	M29872	NM_000671	CCDS47111	P11766	1446828|6424546	MGI:87929	RGD:2292706		ADH5	103710															1.1.1.284
HGNC:254	ADH5P1	entry withdrawn	withdrawn	withdrawn	Entry Withdrawn												2008-10-10
HGNC:22976	ADH5P2	alcohol dehydrogenase 5 (class III), chi polypeptide, pseudogene 2	pseudogene	pseudogene	Approved	1p31.1	01p31.1							2003-08-13			2014-11-19	343296	ENSG00000232676	OTTHUMG00000009701			NG_008685
HGNC:22991	ADH5P3	alcohol dehydrogenase 5 (class III), chi polypeptide, pseudogene 3	pseudogene	pseudogene	Approved	1q43	01q43							2003-08-13			2014-11-18	100131810	ENSG00000223694	OTTHUMG00000039885			NG_008686
HGNC:21377	ADH5P4	alcohol dehydrogenase 5 (class III), chi polypeptide, pseudogene 4	pseudogene	pseudogene	Approved	6q12	06q12	bA707M13.2		ADH5B	alcohol dehydrogenase 5B			2003-11-26	2005-05-19	2005-05-19	2014-11-19	642443	ENSG00000233859	OTTHUMG00000014976		AL391500	XM_208352
HGNC:255	ADH6	alcohol dehydrogenase 6 (class V)	protein-coding gene	gene with protein product	Approved	4q23	04q23	ADH-5				Alcohol dehydrogenases	397	1992-04-07			2015-08-28	130	ENSG00000172955	OTTHUMG00000131024	uc003hup.5	AK092768	NM_000672	CCDS3647|CCDS43255	P28332	1881901		RGD:1306313		ADH6	103735															1.1.1.1
HGNC:256	ADH7	alcohol dehydrogenase 7 (class IV), mu or sigma polypeptide	protein-coding gene	gene with protein product	Approved	4q23	04q23	ADH-4				Alcohol dehydrogenases	397	1995-03-23			2016-10-05	131	ENSG00000196344	OTTHUMG00000159318	uc062ylg.1	X76342	NM_000673	CCDS34034|CCDS54781	P40394	8195208	MGI:87926	RGD:621638		ADH7	600086															1.1.1.1
HGNC:16354	ADHFE1	alcohol dehydrogenase, iron containing 1	protein-coding gene	gene with protein product	Approved	8q13.1	08q13.1	ADHFe1|FLJ32430	hydroxyacid-oxoacid transhydrogenase			Alcohol dehydrogenases	397	2003-10-09		2015-11-13	2016-10-05	137872	ENSG00000147576	OTTHUMG00000150215	uc003xwb.5	AK056992	NM_144650	CCDS6190	Q8IWW8	12592711	MGI:1923437	RGD:1308863		ADHFE1	611083															1.1.99.24
HGNC:30576	ADI1	acireductone dioxygenase 1	protein-coding gene	gene with protein product	Approved	2p25.3	02p25.3	SIPL|MTCBP-1|ARD|APL1|FLJ10913|HMFT1638|mtnD	membrane-type 1 matrix metalloproteinase cytoplasmic tail binding protein-1					2006-02-09			2016-10-05	55256	ENSG00000182551	OTTHUMG00000112441	uc002qxp.5		NM_018269	CCDS1653|CCDS77380	Q9BV57	14718544|15938715	MGI:2144929	RGD:727828		ADI1	613400															1.13.11.54
HGNC:52339	ADI1P1	acireductone dioxygenase 1 pseudogene 1	pseudogene	pseudogene	Approved	20q12	20q12							2016-07-25			2016-07-25	100130936	ENSG00000235102	OTTHUMG00000032482			NG_007499														PGOHUM00000297120
HGNC:52340	ADI1P2	acireductone dioxygenase 1 pseudogene 2	pseudogene	pseudogene	Approved	8q22.3	08q22.3							2016-07-25			2016-07-25	100288971	ENSG00000250684	OTTHUMG00000160496			NG_021206														PGOHUM00000306607
HGNC:52341	ADI1P3	acireductone dioxygenase 1 pseudogene 3	pseudogene	pseudogene	Approved	12q13.11	12q13.11							2016-07-25			2016-07-25	100288129	ENSG00000258369	OTTHUMG00000169665			NG_021715														PGOHUM00000306528
HGNC:28606	ADIG	adipogenin	protein-coding gene	gene with protein product	Approved	20q11.23	20q11.23	MGC39724|SMAF1|RP5-1100H13.2	small adipocyte factor 1		adipogenesis associated			2007-03-29		2007-03-29	2014-02-12	149685	ENSG00000182035	OTTHUMG00000032451	uc002xjb.1	BC029594	NM_001018082	CCDS54461	Q0VDE8	15567149|16132694	MGI:2675492	RGD:2320953		ADIG	611396
HGNC:13633	ADIPOQ	adiponectin, C1Q and collagen domain containing	protein-coding gene	gene with protein product	Approved	3q27.3	03q27.3	ACRP30|AdipoQ|apM1|GBP28|adiponectin	adipose most abundant gene transcript 1|adiponectin precursor	ACDC	adipocyte, C1Q and collagen domain containing	Endogenous ligands|C1q and TNF related	542|1372	2004-02-26	2005-01-27	2005-01-24	2016-10-05	9370	ENSG00000181092	OTTHUMG00000156521	uc003fra.4	D45371	NM_004797	CCDS3284	Q15848	7592907|8631877	MGI:106675	RGD:628748		ADIPOQ	605441					469926					ligandId:3726
HGNC:40648	ADIPOQ-AS1	ADIPOQ antisense RNA 1	non-coding RNA	RNA, long non-coding	Approved	3q27.3	03q27.3				ADIPOQ antisense RNA 1 (non-protein coding)			2011-07-25		2012-08-15	2014-11-19	100874095	ENSG00000226482	OTTHUMG00000156514	uc031sct.2		NR_046662																									URS00009BF5F8
HGNC:24040	ADIPOR1	adiponectin receptor 1	protein-coding gene	gene with protein product	Approved	1q32.1	01q32.1	PAQR1|ACDCR1				Adiponectin receptors|Progestin and adipoQ receptor family	293|930	2004-06-23			2014-11-19	51094	ENSG00000159346	OTTHUMG00000041391	uc001gyq.7		NM_015999	CCDS1430	Q96A54	12802337	MGI:1919924	RGD:1303151		ADIPOR1	607945										objectId:649
HGNC:44910	ADIPOR1P1	adiponectin receptor 1 pseudogene 1	pseudogene	pseudogene	Approved	10p12.31	10p12.31							2012-12-18			2012-12-18	645220	ENSG00000232497	OTTHUMG00000017804			NG_022165														PGOHUM00000238696
HGNC:44911	ADIPOR1P2	adiponectin receptor 1 pseudogene 2	pseudogene	pseudogene	Approved	14q32.13	14q32.13							2012-12-18			2012-12-18	390503	ENSG00000258805	OTTHUMG00000170861			NG_022863														PGOHUM00000248258
HGNC:24041	ADIPOR2	adiponectin receptor 2	protein-coding gene	gene with protein product	Approved	12p13.33	12p13.33	PAQR2|ACDCR2				Adiponectin receptors|Progestin and adipoQ receptor family	293|930	2004-06-23			2016-10-05	79602	ENSG00000006831	OTTHUMG00000130139	uc001qjm.4	AY424280	NM_024551	CCDS8511	Q86V24	12802337	MGI:93830	RGD:1307891		ADIPOR2	607946										objectId:650
HGNC:24043	ADIRF	adipogenesis regulatory factor	protein-coding gene	gene with protein product	Approved	10q23.2	10q23.2	APM2|AFRO	adipose specific 2|adipose most abundant gene transcript 2|adipogenesis factor rich in obesity	C10orf116	chromosome 10 open reading frame 116			2004-04-20	2013-02-20	2013-02-20	2016-10-05	10974	ENSG00000148671	OTTHUMG00000018668	uc001ked.3	BC004471	NM_006829	CCDS7381	Q15847	8619847|23239344
HGNC:45127	ADIRF-AS1	ADIRF antisense RNA 1	non-coding RNA	RNA, long non-coding	Approved	10q23.2	10q23.2							2013-02-20			2015-01-29	100133190	ENSG00000272734	OTTHUMG00000185998	uc057uqy.1	AK128041																										URS00008B6552
HGNC:257	ADK	adenosine kinase	protein-coding gene	gene with protein product	Approved	10q22.2	10q22.2	AK	adenosine 5'-phosphotransferase					1986-01-01			2016-11-01	132	ENSG00000156110	OTTHUMG00000018506	uc001jwi.4	U50196	NM_006721	CCDS7343|CCDS7344|CCDS55716|CCDS55717	P55263	8577746	MGI:87930	RGD:2046		ADK	102750					289298					objectId:1231					2.7.1.20
HGNC:259	ADM	adrenomedullin	protein-coding gene	gene with protein product	Approved	11p15.4	11p15.4	AM				Endogenous ligands	542	1994-12-15			2015-08-24	133	ENSG00000148926	OTTHUMG00000165907	uc001mil.2	D14874	NM_001124	CCDS7801	P35318	7688224	MGI:108058	RGD:2047		ADM	103275										ligandId:683
HGNC:28898	ADM2	adrenomedullin 2	protein-coding gene	gene with protein product	Approved	22q13.33	22q13.33	AM2|FLJ21135				Endogenous ligands	542	2004-02-04			2014-11-19	79924	ENSG00000128165	OTTHUMG00000150202	uc003blj.4	AF529213	NM_024866	CCDS33682	Q7Z4H4	14706825	MGI:2675256	RGD:1302971		ADM2	608682										ligandId:684
HGNC:27293	ADM5	adrenomedullin 5 (putative)	protein-coding gene	gene with protein product	Approved	19q13.33	19q13.33	AM5		C19orf76	chromosome 19 open reading frame 76|adrenomedullin 5 homolog (pig)			2009-09-22	2012-10-29	2012-12-07	2016-11-16	199800	ENSG00000224420	OTTHUMG00000183240	uc002pph.3	BC032764	NM_001101340	CCDS46146	C9JUS6	18434369
HGNC:15766	ADNP	activity dependent neuroprotector homeobox	protein-coding gene	gene with protein product	Approved	20q13.13	20q13.13	KIAA0784|ADNP1	ADNP homeobox 1		activity-dependent neuroprotector	ZF class homeoboxes and pseudogenes	529	2001-05-31		2016-06-08	2016-06-08	23394	ENSG00000101126	OTTHUMG00000032737	uc002xvt.3	AF250860	NM_181442	CCDS13433	Q9H2P0	9872452|11013255	MGI:1338758	RGD:71030		ADNP	611386		8666			406010
HGNC:51227	ADNP-AS1	ADNP antisense RNA 1	non-coding RNA	RNA, long non-coding	Approved	20q13.13	20q13.13							2014-08-08			2014-08-08	101927631	ENSG00000259456	OTTHUMG00000172534			NR_110009																									URS000075E7BC
HGNC:23803	ADNP2	ADNP homeobox 2	protein-coding gene	gene with protein product	Approved	18q23	18q23	KIAA0863		ZNF508	zinc finger protein 508	Zinc fingers C2H2-type|ZF class homeoboxes and pseudogenes	28|529	2006-06-30	2007-07-17	2007-07-17	2014-11-19	22850	ENSG00000101544	OTTHUMG00000172535	uc032hie.2	AB020670	NM_014913	CCDS32853	Q6IQ32		MGI:2448562	RGD:1308279		ADNP2	617422		8560
HGNC:23506	ADO	2-aminoethanethiol dioxygenase	protein-coding gene	gene with protein product	Approved	10q21.3	10q21.3	FLJ14547	cysteamine dioxygenase	C10orf22	chromosome 10 open reading frame 22|2-aminoethanethiol (cysteamine) dioxygenase			2003-11-21	2007-08-28	2016-06-03	2016-06-03	84890	ENSG00000181915	OTTHUMG00000018306	uc001jmg.4	BC028589	NM_032804	CCDS7266	Q96SZ5	17581819	MGI:2685083	RGD:1308233		ADO	611392															1.13.11.19
HGNC:262	ADORA1	adenosine A1 receptor	protein-coding gene	gene with protein product	Approved	1q32.1	01q32.1	RDC7				Adenosine receptors	211	1991-03-11			2014-11-19	134	ENSG00000163485	OTTHUMG00000042125	uc057onx.1	BC026340	NM_000674	CCDS1434	P30542	1662665|2541503	MGI:99401	RGD:2048		ADORA1	102775										objectId:18
HGNC:263	ADORA2A	adenosine A2a receptor	protein-coding gene	gene with protein product	Approved	22q11.23	22q11.23	RDC8		ADORA2		Adenosine receptors	211	1991-03-11			2014-11-19	135	ENSG00000128271	OTTHUMG00000150761	uc002zzy.6	X68486	NM_000675	CCDS13826	P29274	1662665|2541503	MGI:99402	RGD:2049		ADORA2A	102776					365126					objectId:19
HGNC:37122	ADORA2A-AS1	ADORA2A antisense RNA 1	non-coding RNA	RNA, long non-coding	Approved	22q11.23	22q11.23	FLJ34651		C22orf45	chromosome 22 open reading frame 45			2009-08-15	2012-10-11	2012-10-11	2016-11-09	646023	ENSG00000178803	OTTHUMG00000150735	uc062cjs.1	AK091970	NR_028483		P86434	19726446				ADORA2A-AS1																		URS00008E39D5
HGNC:264	ADORA2B	adenosine A2b receptor	protein-coding gene	gene with protein product	Approved	17p12	17p12					Adenosine receptors	211	1993-01-19			2015-08-24	136	ENSG00000170425	OTTHUMG00000059140	uc002gpd.2	M97759	NM_000676	CCDS11173	P29275	7558011	MGI:99403	RGD:2050		ADORA2B	600446										objectId:20
HGNC:265	ADORA2BP1	adenosine A2b receptor pseudogene 1	pseudogene	pseudogene	Approved	1q32.2	01q32.2			ADORA2BP	adenosine A2b receptor pseudogene			1995-08-29	2010-01-12	2010-01-12	2014-02-13	137	ENSG00000236136	OTTHUMG00000036482			NG_000843			7558011											PGOHUM00000245194
HGNC:266	ADORA2L1	entry withdrawn	withdrawn	withdrawn	Entry Withdrawn												2005-09-06
HGNC:267	ADORA2L2	entry withdrawn	withdrawn	withdrawn	Entry Withdrawn												2005-09-06
HGNC:268	ADORA3	adenosine A3 receptor	protein-coding gene	gene with protein product	Approved	1p13.2	01p13.2	AD026				Adenosine receptors|V-set domain containing	211|590	1993-12-13			2017-03-24	140	ENSG00000282608	OTTHUMG00000011957	uc001ebh.5	BC029831	NM_000677|NM_020683	CCDS838|CCDS839|CCDS41369|CCDS81358	P0DMS8	7607699	MGI:104847	RGD:2051	LRG_424|http://www.lrg-sequence.org/LRG/LRG_424	ADORA3	600445										objectId:21
HGNC:25250	ADPGK	ADP dependent glucokinase	protein-coding gene	gene with protein product	Approved	15q24.1	15q24.1	DKFZp434B195|ADP-GK						2004-09-29		2016-06-08	2016-06-08	83440	ENSG00000159322	OTTHUMG00000172777	uc002avf.5	AL136873	NM_031284	CCDS42057	Q9BRR6	11230166	MGI:1919391	RGD:1306103		ADPGK	611861
HGNC:44144	ADPGK-AS1	ADPGK antisense RNA 1	non-coding RNA	RNA, long non-coding	Approved	15q24.1	15q24.1				ADPGK antisense RNA 1 (non-protein coding)			2012-06-30		2012-08-15	2012-10-12	100287559	ENSG00000260898	OTTHUMG00000173100	uc002avk.1	AK127877	NR_040107																									URS00004A7F77
HGNC:269	ADPRH	ADP-ribosylarginine hydrolase	protein-coding gene	gene with protein product	Approved	3q13.33	03q13.33	ARH1	[Protein ADP-ribosylarginine] hydrolase					1997-06-20			2016-10-05	141	ENSG00000144843	OTTHUMG00000159420	uc062mux.1	L13291	NM_001125	CCDS2990	P54922	8349667|12070318	MGI:1098234	RGD:2052		ADPRH	603081															3.2.2.19
HGNC:21303	ADPRHL1	ADP-ribosylhydrolase like 1	protein-coding gene	gene with protein product	Approved	13q34	13q34	ARH2	ADP-ribosylarginine hydrolase like 1					2003-06-19			2016-06-02	113622	ENSG00000153531	OTTHUMG00000017386	uc001vtq.3	AJ313429	NM_138430	CCDS9535|CCDS9536	Q8NDY3	12070318|27217161	MGI:2442168	RGD:1305641		ADPRHL1	610620
HGNC:21304	ADPRHL2	ADP-ribosylhydrolase like 2	protein-coding gene	gene with protein product	Approved	1p34.3	01p34.3	ARH3|FLJ20446	ADP-ribosylarginine hydrolase like 2					2003-06-19			2016-06-02	54936	ENSG00000116863	OTTHUMG00000007628	uc001bzt.4	AJ427295	NM_017825	CCDS402	Q9NX46	12070318|16278211	MGI:2140364	RGD:1309068		ADPRHL2	610624
HGNC:30925	ADPRM	ADP-ribose/CDP-alcohol diphosphatase, manganese dependent	protein-coding gene	gene with protein product	Approved	17p13.1	17p13.1	MDS006		C17orf48	chromosome 17 open reading frame 48|ADP-ribose/CDP-alcohol diphosphatase, manganese-dependent	Sugar phosphatases	1073	2005-12-13	2012-07-20	2016-03-24	2016-03-24	56985	ENSG00000170222	OTTHUMG00000130366	uc002gmt.4	BC070155	NM_020233	CCDS11159	Q3LIE5	18352857	MGI:1913608	RGD:1309906																		3.6.1.13|3.6.1.16|3.6.1.53
HGNC:277	ADRA1A	adrenoceptor alpha 1A	protein-coding gene	gene with protein product	Approved	8p21.2	08p21.2	ADRA1L1		ADRA1C	adrenergic, alpha-1A-, receptor	Adrenoceptors	169	1991-08-19		2012-05-09	2014-11-19	148	ENSG00000120907	OTTHUMG00000099459	uc010lun.2	L31774	NM_033303	CCDS6052|CCDS6053|CCDS6054|CCDS34869|CCDS83269	P35348		MGI:104773	RGD:2055		ADRA1A	104221										objectId:22
HGNC:278	ADRA1B	adrenoceptor alpha 1B	protein-coding gene	gene with protein product	Approved	5q33.3	05q33.3				adrenergic, alpha-1B-, receptor	Adrenoceptors	169	1991-06-04		2012-05-09	2015-08-24	147	ENSG00000170214	OTTHUMG00000130327	uc003lxt.2	L31773	NM_000679	CCDS4347	P35368		MGI:104774	RGD:2054		ADRA1B	104220										objectId:23
HGNC:280	ADRA1D	adrenoceptor alpha 1D	protein-coding gene	gene with protein product	Approved	20p13	20p13	ADRA1R|ADRA1A|ADRA1			adrenergic, alpha-1D-, receptor	Adrenoceptors	169	1990-09-10		2012-05-09	2014-11-19	146	ENSG00000171873	OTTHUMG00000031779	uc002wkr.3	U03864	NM_000678	CCDS13079	P25100	8039425	MGI:106673	RGD:62064		ADRA1D	104219										objectId:24
HGNC:281	ADRA2A	adrenoceptor alpha 2A	protein-coding gene	gene with protein product	Approved	10q25.2	10q25.2	ADRAR	alpha-2AAR subtype C10| alpha-2A-adrenergic receptor	ADRA2|ADRA2R	adrenergic, alpha-2A-, receptor	Adrenoceptors	169	1990-09-10		2012-05-09	2015-08-24	150	ENSG00000150594	OTTHUMG00000019050	uc001kzo.4	AF284095	NM_000681	CCDS7569	P08913		MGI:87934	RGD:2056		ADRA2A	104210										objectId:25
HGNC:282	ADRA2B	adrenoceptor alpha 2B	protein-coding gene	gene with protein product	Approved	2q11.2	02q11.2	ADRARL1		ADRA2L1|ADRA2RL1	adrenergic, alpha-2B-, receptor	Adrenoceptors	169	1990-09-10		2012-05-09	2015-08-27	151	ENSG00000274286	OTTHUMG00000188276	uc032nvj.2	M34041	NM_000682	CCDS56129	P18089	2164221	MGI:87935	RGD:2057		ADRA2B	104260					395886					objectId:26
HGNC:283	ADRA2C	adrenoceptor alpha 2C	protein-coding gene	gene with protein product	Approved	4p16.3	04p16.3	ADRARL2		ADRA2L2|ADRA2RL2	adrenergic, alpha-2C-, receptor	Adrenoceptors	169	1986-01-01		2012-05-09	2014-11-19	152	ENSG00000184160	OTTHUMG00000159830	uc003ghm.4	AY455666	NM_000683	CCDS47004	P18825	1849485	MGI:87936	RGD:2058		ADRA2C	104250										objectId:27
HGNC:285	ADRB1	adrenoceptor beta 1	protein-coding gene	gene with protein product	Approved	10q25.3	10q25.3			ADRB1R	adrenergic, beta-1-, receptor	Adrenoceptors	169	1990-09-10		2012-05-09	2015-08-24	153	ENSG00000043591	OTTHUMG00000019079	uc001lba.4	J03019	NM_000684	CCDS7586	P08588		MGI:87937	RGD:2059		ADRB1	109630										objectId:28
HGNC:286	ADRB2	adrenoceptor beta 2	protein-coding gene	gene with protein product	Approved	5q32	05q32	ADRBR|BAR|B2AR		ADRB2R	adrenergic, beta-2-, receptor, surface|adrenoceptor beta 2, surface	Adrenoceptors	169	1990-09-10		2015-11-26	2016-10-05	154	ENSG00000169252	OTTHUMG00000129933	uc003lpr.3	AF022953	NM_000024	CCDS4292	P07550		MGI:87938	RGD:2060		ADRB2	109690										objectId:29
HGNC:288	ADRB3	adrenoceptor beta 3	protein-coding gene	gene with protein product	Approved	8p11.23	08p11.23				adrenergic, beta-3-, receptor	Adrenoceptors	169	1993-10-04		2012-05-09	2015-10-15	155	ENSG00000188778	OTTHUMG00000164028	uc003xkr.3	AY487247	NM_000025	CCDS6099	P13945	7898940|15123695	MGI:87939	RGD:2061		ADRB3	109691										objectId:30
HGNC:15759	ADRM1	adhesion regulating molecule 1	protein-coding gene	gene with protein product	Approved	20q13.33	20q13.33	GP110|Rpn13|ARM1						2001-09-17			2015-09-11	11047	ENSG00000130706	OTTHUMG00000032904	uc002ycn.5	D64154	NM_001281437	CCDS13496|CCDS74747	Q16186	8033103	MGI:1929289	RGD:69248		ADRM1	610650
HGNC:291	ADSL	adenylosuccinate lyase	protein-coding gene	gene with protein product	Approved	22q13.1	22q13.1					Purinosome	1569	1986-01-01			2014-11-18	158	ENSG00000239900	OTTHUMG00000166425	uc003ayp.5	X65867	NM_000026	CCDS14001|CCDS46714	P30566	8404037	MGI:103202	RGD:1307617	Adenylosuccinate Lyase Mutations Database Home Page|http://www.icp.ucl.ac.be/adsldb/	ADSL	608222					119507										4.3.2.2
HGNC:292	ADSS	adenylosuccinate synthase	protein-coding gene	gene with protein product	Approved	1q44	01q44							1989-05-19			2015-09-11	159	ENSG00000035687	OTTHUMG00000040102	uc001iaj.4	BC012356	NM_001126	CCDS1624	P30520	2004783|1592113	MGI:87948	RGD:1310508		ADSS	103060															6.3.4.4
HGNC:20093	ADSSL1	adenylosuccinate synthase like 1	protein-coding gene	gene with protein product	Approved	14q32.33	14q32.33	FLJ38602						2002-12-17			2016-11-10	122622	ENSG00000185100	OTTHUMG00000170818	uc001ypd.5	AK095921	NM_001320424	CCDS9990|CCDS9991	Q8N142		MGI:87947	RGD:1590342		ADSSL1	612498					469928
HGNC:293	ADT	entry withdrawn	withdrawn	withdrawn	Entry Withdrawn												2005-09-06
HGNC:21214	ADTRP	androgen dependent TFPI regulating protein	protein-coding gene	gene with protein product	Approved	6p24.1	06p24.1	dJ413H6.1|AIG1L	androgen-induced 1-like	C6orf105	chromosome 6 open reading frame 105|androgen-dependent TFPI-regulating protein			2003-11-25	2012-01-27	2016-02-24	2016-02-24	84830	ENSG00000111863	OTTHUMG00000014260	uc003nab.4	AJ420520	NM_032744	CCDS4521|CCDS47374	Q96IZ2	21868574	MGI:1924596	RGD:1305679		ADTRP	614348
HGNC:303	AEBP1	AE binding protein 1	protein-coding gene	gene with protein product	Approved	7p13	07p13	ACLP	aortic carboxypeptidase-like protein|adipocyte enhancer binding protein 1		AE-binding protein 1	M14 carboxypeptidases	1321	1998-03-06		2001-11-28	2016-10-05	165	ENSG00000106624	OTTHUMG00000023362	uc003tkb.5	D86479	NM_001129	CCDS5476	Q8IUX7	8920928	MGI:1197012	RGD:1306922		AEBP1	602981								M14.951		objectId:1586
HGNC:24051	AEBP2	AE binding protein 2	protein-coding gene	gene with protein product	Approved	12p12.3	12p12.3	MGC17922						2004-03-18			2012-10-02	121536	ENSG00000139154	OTTHUMG00000168906	uc001ref.2		NM_153207	CCDS44841|CCDS44842|CCDS58215	Q6ZN18	10329662	MGI:1338038	RGD:1307233		AEBP2
HGNC:25722	AEN	apoptosis enhancing nuclease	protein-coding gene	gene with protein product	Approved	15q26.1	15q26.1	FLJ12484|FLJ12562		ISG20L1	interferon stimulated exonuclease gene 20kDa-like 1	Exonucleases	544	2005-06-30	2008-07-15	2008-07-15	2014-11-19	64782	ENSG00000181026	OTTHUMG00000148681	uc002bmt.3	BC020988	NM_022767	CCDS10344	Q8WTP8	18264133|16171785	MGI:1915298	RGD:1305051		AEN	610177
HGNC:307	AES	amino-terminal enhancer of split	protein-coding gene	gene with protein product	Approved	19p13.3	19p13.3	GRG5|TLE5						1993-12-13			2015-10-15	166	ENSG00000104964	OTTHUMG00000180567	uc002lwy.2	AK094591	NM_198969	CCDS12101|CCDS12102	Q08117	8365415	MGI:95806	RGD:2731		AES	600188
HGNC:309	AF8T	AF8 temperature sensitivity complementing	phenotype	phenotype only	Approved	3	03							2001-06-22			2012-10-02	169								180537					116950
HGNC:310	AFA	ankyloblepharon filiforme adnatum	phenotype	phenotype only	Approved	reserved	reserved							1994-01-05			2012-03-30	170								8135297					106250
HGNC:24017	AFAP1	actin filament associated protein 1	protein-coding gene	gene with protein product	Approved	4p16.1	04p16.1	AFAP-110|AFAP				Pleckstrin homology domain containing	682	2007-02-07		2007-02-07	2016-10-05	60312	ENSG00000196526	OTTHUMG00000125515	uc003gkg.2	AB209676	NM_021638	CCDS3397|CCDS47010	Q8N556	14755689|11641786|11607843	MGI:1917542	RGD:619959		AFAP1	608252
HGNC:28141	AFAP1-AS1	AFAP1 antisense RNA 1	non-coding RNA	RNA, long non-coding	Approved	4p16.1	04p16.1	MGC10981		AFAP1AS|AFAP1-AS	AFAP1 antisense RNA (non-protein coding)|AFAP1 antisense RNA 1 (non-protein coding)	Long non-coding RNAs (published)	788	2010-07-08	2010-11-25	2012-08-15	2016-11-24	84740	ENSG00000272620	OTTHUMG00000186238	uc003gkd.5	BC004397	NR_026892			23333711|26892468																			AFAP1AS			URS000075E0F9
HGNC:26714	AFAP1L1	actin filament associated protein 1 like 1	protein-coding gene	gene with protein product	Approved	5q32	05q32	FLJ36748			actin filament associated protein 1-like 1	Pleckstrin homology domain containing	682	2007-02-07		2015-11-26	2016-10-05	134265	ENSG00000157510	OTTHUMG00000163441	uc003lqh.4	AK094067	NM_152406	CCDS34274|CCDS54932	Q8TED9		MGI:2147199	RGD:1311580		AFAP1L1	614410
HGNC:25901	AFAP1L2	actin filament associated protein 1 like 2	protein-coding gene	gene with protein product	Approved	10q25.3	10q25.3	FLJ14564|Em:AC005383.4|XB130		KIAA1914	KIAA1914|actin filament associated protein 1-like 2	Pleckstrin homology domain containing	682	2004-02-18	2007-02-07	2015-11-26	2016-10-05	84632	ENSG00000169129	OTTHUMG00000019086	uc001lbn.5	BC024314	NM_032550	CCDS31286|CCDS31287	Q8N4X5	11572484|17412687	MGI:2147658	RGD:1310668		AFAP1L2	612420
HGNC:312	AFD1	acrofacial dysostosis 1, Nager type	phenotype	phenotype only	Approved	9q32	09q32							1994-01-05			2014-02-12	171								9585434
HGNC:7137	AFDN	afadin, adherens junction formation factor	protein-coding gene	gene with protein product	Approved	6q27	06q27	AF-6|AF6		MLLT4	myeloid/lymphoid or mixed-lineage leukemia; translocated to, 4	PDZ domain containing	1220	1994-09-06	2016-06-28	2016-06-28	2016-06-28	4301	ENSG00000130396	OTTHUMG00000016031	uc063sxr.1	AB011399	NM_005936	CCDS47517|CCDS75553|CCDS78199	P55196	8242616	MGI:1314653	RGD:708561			159559
HGNC:21236	AFDN-DT	AFDN divergent transcript	non-coding RNA	RNA, long non-coding	Approved	6q27	06q27	HGC6.4|dJ431P23.3		C6orf124|MLLT4-AS1|AFDN-AS1	chromosome 6 open reading frame 124|MLLT4 antisense RNA 1 (non-protein coding)|MLLT4 antisense RNA 1 (head to head)|AFDN antisense RNA 1 (head to head)			2003-05-29	2017-09-21	2017-09-21	2017-09-21	653483	ENSG00000198221	OTTHUMG00000016029	uc003qwa.3		NR_027906		Q9Y6Z5	10382971																						URS000075BCEE
HGNC:7135	AFF1	AF4/FMR2 family member 1	protein-coding gene	gene with protein product	Approved	4q21.3-q22.1	04q21.3-q22.1	AF-4|AF4		PBM1|MLLT2	myeloid/lymphoid or mixed-lineage leukemia (trithorax (Drosophila) homolog); translocated to, 2|pre-B-cell monocytic leukemia partner 1|AF4/FMR2 family, member 1	AF4/FMR2 family|Super elongation complex	1145|1280	2005-06-27		2015-11-18	2017-06-08	4299	ENSG00000172493	OTTHUMG00000130603	uc003hqj.5	L22179	NM_005935	CCDS3616|CCDS54775	P51825	7689231|1423625|8353274	MGI:1100819	RGD:1307940		AFF1	159557					171634
HGNC:53447	AFF1-AS1	AFF1 antisense RNA 1	non-coding RNA	RNA, long non-coding	Approved	4q21.3	04q21.3							2017-04-19			2017-04-19	100506746					NR_038841																									URS000075D11F
HGNC:3776	AFF2	AF4/FMR2 family member 2	protein-coding gene	gene with protein product	Approved	Xq28	Xq28	FRAXE		FMR2	fragile X mental retardation 2|AF4/FMR2 family, member 2	AF4/FMR2 family|Super elongation complex	1145|1280	2005-06-27		2015-11-18	2017-03-10	2334	ENSG00000155966	OTTHUMG00000022613	uc004fcp.3	U48436	NM_002025	CCDS14684|CCDS55521|CCDS76040|CCDS78510	P51816		MGI:1202294	RGD:1565592	Mental Retardation database|http://grenada.lumc.nl/LOVD2/MR/home.php?select_db=AFF2	AFF2	300806					119509
HGNC:41334	AFF2-IT1	AFF2 intronic transcript 1	non-coding RNA	RNA, long non-coding	Approved	Xq28	Xq28				AFF2 intronic transcript 1 (non-protein coding)			2011-05-20		2015-02-25	2015-02-25	100874269	ENSG00000223516	OTTHUMG00000022611	uc065bmd.1																											URS00001F0F1B
HGNC:6473	AFF3	AF4/FMR2 family member 3	protein-coding gene	gene with protein product	Approved	2q11.2	02q11.2	MLLT2-like		LAF4	lymphoid nuclear protein related to AF4|AF4/FMR2 family, member 3	AF4/FMR2 family|Super elongation complex	1145|1280	1998-03-27	2005-06-27	2015-11-18	2016-10-05	3899	ENSG00000144218	OTTHUMG00000153011	uc002tah.2	U34360	NM_002285	CCDS33258|CCDS42723	P51826	8662235|8555498	MGI:106927	RGD:1308527		AFF3	601464
HGNC:17869	AFF4	AF4/FMR2 family member 4	protein-coding gene	gene with protein product	Approved	5q31.1	05q31.1	AF5Q31|MCEF	ALL1 fused gene from 5q31		AF4/FMR2 family, member 4	AF4/FMR2 family|Super elongation complex	1145|1280	2005-06-27		2015-11-18	2016-10-05	27125	ENSG00000072364	OTTHUMG00000059838	uc003kyd.4	AF197927	NM_014423	CCDS4164	Q9UHB7	10588740	MGI:2136171	RGD:1311694		AFF4	604417					448667
HGNC:16411	AFG1L	AFG1 like ATPase	protein-coding gene	gene with protein product	Approved	6q21	06q21	AFG1	ATPase family gene 1 homolog (S. cerevisiae)	LACE1	lactation elevated 1			2002-06-07	2017-03-09	2017-03-09	2017-03-09	246269	ENSG00000135537	OTTHUMG00000015324	uc003psj.4	AF520418	NM_145315	CCDS5067	Q8WV93	12079282	MGI:2148801	RGD:1561501			617469
HGNC:314	AFG3L1P	AFG3 like matrix AAA peptidase subunit 1, pseudogene	pseudogene	pseudogene	Approved	16q24.3	16q24.3			AFG3|AFG3L1	AFG3 ATPase family gene 3-like 1 (S. cerevisiae), pseudogene|AFG3 like AAA ATPase 1, pseudogene	AAA ATPases	413	1997-04-10	2010-10-28	2016-02-26	2016-02-26	172	ENSG00000223959	OTTHUMG00000138987		AJ001495	NR_003226			9545647|11549317	MGI:1928277				603020						PGOHUM00000249187		M41.010
HGNC:315	AFG3L2	AFG3 like matrix AAA peptidase subunit 2	protein-coding gene	gene with protein product	Approved	18p11.21	18p11.21	SPAX5		SCA28	AFG3 (ATPase family gene 3, yeast)-like 2|spinocerebellar ataxia 28|AFG3 ATPase family member 3-like 2 (S. cerevisiae)|AFG3 like AAA ATPase 2	AAA ATPases	413	1999-07-13		2016-02-26	2017-03-24	10939	ENSG00000141385	OTTHUMG00000131695	uc002kqz.3	Y18314	NM_006796	CCDS11859	Q9Y4W6	10395799|18769991	MGI:1916847	RGD:1305259	LRG_666|http://www.lrg-sequence.org/LRG/LRG_666	AFG3L2	604581					212604			M41.007
HGNC:24169	AFG3L2P1	AFG3 like AAA ATPase 2 pseudogene 1	pseudogene	pseudogene	Approved	8p11.1	08p11.1			AFG3L2P	AFG3 ATPase family gene 3-like 2 (yeast) pseudogene|AFG3 ATPase family gene 3-like 2 (yeast) pseudogene 1|AFG3 ATPase family gene 3-like 2 (S. cerevisiae) pseudogene 1|AFG3 ATPase family member 3-like 2 (S. cerevisiae) pseudogene 1|AFG3-like AAA ATPase 2 pseudogene 1			2005-10-05	2010-01-12	2016-02-23	2016-02-23	347028	ENSG00000253606	OTTHUMG00000164107			NG_016585														PGOHUM00000249313
HGNC:316	AFM	afamin	protein-coding gene	gene with protein product	Approved	4q13.3	04q13.3	ALB2|ALBA						1994-12-09			2015-08-26	173	ENSG00000079557	OTTHUMG00000130004	uc003hhb.4	L32140	NM_001133	CCDS3557	P43652	7517938	MGI:2429409	RGD:628614		AFM	104145
HGNC:20910	AFMID	arylformamidase	protein-coding gene	gene with protein product	Approved	17q25.3	17q25.3	DKFZp686F03259|KF	kynurenine formamidase					2004-01-30			2016-10-18	125061	ENSG00000183077	OTTHUMG00000153957	uc002jva.3	BX648442	NM_001145526	CCDS32750|CCDS45801	Q63HM1		MGI:2448704	RGD:1591143		AFMID									S09.977							3.5.1.9
HGNC:317	AFP	alpha fetoprotein	protein-coding gene	gene with protein product	Approved	4q13.3	04q13.3	FETA		HPAFP				1996-04-01		2016-01-13	2016-01-13	174	ENSG00000081051	OTTHUMG00000130011	uc003hgz.3	V01514	NM_001134	CCDS3556	P02771		MGI:87951	RGD:2065		AFP	104150					173230
HGNC:25951	AFTPH	aftiphilin	protein-coding gene	gene with protein product	Approved	2p14	02p14	MGC33965|FLJ20080|FLJ23793|Nbla10388						2006-06-19			2017-06-30	54812	ENSG00000119844	OTTHUMG00000129539	uc002sdb.5	AB073356	NM_017657	CCDS1878|CCDS46303	Q6ULP2	14665628|15758025|15811338	MGI:1923012	RGD:1311920		AFTPH
HGNC:318	AGA	aspartylglucosaminidase	protein-coding gene	gene with protein product	Approved	4q34.3	04q34.3	ASRG	glycosylasparaginase|N(4)-(beta-N-acetylglucosaminyl)-L-asparaginase					1991-05-09			2015-08-24	175	ENSG00000038002	OTTHUMG00000160723	uc003iuu.3	X55330	NM_000027	CCDS3829	P20933		MGI:104873	RGD:1309646		AGA	613228					119513			T02.001							3.5.1.26
HGNC:16922	AGAP1	ArfGAP with GTPase domain, ankyrin repeat and PH domain 1	protein-coding gene	gene with protein product	Approved	2q37.2	02q37.2	KIAA1099|GGAP1		CENTG2	centaurin, gamma 2	ArfGAPs|Ankyrin repeat domain containing|Pleckstrin homology domain containing|BAR-PH domain containing	395|403|682|1291	2001-10-29	2008-09-22	2008-09-22	2016-10-05	116987	ENSG00000157985	OTTHUMG00000133293	uc002vvt.4	AF413078	NM_014914	CCDS2514|CCDS33408|CCDS58756	Q9UPQ3		MGI:2653690	RGD:1309244		AGAP1	608651
HGNC:41427	AGAP1-IT1	AGAP1 intronic transcript 1	non-coding RNA	RNA, long non-coding	Approved	2q37.2	02q37.2				AGAP1 intronic transcript 1 (non-protein coding)			2011-05-20		2015-02-25	2015-02-25	100506749	ENSG00000235529	OTTHUMG00000153124	uc061txt.1		NR_131900																									URS00008E3A47
HGNC:16921	AGAP2	ArfGAP with GTPase domain, ankyrin repeat and PH domain 2	protein-coding gene	gene with protein product	Approved	12q14.1	12q14.1			CENTG1	centaurin, gamma 1	ArfGAPs|Ankyrin repeat domain containing|Pleckstrin homology domain containing|BAR-PH domain containing	395|403|682|1291	2001-10-29	2008-09-22	2008-09-22	2016-10-05	116986	ENSG00000135439	OTTHUMG00000170285	uc001spr.4	AF413077	NM_014770	CCDS8951|CCDS44932	Q99490		MGI:3580016	RGD:628844		AGAP2	605476
HGNC:48633	AGAP2-AS1	AGAP2 antisense RNA 1	non-coding RNA	RNA, long non-coding	Approved	12q14.1	12q14.1	LOC100130776|PUNISHER						2013-05-30			2016-10-03	100130776	ENSG00000255737	OTTHUMG00000170286		BC039697|BC069024	NR_027032			25392693|27195672																						URS000075E9B8
HGNC:16923	AGAP3	ArfGAP with GTPase domain, ankyrin repeat and PH domain 3	protein-coding gene	gene with protein product	Approved	7q36.1	07q36.1			CENTG3	centaurin, gamma 3	ArfGAPs|Ankyrin repeat domain containing|Pleckstrin homology domain containing|BAR-PH domain containing	395|403|682|1291	2001-10-29	2008-09-22	2008-09-22	2015-09-11	116988	ENSG00000133612	OTTHUMG00000158724	uc003wjg.3	AF413079	NM_031946	CCDS43681|CCDS55185|CCDS64802|CCDS78287|CCDS83243	Q96P47		MGI:2183446	RGD:1310751		AGAP3	616813
HGNC:23459	AGAP4	ArfGAP with GTPase domain, ankyrin repeat and PH domain 4	protein-coding gene	gene with protein product	Approved	10q11.22	10q11.22	Em:AC012044.1|MRIP2		CTGLF1|AGAP8|CTGLF5	centaurin, gamma-like family, member 1|ArfGAP with GTPase domain, ankyrin repeat and PH domain 8|centaurin, gamma-like family, member 5	ArfGAPs|Ankyrin repeat domain containing|Pleckstrin homology domain containing|BAR-PH domain containing	395|403|682|1291	2004-05-27	2008-09-22	2008-09-22	2016-10-05	119016	ENSG00000188234	OTTHUMG00000018088	uc057szm.1	AF411132	NM_133446	CCDS7215	Q96P64	12477932				AGAP4
HGNC:23467	AGAP5	ArfGAP with GTPase domain, ankyrin repeat and PH domain 5	protein-coding gene	gene with protein product	Approved	10q22.2	10q22.2	Em:AC073389.1		CTGLF2	centaurin, gamma-like family, member 2	ArfGAPs|Ankyrin repeat domain containing|Pleckstrin homology domain containing|BAR-PH domain containing	395|403|682|1291	2004-05-27	2008-09-22	2008-09-22	2016-10-18	729092	ENSG00000172650	OTTHUMG00000018473	uc009xri.4		NM_001144000	CCDS44439	A6NIR3					AGAP5
HGNC:23466	AGAP6	ArfGAP with GTPase domain, ankyrin repeat and PH domain 6	protein-coding gene	gene with protein product	Approved	10q11.23	10q11.23	bA324H6.1		CTGLF3	centaurin, gamma-like family, member 3	ArfGAPs|Ankyrin repeat domain containing|Pleckstrin homology domain containing|BAR-PH domain containing	395|403|682|1291	2004-05-27	2008-09-22	2008-09-22	2015-08-27	414189	ENSG00000204149	OTTHUMG00000018220	uc001jix.5		NM_001077665	CCDS44397	Q5VW22					AGAP6
HGNC:23465	AGAP7P	ArfGAP with GTPase domain, ankyrin repeat and PH domain 7, pseudogene	pseudogene	pseudogene	Approved	10q11.22	10q11.22	bA109G10.1		CTGLF4|AGAP7	centaurin, gamma-like family, member 4|ArfGAP with GTPase domain, ankyrin repeat and PH domain 7	ArfGAPs|Ankyrin repeat domain containing|Pleckstrin homology domain containing	395|403|682	2004-05-27	2014-06-12	2014-06-12	2014-11-18	653268	ENSG00000264204	OTTHUMG00000188316			NM_001077685		Q5VUJ5
HGNC:23463	AGAP9	ArfGAP with GTPase domain, ankyrin repeat and PH domain 9	protein-coding gene	gene with protein product	Approved	10q11.22	10q11.22	bA301J7.2|FLJ00312		CTGLF6	centaurin, gamma-like family, member 6	ArfGAPs|Ankyrin repeat domain containing|Pleckstrin homology domain containing|BAR-PH domain containing	395|403|682|1291	2004-05-27	2008-09-22	2008-09-22	2016-10-18	642517	ENSG00000204172	OTTHUMG00000018115	uc031wfn.1		NM_001190810	CCDS73125	Q5VTM2					AGAP9
HGNC:23659	AGAP10P	ArfGAP with GTPase domain, ankyrin repeat and PH domain 10 pseudogene	pseudogene	pseudogene	Approved	10q11.22	10q11.22	bA358L16.1|bA144G6.2		AGAP10|CTGLF7|CTGLF10P	ArfGAP with GTPase domain, ankyrin repeat and PH domain 10|centaurin, gamma-like family, member 7|centaurin, gamma-like family, member 10 pseudogene	ArfGAPs	395	2004-05-27	2015-02-05	2015-02-05	2015-02-05	653234	ENSG00000230869	OTTHUMG00000018083			NG_005805
HGNC:29421	AGAP11	ArfGAP with GTPase domain, ankyrin repeat and PH domain 11	other	unknown	Approved	10q23.2	10q23.2	KIAA1975			ankyrin repeat and GTPase domain Arf GTPase activating protein 11	ArfGAPs|Ankyrin repeat domain containing|BAR-PH domain containing	395|403|1291	2008-09-22		2015-11-17	2015-11-17	119385	ENSG00000271880	OTTHUMG00000185463	uc057urd.1		NM_133447		Q8TF27	11853319
HGNC:23661	AGAP12P	ArfGAP with GTPase domain, ankyrin repeat and PH domain 12, pseudogene	pseudogene	pseudogene	Approved	10q11.22	10q11.22	bA164N7.2		CTGLF12P	centaurin, gamma-like family, member 12 pseudogene	ArfGAPs	395	2004-05-27	2015-11-17	2015-11-17	2015-11-17	414224	ENSG00000265018	OTTHUMG00000018164		BC127745	NR_029396														PGOHUM00000289853
HGNC:23499	AGAP13P	ArfGAP with GTPase domain, ankyrin repeat and PH domain 13, pseudogene	pseudogene	pseudogene	Approved	10q11.22	10q11.22	bA548K23.1		CTGLF9P	centaurin, gamma-like family, member 9 pseudogene	ArfGAPs	395	2004-05-27	2015-11-17	2015-11-17	2015-11-17	728005	ENSG00000243289	OTTHUMG00000018095		AF411132	NG_005807														PGOHUM00000290147
HGNC:23660	AGAP14P	ArfGAP with GTPase domain, ankyrin repeat and PH domain 14, pseudogene	pseudogene	pseudogene	Approved	10q11.22	10q11.22	bA145E20.1		CTGLF11P|AGAP14	centaurin, gamma-like family, member 11 pseudogene|ArfGAP with GTPase domain, ankyrin repeat and PH domain 14	ArfGAPs	395	2004-05-27	2017-08-14	2017-08-14	2017-08-14	653259	ENSG00000279058	OTTHUMG00000192004	uc057szz.1		NG_005806		A8MT82
HGNC:26504	AGBL1	ATP/GTP binding protein like 1	protein-coding gene	gene with protein product	Approved	15q25.3	15q25.3	FLJ32310|CCP4	cytosolic carboxypeptidase 4					2004-11-19		2016-06-21	2017-05-11	123624	ENSG00000273540	OTTHUMG00000149978	uc002blz.2	AK056872	NM_152336	CCDS58398	Q96MI9	21074048|24094747	MGI:3646469	RGD:1560280		AGBL1	615496					368101
HGNC:48617	AGBL1-AS1	AGBL1 antisense RNA 1	non-coding RNA	RNA, long non-coding	Approved	15q25.3	15q25.3							2013-05-24			2013-05-24	727915	ENSG00000260125	OTTHUMG00000172872			NR_046012																									URS000075E9BB
HGNC:26296	AGBL2	ATP/GTP binding protein like 2	protein-coding gene	gene with protein product	Approved	11p11.2	11p11.2	FLJ23598|CCP2	cytoplasmic carboxypeptidase 2					2005-05-26		2016-06-21	2016-06-21	79841	ENSG00000165923	OTTHUMG00000165368	uc001ngg.4		NM_024783	CCDS7944	Q5U5Z8	12738998|21303978	MGI:2443254	RGD:1306827		AGBL2	617345
HGNC:27981	AGBL3	ATP/GTP binding protein like 3	protein-coding gene	gene with protein product	Approved	7q33	07q33	MGC32955|CCP3				M14 carboxypeptidases	1321	2005-05-26		2016-06-21	2016-06-21	340351	ENSG00000146856	OTTHUMG00000155406	uc011kpw.2	BC030651	NM_178563	CCDS47718	Q8NEM8		MGI:1923473	RGD:1561995		AGBL3	617346								M14.026
HGNC:25892	AGBL4	ATP/GTP binding protein like 4	protein-coding gene	gene with protein product	Approved	1p33	01p33	FLJ14442|CCP6	cytosolic carboxypeptidase 6			M14 carboxypeptidases	1321	2005-05-26		2016-06-21	2016-06-21	84871	ENSG00000186094	OTTHUMG00000007793	uc001cru.3	AK027348	NM_032785	CCDS44137	Q5VU57	21074048	MGI:1918244	RGD:6493177		AGBL4	616476								M14.027
HGNC:41482	AGBL4-IT1	AGBL4 intronic transcript 1	non-coding RNA	RNA, long non-coding	Approved	1p33	01p33				AGBL4 intronic transcript 1 (non-protein coding)			2011-06-08		2015-02-25	2015-02-25	100874313	ENSG00000225623	OTTHUMG00000008155	uc031tzy.1		NR_046839																									URS00001BDE86
HGNC:26147	AGBL5	ATP/GTP binding protein like 5	protein-coding gene	gene with protein product	Approved	2p23.3	02p23.3	FLJ21839|CCP5	cytosolic carboxypeptidase 5					2007-03-27		2016-06-21	2016-06-21	60509	ENSG00000084693	OTTHUMG00000128406	uc002rie.4	BC007415	NM_021831	CCDS1732|CCDS42665	Q8NDL9	24022482	MGI:2441745	RGD:1598311		AGBL5	615900					461232
HGNC:41133	AGBL5-AS1	AGBL5 antisense RNA 1	non-coding RNA	RNA, long non-coding	Approved	2p23.3	02p23.3				AGBL5 antisense RNA 1 (non-protein coding)			2011-06-08		2012-08-15	2014-11-19	100874031	ENSG00000231636	OTTHUMG00000151996	uc061hjm.1		NR_046730																									URS00003B86EF
HGNC:41484	AGBL5-IT1	AGBL5 intronic transcript 1	non-coding RNA	RNA, long non-coding	Approved	2p23.3	02p23.3				AGBL5 intronic transcript 1 (non-protein coding)			2011-06-08		2015-02-25	2015-02-25	106481744	ENSG00000229122	OTTHUMG00000151991	uc061hjv.1																											URS0000318C7A
HGNC:320	AGER	advanced glycosylation end-product specific receptor	protein-coding gene	gene with protein product	Approved	6p21.32	06p21.32	RAGE|SCARJ1	receptor for advanced glycation end-products			C2-set domain containing|Immunoglobulin like domain containing|Scavenger receptors	592|594|1253	1994-10-17		2016-07-18	2016-10-05	177	ENSG00000204305	OTTHUMG00000031120	uc003oal.3	M91211	NM_001136	CCDS4746|CCDS4747|CCDS56417|CCDS56418|CCDS75429	Q15109	7713518	MGI:893592	RGD:69258		AGER	600214										objectId:2843
HGNC:5175	AGFG1	ArfGAP with FG repeats 1	protein-coding gene	gene with protein product	Approved	2q36.3	02q36.3	RIP|RAB		HRB	HIV-1 Rev binding protein	ArfGAPs	395	1996-11-15	2008-09-22	2008-09-22	2016-10-05	3267	ENSG00000173744	OTTHUMG00000133186	uc002vpc.3		NM_004504	CCDS2467|CCDS46533|CCDS46534|CCDS46535	P52594	7637788	MGI:1333754	RGD:1560041		AGFG1	600862
HGNC:5177	AGFG2	ArfGAP with FG repeats 2	protein-coding gene	gene with protein product	Approved	7q22.1	07q22.1	RABR		HRBL	HIV-1 Rev binding protein-like	ArfGAPs	395	1998-06-03	2008-09-22	2008-09-22	2014-11-18	3268	ENSG00000106351	OTTHUMG00000156029	uc003uvf.4	AF015042	NM_006076	CCDS5697	O95081	9799793	MGI:2443267	RGD:1306590		AGFG2	604019
HGNC:24684	AGGF1	angiogenic factor with G-patch and FHA domains 1	protein-coding gene	gene with protein product	Approved	5q13.3	05q13.3	VG5Q|HSU84971|FLJ10283|GPATC7|GPATCH7				G-patch domain containing	579	2004-12-14		2015-11-13	2015-11-13	55109	ENSG00000164252	OTTHUMG00000102132	uc003ket.4	AK001145	NM_018046	CCDS4035	Q8N302	18564129|17103452	MGI:1913799	RGD:1310888		AGGF1	608464					119516
HGNC:38051	AGGF1P1	angiogenic factor with G-patch and FHA domains 1 pseudogene 1	pseudogene	pseudogene	Approved	4q35.2	04q35.2							2010-03-31		2015-11-13	2015-11-13	100132380	ENSG00000214273	OTTHUMG00000160174			NG_022094														PGOHUM00000300469
HGNC:38052	AGGF1P2	angiogenic factor with G-patch and FHA domains 1 pseudogene 2	pseudogene	pseudogene	Approved	10q26.3	10q26.3							2010-04-01		2015-11-13	2015-11-13	644435	ENSG00000233435	OTTHUMG00000019330			NG_005569														PGOHUM00000290323
HGNC:38053	AGGF1P3	angiogenic factor with G-patch and FHA domains 1 pseudogene 3	pseudogene	pseudogene	Approved	3p12.3	03p12.3							2010-04-01		2015-11-13	2015-11-13	391552	ENSG00000241532	OTTHUMG00000158959			NG_022208														PGOHUM00000299074
HGNC:38054	AGGF1P4	angiogenic factor with G-patch and FHA domains 1 pseudogene 4	pseudogene	pseudogene	Approved	16p11.1	16p11.1							2010-04-01		2015-11-13	2015-11-13	100129351	ENSG00000261689	OTTHUMG00000176252			NG_022503														PGOHUM00000293577
HGNC:51741	AGGF1P5	angiogenic factor with G-patch and FHA domains 1 pseudogene 5	pseudogene	pseudogene	Approved	16p11.1	16p11.1							2015-05-18		2015-11-13	2015-11-13	100128103	ENSG00000260680	OTTHUMG00000176001			NG_022516														PGOHUM00000293837
HGNC:51744	AGGF1P6	angiogenic factor with G-patch and FHA domains 1 pseudogene 6	pseudogene	pseudogene	Approved	16p11.1	16p11.1							2015-05-18		2015-11-13	2015-11-13	106481737	ENSG00000259836	OTTHUMG00000176006			NG_043510														PGOHUM00000293839
HGNC:51740	AGGF1P7	angiogenic factor with G-patch and FHA domains 1 pseudogene 7	pseudogene	pseudogene	Approved	16p11.1	16p11.1							2015-05-18		2015-11-13	2015-11-13	100132606	ENSG00000260994	OTTHUMG00000176014			NG_022517														PGOHUM00000293841
HGNC:51745	AGGF1P8	angiogenic factor with G-patch and FHA domains 1 pseudogene 8	pseudogene	pseudogene	Approved	16p11.2	16p11.2							2015-05-18		2015-11-13	2015-11-13	100128804	ENSG00000261752	OTTHUMG00000176245			NG_022514														PGOHUM00000293833
HGNC:51746	AGGF1P9	angiogenic factor with G-patch and FHA domains 1 pseudogene 9	pseudogene	pseudogene	Approved	16p11.1	16p11.1							2015-05-18		2015-11-13	2015-11-13	100127958	ENSG00000260427	OTTHUMG00000176248			NG_022515														PGOHUM00000293835
HGNC:51747	AGGF1P10	angiogenic factor with G-patch and FHA domains 1 pseudogene 10	pseudogene	pseudogene	Approved	20q11.1	20q11.1							2015-05-18		2015-11-13	2016-11-09	100288774	ENSG00000282968	OTTHUMG00000191526			NG_046386														PGOHUM00000297086
HGNC:21869	AGK	acylglycerol kinase	protein-coding gene	gene with protein product	Approved	7q34	07q34	FLJ10842		MULK	multiple substrate lipid kinase			2005-02-01	2007-01-11	2007-01-11	2014-11-18	55750	ENSG00000006530	OTTHUMG00000157499	uc003vwi.3	BC022777	NM_018238	CCDS5865	Q53H12	15252046|15939762|17135245	MGI:1917173	RGD:1562046		AGK	610345					286552										2.7.1.94
HGNC:37661	AGKP1	acylglycerol kinase pseudogene 1	pseudogene	pseudogene	Approved	Yq11.221	Yq11.221	AGKY1	acylglycerol kinase Y-linked pseudogene 1					2009-12-16		2009-12-16	2016-10-05	359793	ENSG00000226555	OTTHUMG00000036620			NG_002810														PGOHUM00000233964
HGNC:321	AGL	amylo-alpha-1, 6-glucosidase, 4-alpha-glucanotransferase	protein-coding gene	gene with protein product	Approved	1p21.2	01p21.2		glycogen debranching enzyme|glycogen storage disease type III		amylo-1, 6-glucosidase, 4-alpha-glucanotransferase			1992-07-29		2010-04-27	2016-10-05	178	ENSG00000162688	OTTHUMG00000010803	uc001dsi.2	BC078663	NM_000028	CCDS759|CCDS760	P35573	1505983	MGI:1924809	RGD:1306376		AGL	610860					119523										2.4.1.25|3.2.1.33
HGNC:18407	AGMAT	agmatinase	protein-coding gene	gene with protein product	Approved	1p36.21	01p36.21	FLJ23384			agmatine ureohydrolase (agmatinase)			2002-03-22		2015-11-03	2016-10-05	79814	ENSG00000116771	OTTHUMG00000002357	uc001awv.3	AY057097	NM_024758	CCDS160	Q9BSE5	11804860|14648699|11914032	MGI:1923236	RGD:1308424		AGMAT																3.5.3.11
HGNC:33784	AGMO	alkylglycerol monooxygenase	protein-coding gene	gene with protein product	Approved	7p21.2	07p21.2	FLJ16237		TMEM195	transmembrane protein 195	Fatty acid hydroxylase domain containing	552	2007-11-20	2011-01-31	2011-01-31	2016-10-05	392636	ENSG00000187546	OTTHUMG00000152387	uc003stb.1		NM_001004320	CCDS34604	Q6ZNB7	20643956	MGI:2442495	RGD:1312038		AGMO	613738															1.14.16.5
HGNC:323	AGMX2	agammaglobulinemia, X-linked 2 (with growth hormone deficiency)	phenotype	phenotype only	Approved	Xp22	Xp22							1989-11-23			2014-02-12	179								3502688					300310
HGNC:3262	AGO1	argonaute 1, RISC catalytic component	protein-coding gene	gene with protein product	Approved	1p34.3	01p34.3	hAGO1	argonaute 1	EIF2C1	eukaryotic translation initiation factor 2C, 1|argonaute RISC catalytic component 1	Argonaute/PIWI family	408	1999-12-07	2013-02-15	2015-11-27	2015-11-27	26523	ENSG00000092847	OTTHUMG00000007381	uc001bzl.5	AF093097	NM_001317122	CCDS398|CCDS81300	Q9UL18	10534406|12906857	MGI:2446630	RGD:1304619			606228					469930
HGNC:3263	AGO2	argonaute 2, RISC catalytic component	protein-coding gene	gene with protein product	Approved	8q24.3	08q24.3	hAGO2|Q10|LINC00980	argonaute 2	EIF2C2|CASC7	eukaryotic translation initiation factor 2C, 2|argonaute RISC catalytic component 2|cancer susceptibility candidate 7 (non-protein coding)	Argonaute/PIWI family	408	2000-01-14	2013-02-15	2015-11-27	2017-01-19	27161	ENSG00000123908	OTTHUMG00000164232	uc003yvm.5	AF121255	NM_012154	CCDS6380|CCDS55279	Q9UKV8	10534406|12906857	MGI:2446632	RGD:621255			606229					469932
HGNC:18421	AGO3	argonaute 3, RISC catalytic component	protein-coding gene	gene with protein product	Approved	1p34.3	01p34.3	hAGO3|FLJ12765	argonaute 3	EIF2C3	eukaryotic translation initiation factor 2C, 3|argonaute RISC catalytic component 3	Argonaute/PIWI family	408	2002-04-26	2013-02-15	2015-11-27	2016-10-05	192669	ENSG00000126070	OTTHUMG00000184172	uc001bzp.4	AB046787	NM_024852	CCDS399|CCDS400	Q9H9G7	12906857	MGI:2446634	RGD:1309163			607355
HGNC:18424	AGO4	argonaute 4, RISC catalytic component	protein-coding gene	gene with protein product	Approved	1p34.3	01p34.3	hAGO4|KIAA1567|FLJ20033	argonaute 4	EIF2C4	eukaryotic translation initiation factor 2C, 4|argonaute RISC catalytic component 4	Argonaute/PIWI family	408	2002-04-26	2013-02-15	2015-11-27	2016-10-05	192670	ENSG00000134698	OTTHUMG00000004243	uc001bzj.3	AB046787	NM_017629	CCDS397	Q9HCK5	12906857	MGI:1924100	RGD:1304583			607356
HGNC:324	AGPAT1	1-acylglycerol-3-phosphate O-acyltransferase 1	protein-coding gene	gene with protein product	Approved	6p21.32	06p21.32	LPAAT-alpha	lysophosphatidic acid acyltransferase, alpha		1-acylglycerol-3-phosphate O-acyltransferase 1 (lysophosphatidic acid acyltransferase, alpha)	1-acylglycerol-3-phosphate O-acyltransferases	46	1999-12-07		2013-02-05	2016-10-05	10554	ENSG00000204310	OTTHUMG00000031210	uc003oah.4	U56417	NM_006411	CCDS4744	Q99943	9461603|9291118	MGI:1932075	RGD:1303287		AGPAT1	603099															2.3.1.51
HGNC:325	AGPAT2	1-acylglycerol-3-phosphate O-acyltransferase 2	protein-coding gene	gene with protein product	Approved	9q34.3	09q34.3	LPAAT-beta	lysophosphatidic acid acyltransferase, beta	BSCL	Berardinelli-Seip congenital lipodystrophy|1-acylglycerol-3-phosphate O-acyltransferase 2 (lysophosphatidic acid acyltransferase, beta)	1-acylglycerol-3-phosphate O-acyltransferases	46	1999-12-07		2013-02-05	2015-08-24	10555	ENSG00000169692	OTTHUMG00000020936	uc004cii.2	AF000237	NM_006412	CCDS7003|CCDS35181	O15120	9242711|9212163	MGI:1914762	RGD:1309229		AGPAT2	603100					119525										2.3.1.51
HGNC:326	AGPAT3	1-acylglycerol-3-phosphate O-acyltransferase 3	protein-coding gene	gene with protein product	Approved	21q22.3	21q22.3	LPAAT-gamma				1-acylglycerol-3-phosphate O-acyltransferases	46	2000-05-16			2015-08-26	56894	ENSG00000160216	OTTHUMG00000086892	uc002zdv.4	AF156774	NM_020132	CCDS13703	Q9NRZ7		MGI:1336186	RGD:1305787		AGPAT3	614794															2.3.1.51
HGNC:20885	AGPAT4	1-acylglycerol-3-phosphate O-acyltransferase 4	protein-coding gene	gene with protein product	Approved	6q26	06q26	LPAAT-delta|dJ473J16.2	lysophosphatidic acid acyltransferase, delta		1-acylglycerol-3-phosphate O-acyltransferase 4 (lysophosphatidic acid acyltransferase, delta)	1-acylglycerol-3-phosphate O-acyltransferases	46	2003-11-25		2013-02-05	2016-10-05	56895	ENSG00000026652	OTTHUMG00000015966	uc003qtr.2	AF156776	NM_020133	CCDS5280	Q9NRZ5		MGI:1915512	RGD:619916		AGPAT4	614795															2.3.1.51
HGNC:20988	AGPAT4-IT1	AGPAT4 intronic transcript 1	non-coding RNA	RNA, long non-coding	Approved	6q26	06q26	FLJ23112		C6orf59|NCRNA00241	chromosome 6 open reading frame 59|non-protein coding RNA 241|AGPAT4 intronic transcript 1 (non-protein coding)			2003-04-29	2011-08-11	2015-02-25	2016-10-04	79992	ENSG00000279355	OTTHUMG00000152859	uc003qtu.5	AK026765	NR_024277		Q9H0P7																							URS000075D301
HGNC:20886	AGPAT5	1-acylglycerol-3-phosphate O-acyltransferase 5	protein-coding gene	gene with protein product	Approved	8p23.1	08p23.1	FLJ11210|LPAAT-e|LPAAT-epsilon	lysophosphatidic acid acyltransferase, epsilon		1-acylglycerol-3-phosphate O-acyltransferase 5 (lysophosphatidic acid acyltransferase, epsilon)	1-acylglycerol-3-phosphate O-acyltransferases	46	2004-12-03		2013-02-05	2013-02-05	55326	ENSG00000155189	OTTHUMG00000163656	uc003wqo.4	AF375789	NM_018361	CCDS34796	Q9NUQ2		MGI:1196345	RGD:1306405		AGPAT5	614796															2.3.1.51
HGNC:37709	AGPAT5P1	1-acylglycerol-3-phosphate O-acyltransferase 5 pseudogene 1	pseudogene	pseudogene	Approved	Yp11.2	Yp11.2							2010-02-03			2014-11-19	646231	ENSG00000234652	OTTHUMG00000036179			NG_028688														PGOHUM00000233891
HGNC:327	AGPS	alkylglycerone phosphate synthase	protein-coding gene	gene with protein product	Approved	2q31.2	02q31.2	ADHAPS|ADAS|ALDHPSY|ADPS|ADAP-S						1998-10-14			2016-10-05	8540	ENSG00000018510	OTTHUMG00000132530	uc002ull.3	Y09443	NM_003659	CCDS2275	O00116	9187299|9553082	MGI:2443065	RGD:620364		AGPS	603051					119528										2.5.1.26
HGNC:328	AGR2	anterior gradient 2, protein disulphide isomerase family member	protein-coding gene	gene with protein product	Approved	7p21.1	07p21.1	XAG-2|HAG-2|AG2|PDIA17	protein disulfide isomerase family A, member 17		anterior gradient 2 homolog (Xenopus laevis)	Protein disulfide isomerases	692	2000-03-06		2015-07-02	2016-10-05	10551	ENSG00000106541	OTTHUMG00000023446	uc003str.4	AF038451	NM_006408	CCDS5364	O95994	9790916	MGI:1344405	RGD:1304606		AGR2	606358
HGNC:24167	AGR3	anterior gradient 3, protein disulphide isomerase family member	protein-coding gene	gene with protein product	Approved	7p21.1	07p21.1	HAG3|hAG-3|BCMP11|PDIA18	breast cancer membrane protein 11|protein disulfide isomerase family A, member 18		anterior gradient 3 homolog (Xenopus laevis)	Protein disulfide isomerases	692	2007-02-05		2015-07-02	2015-08-26	155465	ENSG00000173467	OTTHUMG00000128411	uc003sts.4	AY069977	NM_176813	CCDS5365	Q8TD06	12592373|12477722	MGI:2685734	RGD:1565406		AGR3	609482
HGNC:329	AGRN	agrin	protein-coding gene	gene with protein product	Approved	1p36.33	01p36.33			AGRIN	agrin proteoglycan	Proteoglycans	570	1992-02-14	2007-02-16		2017-07-07	375790	ENSG00000188157	OTTHUMG00000040778	uc001ack.3	XM_372195	NM_198576	CCDS30551	O00468	1851019|12270958	MGI:87961	RGD:2067	Leiden Muscular Dystrophy pages|http://www.dmd.nl/nmdb2/home.php?select_db=AGRN|LRG_198|http://www.lrg-sequence.org/LRG/LRG_198	AGRN	103320					233062					ligandId:5319
HGNC:330	AGRP	agouti related neuropeptide	protein-coding gene	gene with protein product	Approved	16q22.1	16q22.1	Agrt|ART|ASIP2			agouti (mouse) related protein|agouti related protein homolog (mouse)	Endogenous ligands	542	1998-06-22		2014-07-15	2016-10-05	181	ENSG00000159723	OTTHUMG00000137509	uc002etg.1	U88063	NM_001138	CCDS10839	O00253	9119224|9311920	MGI:892013	RGD:2068		AGRP	602311										ligandId:1335
HGNC:333	AGT	angiotensinogen	protein-coding gene	gene with protein product	Approved	1q42.2	01q42.2		alpha-1 antiproteinase, antitrypsin	SERPINA8	serpin peptidase inhibitor, clade A, member 8	Endogenous ligands|Serpin peptidase inhibitors	542|739	1989-06-30	2001-06-29	2016-01-12	2016-01-12	183	ENSG00000135744	OTTHUMG00000037757	uc001hty.6	K02215	NM_000029	CCDS1585	P01019	6089875|24172014	MGI:87963	RGD:2069		AGT	106150					119535			I04.953		ligandId:583
HGNC:17258	AGTPBP1	ATP/GTP binding protein 1	protein-coding gene	gene with protein product	Approved	9q21.33	09q21.33	KIAA1035|Nna1|CCP1	cytosolic carboxypeptidase 1|tubulinyl-Tyr carboxypeptidase|carboxypeptidase-tubulin|tyrosine carboxypeptidase|soluble carboxypeptidase			M14 carboxypeptidases	1321	2002-03-27			2014-11-19	23287	ENSG00000135049	OTTHUMG00000020124	uc010mqc.4	AB028958	NM_015239	CCDS6672|CCDS75854|CCDS69615|CCDS83382	Q9UPW5	11083920	MGI:2159437	RGD:1306307		AGTPBP1	606830								M14.028
HGNC:336	AGTR1	angiotensin II receptor type 1	protein-coding gene	gene with protein product	Approved	3q24	03q24	AT1|AT2R1|AGTR1A|AT2R1A|HAT1R|AG2S|AT2R1B|AT1B		AGTR1B	angiotensin receptor 1B	Angiotensin receptors	221	1992-08-25		2016-01-12	2017-07-07	185	ENSG00000144891	OTTHUMG00000159503	uc003ewj.4	M87290	NM_000685	CCDS3137|CCDS82854|CCDS82855	P30556	1550596	MGI:87965	RGD:2070		AGTR1	106165					138533					objectId:34
HGNC:338	AGTR2	angiotensin II receptor type 2	protein-coding gene	gene with protein product	Approved	Xq23	Xq23	AT2|MRX88			angiotensin receptor 2	X-linked mental retardation|Angiotensin receptors	103|221	1992-08-25		2016-01-12	2016-10-05	186	ENSG00000180772	OTTHUMG00000022243	uc004eqh.5	AY324607	NM_000686	CCDS14569	P50052	1550596	MGI:87966	RGD:2072	Mental Retardation database|http://grenada.lumc.nl/LOVD2/MR/home.php?select_db=AGTR2	AGTR2	300034					159921					objectId:35
HGNC:13539	AGTRAP	angiotensin II receptor associated protein	protein-coding gene	gene with protein product	Approved	1p36.22	01p36.22	ATRAP						2002-09-12		2016-01-12	2016-01-12	57085	ENSG00000177674	OTTHUMG00000002230	uc001asv.4	AF165187	NM_020350	CCDS136|CCDS30585|CCDS30586|CCDS41248|CCDS44056	Q6RW13	11733189	MGI:1339977	RGD:1359346		AGTRAP	608729
HGNC:340	AGTRL2	entry withdrawn	withdrawn	withdrawn	Entry Withdrawn												2005-09-06
HGNC:341	AGXT	alanine-glyoxylate aminotransferase	protein-coding gene	gene with protein product	Approved	2q37.3	02q37.3	AGXT1|PH1|AGT|SPT|AGT1	oxalosis I|primary hyperoxaluria type 1|L-alanine: glyoxylate aminotransferase 1|serine:pyruvate aminotransferase|glycolicaciduria	SPAT				1990-11-20		2007-04-13	2015-09-11	189	ENSG00000172482	OTTHUMG00000133354	uc002waa.5	D13368	NM_000030	CCDS2543	P21549	2039493|2045108	MGI:1329033	RGD:2073		AGXT	604285					119538										2.6.1.44|2.6.1.51
HGNC:14412	AGXT2	alanine--glyoxylate aminotransferase 2	protein-coding gene	gene with protein product	Approved	5p13.2	05p13.2	AGT2	beta-alanine-pyruvate aminotransferase|beta-ALAAT II		alanine-glyoxylate aminotransferase 2			2001-01-22		2010-05-07	2016-10-05	64902	ENSG00000113492	OTTHUMG00000090788	uc003jjf.4	AJ292204	NM_031900	CCDS3908|CCDS78000	Q9BYV1	15240345	MGI:2146052	RGD:621767		AGXT2	612471															2.6.1.44
HGNC:24618	AHCTF1	AT-hook containing transcription factor 1	protein-coding gene	gene with protein product	Approved	1q44	01q44	ELYS	ELYS transcription factor like protein TMBS62		AT hook containing transcription factor 1	Nucleoporins	1051	2005-06-20		2015-11-23	2016-04-25	25909	ENSG00000153207	OTTHUMG00000040706	uc001ibv.3		NM_015446	CCDS1629	Q8WYP5	11952839	MGI:1915033	RGD:1561291		AHCTF1	610853
HGNC:24620	AHCTF1P1	AT-hook containing transcription factor 1 pseudogene 1	pseudogene	pseudogene	Approved	2q24.2	02q24.2	ELYS-like		AHCTF1P	AT hook containing transcription factor 1 pseudogene|AT hook containing transcription factor 1 pseudogene 1			2005-06-20	2010-01-12	2015-11-23	2015-11-23	285116					NG_002622
HGNC:343	AHCY	adenosylhomocysteinase	protein-coding gene	gene with protein product	Approved	20q11.22	20q11.22	SAHH			S-adenosylhomocysteine hydrolase			1986-01-01		2009-06-12	2015-09-11	191	ENSG00000101444	OTTHUMG00000140098	uc002xai.4	M61832	NM_000687	CCDS13233|CCDS54457	P23526	7079734|6580258	MGI:87968	RGD:69260		AHCY	180960					119546					objectId:1233					3.3.1.1
HGNC:344	AHCYL1	adenosylhomocysteinase like 1	protein-coding gene	gene with protein product	Approved	1p13.3	01p13.3	XPVKONA|IRBIT|PPP1R78	inositol 1,4,5-trisphosphate receptor-binding protein|protein phosphatase 1, regulatory subunit 78		S-adenosylhomocysteine hydrolase-like 1|adenosylhomocysteinase-like 1	Protein phosphatase 1 regulatory subunits	694	1999-07-23		2015-11-11	2016-10-05	10768	ENSG00000168710	OTTHUMG00000011652	uc001dyx.4	U82761	NM_001242673	CCDS818|CCDS55620	O43865	11904675|16754674|12525476	MGI:2385184	RGD:1309768		AHCYL1	607826
HGNC:22204	AHCYL2	adenosylhomocysteinase like 2	protein-coding gene	gene with protein product	Approved	7q32.1	07q32.1	KIAA0828			S-adenosylhomocysteine hydrolase-like 2			2008-01-17		2016-01-14	2016-04-25	23382	ENSG00000158467	OTTHUMG00000157677	uc011kov.3	AB020635	NM_001130720	CCDS47706|CCDS47707|CCDS47708|CCDS5812	Q96HN2		MGI:1921590	RGD:1564895		AHCYL2	616520
HGNC:44993	AHCYP1	adenosylhomocysteinase pseudogene 1	pseudogene	pseudogene	Approved	10q11.22	10q11.22							2013-01-04			2015-08-24	340844					NG_022175														PGOHUM00000290141
HGNC:44994	AHCYP2	adenosylhomocysteinase pseudogene 2	pseudogene	pseudogene	Approved	9q33.2	09q33.2							2013-01-04			2013-01-04	392387	ENSG00000238181	OTTHUMG00000020571			NG_021677														PGOHUM00000236763
HGNC:44995	AHCYP3	adenosylhomocysteinase pseudogene 3	pseudogene	pseudogene	Approved	2q12.1	02q12.1							2013-01-04			2013-01-04	402093	ENSG00000233955	OTTHUMG00000153048			NG_021515														PGOHUM00000240232
HGNC:44996	AHCYP4	adenosylhomocysteinase pseudogene 4	pseudogene	pseudogene	Approved	2q22.1	02q22.1							2013-01-04			2013-01-04	129560	ENSG00000232992	OTTHUMG00000153632			NG_021526														PGOHUM00000240360
HGNC:44997	AHCYP5	adenosylhomocysteinase pseudogene 5	pseudogene	pseudogene	Approved	2q32.3	02q32.3							2013-01-04			2013-01-04	391470	ENSG00000213107	OTTHUMG00000154377			NG_021544														PGOHUM00000240468
HGNC:44998	AHCYP6	adenosylhomocysteinase pseudogene 6	pseudogene	pseudogene	Approved	11q14.1	11q14.1							2013-01-04			2013-01-04	100419714					NG_024541														PGOHUM00000242830
HGNC:44999	AHCYP7	adenosylhomocysteinase pseudogene 7	pseudogene	pseudogene	Approved	15q21.2	15q21.2							2013-01-04			2014-07-15	645486	ENSG00000259465	OTTHUMG00000172446			NG_022129														PGOHUM00000293238
HGNC:45000	AHCYP8	adenosylhomocysteinase pseudogene 8	pseudogene	pseudogene	Approved	1q44	01q44							2013-01-04			2013-01-04	107063538	ENSG00000242529	OTTHUMG00000040381			NG_046356														PGOHUM00000244547
HGNC:25230	AHDC1	AT-hook DNA binding motif containing 1	protein-coding gene	gene with protein product	Approved	1p36.11-p35.3	01p36.11-p35.3	DJ159A19.3|RP1-159A19.1			AT hook, DNA binding motif, containing 1			2005-07-21		2015-11-23	2017-06-08	27245	ENSG00000126705	OTTHUMG00000003398	uc057dvu.1	AK125431	NM_001029882	CCDS30652	Q5TGY3	8619474|9110174	MGI:2444218	RGD:1310031		AHDC1	615790					423013
HGNC:21575	AHI1	Abelson helper integration site 1	protein-coding gene	gene with protein product	Approved	6q23.3	06q23.3	FLJ20069|ORF1|JBTS3	Jouberin		Abelson helper integration site	WD repeat domain containing	362	2003-08-22		2005-11-29	2016-10-05	54806	ENSG00000135541	OTTHUMG00000015631	uc003qgj.4	AJ459824	NM_017651	CCDS47483|CCDS47484	Q8N157	15060101|16240161	MGI:87971	RGD:1303040		AHI1	608894					119549
HGNC:347	AHNAK	AHNAK nucleoprotein	protein-coding gene	gene with protein product	Approved	11q12.3	11q12.3	MGC5395	desmoyokin		AHNAK nucleoprotein (desmoyokin)	PDZ domain containing	1220	1994-12-12		2007-03-30	2016-10-05	79026	ENSG00000124942	OTTHUMG00000167558	uc001ntl.4	M80899	NM_024060	CCDS31584|CCDS44625	Q09666	7987395|12153988	MGI:1316648	RGD:619779		AHNAK	103390					469934
HGNC:20125	AHNAK2	AHNAK nucleoprotein 2	protein-coding gene	gene with protein product	Approved	14q32.33	14q32.33			C14orf78	chromosome 14 open reading frame 78	PDZ domain containing	1220	2003-01-13	2007-03-26	2007-03-26	2015-08-28	113146	ENSG00000185567	OTTHUMG00000170765	uc010axc.2	AB095939	NM_138420	CCDS45177	Q8IVF2	15007166	MGI:2144831	RGD:1309696		AHNAK2	608570
HGNC:348	AHR	aryl hydrocarbon receptor	protein-coding gene	gene with protein product	Approved	7p21.1	07p21.1	bHLHe76				Basic helix-loop-helix proteins	420	1993-05-18			2016-10-05	196	ENSG00000106546	OTTHUMG00000149967	uc011jxz.2	L19872	NM_001621	CCDS5366	P35869	8125016	MGI:105043	RGD:2074		AHR	600253										objectId:2951
HGNC:346	AHRR	aryl-hydrocarbon receptor repressor	protein-coding gene	gene with protein product	Approved	5p15.33	05p15.33	KIAA1234|bHLHe77		AHH|AHHR	aryl hydrocarbon receptor regulator	Basic helix-loop-helix proteins	420	1986-01-01	2003-09-12	2003-09-11	2014-11-18	57491	ENSG00000063438	OTTHUMG00000162171	uc003jav.4	AB033060	NM_020731	CCDS43297|CCDS56355	A9YTQ3	1070014|11423533	MGI:1333776	RGD:1559857		AHRR	606517
HGNC:1189	AHSA1	activator of HSP90 ATPase activity 1	protein-coding gene	gene with protein product	Approved	14q24.3	14q24.3	p38|Aha1|hAha1		C14orf3	chromosome 14 open reading frame 3|AHA1, activator of heat shock 90kDa protein ATPase homolog 1 (yeast)			1999-07-01	2003-04-11	2016-11-23	2016-11-23	10598	ENSG00000100591	OTTHUMG00000171539	uc001xtw.4	AJ243310	NM_012111	CCDS9863	O95433	26796264	MGI:2387603	RGD:1589285		AHSA1	608466
HGNC:20437	AHSA2P	activator of HSP90 ATPase homolog 2, pseudogene	pseudogene	pseudogene	Approved	2p15	02p15	DKFZp564C236|Hch1|AHA1		AHSA2	AHA1, activator of heat shock 90kDa protein ATPase homolog 2 (yeast)|activator of HSP90 ATPase homolog 2			2003-04-04	2017-11-03	2017-11-03	2017-11-03	130872	ENSG00000173209	OTTHUMG00000129437	uc002sbc.3	AK092817	XM_011532541	CCDS1868	Q719I0	12504007	MGI:1916133	RGD:1307171
HGNC:349	AHSG	alpha 2-HS glycoprotein	protein-coding gene	gene with protein product	Approved	3q27.3	03q27.3	FETUA|A2HS|HSGA	fetuin A			Cystatins, type 4	968	1986-01-01		2016-05-23	2016-05-23	197	ENSG00000145192	OTTHUMG00000156605	uc003fqk.5	D67013|M16961	NM_001622	CCDS3278	P02765	9322749|7736783	MGI:107189	RGD:2075		AHSG	138680								LI25-004
HGNC:18075	AHSP	alpha hemoglobin stabilizing protein	protein-coding gene	gene with protein product	Approved	16p11.2	16p11.2	EDRF	alpha hemoglobin stabilising protein	ERAF	erythroid associated factor			2002-02-13	2009-10-07	2009-10-07	2017-03-24	51327	ENSG00000169877	OTTHUMG00000132461	uc002ecj.4	AF208865	NM_016633	CCDS10716	Q9NZD4	11231637|12066189	MGI:2158492	RGD:1306725	LRG_1073|http://www.lrg-sequence.org/LRG/LRG_1073	AHSP	605821
HGNC:350	AIC	Aicardi syndrome	phenotype	phenotype only	Approved	Xp22	Xp22							1986-01-01			2006-02-22	192								6818132|1971852					304050
HGNC:13203	AICDA	activation induced cytidine deaminase	protein-coding gene	gene with protein product	Approved	12p13.31	12p13.31	HIGM2|CDA2|ARP2|AID			activation-induced cytidine deaminase	Apolipoprotein B mRNA editing enzyme catalytic subunits	406	2000-09-19		2016-07-04	2017-03-24	57379	ENSG00000111732	OTTHUMG00000168676	uc001qur.3	AB040430	NM_020661	CCDS41747|CCDS81662	Q9GZX7		MGI:1342279	RGD:1303222	AICDA base: Mutation registry for Aid deficiency|http://structure.bmc.lu.se/idbase/AICDAbase/|LRG_17|http://www.lrg-sequence.org/LRG/LRG_17	AICDA	605257					119554
HGNC:25761	AIDA	axin interactor, dorsalization associated	protein-coding gene	gene with protein product	Approved	1q41	01q41	FLJ12806	axin interaction partner and dorsalization antagonist	C1orf80	chromosome 1 open reading frame 80	C2 domain containing	823	2005-05-24	2008-05-22	2008-05-22	2014-11-19	64853	ENSG00000186063	OTTHUMG00000037653	uc001hnn.4	BC043142	NM_022831	CCDS1533	Q96BJ3	8619474|9110174|17681137	MGI:1919737	RGD:1592746		AIDA	612375
HGNC:352	AIF1	allograft inflammatory factor 1	protein-coding gene	gene with protein product	Approved	6p21.33	06p21.33	IRT-1|AIF-1|Em:AF129756.17|IBA1	interferon gamma responsive transcript|ionized calcium-binding adapter molecule 1			EF-hand domain containing	863	1997-07-01			2016-10-05	199	ENSG00000204472	OTTHUMG00000031246	uc003nuy.4	U19713	NM_001318970	CCDS4706|CCDS34398	P55008	8912632	MGI:1343098	RGD:61924		AIF1	601833
HGNC:28904	AIF1L	allograft inflammatory factor 1 like	protein-coding gene	gene with protein product	Approved	9q34.12-q34.13	09q34.12-q34.13	IBA2|FLJ12783		C9orf58	chromosome 9 open reading frame 58|allograft inflammatory factor 1-like	EF-hand domain containing	863	2004-01-06	2008-10-21	2016-03-15	2017-06-08	83543	ENSG00000126878	OTTHUMG00000020817	uc004cad.2	AL136566	NM_031426	CCDS6939|CCDS55348|CCDS55349	Q9BQI0	11230166	MGI:1919598	RGD:1305081		AIF1L
HGNC:8768	AIFM1	apoptosis inducing factor mitochondria associated 1	protein-coding gene	gene with protein product	Approved	Xq26.1	Xq26.1	AIF|CMTX4		PDCD8|NAMSD	programmed cell death 8 (apoptosis-inducing factor)|neuropathy, axonal, motor-sensory with deafness and mental retardation (Cowchock syndrome)|apoptosis-inducing factor, mitochondrion-associated, 1|apoptosis inducing factor, mitochondria associated 1			1999-05-28	2006-11-16	2017-01-12	2017-01-12	9131	ENSG00000156709	OTTHUMG00000022392	uc004evg.4	AF100928	NM_001130846	CCDS14618|CCDS14619|CCDS48167|CCDS48166	O95831	9989411|23217327	MGI:1349419	RGD:620817	Mental Retardation database|http://grenada.lumc.nl/LOVD2/MR/home.php?select_db=AIFM1	AIFM1	300169					244686										1.1.1.-
HGNC:44884	AIFM1P1	apoptosis inducing factor, mitochondria associated 1 pseudogene 1	pseudogene	pseudogene	Approved	10p12.31	10p12.31				apoptosis-inducing factor, mitochondrion-associated, 1 pseudogene 1			2012-12-11		2015-11-19	2015-11-19	645120	ENSG00000225509	OTTHUMG00000017768			NG_021350														PGOHUM00000238680
HGNC:21411	AIFM2	apoptosis inducing factor, mitochondria associated 2	protein-coding gene	gene with protein product	Approved	10q22.1	10q22.1	FLJ14497|PRG3		AMID	apoptosis-inducing factor (AIF)-like mitochondrion-associated inducer of death|apoptosis-inducing factor, mitochondrion-associated, 2			2004-04-20	2006-11-16	2015-11-19	2016-10-05	84883	ENSG00000042286	OTTHUMG00000018398	uc010qjg.3	AK027403	NM_032797	CCDS7297	Q9BRQ8	12135761|11980907|15958387	MGI:1918611	RGD:1304964		AIFM2	605159
HGNC:26398	AIFM3	apoptosis inducing factor, mitochondria associated 3	protein-coding gene	gene with protein product	Approved	22q11.21	22q11.21	AIFL|FLJ30473			apoptosis-inducing factor, mitochondrion-associated, 3			2006-11-16		2015-11-19	2015-11-19	150209	ENSG00000183773	OTTHUMG00000150804	uc002ztj.3	AK094844	NM_144704	CCDS13786|CCDS33605|CCDS54503	Q96NN9	15764604	MGI:1919418	RGD:1306028		AIFM3	617298
HGNC:21607	AIG1	androgen induced 1	protein-coding gene	gene with protein product	Approved	6q24.2	06q24.2	dJ95L4.1|AIG-1|FLJ10485						2003-06-26		2016-07-01	2016-10-05	51390	ENSG00000146416	OTTHUMG00000015721	uc003qjh.5	AF153605	NM_016108	CCDS5198|CCDS69216|CCDS69215	Q9NVV5	11266118	MGI:1913503	RGD:1562920		AIG1	608514
HGNC:43926	AIG1P1	androgen induced 1 pseudogene 1	pseudogene	pseudogene	Approved	5p13.1	05p13.1							2012-05-04		2016-07-01	2016-07-01	106479028	ENSG00000249089	OTTHUMG00000162194			NG_044322														PGOHUM00000235567
HGNC:355	AIH3	amelogenesis imperfecta 3, hypomaturation or hypoplastic type	phenotype	phenotype only	Approved	Xq22-q28	Xq22-q28							1992-02-20			2011-02-24	201								1358807					301201
HGNC:357	AIM2	absent in melanoma 2	protein-coding gene	gene with protein product	Approved	1q23.1-q23.2	01q23.1-q23.2	PYHIN4				Pyrin and HIN domain family	995	1999-04-22			2017-06-08	9447	ENSG00000163568	OTTHUMG00000037183	uc001ftj.2	AF024714	NM_004833	CCDS1181	O14862	9242382|25665578	MGI:2686159	RGD:1307283		AIM2	604578										objectId:2923
HGNC:10648	AIMP1	aminoacyl tRNA synthetase complex interacting multifunctional protein 1	protein-coding gene	gene with protein product	Approved	4q24	04q24	EMAPII|EMAP-2|p43	EMAP II|ARS-interacting multifunctional protein 1	SCYE1	small inducible cytokine subfamily E, member 1 (endothelial monocyte-activating)			2000-04-13	2009-05-20	2016-05-10	2016-05-10	9255	ENSG00000164022	OTTHUMG00000131217	uc011cfg.3	U10117	NM_004757	CCDS3674|CCDS47121	Q12904	7929199|7545917	MGI:102774	RGD:620466		AIMP1	603605					258625
HGNC:16543	AIMP1P1	aminoacyl tRNA synthetase complex interacting multifunctional protein 1 pseudogene 1	pseudogene	pseudogene	Approved	20p12.1	20p12.1	bA400P21.1		SCYE1P	small inducible cytokine subfamily E, member 1 (endothelial monocyte-activating) pseudogene			2001-09-17	2012-01-31	2016-05-10	2016-05-10	170547	ENSG00000234187	OTTHUMG00000031913		AL136992	NG_001053														PGOHUM00000247596
HGNC:43693	AIMP1P2	aminoacyl tRNA synthetase complex interacting multifunctional protein 1 pseudogene 2	pseudogene	pseudogene	Approved	1q24.3	01q24.3							2012-01-31		2016-05-10	2016-05-10	100873064	ENSG00000227177	OTTHUMG00000034833			NG_032149														PGOHUM00000244338
HGNC:20609	AIMP2	aminoacyl tRNA synthetase complex interacting multifunctional protein 2	protein-coding gene	gene with protein product	Approved	7p22.1	07p22.1	p38|PRO0992|JTV-1|JTV1						2009-05-20		2016-05-10	2016-05-10	7965	ENSG00000106305	OTTHUMG00000122077	uc003spo.4	U24169	NM_006303	CCDS5344	Q13155	8666379|18695251	MGI:2385237	RGD:1560787		AIMP2	600859
HGNC:358	AIP	aryl hydrocarbon receptor interacting protein	protein-coding gene	gene with protein product	Approved	11q13.2	11q13.2	XAP2|ARA9|FKBP16			aryl hydrocarbon receptor-interacting protein	FKBP prolyl isomerases	910	1999-01-22		2001-11-29	2017-03-24	9049	ENSG00000110711	OTTHUMG00000167674	uc001olv.4	U31913	NM_001302959	CCDS8168	O00170	8972861|9111057	MGI:109622	RGD:628619	LRG_460|http://www.lrg-sequence.org/LRG/LRG_460	AIP	605555					200951
HGNC:359	AIPL1	aryl hydrocarbon receptor interacting protein like 1	protein-coding gene	gene with protein product	Approved	17p13.2	17p13.2			LCA4	aryl hydrocarbon receptor-interacting protein-like 1|aryl hydrocarbon receptor interacting protein-like 1	FKBP prolyl isomerases	910	1999-03-18		2016-03-22	2016-10-05	23746	ENSG00000129221	OTTHUMG00000102043	uc002gcp.5	AF148864	NM_014336	CCDS11075|CCDS32539|CCDS32540|CCDS67130|CCDS67131|CCDS67132|CCDS67133	Q9NZN9	10615133|14555765|15365173	MGI:2148800	RGD:70906	Mutations of the Aryl Hydrocarbon Receptor-interacting Protein-like 1|http://www.retina-international.org/files/sci-news/aipl1mut.htm	AIPL1	604392					119559
HGNC:360	AIRE	autoimmune regulator	protein-coding gene	gene with protein product	Approved	21q22.3	21q22.3	PGA1|APS1	autoimmune polyendocrinopathy candidiasis ectodermal dystrophy	APECED	autoimmune regulator (autoimmune polyendocrinopathy candidiasis ectodermal dystrophy)	PHD finger proteins	88	1997-09-05		2007-06-20	2017-03-24	326	ENSG00000160224	OTTHUMG00000086921	uc002zei.4	AB006684	NM_000383	CCDS13706	O43918	9398840	MGI:1338803	RGD:1311139	AIREbase: Mutation registry for APECED|http://structure.bmc.lu.se/idbase/AIREbase/|LRG_18|http://www.lrg-sequence.org/LRG/LRG_18	AIRE	607358					119562
HGNC:34515	AIRN	antisense of IGF2R non-protein coding RNA	non-coding RNA	RNA, long non-coding	Approved	6q25.3	06q25.3	AIR|NCRNA00088|IGF2RAS|IGF2R-AS1	non-protein coding RNA 88|IGF2R antisense RNA 1 (non-protein coding)		antisense of IGF2R RNA (non-protein coding)	Long non-coding RNAs (published)	788	2008-11-25		2012-08-16	2014-10-22	100271873	ENSG00000268257	OTTHUMG00000183173	uc031sqx.1		NR_047511			18789384|19008856	MGI:1353471				604893														Air			URS000041E62F
HGNC:16304	AIS1	autoimmune susceptibility 1	phenotype	phenotype only	Approved	1p33-p31	01p33-p31							2003-08-26			2014-02-12	373071								11912181|12707860|16098053
HGNC:23054	AIS2	autoimmune susceptibility 2	phenotype	phenotype only	Approved	7q11.22	07q11.22							2003-09-11			2004-05-17	378426								14691733					608391
HGNC:23083	AIS3	autoimmune susceptibility 3 (vitiligo specific)	phenotype	phenotype only	Approved	8	08							2003-09-11			2004-05-17	378427								14691733					608392
HGNC:30801	AJAP1	adherens junctions associated protein 1	protein-coding gene	gene with protein product	Approved	1p36.32	01p36.32	SHREW1|SHREW-1|MOT8	transmembrane protein SHREW1					2005-07-11		2008-01-08	2014-11-19	55966	ENSG00000196581	OTTHUMG00000000645	uc001alo.5	AF175409	NM_018836	CCDS54	Q9UKB5	14595118	MGI:2685419	RGD:1590138		AJAP1	610972
HGNC:37284	AJM1	apical junction component 1 homolog	protein-coding gene	gene with protein product	Approved	9q34.3	09q34.3	ajm-1		C9orf172	chromosome 9 open reading frame 172			2009-09-11	2017-10-06	2017-10-06	2017-10-06	389813	ENSG00000232434	OTTHUMG00000187258	uc011meh.3		NM_001080482	CCDS48059	C9J069		MGI:2685842	RGD:1560470
HGNC:20250	AJUBA	ajuba LIM protein	protein-coding gene	gene with protein product	Approved	14q11.2	14q11.2	MGC15563		JUB	jub, ajuba homolog (Xenopus laevis)	Ajuba family	1403	2003-01-14	2011-11-10	2011-11-10	2014-11-19	84962	ENSG00000129474	OTTHUMG00000028711	uc001whz.4	AK025567	NM_001289097	CCDS9581|CCDS9582	Q96IF1	10330178	MGI:1341886	RGD:620407			609066
HGNC:361	AK1	adenylate kinase 1	protein-coding gene	gene with protein product	Approved	9q34.11	09q34.11					Adenylate kinases	356	1986-01-01			2016-10-05	203	ENSG00000106992	OTTHUMG00000020722	uc004bsm.4	J04809	NM_000476	CCDS6881|CCDS83419	P00568		MGI:87977	RGD:2076		AK1	103000					119567										2.7.4.3
HGNC:362	AK2	adenylate kinase 2	protein-coding gene	gene with protein product	Approved	1p35.1	01p35.1					Adenylate kinases	356	1986-01-01			2017-03-24	204	ENSG00000004455	OTTHUMG00000004131	uc001bwp.3	U84371	NM_001625	CCDS373|CCDS374|CCDS81294|CCDS81295|CCDS81296	P54819	8843353|6961883	MGI:87978	RGD:2077	LRG_133|http://www.lrg-sequence.org/LRG/LRG_133	AK2	103020					173523										2.7.4.3
HGNC:24037	AK2P1	adenylate kinase 2 pseudogene 1	pseudogene	pseudogene	Approved	1p32.1	01p32.1	AK2B						2007-07-25			2007-07-25	266920				AF056332	NG_002393			10092943
HGNC:33542	AK2P2	adenylate kinase 2 pseudogene 2	pseudogene	pseudogene	Approved	2p22.3	02p22.3							2007-07-25			2016-10-05	339736	ENSG00000242272	OTTHUMG00000152054			NG_009660														PGOHUM00000240008
HGNC:17376	AK3	adenylate kinase 3	protein-coding gene	gene with protein product	Approved	9p24.1	09p24.1	AKL3L1		AK6|AK3L1	adenylate kinase 6|adenylate kinase 3 like 1	Adenylate kinases	356	2002-12-17	2005-04-07	2004-06-11	2014-11-19	50808	ENSG00000147853	OTTHUMG00000019472	uc003ziq.4	BC013771	NM_016282	CCDS6455|CCDS56561|CCDS56562	Q9UIJ7	8288|182062	MGI:1860835	RGD:619885		AK3	609290
HGNC:31099	AK3P2	adenylate kinase 3 pseudogene 2	pseudogene	pseudogene	Approved	8q24.3	08q24.3	HsT26053						2005-10-06			2014-11-19	100419074	ENSG00000250115	OTTHUMG00000160500			NG_026075														PGOHUM00000249519
HGNC:39062	AK3P3	adenylate kinase 3 pseudogene 3	pseudogene	pseudogene	Approved	7p15.3	07p15.3							2010-09-29			2014-11-19	100419075	ENSG00000230042	OTTHUMG00000152600			NG_026542														PGOHUM00000233148
HGNC:39063	AK3P4	adenylate kinase 3 pseudogene 4	pseudogene	pseudogene	Approved	5q22.3	05q22.3							2010-09-29			2014-11-19	100129959	ENSG00000248722	OTTHUMG00000162914			NG_028719														PGOHUM00000235732
HGNC:39064	AK3P5	adenylate kinase 3 pseudogene 5	pseudogene	pseudogene	Approved	10p11.22	10p11.22							2010-09-30			2014-11-19	100288319	ENSG00000228816	OTTHUMG00000017931			NG_022166														PGOHUM00000238717
HGNC:39065	AK3P6	adenylate kinase 3 pseudogene 6	pseudogene	pseudogene	Approved	12q24.33	12q24.33							2010-09-30			2014-11-18	100873789					NG_032224														PGOHUM00000239611
HGNC:363	AK4	adenylate kinase 4	protein-coding gene	gene with protein product	Approved	1p31.3	01p31.3			AK3|AK3L1	adenylate kinase 3|adenylate kinase 3-like 1	Adenylate kinases	356	2001-06-22	2010-06-15	2010-06-15	2014-11-19	205	ENSG00000162433	OTTHUMG00000009033	uc001dby.3	AK025926	NM_013410	CCDS629|CCDS81340	P27144	11485571	MGI:87979	RGD:2078		AK4	103030															2.7.4.3
HGNC:364	AK4P1	adenylate kinase 4 pseudogene 1	pseudogene	pseudogene	Approved	17q11.2	17q11.2			AK3P1	adenylate kinase 3 pseudogene 1			1992-06-24	2010-09-30	2010-09-30	2017-10-25	206	ENSG00000263535	OTTHUMG00000179256		X60674	NG_001070			1639383
HGNC:39066	AK4P2	adenylate kinase 4 pseudogene 2	pseudogene	pseudogene	Approved	5q11.2	05q11.2							2010-09-30			2014-11-19	100132104	ENSG00000249410	OTTHUMG00000162238			NG_021849														PGOHUM00000235224
HGNC:21596	AK4P3	adenylate kinase 4 pseudogene 3	pseudogene	pseudogene	Approved	12p11.21	12p11.21	AK3L2P		AK3L2	adenylate kinase 3-like 2|adenylate kinase 3-like 2 (pseudogene)			2004-03-11	2010-09-30	2010-09-30	2016-11-01	645619	ENSG00000233381	OTTHUMG00000169084			NG_007564
HGNC:39067	AK4P4	adenylate kinase 4 pseudogene 4	pseudogene	pseudogene	Approved	9p24.1	09p24.1							2010-09-30			2010-09-30	100128705	ENSG00000223621	OTTHUMG00000019509			NG_021605														PGOHUM00000235956
HGNC:39068	AK4P5	adenylate kinase 4 pseudogene 5	pseudogene	pseudogene	Approved	6q14.1	06q14.1							2010-09-30			2014-11-19	100526416	ENSG00000217377	OTTHUMG00000015090			NG_027847														PGOHUM00000261423
HGNC:39069	AK4P6	adenylate kinase 4 pseudogene 6	pseudogene	pseudogene	Approved	4q31.3	04q31.3							2010-09-30			2010-09-30	649288	ENSG00000235606	OTTHUMG00000161449			NG_022085														PGOHUM00000246100
HGNC:365	AK5	adenylate kinase 5	protein-coding gene	gene with protein product	Approved	1p31.1	01p31.1					Adenylate kinases	356	1999-11-19			2016-10-05	26289	ENSG00000154027	OTTHUMG00000009796	uc001dhn.4	AF062595	NM_174858	CCDS675|CCDS676	Q9Y6K8	10215863	MGI:2677491	RGD:1590818		AK5	608009
HGNC:49151	AK6	adenylate kinase 6	protein-coding gene	gene with protein product	Approved	5q13.2	05q13.2	CINAP	coilin interacting nuclear ATPase protein			Adenylate kinases	356	2013-09-19			2015-08-27	102157402	ENSG00000085231	OTTHUMG00000187252			NM_016283		Q9Y3D8	16079131	MGI:5510732	RGD:7387335																		2.7.4.3
HGNC:51678	AK6P1	adenylate kinase 6 pseudogene 1	pseudogene	pseudogene	Approved	12p11.1	12p11.1							2015-05-06			2015-05-06	100132086	ENSG00000256614	OTTHUMG00000169291																	PGOHUM00000291621
HGNC:51679	AK6P2	adenylate kinase 6 pseudogene 2	pseudogene	pseudogene	Approved	12q12	12q12							2015-05-06			2015-05-06	100128817	ENSG00000257173	OTTHUMG00000169296																	PGOHUM00000291295
HGNC:20091	AK7	adenylate kinase 7	protein-coding gene	gene with protein product	Approved	14q32.2	14q32.2	FLJ32864				Adenylate kinases	356	2002-12-17			2016-10-05	122481	ENSG00000140057	OTTHUMG00000171421	uc001yfn.3	AK057426	NM_152327	CCDS9945	Q96M32		MGI:1926051	RGD:1309600		AK7	615364
HGNC:26526	AK8	adenylate kinase 8	protein-coding gene	gene with protein product	Approved	9q34.13	09q34.13	FLJ32704		C9orf98	chromosome 9 open reading frame 98	Adenylate kinases	356	2004-03-11	2010-12-07	2010-12-07	2014-11-19	158067	ENSG00000165695	OTTHUMG00000021009	uc004cbu.2	AK093446	NM_152572	CCDS6954	Q96MA6	21080915	MGI:1916120	RGD:1303144		AK8	615365															2.7.4.3
HGNC:33814	AK9	adenylate kinase 9	protein-coding gene	gene with protein product	Approved	6q21	06q21	FLJ42177|FLJ25791|dJ70A9.1|MGC26954		C6orf224|AKD2|C6orf199|AKD1	chromosome 6 open reading frame 224|adenylate kinase domain containing 2|chromosome 6 open reading frame 199|adenylate kinase domain containing 1	Adenylate kinases	356	2009-03-13	2013-04-29	2013-04-29	2015-10-15	221264	ENSG00000155085	OTTHUMG00000157658		AK131244|BC146443|BC087860	NM_001145128	CCDS5077|CCDS55048	Q5TCS8	23416111	MGI:2685080	RGD:1559879			615358															2.7.4.3
HGNC:28285	AKAIN1	A-kinase anchor inhibitor 1	protein-coding gene	gene with protein product	Approved	18p11.31	18p11.31			C18orf42	chromosome 18 open reading frame 42|A kinase (PRKA) anchor inhibitor 1			2011-05-06	2016-04-19	2016-09-26	2016-09-26	642597	ENSG00000231824	OTTHUMG00000178457	uc010wzc.2		NM_001145194	CCDS54179|CCDS82235	P0CW23	25653177	MGI:2444600	RGD:2324352			616427
HGNC:367	AKAP1	A-kinase anchoring protein 1	protein-coding gene	gene with protein product	Approved	17q22	17q22	AKAP121|AKAP149|SAKAP84|S-AKAP84|AKAP84|D-AKAP1|PPP1R43|TDRD17	protein kinase anchoring protein 1|dual specificity A-kinase-anchoring protein 1|protein phosphatase 1, regulatory subunit 43|tudor domain containing 17	PRKA1	A kinase (PRKA) anchor protein 1	A-kinase anchoring proteins|Protein phosphatase 1 regulatory subunits|Tudor domain containing	396|694|780	1999-09-16		2015-11-17	2015-11-17	8165	ENSG00000121057	OTTHUMG00000140369	uc002iux.4	X97335	NM_001242902	CCDS11594	Q92667	8769136|7499250	MGI:104729	RGD:620826		AKAP1	602449
HGNC:372	AKAP2	A-kinase anchoring protein 2	protein-coding gene	gene with protein product	Approved	9q31.3	09q31.3	AKAP-KL|KIAA0920|DKFZp564L0716|MISP2	protein kinase A2	PRKA2	A kinase (PRKA) anchor protein 2	A-kinase anchoring proteins	396	1999-09-16		2015-11-17	2016-07-08	11217	ENSG00000241978	OTTHUMG00000156811	uc004bem.4	AB023137	NM_001004065	CCDS43861|CCDS48003|CCDS56581	Q9Y2D5	10231032	MGI:1306795	RGD:1305135		AKAP2	604582
HGNC:373	AKAP3	A-kinase anchoring protein 3	protein-coding gene	gene with protein product	Approved	12p13.32	12p13.32	FSP95|SOB1|AKAP110|CT82	Fibrous Sheath Protein of 95 kDa|cancer/testis antigen 82		A kinase (PRKA) anchor protein 3	A-kinase anchoring proteins	396	1999-09-16		2015-11-17	2015-11-17	10566	ENSG00000111254	OTTHUMG00000168226	uc031qfv.2	U85715	NM_006422	CCDS8531	O75969	10334916|10319321	MGI:1341149	RGD:1359735		AKAP3	604689
HGNC:374	AKAP4	A-kinase anchoring protein 4	protein-coding gene	gene with protein product	Approved	Xp11.22	Xp11.22	p82|hAKAP82|AKAP82|Fsc1|HI|CT99	A-kinase anchor protein 82 kDa|testis-specific gene HI|protein kinase A anchoring protein 4|cancer/testis antigen 99		A kinase (PRKA) anchor protein 4	A-kinase anchoring proteins	396	1999-09-16		2015-11-17	2016-10-05	8852	ENSG00000147081	OTTHUMG00000021517	uc004dow.1	AF072756	NM_003886	CCDS14329|CCDS14330	Q5JQC9	9822690|9514854	MGI:102794	RGD:620828	Mental Retardation database|http://grenada.lumc.nl/LOVD2/MR/home.php?select_db=AKAP4	AKAP4	300185
HGNC:375	AKAP5	A-kinase anchoring protein 5	protein-coding gene	gene with protein product	Approved	14q23.3	14q23.3	AKAP75|AKAP79			A kinase (PRKA) anchor protein 5	A-kinase anchoring proteins	396	1999-09-16		2015-11-17	2015-11-17	9495	ENSG00000179841	OTTHUMG00000029634	uc001xhd.4	M90359	NM_004857	CCDS9764	P24588	1512224|1618839	MGI:2685104	RGD:620829		AKAP5	604688
HGNC:376	AKAP6	A-kinase anchoring protein 6	protein-coding gene	gene with protein product	Approved	14q12	14q12	KIAA0311|mAKAP|AKAP100|PRKA6|ADAP6	protein kinase A anchoring protein 6		A kinase (PRKA) anchor protein 6	A-kinase anchoring proteins	396	1999-09-16		2015-11-17	2015-11-17	9472	ENSG00000151320	OTTHUMG00000140207	uc001wrq.4	AB002309	NM_004274	CCDS9644	Q13023	7721854|9205841	MGI:3050566	RGD:69412		AKAP6	604691
HGNC:377	AKAP7	A-kinase anchoring protein 7	protein-coding gene	gene with protein product	Approved	6q23.2	06q23.2	AKAP18|AKAP15			A kinase (PRKA) anchor protein 7	A-kinase anchoring proteins	396	1999-09-16		2015-11-17	2016-04-25	9465	ENSG00000118507	OTTHUMG00000015563	uc003qck.5	AF047715	NM_004842	CCDS5142|CCDS5143|CCDS5144	O43687|Q9P0M2	9545239	MGI:1859150	RGD:1303071		AKAP7	604693
HGNC:378	AKAP8	A-kinase anchoring protein 8	protein-coding gene	gene with protein product	Approved	19p13.12	19p13.12	AKAP95|DKFZp586B1222	A-kinase anchor protein, 95kDa		A kinase (PRKA) anchor protein 8	A-kinase anchoring proteins	396	1999-09-16		2015-11-17	2015-11-17	10270	ENSG00000105127	OTTHUMG00000182444	uc002nav.4	Y11997	NM_005858	CCDS12329	O43823	9473338	MGI:1928488	RGD:620832		AKAP8	604692
HGNC:29857	AKAP8L	A-kinase anchoring protein 8 like	protein-coding gene	gene with protein product	Approved	19p13.12	19p13.12	NAKAP95|HAP95	neighbor of A kinase anchoring protein 95		A kinase (PRKA) anchor protein 8-like			2004-02-18		2015-11-17	2015-11-17	26993	ENSG00000011243	OTTHUMG00000182446	uc002naw.2	BC000713	NM_014371	CCDS46005|CCDS77249	Q9ULX6	10748171|10761695	MGI:1860606	RGD:1359200		AKAP8L	609475
HGNC:49758	AKAP8P1	A-kinase anchoring protein 8 pseudogene 1	pseudogene	pseudogene	Approved	9p23	09p23				A kinase (PRKA) anchor protein 8 pseudogene 1			2014-02-14		2015-11-17	2015-11-17	646114	ENSG00000234146	OTTHUMG00000019553			NG_021607														PGOHUM00000235963
HGNC:379	AKAP9	A-kinase anchoring protein 9	protein-coding gene	gene with protein product	Approved	7q21.2	07q21.2	KIAA0803|AKAP350|AKAP450|CG-NAP|YOTIAO|HYPERION|PRKA9|MU-RMS-40.16A|PPP1R45|LQT11	A-kinase anchoring protein 450|AKAP9-BRAF fusion protein|AKAP120-like protein|centrosome- and golgi-localized protein kinase N-associated protein|protein kinase A anchoring protein 9|A-kinase anchor protein, 350kDa|protein phosphatase 1, regulatory subunit 45|yotiao		A kinase (PRKA) anchor protein 9	A-kinase anchoring proteins|Protein phosphatase 1 regulatory subunits	396|694	1999-09-16		2015-11-17	2017-03-24	10142	ENSG00000127914	OTTHUMG00000131127	uc003ulg.4	AF091711	NM_005751	CCDS5622	Q99996	9482789|10390370|24475373	MGI:2178217	RGD:620833	AKAP9 database at LOVD-China|http://genomed.org/LOVD/LQTs/home.php?select_db=AKAP9|LRG_331|http://www.lrg-sequence.org/LRG/LRG_331	AKAP9	604001					160008
HGNC:368	AKAP10	A-kinase anchoring protein 10	protein-coding gene	gene with protein product	Approved	17p11.2	17p11.2	D-AKAP2|PRKA10|MGC9414	dual-specificity A-kinase anchoring protein 2|protein kinase A anchoring protein 10|mitochondrial A kinase PPKA anchor protein 10		A kinase (PRKA) anchor protein 10	A-kinase anchoring proteins	396	1999-09-16		2015-11-17	2016-10-05	11216	ENSG00000108599	OTTHUMG00000059515	uc002gwo.5	AF037439	NM_007202	CCDS11214|CCDS82091	O43572	9326583	MGI:1890218	RGD:1308869		AKAP10	604694
HGNC:369	AKAP11	A-kinase anchoring protein 11	protein-coding gene	gene with protein product	Approved	13q14.11	13q14.11	KIAA0629|AKAP220|PRKA11|FLJ11304|DKFZp781I12161|PPP1R44	AKAP 220|A-kinase anchoring protein, 220kDa|protein kinase A anchoring protein 11|protein phosphatase 1, regulatory subunit 44		A kinase (PRKA) anchor protein 11	A-kinase anchoring proteins|Protein phosphatase 1 regulatory subunits	396|694	1999-09-16		2015-11-17	2016-10-05	11215	ENSG00000023516	OTTHUMG00000016805	uc001uys.2	AB014529	NM_016248	CCDS9383	Q9UKA4	9734811|8621616	MGI:2684060	RGD:2079		AKAP11	604696
HGNC:39939	AKAP11-IT1	entry withdrawn	withdrawn	withdrawn	Entry Withdrawn												2014-11-19
HGNC:370	AKAP12	A-kinase anchoring protein 12	protein-coding gene	gene with protein product	Approved	6q25.1	06q25.1	AKAP250|SSeCKS	gravin|Src-Suppressed C Kinase Substrate		A kinase (PRKA) anchor protein (gravin) 12|A kinase (PRKA) anchor protein 12	A-kinase anchoring proteins	396	1999-09-16		2015-11-17	2016-10-05	9590	ENSG00000131016	OTTHUMG00000015833	uc011eep.4	U81607	NM_005100	CCDS5229|CCDS5230	Q02952	9000000	MGI:1932576	RGD:70988		AKAP12	604698
HGNC:371	AKAP13	A-kinase anchoring protein 13	protein-coding gene	gene with protein product	Approved	15q25.3	15q25.3	Ht31|BRX|AKAP-Lbc|c-lbc|PROTO-LB|HA-3|ARHGEF13		LBC	lymphoid blast crisis oncogene|A kinase (PRKA) anchor protein 13	A-kinase anchoring proteins|Pleckstrin homology domain containing|Rho guanine nucleotide exchange factors|Minor histocompatibility antigens	396|682|722|870	1999-09-16		2015-11-17	2016-01-14	11214	ENSG00000170776	OTTHUMG00000172205	uc002blu.3	M90360	NM_007200	CCDS32319|CCDS32320|CCDS73778	Q12802	9627117|1860836	MGI:2676556	RGD:727893		AKAP13	604686
HGNC:24061	AKAP14	A-kinase anchoring protein 14	protein-coding gene	gene with protein product	Approved	Xq24	Xq24	AKAP28			A kinase (PRKA) anchor protein 14	A-kinase anchoring proteins	396	2004-09-09		2015-11-17	2015-11-17	158798	ENSG00000186471	OTTHUMG00000022285	uc004ese.4	AF514780	NM_178813	CCDS14591|CCDS35376|CCDS35377	Q86UN6	12475942	MGI:3618288	RGD:708510	Mental Retardation database|http://grenada.lumc.nl/LOVD2/MR/home.php?select_db=AKAP14	AKAP14	300462
HGNC:18783	AKAP17A	A-kinase anchoring protein 17A	protein-coding gene	gene with protein product	Approved	Xp22.33 and Yp11.32	Xp22.33 and Yp11.32	XE7|XE7Y|DXYS155E|MGC39904|721P|CCDC133		CXYorf3|SFRS17A	chromosome X and Y open reading frame 3|splicing factor, arginine/serine-rich 17A|A kinase (PRKA) anchor protein 17A	A-kinase anchoring proteins|Pseudoautosomal region 1	396|715	2006-09-22	2010-09-08	2015-11-17	2015-11-17	8227	ENSG00000197976	OTTHUMG00000021063	uc004fpn.4	L03426	NM_005088	CCDS14116	Q02040	9736779|1438229|19840947		RGD:1564640	Mental Retardation database|http://grenada.lumc.nl/LOVD2/MR/home.php?select_db=SFRS17A	AKAP17A	312095|465000
HGNC:38514	AKAP17BP	A-kinase anchoring protein 17B, pseudogene	pseudogene	pseudogene	Approved	Xq24	Xq24			AKAP16B|AKAP16BP	A kinase (PRKA) anchor protein 16B, pseudogene|A kinase (PRKA) anchor protein 17B, pseudogene	A-kinase anchoring proteins	396	2010-09-08	2013-10-16	2015-11-17	2015-11-17	139516	ENSG00000214992	OTTHUMG00000022267			NG_022632			17302988	MGI:2443758										PGOHUM00000241516
HGNC:1170	AKIP1	A-kinase interacting protein 1	protein-coding gene	gene with protein product	Approved	11p15.4	11p15.4	BCA3		C11orf17	chromosome 11 open reading frame 17|A kinase (PRKA) interacting protein 1			2000-07-31	2011-04-18	2015-11-24	2016-10-05	56672	ENSG00000166452	OTTHUMG00000165653	uc001mgx.4	AF512007	NM_020642	CCDS7793|CCDS55743|CCDS55744	Q9NQ31	20562110|18178962|15630084	MGI:3041226	RGD:1306959		AKIP1	609191
HGNC:25744	AKIRIN1	akirin 1	protein-coding gene	gene with protein product	Approved	1p34.3	01p34.3	FLJ12666		C1orf108	chromosome 1 open reading frame 108			2005-06-03	2008-06-23	2008-06-23	2014-11-18	79647	ENSG00000174574	OTTHUMG00000007496	uc001ccw.4	AK022728	NM_024595	CCDS433|CCDS44113	Q9H9L7	19200367	MGI:1915300	RGD:1585989		AKIRIN1	615164
HGNC:50794	AKIRIN1P1	akirin 1 pseudogene 1	pseudogene	pseudogene	Approved	12q21.31	12q21.31							2014-06-18			2014-06-18	100418731	ENSG00000257786	OTTHUMG00000170163			NG_024033														PGOHUM00000239529
HGNC:50797	AKIRIN1P2	akirin 1 pseudogene 2	pseudogene	pseudogene	Approved	Xq12	Xq12							2014-06-18		2014-06-18	2017-03-10	106480306	ENSG00000228125	OTTHUMG00000021742			NG_008960														PGOHUM00000241824
HGNC:21407	AKIRIN2	akirin 2	protein-coding gene	gene with protein product	Approved	6q15	06q15	FLJ10342|dJ486L4.2		C6orf166	chromosome 6 open reading frame 166			2003-06-12	2008-06-23	2008-06-23	2014-11-19	55122	ENSG00000135334	OTTHUMG00000015180	uc003pmk.4	BC000764	NM_018064	CCDS5013	Q53H80		MGI:1889364	RGD:1307791		AKIRIN2	615165
HGNC:28822	AKIRIN2-AS1	entry withdrawn	withdrawn	withdrawn	Entry Withdrawn												2014-11-19
HGNC:50796	AKIRIN2P1	akirin 2 pseudogene 1	pseudogene	pseudogene	Approved	4q31.23	04q31.23							2014-06-18			2014-06-18	100216487	ENSG00000251482	OTTHUMG00000161391			NG_009119														PGOHUM00000246099
HGNC:24108	AKNA	AT-hook transcription factor	protein-coding gene	gene with protein product	Approved	9q32	09q32	KIAA1968						2004-05-27			2015-08-24	80709	ENSG00000106948	OTTHUMG00000020538	uc004bis.5	AK024431	NM_030767	CCDS6805	Q7Z591	11268217|11853319	MGI:2140340	RGD:1308202		AKNA	605729
HGNC:28398	AKNAD1	AKNA domain containing 1	protein-coding gene	gene with protein product	Approved	1p13.3	01p13.3	MGC26989		C1orf62	chromosome 1 open reading frame 62			2005-05-13	2009-10-29	2009-10-29	2015-08-24	254268	ENSG00000162641	OTTHUMG00000011231	uc001dwa.5	AK095517	NM_152763	CCDS791	Q5T1N1		MGI:3584453	RGD:1583957		AKNAD1
HGNC:380	AKR1A1	aldo-keto reductase family 1 member A1	protein-coding gene	gene with protein product	Approved	1p34.1	01p34.1	ALR|DD3	dihydrodiol dehydrogenase 3|aldehyde reductase		aldo-keto reductase family 1, member A1 (aldehyde reductase)	Aldo-keto reductases	399	1998-09-29		2016-06-03	2016-10-05	10327	ENSG00000117448	OTTHUMG00000007740	uc001cod.4	J04794	NM_006066	CCDS523	P14550	2498333|10393438	MGI:1929955	RGD:68346		AKR1A1	103830															1.1.1.2
HGNC:381	AKR1B1	aldo-keto reductase family 1 member B	protein-coding gene	gene with protein product	Approved	7q33	07q33	AR	aldose reductase	ALDR1	aldo-keto reductase family 1, member B1 (aldose reductase)	Aldo-keto reductases	399	1991-08-07		2016-06-03	2016-10-05	231	ENSG00000085662	OTTHUMG00000155322	uc003vrp.2	J04795	NM_001628	CCDS5831	P15121	1901827	MGI:1353494	RGD:2092		AKR1B1	103880										objectId:2768					1.1.1.21
HGNC:420	AKR1B1P1	aldehyde reductase family 1 member B1 pseudogene 1	pseudogene	pseudogene	Approved	1q42.12	01q42.12			ALDRL1	aldehyde reductase (aldose reductase)-like 1			1992-03-25	2007-07-31	2016-06-03	2016-06-03	401982	ENSG00000229991	OTTHUMG00000037720			NG_006432			8244370											PGOHUM00000245220
HGNC:425	AKR1B1P2	aldo-keto reductase family 1 member B1 pseudogene 2	pseudogene	pseudogene	Approved	3p12.3	03p12.3			ALDRP	aldehyde reductase (aldose reductase) pseudogene			1991-11-25	2007-07-31	2016-06-03	2016-06-03	236	ENSG00000213452	OTTHUMG00000158811		M84454	NG_001071			1612607|8244370											PGOHUM00000238068
HGNC:422	AKR1B1P3	aldo-keto reductase family 1 member B1 pseudogene 3	pseudogene	pseudogene	Approved	11p15.2	11p15.2			ALDRL3	aldehyde reductase (aldose reductase)-like 3			1992-03-25	2007-07-31	2016-06-03	2017-02-22	729347	ENSG00000213785	OTTHUMG00000165909			NG_007132			8244370											PGOHUM00000290404
HGNC:423	AKR1B1P4	aldo-keto reductase family 1 member B1 pseudogene 4	pseudogene	pseudogene	Approved	13q14.13	13q14.13			ALDRL4	aldehyde reductase (aldose reductase)-like 4			1992-03-25	2007-07-31	2016-06-03	2016-10-05	390402	ENSG00000237876	OTTHUMG00000016860			NG_006989			8244370											PGOHUM00000248391
HGNC:20002	AKR1B1P5	aldo-keto reductase family 1 member B1 pseudogene 5	pseudogene	pseudogene	Approved	14q23.1	14q23.1			AKR1B1P	aldo-keto reductase family 1, member B1 pseudogene			2003-10-03	2007-07-31	2016-06-03	2016-06-03	390482					NG_007013														PGOHUM00000247814
HGNC:33498	AKR1B1P6	aldo-keto reductase family 1 member B1 pseudogene 6	pseudogene	pseudogene	Approved	18p11.22	18p11.22							2007-07-31		2016-06-03	2016-06-03	100129769	ENSG00000225212	OTTHUMG00000178948			NG_017129
HGNC:33497	AKR1B1P7	aldo-keto reductase family 1 member B1 pseudogene 7	pseudogene	pseudogene	Approved	19q13.11	19q13.11							2007-07-31		2016-06-03	2016-07-25	126242	ENSG00000266899	OTTHUMG00000182176			NG_009664														PGOHUM00000294975
HGNC:33496	AKR1B1P8	aldo-keto reductase family 1 member B1 pseudogene 8	pseudogene	pseudogene	Approved	Xq23	Xq23							2007-07-31		2016-06-03	2016-06-03	392525	ENSG00000231371	OTTHUMG00000022241			NG_009682							AKR1B1P8							PGOHUM00000241963
HGNC:382	AKR1B10	aldo-keto reductase family 1 member B10	protein-coding gene	gene with protein product	Approved	7q33	07q33	AKR1B12|ARL-1|HIS|ARL1|HSI|ALDRLn	aldose reductase-like 1|aldo-keto reductase family 1, member B11 (aldose reductase-like)|aldose reductase-like peptide|aldose reductase-related protein|small intestine reductase	AKR1B11	aldo-keto reductase family 1, member B10 (aldose reductase)	Aldo-keto reductases	399	2000-08-24		2016-06-03	2016-06-03	57016	ENSG00000198074	OTTHUMG00000155356	uc003vrr.4	AF052577	NM_020299	CCDS5832	O60218	9765596|9565553	MGI:101918|MGI:107673|MGI:1915111	RGD:1308277		AKR1B10	604707
HGNC:45062	AKR1B10P1	aldo-keto reductase family 1 member B10 pseudogene 1	pseudogene	pseudogene	Approved	10q21.3	10q21.3							2013-02-07		2016-06-03	2016-06-03	340888	ENSG00000213606	OTTHUMG00000018335			NG_022180														PGOHUM00000238821
HGNC:45063	AKR1B10P2	aldo-keto reductase family 1 member B10 pseudogene 2	pseudogene	pseudogene	Approved	18q22.1	18q22.1							2013-02-07		2016-06-03	2016-06-03	643582	ENSG00000263355	OTTHUMG00000178549			NG_022495														PGOHUM00000235092
HGNC:37281	AKR1B15	aldo-keto reductase family 1 member B15	protein-coding gene	gene with protein product	Approved	7q33	07q33					Aldo-keto reductases	399	2009-09-09		2016-06-03	2016-06-03	441282	ENSG00000227471	OTTHUMG00000155376	uc011kpr.3		NM_001080538	CCDS47715	C9JRZ8		MGI:101918|MGI:107673|MGI:1915111	RGD:620257		AKR1B15	616336
HGNC:384	AKR1C1	aldo-keto reductase family 1 member C1	protein-coding gene	gene with protein product	Approved	10p15.1	10p15.1	DDH|MBAB|DD1|HAKRC	dihydrodiol dehydrogenase 1; 20-alpha (3-alpha)-hydroxysteroid dehydrogenase	DDH1	aldo-keto reductase family 1, member C1 (dihydrodiol dehydrogenase 1; 20-alpha (3-alpha)-hydroxysteroid dehydrogenase)	Aldo-keto reductases	399	1994-09-14		2016-06-03	2016-10-05	1645	ENSG00000187134	OTTHUMG00000017580	uc001ihq.4	D26124	NM_001353	CCDS7061	Q04828	8011662	MGI:1924587			AKR1C1	600449															1.3.1.20|1.1.1.149|1.1.1.112
HGNC:385	AKR1C2	aldo-keto reductase family 1 member C2	protein-coding gene	gene with protein product	Approved	10p15.1	10p15.1	DD|BABP|DD2|HAKRD|MCDR2	dihydrodiol dehydrogenase 2; bile acid binding protein; 3-alpha hydroxysteroid dehydrogenase, type III	DDH2|TDD	aldo-keto reductase family 1, member C2 (dihydrodiol dehydrogenase 2; bile acid binding protein; 3-alpha hydroxysteroid dehydrogenase, type III)|testicular 17,20-desmolase deficiency	Aldo-keto reductases	399	1994-09-14		2016-06-03	2016-10-05	1646	ENSG00000151632	OTTHUMG00000017584	uc057rik.1	L32592	NM_001354	CCDS7062|CCDS44350|CCDS81438	P52895	9716498|21802064	MGI:1924587	RGD:1311841		AKR1C2	600450					292247										1.3.1.20|1.1.1.213
HGNC:386	AKR1C3	aldo-keto reductase family 1 member C3	protein-coding gene	gene with protein product	Approved	10p15.1	10p15.1	KIAA0119|DDX|HAKRB|PGFS	dihydrodiol dehydrogenase X|prostaglandin F synthase|3-alpha hydroxysteroid dehydrogenase, type II	HSD17B5	hydroxysteroid (17-beta) dehydrogenase 5|aldo-keto reductase family 1, member C3 (3-alpha hydroxysteroid dehydrogenase, type II)	Aldo-keto reductases	399	1998-09-29		2016-06-03	2016-10-05	8644	ENSG00000196139	OTTHUMG00000017585	uc001ihu.4	L43839	NM_003739	CCDS7063|CCDS73062	P42330	7650035|9792917	MGI:2145420	RGD:708428		AKR1C3	603966										objectId:1382					1.1.1.213|1.1.1.188
HGNC:387	AKR1C4	aldo-keto reductase family 1 member C4	protein-coding gene	gene with protein product	Approved	10p15.1	10p15.1	DD4|HAKRA|C11|3-alpha-HSD|CDR|MGC22581	chlordecone reductase; 3-alpha hydroxysteroid dehydrogenase, type I; dihydrodiol dehydrogenase 4	CHDR	aldo-keto reductase family 1, member C4 (chlordecone reductase; 3-alpha hydroxysteroid dehydrogenase, type I; dihydrodiol dehydrogenase 4)	Aldo-keto reductases	399	1993-08-26		2016-06-03	2016-06-03	1109	ENSG00000198610	OTTHUMG00000017591	uc057rjf.1	M33375	NM_001818	CCDS7064	P17516	7789999	MGI:1933427	RGD:1306847		AKR1C4	600451					292259										1.1.1.225
HGNC:44679	AKR1C5P	aldo-keto reductase family 1 member C5, pseudogene	pseudogene	pseudogene	Approved	10p15.1	10p15.1				aldo-keto reductase family 1, member C5, pseudogene			2012-12-04		2016-06-03	2016-06-03	100996684	ENSG00000225418	OTTHUMG00000017583																	PGOHUM00000262838
HGNC:44680	AKR1C6P	aldo-keto reductase family 1 member C6, pseudogene	pseudogene	pseudogene	Approved	10p15.1	10p15.1	TAKR	truncated aldo-keto reductase					2012-12-04		2016-06-03	2016-06-03	389932	ENSG00000151631	OTTHUMG00000017578			NR_026743														PGOHUM00000258456
HGNC:44681	AKR1C7P	aldo-keto reductase family 1 member C7, pseudogene	pseudogene	pseudogene	Approved	10p15.1	10p15.1							2012-12-04		2016-06-03	2016-06-03	648947	ENSG00000215267	OTTHUMG00000017588			NG_023403														PGOHUM00000238338
HGNC:23469	AKR1C8P	aldo-keto reductase family 1 member C8, pseudogene	pseudogene	pseudogene	Approved	10p15.1	10p15.1			AKR1CL1	aldo-keto reductase family 1, member C-like 1			2004-05-28	2014-09-30	2016-06-03	2016-06-03	340811	ENSG00000264006	OTTHUMG00000184213			NR_027916		Q5T2L2	15164054		RGD:1307514									PGOHUM00000289729
HGNC:388	AKR1D1	aldo-keto reductase family 1 member D1	protein-coding gene	gene with protein product	Approved	7q33	07q33		delta 4-3-ketosteroid-5-beta-reductase	SRD5B1	aldo-keto reductase family 1, member D1 (delta 4-3-ketosteroid-5-beta-reductase)	Aldo-keto reductases	399	1995-11-02		2016-06-03	2016-10-05	6718	ENSG00000122787	OTTHUMG00000155787	uc064ijt.1	Z28339	NM_005989	CCDS5846|CCDS55169|CCDS55170	P51857	7508385|10343119	MGI:2384785	RGD:620752		AKR1D1	604741					139142										1.3.99.6
HGNC:11288	AKR1D1P1	aldo-keto reductase family 1 member D1 pseudogene 1	pseudogene	pseudogene	Approved	1q24.2	01q24.2			SRD5BP1|AKR1D1P	steroid-5-beta-reductase, beta polypeptide pseudogene 1|aldo-keto reductase family 1, member D1 (delta 4-3-ketosteroid-5-beta-reductase) pseudogene			1999-01-07	2010-01-19	2016-06-03	2016-06-03	80701	ENSG00000227776	OTTHUMG00000034681		AF283650	NG_002683			10343119											PGOHUM00000245070
HGNC:23437	AKR1E2	aldo-keto reductase family 1 member E2	protein-coding gene	gene with protein product	Approved	10p15.1	10p15.1	MGC10612		AKRDC1|AKR1CL2	aldo-keto reductase family 1, member C-like 2	Aldo-keto reductases	399	2003-11-18	2009-09-09	2016-06-03	2016-10-05	83592	ENSG00000165568	OTTHUMG00000017577	uc001ihi.5	AB040820	NM_031436	CCDS31134|CCDS59210|CCDS59209	Q96JD6		MGI:1914758	RGD:1309599		AKR1E2	617451
HGNC:389	AKR7A2	aldo-keto reductase family 7 member A2	protein-coding gene	gene with protein product	Approved	1p36.13	01p36.13	AFAR	aflatoxin aldehyde reductase			Aldo-keto reductases	399	1998-11-17		2016-06-03	2016-06-03	8574	ENSG00000053371	OTTHUMG00000002522	uc001bbw.4	AF026947	NM_003689	CCDS194	O43488	9576847	MGI:107796	RGD:620311		AKR7A2	603418
HGNC:24062	AKR7A2P1	aldo-keto reductase family 7 member A2 pseudogene 1	pseudogene	pseudogene	Approved	1p13.2	01p13.2	AFARP1						2010-09-30		2016-06-03	2016-06-03	246182	ENSG00000229020	OTTHUMG00000012135		AJ277796	NR_002796			12879023											PGOHUM00000244853
HGNC:390	AKR7A3	aldo-keto reductase family 7 member A3	protein-coding gene	gene with protein product	Approved	1p36.13	01p36.13		aflatoxin aldehyde reductase		aldo-keto reductase family 7, member A3 (aflatoxin aldehyde reductase)	Aldo-keto reductases	399	1999-10-05		2016-06-03	2016-06-03	22977	ENSG00000162482	OTTHUMG00000002523	uc001bbv.2	AF040639	NM_012067	CCDS193	O95154	10383892	MGI:107796	RGD:628635		AKR7A3	608477
HGNC:24056	AKR7L	aldo-keto reductase family 7 like (gene/pseudogene)	protein-coding gene	gene with protein product	Approved	1p36.13	01p36.13	AFAR3			aldo-keto reductase family 7-like			2008-12-09		2016-06-03	2017-02-09	246181	ENSG00000211454	OTTHUMG00000002520	uc057cwi.1		NM_201252		Q8NHP1	12879023				AKR7L	608478
HGNC:391	AKT1	AKT serine/threonine kinase 1	protein-coding gene	gene with protein product	Approved	14q32.33	14q32.33	RAC|PKB|PRKBA|AKT			v-akt murine thymoma viral oncogene homolog 1	Pleckstrin homology domain containing	682	1986-01-01		2016-05-04	2017-03-24	207	ENSG00000142208	OTTHUMG00000170795	uc001ypm.4	M63167	NM_005163	CCDS9994	P31749		MGI:87986	RGD:2081	LRG_721|http://www.lrg-sequence.org/LRG/LRG_721	AKT1	164730					281472					objectId:1479					2.7.11.1
HGNC:28426	AKT1S1	AKT1 substrate 1	protein-coding gene	gene with protein product	Approved	19q13.33	19q13.33	PRAS40|MGC2865|Lobe	proline-rich Akt substrate, 40 kDa		AKT1 substrate 1 (proline-rich)	MTOR complex 1	1332	2004-03-04		2016-04-26	2016-04-26	84335	ENSG00000204673	OTTHUMG00000150246	uc031rmg.1	BC022241	NM_032375	CCDS12784|CCDS59410	Q96B36	12524439	MGI:1914855	RGD:1312049		AKT1S1	610221
HGNC:392	AKT2	AKT serine/threonine kinase 2	protein-coding gene	gene with protein product	Approved	19q13.2	19q13.2				v-akt murine thymoma viral oncogene homolog 2	Pleckstrin homology domain containing	682	1992-11-05		2016-05-04	2016-10-05	208	ENSG00000105221	OTTHUMG00000137375	uc002onf.3	M77198	NM_001626	CCDS12552|CCDS82350	P31751	1409633	MGI:104874	RGD:2082		AKT2	164731					201112					objectId:1480					2.7.11.1
HGNC:393	AKT3	AKT serine/threonine kinase 3	protein-coding gene	gene with protein product	Approved	1q43-q44	01q43-q44	PKBG|RAC-gamma|PRKBG	protein kinase B, gamma		v-akt murine thymoma viral oncogene homolog 3	Pleckstrin homology domain containing	682	1999-11-16		2016-05-04	2017-06-08	10000	ENSG00000117020	OTTHUMG00000039994	uc057qvr.1	AF124141	NM_181690	CCDS31076|CCDS31077	Q9Y243	10092583|10208883	MGI:1345147	RGD:62390		AKT3	611223					299660					objectId:2286					2.7.11.1
HGNC:41304	AKT3-IT1	AKT3 intronic transcript 1	non-coding RNA	RNA, long non-coding	Approved	1q44	01q44				AKT3 intronic transcript 1 (non-protein coding)			2011-05-20		2015-02-25	2015-02-25	100874263	ENSG00000228939	OTTHUMG00000039993	uc057qwa.1																											URS00002C213E
HGNC:16710	AKTIP	AKT interacting protein	protein-coding gene	gene with protein product	Approved	16q12.2	16q12.2	FLJ13258		FTS	fused toes (mouse) homolog|fused toes homolog (mouse)	Ubiquitin conjugating enzymes E2	102	2001-10-02	2007-01-16	2007-01-16	2014-11-18	64400	ENSG00000166971	OTTHUMG00000133199	uc002ehl.4	AK023320	NM_022476	CCDS10749|CCDS76866	Q9H8T0	7818539|8626685	MGI:3693832	RGD:1311170		AKTIP	608483
HGNC:395	ALAD	aminolevulinate dehydratase	protein-coding gene	gene with protein product	Approved	9q32	09q32	ALADH|PBGS	porphobilinogen synthase		aminolevulinate, delta-, dehydratase			1986-01-01		2010-04-29	2014-11-19	210	ENSG00000148218	OTTHUMG00000020522	uc011lxf.3	M13928	NM_001003945	CCDS6794	P13716	6839527|6378062	MGI:96853	RGD:2083	ALSOD, the Amyotrophic Lateral Sclerosis Online Genetic Database|http://alsod.iop.kcl.ac.uk/	ALAD	125270					119569										4.2.1.24
HGNC:396	ALAS1	5'-aminolevulinate synthase 1	protein-coding gene	gene with protein product	Approved	3p21.2	03p21.2			ALAS3|ALAS	aminolevulinate, delta-, synthase 1			1986-01-01		2014-11-19	2016-10-05	211	ENSG00000023330	OTTHUMG00000158108	uc062kkd.1	X56351	NM_000688	CCDS2847	P13196		MGI:87989	RGD:68392		ALAS1	125290															2.3.1.37
HGNC:397	ALAS2	5'-aminolevulinate synthase 2	protein-coding gene	gene with protein product	Approved	Xp11.21	Xp11.21		sideroblastic/hypochromic anemia	ASB	aminolevulinate, delta-, synthase 2 (sideroblastic/hypochromic anemia)|aminolevulinate, delta-, synthase 2			1989-05-25		2014-11-19	2015-09-11	212	ENSG00000158578	OTTHUMG00000021641	uc004dua.4		NM_000032	CCDS14366|CCDS35303|CCDS43960	P22557	1577484	MGI:87990	RGD:2084		ALAS2	301300					119573										2.3.1.37
HGNC:399	ALB	albumin	protein-coding gene	gene with protein product	Approved	4q13.3	04q13.3							1986-01-01	2006-06-30	2006-06-30	2014-11-18	213	ENSG00000163631	OTTHUMG00000129919	uc003hgs.5	V00494	NM_000477	CCDS3555	P02768	6292049|6192711	MGI:87991	RGD:2085	Albumin mutation database|http://www.albumin.org/	ALB	103600					119576
HGNC:400	ALCAM	activated leukocyte cell adhesion molecule	protein-coding gene	gene with protein product	Approved	3q13.11	03q13.11	CD166|MEMD			activated leucocyte cell adhesion molecule	CD molecules|V-set domain containing|C2-set domain containing|Immunoglobulin like domain containing|Ig-like cell adhesion molecule family	471|590|592|594|1410	1997-01-17		2002-08-08	2016-10-05	214	ENSG00000170017	OTTHUMG00000159192	uc003dvx.4	AK054632	NM_001627	CCDS33810|CCDS58841	Q13740	7760007	MGI:1313266	RGD:619972		ALCAM	601662													CD166
HGNC:402	ALDH1A1	aldehyde dehydrogenase 1 family member A1	protein-coding gene	gene with protein product	Approved	9q21.13	09q21.13	RALDH1	retinaldehyde dehydrogenase 1	PUMB1|ALDH1	aldehyde dehydrogenase 1 family, member A1	Aldehyde dehydrogenases	398	1986-01-01		2015-11-18	2015-11-18	216	ENSG00000165092	OTTHUMG00000020019	uc004ajd.4	K03000	NM_000689	CCDS6644	P00352	1709013	MGI:1347050|MGI:1353450	RGD:2087	Human Polymorphisms of ALDH Genes|http://www.aldh.org	ALDH1A1	100640															1.2.1.36
HGNC:15472	ALDH1A2	aldehyde dehydrogenase 1 family member A2	protein-coding gene	gene with protein product	Approved	15q21.3	15q21.3	RALDH2	retinaldehyde dehydrogenase 2		aldehyde dehydrogenase 1 family, member A2	Aldehyde dehydrogenases	398	2001-03-30		2015-11-18	2016-10-05	8854	ENSG00000128918	OTTHUMG00000132624	uc002aex.4	AB015228	NM_001206897	CCDS10163|CCDS10164|CCDS45266|CCDS55968	O94788	9819382	MGI:107928	RGD:620250		ALDH1A2	603687					469936
HGNC:409	ALDH1A3	aldehyde dehydrogenase 1 family member A3	protein-coding gene	gene with protein product	Approved	15q26.3	15q26.3	RALDH3	retinaldehyde dehydrogenase 3	ALDH6	aldehyde dehydrogenase 1 family, member A3	Aldehyde dehydrogenases	398	1994-07-07		2015-11-18	2015-11-18	220	ENSG00000184254	OTTHUMG00000186439	uc002bwn.5	U07919	NM_000693	CCDS10389|CCDS76794	P47895	7698756	MGI:1861722	RGD:628662		ALDH1A3	600463					328691										1.2.1.5
HGNC:407	ALDH1B1	aldehyde dehydrogenase 1 family member B1	protein-coding gene	gene with protein product	Approved	9p13.1	09p13.1	ALDHX		ALDH5	aldehyde dehydrogenase 1 family, member B1	Aldehyde dehydrogenases	398	1992-02-13		2015-11-18	2016-10-05	219	ENSG00000137124	OTTHUMG00000019938	uc004aay.4	M63967	NM_000692	CCDS6615	P30837	2061311	MGI:1919785	RGD:1306737		ALDH1B1	100670					469938										1.2.1.3
HGNC:3978	ALDH1L1	aldehyde dehydrogenase 1 family member L1	protein-coding gene	gene with protein product	Approved	3q21.3	03q21.3	10-fTHF	cytosolic 10-formyltetrahydrofolate dehydrogenase	FTHFD	formyltetrahydrofolate dehydrogenase|aldehyde dehydrogenase 1 family, member L1	Aldehyde dehydrogenases	398	1999-07-23	2005-01-27	2015-11-18	2016-10-05	10840	ENSG00000144908	OTTHUMG00000125551	uc003eim.3	AF052732	NM_012190	CCDS3034|CCDS58850|CCDS58851	O75891		MGI:1340024	RGD:621294		ALDH1L1	600249															1.5.1.6
HGNC:40244	ALDH1L1-AS1	ALDH1L1 antisense RNA 1	non-coding RNA	RNA, long non-coding	Approved	3q21.3	03q21.3				ALDH1L1 antisense RNA 1 (non-protein coding)			2011-07-28		2012-08-15	2014-11-19	100874204	ENSG00000250218	OTTHUMG00000162640	uc031sbq.2		NR_046602																									URS000025E490
HGNC:42446	ALDH1L1-AS2	ALDH1L1 antisense RNA 2	non-coding RNA	RNA, long non-coding	Approved	3q21.3	03q21.3				ALDH1L1 antisense RNA 2 (non-protein coding)			2011-07-28		2012-08-15	2014-11-19	100862662	ENSG00000246022	OTTHUMG00000162642	uc062nki.1		NR_046383																									URS000075DB32
HGNC:26777	ALDH1L2	aldehyde dehydrogenase 1 family member L2	protein-coding gene	gene with protein product	Approved	12q23.3	12q23.3	FLJ38508|mtFDH	mitochondrial 10-formyltetrahydrofolate dehydrogenase		aldehyde dehydrogenase 1 family, member L2	Aldehyde dehydrogenases	398	2005-01-25		2015-11-18	2016-10-18	160428	ENSG00000136010	OTTHUMG00000169823	uc001tlc.4	AK095827	NM_001034173	CCDS31891	Q3SY69	20498374	MGI:2444680	RGD:1309458		ALDH1L2	613584															1.5.1.6
HGNC:404	ALDH2	aldehyde dehydrogenase 2 family (mitochondrial)	protein-coding gene	gene with protein product	Approved	12q24.12	12q24.12					Aldehyde dehydrogenases	398	1986-01-01			2016-11-09	217	ENSG00000111275	OTTHUMG00000169603	uc001tst.4	M26760	NM_000690	CCDS9155|CCDS55885	P05091	4015823|2987944	MGI:99600	RGD:69219	Human Polymorphisms of ALDH Genes|http://www.aldh.org	ALDH2	100650					469940					objectId:2595					1.2.1.3
HGNC:405	ALDH3A1	aldehyde dehydrogenase 3 family member A1	protein-coding gene	gene with protein product	Approved	17p11.2	17p11.2		aldehyde dehydrogenase, dimeric NADP-preferring	ALDH3	aldehyde dehydrogenase 3 family, member A1	Aldehyde dehydrogenases	398	1986-01-01		2015-11-18	2015-11-18	218	ENSG00000108602	OTTHUMG00000059469	uc002gwj.4	M74542	NM_000691	CCDS11212|CCDS82090	P30838	7774944|1737758	MGI:1353451	RGD:2088	Human Polymorphisms of ALDH Genes|http://www.aldh.org/	ALDH3A1	100660															1.2.1.5
HGNC:403	ALDH3A2	aldehyde dehydrogenase 3 family member A2	protein-coding gene	gene with protein product	Approved	17p11.2	17p11.2	FALDH	fatty aldehyde dehydrogenase	SLS|ALDH10	aldehyde dehydrogenase 3 family, member A2	Aldehyde dehydrogenases	398	1996-06-14		2015-11-18	2015-11-18	224	ENSG00000072210	OTTHUMG00000059471	uc002gwb.2	L47162	NM_000382	CCDS11210|CCDS32589	P51648	7894487	MGI:1353452	RGD:61866		ALDH3A2	609523					119583										1.2.1.3
HGNC:410	ALDH3B1	aldehyde dehydrogenase 3 family member B1	protein-coding gene	gene with protein product	Approved	11q13.2	11q13.2		aldehyde dehydrogenase 7|aldehyde dehydrogenase 3B1	ALDH7	aldehyde dehydrogenase 3 family, member B1	Aldehyde dehydrogenases	398	1997-01-22		2015-11-18	2016-10-05	221	ENSG00000006534	OTTHUMG00000154910	uc031xti.2	U10868	NM_000694	CCDS73335|CCDS73336|CCDS76443	P43353	9161417|7828891	MGI:1914939	RGD:1359546			600466															1.2.1.5
HGNC:411	ALDH3B2	aldehyde dehydrogenase 3 family member B2	protein-coding gene	gene with protein product	Approved	11q13.2	11q13.2		aldehyde dehydrogenase 8|acetaldehyde dehydrogenase 8	ALDH8	aldehyde dehydrogenase 3 family, member B2	Aldehyde dehydrogenases	398	1997-01-22		2015-11-18	2015-11-18	222	ENSG00000132746	OTTHUMG00000167284	uc001oms.4	U37519	NM_000695	CCDS31622	P48448	8890755|9161417	MGI:1920708|MGI:2147613	RGD:1584166		ALDH3B2	601917															1.2.1.5
HGNC:406	ALDH4A1	aldehyde dehydrogenase 4 family member A1	protein-coding gene	gene with protein product	Approved	1p36.13	01p36.13	P5CDh		ALDH4	aldehyde dehydrogenase 4 family, member A1	Aldehyde dehydrogenases	398	1998-11-24		2015-11-18	2017-12-15	8659	ENSG00000159423	OTTHUMG00000002443	uc001bbc.4	U24266	NM_001161504	CCDS188|CCDS53272|CCDS81273	P30038	8621661	MGI:2443883	RGD:1624206	Human Polymorphisms of ALDH Genes|http://www.aldh.org/	ALDH4A1	606811					119588										1.2.1.88
HGNC:408	ALDH5A1	aldehyde dehydrogenase 5 family member A1	protein-coding gene	gene with protein product	Approved	6p22.3	06p22.3	SSADH|SSDH	succinate-semialdehyde dehydrogenase		aldehyde dehydrogenase 5 family, member A1	Aldehyde dehydrogenases	398	1999-06-11		2015-11-18	2016-10-05	7915	ENSG00000112294	OTTHUMG00000014356	uc003neg.4	L34820	NM_001080	CCDS4555|CCDS4556	P51649	7814412|9059628	MGI:2441982	RGD:621422	BIOMBD|http://www.biopku.org/home/biomdb.asp|LOVD - Leiden Open Variation Database|http://grenada.lumc.nl/LOVD2/vumc/home.php?select_db=ALDH5A1	ALDH5A1	610045					119592					objectId:2466					1.2.1.24
HGNC:7179	ALDH6A1	aldehyde dehydrogenase 6 family member A1	protein-coding gene	gene with protein product	Approved	14q24.3	14q24.3			MMSDH	aldehyde dehydrogenase 6 family, member A1	Aldehyde dehydrogenases	398	1994-05-12		2015-11-18	2015-11-18	4329	ENSG00000119711	OTTHUMG00000171203	uc001xpo.5	M93405	NM_001278593	CCDS9826|CCDS61501	Q02252	1527093	MGI:1915077	RGD:621556		ALDH6A1	603178					289319										1.2.1.27
HGNC:877	ALDH7A1	aldehyde dehydrogenase 7 family member A1	protein-coding gene	gene with protein product	Approved	5q23.2	05q23.2	EPD|PDE	antiquitin 1|26g turgor protein homolog|alpha-aminoadipic semialdehyde dehydrogenase|alpha-AASA dehydrogenase|delta1-piperideine-6-carboxylate dehydrogenease|P6c dehydrogenase	ATQ1	aldehyde dehydrogenase 7 family, member A1	Aldehyde dehydrogenases	398	1995-12-11		2015-11-18	2016-04-20	501	ENSG00000164904	OTTHUMG00000128942	uc003ktx.5	S74728	NM_001182	CCDS4137|CCDS56380	P49419	9417906	MGI:108186	RGD:1308614	BIOMBD|http://www.biopku.org/home/biomdb.asp	ALDH7A1	107323					119596										1.2.1.31
HGNC:878	ALDH7A1P1	aldehyde dehydrogenase 7 family member A1 pseudogene 1	pseudogene	pseudogene	Approved	5q13.3	05q13.3			ATQL1	antiquitin-like 1|aldehyde dehydrogenase 7 family, member A1 pseudogene 1			1997-05-09	2005-08-01	2015-11-18	2016-10-05	541	ENSG00000251400	OTTHUMG00000162511		AF002693	NG_001082			9417906|16004729											PGOHUM00000235664
HGNC:879	ALDH7A1P2	aldehyde dehydrogenase 7 family member A1 pseudogene 2	pseudogene	pseudogene	Approved	2q31.1	02q31.1			ATQL2	antiquitin-like 2|aldehyde dehydrogenase 7 family, member A1 pseudogene 2			1997-05-09	2010-09-22	2015-11-18	2015-11-18	542	ENSG00000232292	OTTHUMG00000154092			NG_023632			9417906											PGOHUM00000240425
HGNC:880	ALDH7A1P3	aldehyde dehydrogenase 7 family member A1 pseudogene 3	pseudogene	pseudogene	Approved	7q36.1	07q36.1			ATQL3	antiquitin-like 3|aldehyde dehydrogenase 7 family, member A1 pseudogene 3			1997-05-09	2010-09-22	2015-11-18	2016-10-05	543	ENSG00000243853	OTTHUMG00000157476		AF002694	NG_001083			9417906											PGOHUM00000233076
HGNC:881	ALDH7A1P4	aldehyde dehydrogenase 7 family member A1 pseudogene 4	pseudogene	pseudogene	Approved	10q21.2	10q21.2			ATQL4	antiquitin-like 4|aldehyde dehydrogenase 7 family, member A1 pseudogene 4			1997-05-09	2010-09-22	2015-11-18	2016-10-05	544	ENSG00000234489	OTTHUMG00000018305		AF002695	NG_001084			9417906											PGOHUM00000262847
HGNC:15471	ALDH8A1	aldehyde dehydrogenase 8 family member A1	protein-coding gene	gene with protein product	Approved	6q23.3	06q23.3	ALDH12			aldehyde dehydrogenase 8 family, member A1	Aldehyde dehydrogenases	398	2001-03-30		2015-11-18	2016-10-05	64577	ENSG00000118514	OTTHUMG00000015623	uc003qew.3	AL021939	NM_001193480	CCDS5171|CCDS5172|CCDS55057	Q9H2A2	11007799	MGI:2653900	RGD:1590218		ALDH8A1	606467
HGNC:412	ALDH9A1	aldehyde dehydrogenase 9 family member A1	protein-coding gene	gene with protein product	Approved	1q24.1	01q24.1	E3		ALDH7|ALDH4|ALDH9	aldehyde dehydrogenase 9 family, member A1	Aldehyde dehydrogenases	398	1994-12-14		2015-11-18	2015-11-18	223	ENSG00000143149	OTTHUMG00000034677	uc001gdh.2	U34252	NM_000696	CCDS1250	P49189	8112751|8786138	MGI:1861622	RGD:68409	Human Polymorphisms of ALDH Genes|http://www.aldh.org	ALDH9A1	602733										objectId:2467
HGNC:28114	ALDH16A1	aldehyde dehydrogenase 16 family member A1	protein-coding gene	gene with protein product	Approved	19q13.33	19q13.33	MGC10204			aldehyde dehydrogenase 16 family, member A1	Aldehyde dehydrogenases	398	2005-01-25		2015-11-18	2015-11-18	126133	ENSG00000161618	OTTHUMG00000183163	uc002pnt.4	AY007096	NM_153329	CCDS12766|CCDS46141	Q8IZ83		MGI:1916998	RGD:1566295		ALDH16A1	613358
HGNC:9722	ALDH18A1	aldehyde dehydrogenase 18 family member A1	protein-coding gene	gene with protein product	Approved	10q24.1	10q24.1	P5CS		GSAS|PYCS|SPG9	pyrroline-5-carboxylate synthetase (glutamate gamma-semialdehyde synthetase)|aldehyde dehydrogenase 18 family, member A1|spastic paraplegia 9 (autosomal dominant)	Aldehyde dehydrogenases	398	1996-10-02	2004-08-12	2015-11-18	2016-10-13	5832	ENSG00000059573	OTTHUMG00000018815	uc001kkz.4	X94453	NM_002860	CCDS7443|CCDS31257	P54886	8921385|26297558	MGI:1888908	RGD:1311431		ALDH18A1	138250					119578
HGNC:414	ALDOA	aldolase, fructose-bisphosphate A	protein-coding gene	gene with protein product	Approved	16p11.2	16p11.2				aldolase A, fructose-bisphosphate			1986-01-01		2015-12-04	2015-12-04	226	ENSG00000149925	OTTHUMG00000132107	uc002dvx.4	X05236	NM_000034	CCDS10668|CCDS58450	P04075	3570299	MGI:87994	RGD:2089		ALDOA	103850					119599										4.1.2.13
HGNC:415	ALDOAP1	aldolase, fructose-bisphosphate A pseudogene 1	pseudogene	pseudogene	Approved	3p21.2	03p21.2				aldolase A, fructose-bisphosphate pseudogene 1			1986-01-01		2015-12-04	2016-10-04	391538	ENSG00000242849	OTTHUMG00000157814			NG_004867														PGOHUM00000299439
HGNC:416	ALDOAP2	aldolase, fructose-bisphosphate A pseudogene 2	pseudogene	pseudogene	Approved	10q26.13	10q26.13				aldolase A, fructose-bisphosphate pseudogene 2			1986-01-01		2015-12-04	2015-12-04	228	ENSG00000214297	OTTHUMG00000019228		M21191	NG_005637			3674018											PGOHUM00000238648
HGNC:417	ALDOB	aldolase, fructose-bisphosphate B	protein-coding gene	gene with protein product	Approved	9q31.1	09q31.1				aldolase B, fructose-bisphosphate			1986-01-01		2015-12-04	2016-10-05	229	ENSG00000136872	OTTHUMG00000020378	uc004bbk.3	X01098	NM_000035	CCDS6756	P05062		MGI:87995	RGD:2090	Hereditary Fructose Intolerance/Aldolase|http://www.bu.edu/aldolase/	ALDOB	612724					119601										4.1.2.13
HGNC:418	ALDOC	aldolase, fructose-bisphosphate C	protein-coding gene	gene with protein product	Approved	17q11.2	17q11.2				aldolase C, fructose-bisphosphate			1986-01-01		2015-12-04	2015-12-04	230	ENSG00000109107	OTTHUMG00000132605	uc002hbp.4	AF054987	NM_005165	CCDS11236	P09972		MGI:101863	RGD:2091		ALDOC	103870															4.1.2.13
HGNC:421	ALDRL2	entry withdrawn	withdrawn	withdrawn	Entry Withdrawn												2010-06-16
HGNC:424	ALDRL5	entry withdrawn	withdrawn	withdrawn	Entry Withdrawn												2005-09-06
HGNC:426	ALFN1	entry withdrawn	withdrawn	withdrawn	Entry Withdrawn												2006-01-13
HGNC:18294	ALG1	ALG1, chitobiosyldiphosphodolichol beta-mannosyltransferase	protein-coding gene	gene with protein product	Approved	16p13.3	16p13.3	HMT-1|HMAT1|CDG1K|Mat-1			asparagine-linked glycosylation 1 homolog (yeast, beta-1,4-mannosyltransferase)|asparagine-linked glycosylation 1, beta-1,4-mannosyltransferase homolog (S. cerevisiae)	Glycosyl transferases group 1 domain containing	427	2003-10-15		2013-02-22	2016-12-13	56052	ENSG00000033011	OTTHUMG00000129529	uc002cym.4	AB019038	NM_019109	CCDS10528|CCDS81946	Q9BT22	10704531|14973782	MGI:2384774	RGD:1310700	Congenital Disorders of Glycosylation pages|http://www.euroglycanet.org/	ALG1	605907					119603										2.4.1.142
HGNC:33721	ALG1L	ALG1, chitobiosyldiphosphodolichol beta-mannosyltransferase like	protein-coding gene	gene with protein product	Approved	3q21.2	03q21.2	ALG1L1	asparagine-linked glycosylation 1-like 1		asparagine-linked glycosylation 1-like	Glycosyl transferases group 1 domain containing	427	2009-04-14		2016-06-10	2016-06-10	200810	ENSG00000189366	OTTHUMG00000159588	uc003eig.3	BC073816	NM_001015050	CCDS33840|CCDS74998	Q6GMV1					ALG1L
HGNC:37258	ALG1L2	ALG1, chitobiosyldiphosphodolichol beta-mannosyltransferase like 2	protein-coding gene	gene with protein product	Approved	3q22.1	03q22.1				asparagine-linked glycosylation 1-like 2	Glycosyl transferases group 1 domain containing	427	2009-09-24		2016-06-10	2016-06-10	644974	ENSG00000251287	OTTHUMG00000159782	uc011bld.2	BC127756	NM_001136152		C9J202												PGOHUM00000258160
HGNC:44372	ALG1L3P	asparagine-linked glycosylation 1-like 3, pseudogene	pseudogene	pseudogene	Approved	4p16.1	04p16.1							2012-09-13			2012-09-13	100132066	ENSG00000251087	OTTHUMG00000160250			NG_008784														PGOHUM00000245452
HGNC:44374	ALG1L5P	asparagine-linked glycosylation 1-like 5, pseudogene	pseudogene	pseudogene	Approved	7p22.1	07p22.1							2012-09-13			2012-09-13	647415	ENSG00000226943	OTTHUMG00000158492			NG_008785														PGOHUM00000233116
HGNC:44375	ALG1L6P	asparagine-linked glycosylation 1-like 6, pseudogene	pseudogene	pseudogene	Approved	3p12.3	03p12.3							2012-09-13			2012-09-13	339879	ENSG00000238278	OTTHUMG00000158851			NG_008769														PGOHUM00000238073
HGNC:44376	ALG1L7P	asparagine-linked glycosylation 1-like 7, pseudogene	pseudogene	pseudogene	Approved	4p16.3	04p16.3							2012-09-13			2012-09-13	728263	ENSG00000251271	OTTHUMG00000159841			NG_008780														PGOHUM00000245813
HGNC:44377	ALG1L8P	asparagine-linked glycosylation 1-like 8, pseudogene	pseudogene	pseudogene	Approved	11q13.2	11q13.2							2012-09-13			2012-09-13	645015	ENSG00000227620	OTTHUMG00000167242			NG_008772														PGOHUM00000242773
HGNC:44378	ALG1L9P	asparagine-linked glycosylation 1-like 9, pseudogene	pseudogene	pseudogene	Approved	11q13.4	11q13.4							2012-09-13			2012-09-13	285407	ENSG00000254978	OTTHUMG00000167481	uc031qck.2		NR_073386														PGOHUM00000250382
HGNC:44379	ALG1L10P	asparagine-linked glycosylation 1-like 10, pseudogene	pseudogene	pseudogene	Approved	12p13.31	12p13.31							2012-09-13			2012-09-13	106479037	ENSG00000254016	OTTHUMG00000168660			NG_044399														PGOHUM00000239646
HGNC:44380	ALG1L11P	asparagine-linked glycosylation 1-like 11, pseudogene	pseudogene	pseudogene	Approved	8p23.1	08p23.1							2012-09-13			2013-06-10	106480789	ENSG00000249889	OTTHUMG00000160503			NG_045702														PGOHUM00000250021
HGNC:44381	ALG1L12P	asparagine-linked glycosylation 1-like 12, pseudogene	pseudogene	pseudogene	Approved	8p23.1	08p23.1							2012-09-13			2012-09-13	100421097	ENSG00000250794	OTTHUMG00000160507			NG_026086														PGOHUM00000249572
HGNC:44382	ALG1L13P	asparagine-linked glycosylation 1-like 13, pseudogene	pseudogene	pseudogene	Approved	8p23.1	08p23.1							2012-09-13			2012-11-07	106479038	ENSG00000253981	OTTHUMG00000163708			NG_044407														PGOHUM00000249224
HGNC:44383	ALG1L14P	asparagine-linked glycosylation 1-like 14, pseudogene	pseudogene	pseudogene	Approved	4p16.1	04p16.1							2012-09-13			2012-09-13	100996649	ENSG00000250268	OTTHUMG00000160157																	PGOHUM00000245447
HGNC:44384	ALG1L15P	asparagine-linked glycosylation 1-like 15, pseudogene	pseudogene	pseudogene	Approved	3q25.31	03q25.31							2012-09-13			2012-09-13	730086	ENSG00000242017	OTTHUMG00000158546			NG_008778														PGOHUM00000237831
HGNC:23159	ALG2	ALG2, alpha-1,3/1,6-mannosyltransferase	protein-coding gene	gene with protein product	Approved	9q22.33	09q22.33	CDGIi|FLJ14511|hALPG2|NET38|CDG1I			asparagine-linked glycosylation 2 homolog (yeast, alpha-1,3-mannosyltransferase)|asparagine-linked glycosylation 2, alpha-1,3-mannosyltransferase homolog (S. cerevisiae)	Glycosyl transferases group 1 domain containing	427	2003-10-15		2013-02-22	2016-12-13	85365	ENSG00000119523	OTTHUMG00000020355	uc004azf.4	AK027417	NM_033087	CCDS6739	Q9H553	12684507|23404334	MGI:1914731	RGD:1309940	Congenital Disorders of Glycosylation pages|http://www.euroglycanet.org/	ALG2	607905					119613										2.4.1.132|2.4.1.257
HGNC:23056	ALG3	ALG3, alpha-1,3- mannosyltransferase	protein-coding gene	gene with protein product	Approved	3q27.1	03q27.1	NOT56L|Not56|CDGS4|D16Ertd36e	carbohydrate deficient glycoprotein syndrome type IV|dol-P-Man:Man(5)GlcNAc(2)-PP-Dol alpha-1,3-mannosyltransferase|dol-P-Man dependent alpha-1,3- mannosyltransferase		asparagine-linked glycosylation 3 homolog (yeast, alpha-1,3-mannosyltransferase)|asparagine-linked glycosylation 3, alpha-1,3- mannosyltransferase homolog (S. cerevisiae)	Dolichyl D-mannosyl phosphate dependent mannosyltransferases	430	2003-10-15		2013-02-26	2016-10-05	10195	ENSG00000214160	OTTHUMG00000156823	uc003fne.3	BC002839	NM_005787	CCDS46967|CCDS46968	Q92685	1058125	MGI:1098592	RGD:1306004	Congenital Disorder of Glycosylation pages|http://www.euroglycanet.org/	ALG3	608750					119618										2.4.1.258
HGNC:45159	ALG3P1	ALG3, alpha-1,3- mannosyltransferase pseudogene 1	pseudogene	pseudogene	Approved	5p15.32	05p15.32							2013-02-25		2013-02-26	2013-02-26	442131	ENSG00000251568	OTTHUMG00000161662			NG_004807														PGOHUM00000235111
HGNC:20266	ALG5	ALG5, dolichyl-phosphate beta-glucosyltransferase	protein-coding gene	gene with protein product	Approved	13q13.3	13q13.3	bA421P11.2			asparagine-linked glycosylation 5 homolog (yeast, dolichyl-phosphate beta-glucosyltransferase)|asparagine-linked glycosylation 5, dolichyl-phosphate beta-glucosyltransferase homolog (S. cerevisiae)	Glycosyltransferase family 2	428	2003-10-15		2013-02-21	2016-10-05	29880	ENSG00000120697	OTTHUMG00000016741	uc001uvy.4	AF088028	NM_013338	CCDS9361|CCDS45033	Q9Y673	10359825	MGI:1913498	RGD:1308900		ALG5	604565															2.4.1.117
HGNC:23157	ALG6	ALG6, alpha-1,3-glucosyltransferase	protein-coding gene	gene with protein product	Approved	1p31.3	01p31.3		dolichyl-P-Glc:Man(9)GlcNAc(2)-PP-dolichol alpha- 1->3-glucosyltransferase		asparagine-linked glycosylation 6 homolog (yeast, alpha-1,3-glucosyltransferase)|asparagine-linked glycosylation 6, alpha-1,3-glucosyltransferase homolog (S. cerevisiae)	Alpha-1,3-glucosyltransferases	447	2003-10-15		2013-03-01	2014-11-19	29929	ENSG00000088035	OTTHUMG00000009140	uc021oof.1	AF063604	NM_013339	CCDS30735	Q9Y672	10359825|11875054	MGI:2444031	RGD:1308815	Congenital Disorder of Glycosylation pages|http://www.euroglycanet.org/	ALG6	604566					119624										2.4.1.267
HGNC:23161	ALG8	ALG8, alpha-1,3-glucosyltransferase	protein-coding gene	gene with protein product	Approved	11q14.1	11q14.1	MGC2840	dolichyl-P-Glc:Glc(1)Man(9)GlcNAc(2)-PP-dolichol alpha- 1->3-glucosyltransferase		asparagine-linked glycosylation 8 homolog (yeast, alpha-1,3-glucosyltransferase)|asparagine-linked glycosylation 8, alpha-1,3-glucosyltransferase homolog (S. cerevisiae)	Alpha-1,3-glucosyltransferases	447	2003-10-15		2013-03-01	2014-11-19	79053	ENSG00000159063	OTTHUMG00000166594	uc001oza.2	AJ224875	NM_024079	CCDS8258|CCDS41692	Q9BVK2		MGI:2141959	RGD:1305468	Congenital Disorders of Glycosylation pages|http://www.euroglycanet.org/	ALG8	608103					119626										2.4.1.265
HGNC:15672	ALG9	ALG9, alpha-1,2-mannosyltransferase	protein-coding gene	gene with protein product	Approved	11q23.1	11q23.1		dolichyl-P-Man:Man(6)GlcNAc(2)-PP-dolichol alpha-1,2-mannosyltransferase|dolichyl-P-Man:Man(8)GlcNAc(2)-PP-dolichol alpha-1,2-mannosyltransferase|dol-P-Man dependent alpha-1,2-mannosyltransferase	DIBD1	disrupted in bipolar affective disorder 1|asparagine-linked glycosylation 9 homolog (yeast, alpha 1,2 mannosyltransferase)|asparagine-linked glycosylation 9, alpha- 1,2-mannosyltransferase homolog (S. cerevisiae, alpha- 1,2-mannosyltransferase)|asparagine-linked glycosylation 9, alpha-1,2-mannosyltransferase homolog (S. cerevisiae)	Dolichyl D-mannosyl phosphate dependent mannosyltransferases	430	2003-04-23	2004-08-26	2013-02-26	2016-10-05	79796	ENSG00000086848	OTTHUMG00000166819	uc031yet.2		NM_024740	CCDS41714|CCDS53709|CCDS73379|CCDS73380	Q9H6U8	12030331|15148656	MGI:1924753	RGD:1311272	Congenital Disorders of Glycosylation pages|http://www.euroglycanet.org/	ALG9	606941					119629										2.4.1.259|2.4.1.261
HGNC:41409	ALG9-IT1	ALG9 intronic transcript 1	non-coding RNA	RNA, long non-coding	Approved	11q23.1	11q23.1				ALG9 intronic transcript 1 (non-protein coding)			2011-05-20		2015-02-25	2015-02-25	100874303	ENSG00000254450	OTTHUMG00000166796	uc058hfk.1																											URS000060D3B6
HGNC:23162	ALG10	ALG10, alpha-1,2-glucosyltransferase	protein-coding gene	gene with protein product	Approved	12p11.1	12p11.1	FLJ14751|DIE2|ALG10A	derepression of ITR1 expression 2 homolog (S. cerevisiae)|dolichyl-P-Glc:Glc(2)Man(9)GlcNAc(2)-PP-dolichol alpha-1,2- glucosyltransferase		asparagine-linked glycosylation 10, alpha-1,2-glucosyltransferase homolog (yeast)|asparagine-linked glycosylation 10, alpha-1,2-glucosyltransferase homolog (S. pombe)	Alpha-1,2-glucosyltransferases	448	2003-10-15		2013-03-04	2016-10-05	84920	ENSG00000139133	OTTHUMG00000169285	uc001rlm.4	AJ312278	NM_032834	CCDS41769	Q5BKT4		MGI:2146159	RGD:708500		ALG10	603313															2.4.1.256
HGNC:31088	ALG10B	ALG10B, alpha-1,2-glucosyltransferase	protein-coding gene	gene with protein product	Approved	12q12	12q12	KCR1	potassium channel regulator 1|dolichyl-P-Glc:Glc(2)Man(9)GlcNAc(2)-PP-dolichol alpha-1,2- glucosyltransferase		asparagine-linked glycosylation 10, alpha-1,2-glucosyltransferase homolog B (yeast)	Alpha-1,2-glucosyltransferases	448	2004-11-30		2013-03-04	2013-03-04	144245	ENSG00000175548	OTTHUMG00000169298	uc001rln.5	AY845858	NM_001013620	CCDS31772|CCDS76548	Q5I7T1		MGI:2146159			ALG10B																2.4.1.256
HGNC:32456	ALG11	ALG11, alpha-1,2-mannosyltransferase	protein-coding gene	gene with protein product	Approved	13q14.3	13q14.3	KIAA0266|CDG1P	GDP-Man:Man(3)GlcNAc(2)-PP-dolichol alpha-1,2-mannosyltransferase		asparagine-linked glycosylation 11 homolog (S. cerevisiae, alpha-1,2-mannosyltransferase)|asparagine-linked glycosylation 11, alpha-1,2-mannosyltransferase homolog (yeast)	Glycosyl transferases group 1 domain containing	427	2006-03-24		2013-02-22	2016-12-13	440138	ENSG00000253710	OTTHUMG00000016959	uc001vga.4	AK025456	NM_001004127	CCDS31977	Q2TAA5	20080937	MGI:2142632	RGD:1564725		ALG11	613666					280090										2.4.1.131
HGNC:19358	ALG12	ALG12, alpha-1,6-mannosyltransferase	protein-coding gene	gene with protein product	Approved	22q13.33	22q13.33	ECM39|CDG1G	dolichyl-P-Man:Man(7)GlcNAc(2)-PP-dolichol alpha-1,6-mannosyltransferase|dol-P-Man dependent alpha-1,6-mannosyltransferase		asparagine-linked glycosylation 12 homolog (yeast, alpha-1,6-mannosyltransferase)|asparagine-linked glycosylation 12, alpha-1,6-mannosyltransferase homolog (S. cerevisiae)	Dolichyl D-mannosyl phosphate dependent mannosyltransferases	430	2003-10-15		2013-02-26	2016-12-13	79087	ENSG00000182858	OTTHUMG00000150289	uc003biy.4	AJ303120	NM_024105	CCDS14081	Q9BV10	11983712	MGI:2385025	RGD:1304826	Congenital Disorders of Glycosylation pages|http://www.euroglycanet.org/	ALG12	607144					119610										2.4.1.260
HGNC:30881	ALG13	ALG13, UDP-N-acetylglucosaminyltransferase subunit	protein-coding gene	gene with protein product	Approved	Xq23	Xq23	MDS031|YGL047W|FLJ23018|TDRD13|CDG1S	tudor domain containing 13|N-acetylglucosaminyldiphosphodolichol N-acetylglucosaminyltransferase	GLT28D1|CXorf45	glycosyltransferase 28 domain containing 1|chromosome X open reading frame 45|asparagine-linked glycosylation 13 homolog (S. cerevisiae)	UDP-N-acetylglucosaminyltransferase subunits|OTU domain containing|Tudor domain containing	449|669|780	2004-09-16	2006-11-07	2013-02-21	2016-12-13	79868	ENSG00000101901	OTTHUMG00000022209	uc011msy.3	AF220051	NM_018466	CCDS14559|CCDS55477|CCDS59173|CCDS76011|CCDS76012|CCDS76013	Q9NP73	22492991|24501762	MGI:1914824	RGD:1359416	Mental Retardation database|http://grenada.lumc.nl/LOVD2/MR/home.php?select_db=ALG13	ALG13	300776					327338			C85.005							2.4.1.141
HGNC:41277	ALG13-AS1	ALG13 antisense RNA 1	non-coding RNA	RNA, long non-coding	Approved	Xq23	Xq23				ALG13 antisense RNA 1 (non-protein coding)			2011-07-29		2012-08-15	2014-11-19	106478971	ENSG00000229487	OTTHUMG00000067670	uc065atf.1																											URS0000576C61
HGNC:28287	ALG14	ALG14, UDP-N-acetylglucosaminyltransferase subunit	protein-coding gene	gene with protein product	Approved	1p21.3	01p21.3	MGC19780			asparagine-linked glycosylation 14 homolog (yeast)|asparagine-linked glycosylation 14 homolog (S. cerevisiae)	UDP-N-acetylglucosaminyltransferase subunits	449	2005-08-09		2013-02-21	2016-12-13	199857	ENSG00000172339	OTTHUMG00000010781	uc001dra.3		NM_144988	CCDS752	Q96F25	15615718|23404334	MGI:1914039	RGD:1312003		ALG14	612866					330740
HGNC:427	ALK	ALK receptor tyrosine kinase	protein-coding gene	gene with protein product	Approved	2p23.2-p23.1	02p23.2-p23.1	CD246			anaplastic lymphoma kinase (Ki-1)|anaplastic lymphoma receptor tyrosine kinase	Receptor Tyrosine Kinases|CD molecules	321|471	1993-08-24		2017-03-01	2017-06-08	238	ENSG00000171094	OTTHUMG00000152034	uc002rmy.4	D45915	NM_004304	CCDS33172	Q9UM73	8122112	MGI:103305	RGD:628622	LRG_488|http://www.lrg-sequence.org/LRG/LRG_488	ALK	105590					160020					objectId:1839			CD246
HGNC:33775	ALKAL1	ALK and LTK ligand 1	protein-coding gene	gene with protein product	Approved	8q11.23	08q11.23	UNQ9433|AUGB	augmentor-beta	FAM150A	family with sequence similarity 150, member A|family with sequence similarity 150 member A			2007-12-18	2017-02-03	2017-02-03	2017-02-03	389658	ENSG00000196711	OTTHUMG00000164256	uc003xrd.4		NM_207413	CCDS6150	Q6UXT8	26630010|26418745	MGI:3645495	RGD:1583530
HGNC:27683	ALKAL2	ALK and LTK ligand 2	protein-coding gene	gene with protein product	Approved	2p25.3	02p25.3	AUGA	augmentor-alpha	FAM150B	family with sequence similarity 150, member B|family with sequence similarity 150 member B			2007-12-18	2017-02-03	2017-02-03	2017-10-25	285016	ENSG00000189292	OTTHUMG00000151366	uc002qwi.5		NM_001002919	CCDS46218	Q6UX46	26630010|26418745	MGI:3697448	RGD:1587117
HGNC:17911	ALKBH1	alkB homolog 1, histone H2A dioxygenase	protein-coding gene	gene with protein product	Approved	14q24.3	14q24.3	hABH|alkB|ABH		ALKBH	alkB, alkylation repair homolog (E. coli)|alkB, alkylation repair homolog 1 (E. coli)	Alkylation repair homologs	401	2002-11-27	2006-02-09	2015-06-26	2016-10-05	8846	ENSG00000100601	OTTHUMG00000171542	uc001xuc.2	X91992	NM_006020	CCDS32127	Q13686	8600462|22961808	MGI:2384034	RGD:1308327		ALKBH1	605345
HGNC:32487	ALKBH2	alkB homolog 2, alpha-ketoglutarate dependent dioxygenase	protein-coding gene	gene with protein product	Approved	12q24.11	12q24.11	MGC90512|ABH2			alkB, alkylation repair homolog 2 (E. coli)	Alkylation repair homologs	401	2006-02-09		2016-06-08	2016-06-08	121642	ENSG00000189046	OTTHUMG00000169246	uc001tny.3	AY754389	NM_001001655	CCDS31897|CCDS55883	Q6NS38		MGI:2141032	RGD:1306377		ALKBH2	610602
HGNC:30141	ALKBH3	alkB homolog 3, alpha-ketoglutaratedependent dioxygenase	protein-coding gene	gene with protein product	Approved	11p11.2	11p11.2	DEPC-1			alkB, alkylation repair homolog 3 (E. coli)	Alkylation repair homologs	401	2006-02-09		2016-06-08	2016-06-08	221120	ENSG00000166199	OTTHUMG00000166417	uc001mxs.3	AB042029	NM_139178	CCDS7906	Q96Q83	22055184	MGI:1916363	RGD:1359731		ALKBH3	610603
HGNC:48670	ALKBH3-AS1	ALKBH3 antisense RNA 1	non-coding RNA	RNA, long non-coding	Approved	11p11.2	11p11.2							2013-06-06			2013-06-06	100507300	ENSG00000244926	OTTHUMG00000166553			NR_038907																									URS000075AA52
HGNC:21900	ALKBH4	alkB homolog 4, lysine demethylase	protein-coding gene	gene with protein product	Approved	7q22.1	07q22.1	FLJ20013			alkB, alkylation repair homolog 4 (E. coli)	Alkylation repair homologs	401	2006-02-09		2015-12-03	2015-12-03	54784	ENSG00000160993	OTTHUMG00000157720	uc003uzl.4	BC017096	NM_017621	CCDS5723	Q9NXW9	23673617	MGI:1919291	RGD:1308608		ALKBH4	613302
HGNC:25996	ALKBH5	alkB homolog 5, RNA demethylase	protein-coding gene	gene with protein product	Approved	17p11.2	17p11.2	FLJ20308		OFOXD1	oxoglutarate and iron-dependent oxygenase domain containing|alkB, alkylation repair homolog 5 (E. coli)|AlkB family member 5, RNA demethylase	Alkylation repair homologs	401	2005-12-15	2006-02-09	2015-06-26	2015-06-26	54890	ENSG00000091542	OTTHUMG00000059397	uc010cpw.4	AK000315	NM_017758	CCDS42272	Q6P6C2	11997338|24778178	MGI:2144489	RGD:1309496		ALKBH5	613303															1.14.11.-
HGNC:28243	ALKBH6	alkB homolog 6	protein-coding gene	gene with protein product	Approved	19q13.12	19q13.12	MGC15677			alkB, alkylation repair homolog 6 (E. coli)	Alkylation repair homologs	401	2006-02-09		2015-06-26	2015-06-26	84964	ENSG00000239382	OTTHUMG00000048137	uc002ocv.2	BM713594	NM_032878	CCDS12485|CCDS74342	Q3KRA9	8889548	MGI:2142037	RGD:1566318		ALKBH6	613304
HGNC:21306	ALKBH7	alkB homolog 7	protein-coding gene	gene with protein product	Approved	19p13.3	19p13.3	MGC10974		SPATA11	spermatogenesis associated 11|alkB, alkylation repair homolog 7 (E. coli)	Alkylation repair homologs	401	2003-12-10	2006-02-09	2015-06-26	2015-06-26	84266	ENSG00000125652	OTTHUMG00000180792	uc002meo.3	AY427650	NM_032306	CCDS12163	Q9BT30	23666923	MGI:1913650	RGD:1598126		ALKBH7	613305
HGNC:25189	ALKBH8	alkB homolog 8, tRNA methyltransferase	protein-coding gene	gene with protein product	Approved	11q22.3	11q22.3	MGC10235|TRM9|TRMT9A	tRNA methyltransferase 9 related		alkB, alkylation repair homolog 8 (E. coli)	Alkylation repair homologs|RNA binding motif containing|tRNA methyltransferases	401|725|1580	2006-02-09		2015-06-26	2017-12-01	91801	ENSG00000137760	OTTHUMG00000157008	uc009yxp.4	AF086489	NM_138775	CCDS8337|CCDS73376	Q96BT7	20123966|21285950	MGI:1914917	RGD:1304687		ALKBH8	613306															2.1.1.229
HGNC:17377	ALLC	allantoicase	protein-coding gene	gene with protein product	Approved	2p25.3	02p25.3	ALC						2001-12-21			2014-11-18	55821	ENSG00000151360	OTTHUMG00000151485	uc010ewt.4	AF215924	NM_018436	CCDS46223	Q8N6M5	11054555	MGI:2136971	RGD:621804		ALLC	612396
HGNC:428	ALMS1	ALMS1, centrosome and basal body associated protein	protein-coding gene	gene with protein product	Approved	2p13.1	02p13.1	KIAA0328			Alstrom syndrome 1|Alstrom syndrome protein 1			1998-10-12		2015-12-02	2017-03-24	7840	ENSG00000116127	OTTHUMG00000152812	uc032nrd.1	AB002326	NM_015120	CCDS42697	Q8TCU4	9063741	MGI:1934606	RGD:1311590	LRG_741|http://www.lrg-sequence.org/LRG/LRG_741	ALMS1	606844					119632
HGNC:41305	ALMS1-IT1	ALMS1 intronic transcript 1	non-coding RNA	RNA, long non-coding	Approved	2p13.1	02p13.1				ALMS1 intronic transcript 1 (non-protein coding)			2011-06-08		2015-02-25	2015-02-25	100874291	ENSG00000230002	OTTHUMG00000152785	uc032nrh.2	BC041487	NR_046762																									URS000075CB55
HGNC:29586	ALMS1P1	ALMS1, centrosome and basal body associated protein pseudogene 1	pseudogene	pseudogene	Approved	2p13.1	02p13.1			ALMS1L|ALMS1P	Alstrom syndrome 1-like|Alstrom syndrome 1 pseudogene			2007-08-06	2015-12-02	2015-12-02	2016-10-05	200420	ENSG00000163016	OTTHUMG00000152773		BC014492	NR_003683			12477932
HGNC:435	ALOX5	arachidonate 5-lipoxygenase	protein-coding gene	gene with protein product	Approved	10q11.21	10q11.21	5-LOX				Arachidonate lipoxygenases	407	1992-07-10			2016-10-05	240	ENSG00000012779	OTTHUMG00000018081	uc001jce.5	J03571	NM_000698	CCDS7212|CCDS58078	P09917	2565035	MGI:87999	RGD:2096		ALOX5	152390										objectId:1385					1.13.11.34
HGNC:436	ALOX5AP	arachidonate 5-lipoxygenase activating protein	protein-coding gene	gene with protein product	Approved	13q12.3	13q12.3	FLAP	five-lipoxygenase activating protein|MK-886-binding protein		arachidonate 5-lipoxygenase-activating protein			1997-10-10		2016-02-01	2016-10-05	241	ENSG00000132965	OTTHUMG00000016677	uc001utf.3	AH001462	NM_001629	CCDS9337|CCDS73558	P20292	1673682|10036194	MGI:107505	RGD:2097	The Globin Gene Server|http://lovd.bx.psu.edu/home.php?select_db=ALOX5AP	ALOX5AP	603700										ligandId:5183
HGNC:429	ALOX12	arachidonate 12-lipoxygenase, 12S type	protein-coding gene	gene with protein product	Approved	17p13.1	17p13.1	12S-LOX	platelet 12-LOX|Arachidonate 12-lipoxygenase, 12S-type		arachidonate 12-lipoxygenase	Arachidonate lipoxygenases	407	1991-08-07		2016-05-05	2016-05-05	239	ENSG00000108839	OTTHUMG00000102088	uc002gdx.4	M35418	NM_000697	CCDS11084	P18054	1570320	MGI:87998	RGD:1311159		ALOX12	152391										objectId:1387					1.13.11.31
HGNC:51342	ALOX12-AS1	ALOX12 antisense RNA 1	non-coding RNA	RNA, long non-coding	Approved	17p13.1	17p13.1							2014-10-10			2014-10-10	100506713	ENSG00000215067	OTTHUMG00000132903		AK074580	NR_040089																									URS000075A15F
HGNC:430	ALOX12B	arachidonate 12-lipoxygenase, 12R type	protein-coding gene	gene with protein product	Approved	17p13.1	17p13.1	12R-LOX				Arachidonate lipoxygenases	407	1998-07-22			2016-03-24	242	ENSG00000179477	OTTHUMG00000108180	uc002gjy.1	AF038461	NM_001139	CCDS11129	O75342	9618483	MGI:1274782	RGD:1305330		ALOX12B	603741					119635					objectId:1386					1.13.11.31
HGNC:431	ALOX12P1	arachidonate 12-lipoxygenase pseudogene 1	pseudogene	pseudogene	Approved	17q11.2	17q11.2			ALOX12P				1992-11-20			2015-09-21	243	ENSG00000264958	OTTHUMG00000178853		M87004	NG_000844			1570320											PGOHUM00000294377
HGNC:432	ALOX12P2	arachidonate 12-lipoxygenase pseudogene 2	pseudogene	pseudogene	Approved	17p13.1	17p13.1							1998-08-26			2014-11-18	245	ENSG00000262943	OTTHUMG00000177324		AF020774	NR_002710			9691181				ALOX12P2							PGOHUM00000237213
HGNC:433	ALOX15	arachidonate 15-lipoxygenase	protein-coding gene	gene with protein product	Approved	17p13.2	17p13.2	15-LOX-1				Arachidonate lipoxygenases	407	1992-11-20			2016-10-05	246	ENSG00000161905	OTTHUMG00000090746	uc010vse.3	M23892	NM_001140	CCDS11049	P16050	1570320	MGI:87997	RGD:70493		ALOX15	152392										objectId:1388					1.13.11.33
HGNC:434	ALOX15B	arachidonate 15-lipoxygenase, type B	protein-coding gene	gene with protein product	Approved	17p13.1	17p13.1	15-LOX-2			arachidonate 15-lipoxygenase, second type	Arachidonate lipoxygenases	407	1998-07-22		2006-01-16	2015-08-28	247	ENSG00000179593	OTTHUMG00000108181	uc002gju.4	U78294	NM_001039130	CCDS11128|CCDS32558|CCDS32559	O15296	9177185	MGI:1098228	RGD:628809		ALOX15B	603697										objectId:1389					1.13.11.33
HGNC:13742	ALOX15P1	arachidonate 15-lipoxygenase pseudogene 1	pseudogene	pseudogene	Approved	17p13.1	17p13.1			ALOX15P	arachidonate 15-lipoxygenase pseudogene			2000-11-29	2010-09-24	2010-09-24	2014-11-18	100652883				AJ294410	NG_009476														PGOHUM00000237211
HGNC:39027	ALOX15P2	arachidonate 15-lipoxygenase pseudogene 2	pseudogene	pseudogene	Approved	9q22.31	09q22.31							2010-09-24			2014-11-19	642959	ENSG00000188101	OTTHUMG00000020239			NG_028727														PGOHUM00000236709
HGNC:13743	ALOXE3	arachidonate lipoxygenase 3	protein-coding gene	gene with protein product	Approved	17p13.1	17p13.1	eLOX3|E-LOX				Arachidonate lipoxygenases	407	2000-11-29			2015-09-11	59344	ENSG00000179148	OTTHUMG00000108179	uc010cnr.4	AJ269499	NM_001165960	CCDS11130|CCDS54084	Q9BYJ1		MGI:1345140	RGD:1306252		ALOXE3	607206					119637					objectId:1390					1.13.11.-
HGNC:44238	ALOXE3P1	arachidonate lipoxygenase 3 pseudogene 1	pseudogene	pseudogene	Approved	17p13.1	17p13.1							2012-07-23			2012-07-23	100420216					NG_026215														PGOHUM00000237219
HGNC:437	ALPI	alkaline phosphatase, intestinal	protein-coding gene	gene with protein product	Approved	2q37.1	02q37.1					Alkaline phosphatases	1072	1986-01-01			2015-09-11	248	ENSG00000163295	OTTHUMG00000133258	uc002vst.4	M15694	NM_001631	CCDS2492	P09923	3468508|3469665	MGI:87984|MGI:108009|MGI:1924018	RGD:2099		ALPI	171740															3.1.3.1
HGNC:20917	ALPK1	alpha kinase 1	protein-coding gene	gene with protein product	Approved	4q25	04q25	Lak|FLJ22670|KIAA1527	lymphocyte alpha-kinase					2004-12-01		2015-11-11	2016-10-05	80216	ENSG00000073331	OTTHUMG00000132911	uc003iap.5	AY044164	NM_025144	CCDS3697|CCDS58923	Q96QP1	10021370|10819331	MGI:1918731	RGD:1304613		ALPK1	607347										objectId:1930
HGNC:20565	ALPK2	alpha kinase 2	protein-coding gene	gene with protein product	Approved	18q21.31-q21.32	18q21.31-q21.32	HAK	heart alpha-kinase			I-set domain containing	593	2004-12-01		2015-11-11	2017-06-08	115701	ENSG00000198796	OTTHUMG00000132755	uc002lhj.5	AY044450	NM_052947	CCDS11966	Q86TB3	10021370	MGI:2449492	RGD:1564431		ALPK2
HGNC:17574	ALPK3	alpha kinase 3	protein-coding gene	gene with protein product	Approved	15q25.3	15q25.3	MAK|KIAA1330|Midori	myocyte induction differentiation originator|muscle alpha-kinase			I-set domain containing|Immunoglobulin like domain containing	593|594	2004-12-01		2015-11-11	2016-10-05	57538	ENSG00000136383	OTTHUMG00000148667	uc002ble.3	AY044449	NM_020778	CCDS10333	Q96L96	10021370	MGI:2151224	RGD:1309860		ALPK3	617608					469942					objectId:1931
HGNC:438	ALPL	alkaline phosphatase, liver/bone/kidney	protein-coding gene	gene with protein product	Approved	1p36.12	01p36.12	TNSALP		HOPS		Alkaline phosphatases	1072	1986-01-01			2014-11-18	249	ENSG00000162551	OTTHUMG00000002949	uc001bet.4	BC021289	NM_000478	CCDS217|CCDS53274|CCDS53275	P05186	3532105|3446011	MGI:87983	RGD:2100	Tissue Nonspecific Alkaline Phosphatase Gene Mutation Database|http://www.sesep.uvsq.fr/Database.html	ALPL	171760					119640										3.1.3.1
HGNC:439	ALPP	alkaline phosphatase, placental	protein-coding gene	gene with protein product	Approved	2q37.1	02q37.1		Regan isozyme		alkaline phosphatase, placental (Regan isozyme)	Alkaline phosphatases	1072	1986-01-01		2010-06-24	2015-09-11	250	ENSG00000163283	OTTHUMG00000133255	uc002vsq.4	M14169	NM_001632	CCDS2490	P05187	3001717|3461452	MGI:87984|MGI:108009|MGI:1924018	RGD:2325055		ALPP	171800															3.1.3.1
HGNC:440	ALPPL1	entry withdrawn	withdrawn	withdrawn	Entry Withdrawn												2005-09-06
HGNC:441	ALPPL2	alkaline phosphatase, placental like 2	protein-coding gene	gene with protein product	Approved	2q37.1	02q37.1				alkaline phosphatase, placental-like 2	Alkaline phosphatases	1072	1990-07-06		2015-11-06	2016-10-05	251	ENSG00000163286	OTTHUMG00000133257	uc002vss.5	J04948	NM_031313	CCDS2491	P10696		MGI:108009|MGI:1924018|MGI:87984	RGD:1565100		ALPPL2	171810
HGNC:14016	ALPPP	alkaline phosphatase, pseudogene	pseudogene	pseudogene	Approved	2q37.1	02q37.1							2002-08-30			2004-11-26	260330				AF307337				11352565
HGNC:443	ALS2	ALS2, alsin Rho guanine nucleotide exchange factor	protein-coding gene	gene with protein product	Approved	2q33.1	02q33.1		alsin	ALS2CR6	amyotrophic lateral sclerosis 2 (juvenile) chromosome region, candidate 6|amyotrophic lateral sclerosis 2 (juvenile)	Rho guanine nucleotide exchange factors|VPS9 domain containing	722|928	1992-11-19		2015-11-06	2017-03-24	57679	ENSG00000003393	OTTHUMG00000154507	uc002uyo.4	AB053305	NM_020919	CCDS42800|CCDS46492	Q96Q42	11586298	MGI:1921268	RGD:1310372	ALSOD, the Amyotrophic Lateral Sclerosis Online Genetic Database|http://alsod.iop.kcl.ac.uk/|LRG_654|http://www.lrg-sequence.org/LRG/LRG_654	ALS2	606352					119644
HGNC:20605	ALS2CL	ALS2 C-terminal like	protein-coding gene	gene with protein product	Approved	3p21.31	03p21.31	FLJ36525|RN49018|DKFZp686I0110				VPS9 domain containing	928	2003-03-05			2014-11-19	259173	ENSG00000178038	OTTHUMG00000128673	uc003cqb.3	AK074118	NM_147129	CCDS2743	Q60I27	15388334|8889548|17239822	MGI:2447532	RGD:1305208		ALS2CL	612402
HGNC:14439	ALS2CR12	amyotrophic lateral sclerosis 2 chromosome region 12	protein-coding gene	gene with protein product	Approved	2q33.1	02q33.1				amyotrophic lateral sclerosis 2 (juvenile) chromosome region, candidate 12|amyotrophic lateral sclerosis 2 chromosome region candidate 12			2001-01-26		2017-01-27	2017-01-27	130540	ENSG00000155749	OTTHUMG00000132824	uc010ftg.3	AB053314	NM_139163	CCDS2346|CCDS46488	Q96Q35		MGI:1918359	RGD:1359362		ALS2CR12
HGNC:444	ALS3	amyotrophic lateral sclerosis 3 (autosomal dominant)	phenotype	phenotype only	Approved	18q21	18q21							1993-11-16			2011-02-10	253								11706389					606640
HGNC:446	ALS5	amyotrophic lateral sclerosis 5	phenotype	phenotype only	Approved	15q15.1-q21.1	15q15.1-q21.1							1997-06-09			2007-01-19	255								9933301
HGNC:34539	ALS7	amyotrophic lateral sclerosis 7	phenotype	phenotype only	Approved	20p13	20p13							2008-08-21			2011-02-10	406238								12858291					608031
HGNC:1494	ALX1	ALX homeobox 1	protein-coding gene	gene with protein product	Approved	12q21.31	12q21.31			CART1	cartilage paired-class homeoprotein 1	PRD class homeoboxes and pseudogenes	521	1999-08-26	2007-07-26	2007-07-26	2015-10-15	8092	ENSG00000180318	OTTHUMG00000169820	uc001tae.5	U31986	NM_006982	CCDS9028	Q15699	8756334|7592751	MGI:104621	RGD:2273		ALX1	601527		8553			311114
HGNC:449	ALX3	ALX homeobox 3	protein-coding gene	gene with protein product	Approved	1p13.3	01p13.3			FND	aristaless-like homeobox 3|frontonasal dysplasia	PRD class homeoboxes and pseudogenes	521	1998-04-08		2008-11-04	2014-11-19	257	ENSG00000156150	OTTHUMG00000011650	uc001dzb.4	AF008203	NM_006492	CCDS819	O95076	15226305|11807986|19409524	MGI:1277097	RGD:1359270		ALX3	606014		8416			189330
HGNC:450	ALX4	ALX homeobox 4	protein-coding gene	gene with protein product	Approved	11p11.2	11p11.2	FPP|PFM|KIAA1788		PFM2	parietal foramina 2|aristaless-like homeobox 4	PRD class homeoboxes and pseudogenes	521	2000-06-15		2008-11-04	2014-11-19	60529	ENSG00000052850	OTTHUMG00000166557	uc001myb.4	AF294629	NM_021926	CCDS31468	Q9H161	11017806|8644736	MGI:108359	RGD:1310201		ALX4	605420		8417			119647
HGNC:19071	ALYREF	Aly/REF export factor	protein-coding gene	gene with protein product	Approved	17q25.3	17q25.3	ALY|BEF|ALY/REF|REF		THOC4	THO complex 4	RNA binding motif containing|THO complex	725|770	2002-12-09	2011-12-12	2011-12-12	2016-04-25	10189	ENSG00000183684	OTTHUMG00000160470	uc002kbu.3	AF047002	NM_005782	CCDS32768	Q86V81	11032328|15998806	MGI:1341044	RGD:1594679			604171
HGNC:451	AMACR	alpha-methylacyl-CoA racemase	protein-coding gene	gene with protein product	Approved	5p13.2	05p13.2	RACE|P504S						1999-10-19			2016-12-13	23600	ENSG00000242110	OTTHUMG00000090734	uc003jig.4	AF047020	NM_014324	CCDS3902|CCDS3903|CCDS54836	Q9UHK6	9307041	MGI:1098273	RGD:3048		AMACR	604489					159633										5.1.99.4
HGNC:452	AMBN	ameloblastin	protein-coding gene	gene with protein product	Approved	4q13.3	04q13.3		enamel matrix protein		ameloblastin, enamel matrix protein|ameloblastin (enamel matrix protein)			1997-01-08		2015-11-09	2016-10-05	258	ENSG00000178522	OTTHUMG00000129913	uc003hfl.4	AF209780	NM_016519	CCDS3543	Q9NP70	9126491	MGI:104655	RGD:2101		AMBN	601259					412643
HGNC:453	AMBP	alpha-1-microglobulin/bikunin precursor	protein-coding gene	gene with protein product	Approved	9q32	09q32	UTI|HCP|EDC1|HI30|IATIL|ITILC	growth-inhibiting protein 19|uristatin|complex-forming glycoprotein heterogeneous in charge|bikunin|inter-alpha-trypsin inhibitor light chain|protein HC|uronic-acid-rich protein|trypstatin	ITI|ITIL		Lipocalins	631	1986-01-01			2016-10-05	259	ENSG00000106927	OTTHUMG00000020534	uc004bie.5	X04494	NM_001633	CCDS6800	P02760	1708673|1385302	MGI:88002	RGD:2102		AMBP	176870								LI02-001
HGNC:25990	AMBRA1	autophagy and beclin 1 regulator 1	protein-coding gene	gene with protein product	Approved	11p11.2	11p11.2	FLJ20294|KIAA1736|WDR94|DCAF3	WD repeat domain 94|DDB1 and CUL4 associated factor 3		autophagy/beclin-1 regulator 1	WD repeat domain containing|DDB1 and CUL4 associated factors	362|498	2008-02-01		2016-04-28	2016-04-28	55626	ENSG00000110497	OTTHUMG00000166500	uc001ncu.3	AB051523	NM_017749	CCDS31475|CCDS58132|CCDS73281	Q9C0C7	17622796|17603510|17589504	MGI:2443564	RGD:621330		AMBRA1	611359
HGNC:456	AMCN	arthrogryposis multiplex congenita, neurogenic	phenotype	phenotype only	Approved	5q35	05q35	AMC|AMCN1|AMC1						1998-03-25			1998-08-10	261								9345093					208100
HGNC:457	AMD1	adenosylmethionine decarboxylase 1	protein-coding gene	gene with protein product	Approved	6q21	06q21	SAMDC			S-adenosylmethionine decarboxylase 1			1990-07-03			2014-11-19	262	ENSG00000123505	OTTHUMG00000015369	uc011eay.3	M88006	NM_001287214	CCDS5086|CCDS75504|CCDS75505	P17707		MGI:88004	RGD:2104		AMD1	180980										objectId:1269					4.1.1.50
HGNC:44898	AMD1P1	adenosylmethionine decarboxylase 1 pseudogene 1	pseudogene	pseudogene	Approved	10p12.31	10p12.31							2012-12-12			2015-03-19	100133024	ENSG00000228339	OTTHUMG00000017782			NG_022164														PGOHUM00000290056
HGNC:460	AMD1P2	adenosylmethionine decarboxylase 1 pseudogene 2	pseudogene	pseudogene	Approved	Xq28 and Yq12	Xq28 and Yq12	AMDPX|AMDPY		AMD2|AMD|AMDP1	S-adenosylmethionine decarboxylase pseudogene 1|adenosylmethionine decarboxylase pseudogene 1	Pseudoautosomal region 2	716	1988-08-31	2015-03-19	2015-03-19	2015-03-19	263	ENSG00000237801	OTTHUMG00000022673		U02035	NG_001073			7789170											PGOHUM00000304924
HGNC:51608	AMD1P3	adenosylmethionine decarboxylase 1 pseudogene 3	pseudogene	pseudogene	Approved	5p12	05p12							2015-03-19			2015-03-19	728931	ENSG00000249286	OTTHUMG00000162224			NG_023359														PGOHUM00000300576
HGNC:51609	AMD1P4	adenosylmethionine decarboxylase 1 pseudogene 4	pseudogene	pseudogene	Approved	6p24.1	06p24.1							2015-03-19			2015-03-19	100129761	ENSG00000215124	OTTHUMG00000014262			NG_022294														PGOHUM00000301255
HGNC:28577	AMDHD1	amidohydrolase domain containing 1	protein-coding gene	gene with protein product	Approved	12q23.1	12q23.1	MGC35366						2006-01-17			2016-07-14	144193	ENSG00000139344	OTTHUMG00000170353	uc001tel.3	AB075878	NM_152435	CCDS9057	Q96NU7		MGI:1919011	RGD:1308879		AMDHD1									M38.980							3.5.2.7
HGNC:24262	AMDHD2	amidohydrolase domain containing 2	protein-coding gene	gene with protein product	Approved	16p13.3	16p13.3	CGI-14	N-acetylglucosamine-6-phosphate deacetylase					2006-02-20			2016-07-14	51005	ENSG00000162066	OTTHUMG00000128866	uc002cqq.4	AF132948	NM_015944	CCDS10471|CCDS53984|CCDS81936	Q9Y303	10810093	MGI:2443978	RGD:1304601		AMDHD2																3.5.1.25
HGNC:461	AMELX	amelogenin, X-linked	protein-coding gene	gene with protein product	Approved	Xp22.2	Xp22.2		amelogenesis imperfecta 1	AMG|AIH1	amelogenin (X chromosome, amelogenesis imperfecta 1)			1988-05-11		2010-04-20	2016-10-05	265	ENSG00000125363	OTTHUMG00000021130	uc004cut.3		NM_001142	CCDS14144|CCDS14145|CCDS14146	Q99217	1734713	MGI:88005	RGD:2107	Mental Retardation database|http://grenada.lumc.nl/LOVD2/MR/home.php?select_db=AMELX	AMELX	300391					119653
HGNC:462	AMELY	amelogenin, Y-linked	protein-coding gene	gene with protein product	Approved	Yp11.2	Yp11.2			AMGL	amelogenin (Y chromosome)			1988-08-31		2003-09-12	2015-08-28	266	ENSG00000099721	OTTHUMG00000035297	uc004fqz.3	M86933	NM_001143	CCDS14778	Q99218	2004775	MGI:88005			AMELY	410000
HGNC:26837	AMER1	APC membrane recruitment protein 1	protein-coding gene	gene with protein product	Approved	Xq11.2	Xq11.2	RP11-403E24.2|FLJ39827|WTX	Wilms Tumor on the X|adenomatous polyposis coli membrane recruitment 1	FAM123B	family with sequence similarity 123B			2006-07-11	2012-12-03	2012-12-03	2016-10-05	139285	ENSG00000184675	OTTHUMG00000021703	uc004dvo.3	AK097146	NM_152424	CCDS14377	Q5JTC6	21304492|21498506|20843316	MGI:1919595	RGD:1560322		AMER1	300647					173515
HGNC:26360	AMER2	APC membrane recruitment protein 2	protein-coding gene	gene with protein product	Approved	13q12.13	13q12.13	FLJ25477		FAM123A	family with sequence similarity 123A			2006-07-11	2012-12-03	2012-12-03	2015-08-24	219287	ENSG00000165566	OTTHUMG00000016602	uc001uqc.5	AK055049	NM_152704	CCDS9312|CCDS53859	Q8N7J2	20843316	MGI:1919375	RGD:1559605			614659
HGNC:26771	AMER3	APC membrane recruitment protein 3	protein-coding gene	gene with protein product	Approved	2q21.1	02q21.1	FLJ38377		FAM123C	family with sequence similarity 123C			2007-08-16	2012-12-03	2012-12-03	2014-11-18	205147	ENSG00000178171	OTTHUMG00000131637	uc010fmt.1	AK095696	NM_152698	CCDS2164	Q8N944	20843316	MGI:3026939	RGD:1560420
HGNC:463	AMFR	autocrine motility factor receptor	protein-coding gene	gene with protein product	Approved	16q13	16q13	RNF45|gp78				Ring finger proteins	58	1994-01-10		2016-03-17	2017-12-06	267	ENSG00000159461	OTTHUMG00000133239	uc002eiy.4	L35233	NM_001144	CCDS10758	Q9UKV5	1649192	MGI:1345634	RGD:1311551		AMFR	603243
HGNC:464	AMH	anti-Mullerian hormone	protein-coding gene	gene with protein product	Approved	19p13.3	19p13.3	MIS				Endogenous ligands	542	1986-01-01			2015-10-15	268	ENSG00000104899	OTTHUMG00000180415	uc002lvh.3	K03474	NM_000479	CCDS12085	P03971	3754790|18784351	MGI:88006	RGD:2108		AMH	600957					119657					ligandId:6686
HGNC:465	AMHR2	anti-Mullerian hormone receptor type 2	protein-coding gene	gene with protein product	Approved	12q13.13	12q13.13	MISR2|MISRII	Muellerian inhibiting substance type II receptor		anti-Mullerian hormone receptor type II	Type 2 receptor serine/threonine kinases	346	1997-07-22		2016-04-27	2016-04-27	269	ENSG00000135409	OTTHUMG00000170048	uc001scx.2	AF172932	NM_020547	CCDS8858|CCDS53798|CCDS55829	Q16671	7493017	MGI:105062	RGD:70964		AMHR2	600956					119660					objectId:1793
HGNC:20824	AMIGO1	adhesion molecule with Ig like domain 1	protein-coding gene	gene with protein product	Approved	1p13.3	01p13.3	AMIGO|KIAA1163	amphoterin-induced gene and open reading frame			V-set domain containing	590	2005-06-23		2016-07-04	2016-07-04	57463	ENSG00000181754	OTTHUMG00000011653	uc001dxx.5		NM_020703	CCDS30795	Q86WK6	12629050	MGI:2653612	RGD:1303079		AMIGO1	615689
HGNC:24073	AMIGO2	adhesion molecule with Ig like domain 2	protein-coding gene	gene with protein product	Approved	12q13.11	12q13.11	ALI1|DEGA	amphoterin-induced gene and open reading frame 2			Immunoglobulin like domain containing	594	2005-06-23		2016-07-04	2016-07-04	347902	ENSG00000139211	OTTHUMG00000169616	uc001rpk.4		NM_181847	CCDS8751	Q86SJ2	12629050|12843293|15107827	MGI:2145995	RGD:727911		AMIGO2	615690
HGNC:24075	AMIGO3	adhesion molecule with Ig like domain 3	protein-coding gene	gene with protein product	Approved	3p21.31	03p21.31		amphoterin-induced gene and open reading frame 3			Immunoglobulin like domain containing	594	2005-06-23		2016-07-04	2016-10-05	386724	ENSG00000176020	OTTHUMG00000158152	uc003cxj.4		NM_198722	CCDS33759	Q86WK7	12629050|12975309	MGI:2444854	RGD:631413		AMIGO3	615691
HGNC:466	AMLCR2	acute myeloid leukemia chromosome region 2	other	region	Approved	16q22	16q22							1999-12-15			2010-04-15	9163								9382098
HGNC:467	AMMECR1	Alport syndrome, mental retardation, midface hypoplasia and elliptocytosis chromosomal region gene 1	protein-coding gene	gene with protein product	Approved	Xq23	Xq23							1998-06-22		2008-09-12	2016-10-05	9949	ENSG00000101935	OTTHUMG00000022197	uc004eoo.4	AJ007014	NM_001025580	CCDS14551|CCDS35368|CCDS55476	Q9Y4X0	10049589|9480748|24646681	MGI:1860206	RGD:1561004	Mental Retardation database|http://grenada.lumc.nl/LOVD2/MR/home.php?select_db=AMMECR1	AMMECR1	300195					119662
HGNC:41306	AMMECR1-IT1	AMMECR1 intronic transcript 1	non-coding RNA	RNA, long non-coding	Approved	Xq23	Xq23				AMMECR1 intronic transcript 1 (non-protein coding)			2011-06-08		2015-02-25	2015-02-25	100874352	ENSG00000224142	OTTHUMG00000022194	uc065ars.1																											URS00005FEBAC
HGNC:28658	AMMECR1L	AMMECR1 like	protein-coding gene	gene with protein product	Approved	2q14.3	02q14.3	MGC4268			AMME chromosomal region gene 1-like|AMMECR1-like			2007-01-26		2015-11-06	2016-10-05	83607	ENSG00000144233	OTTHUMG00000131535	uc002tpm.5		NM_031445	CCDS2152	Q6DCA0		MGI:2442711	RGD:1307915		AMMECR1L
HGNC:39809	AMMECR1LP1	AMMECR1 like pseudogene 1	pseudogene	pseudogene	Approved	13q32.1	13q32.1				AMME chromosomal region gene 1-like pseudogene 1|AMMECR1-like pseudogene 1			2011-03-29		2015-11-11	2015-11-11	100420921	ENSG00000233273	OTTHUMG00000017231			NG_024945														PGOHUM00000248667
HGNC:14604	AMN	amnion associated transmembrane protein	protein-coding gene	gene with protein product	Approved	14q32.32	14q32.32	amnionless			amnionless homolog (mouse)			2002-12-03		2012-12-07	2017-03-24	81693	ENSG00000166126	OTTHUMG00000171897	uc001ymg.5	AF328788	NM_030943	CCDS9977	Q9BXJ7	11279523	MGI:1934943	RGD:1308634	LRG_642|http://www.lrg-sequence.org/LRG/LRG_642	AMN	605799					138568
HGNC:27281	AMN1	antagonist of mitotic exit network 1 homolog	protein-coding gene	gene with protein product	Approved	12p11.21	12p11.21				antagonist of mitotic exit network 1 homolog (S. cerevisiae)			2006-11-06		2015-07-02	2015-09-11	196394	ENSG00000151743	OTTHUMG00000169192	uc001rkq.4		NM_001113402	CCDS44858|CCDS61089	Q8IY45		MGI:2442933	RGD:1308119		AMN1
HGNC:17810	AMOT	angiomotin	protein-coding gene	gene with protein product	Approved	Xq23	Xq23	KIAA1071						2002-01-24			2014-11-19	154796	ENSG00000126016	OTTHUMG00000022216	uc004eps.4	AB028994	NM_133265	CCDS14563|CCDS48154	Q4VCS5	11257124|16043488|12406577	MGI:108440	RGD:1564027	Mental Retardation database|http://grenada.lumc.nl/LOVD2/MR/home.php?select_db=AMOT	AMOT	300410
HGNC:17811	AMOTL1	angiomotin like 1	protein-coding gene	gene with protein product	Approved	11q21	11q21	JEAP	junction-enriched and associated protein					2002-01-24			2015-10-15	154810	ENSG00000166025	OTTHUMG00000167828	uc001pfb.4	AF453742	NM_130847	CCDS44712|CCDS73368	Q8IY63	11733531	MGI:1922973	RGD:1305268		AMOTL1	614657
HGNC:17812	AMOTL2	angiomotin like 2	protein-coding gene	gene with protein product	Approved	3q22.2	03q22.2	LCCP	Leman coiled-coil protein|angiomotin-like protein 2					2002-01-24			2016-10-05	51421	ENSG00000114019	OTTHUMG00000159777	uc003eqg.3	AF175966	NM_016201	CCDS33860|CCDS63783|CCDS63784	Q9Y2J4		MGI:1929286	RGD:70977		AMOTL2	614658
HGNC:468	AMPD1	adenosine monophosphate deaminase 1	protein-coding gene	gene with protein product	Approved	1p13.2	01p13.2	MAD|MADA	AMPD isoform M|skeletal muscle AMPD		adenosine monophosphate deaminase 1 (isoform M)	Adenosine deaminase family	1302	1989-05-19		2010-02-10	2016-10-05	270	ENSG00000116748	OTTHUMG00000011892	uc001efe.3	M60092	NM_000036	CCDS53349|CCDS876	P23109	1400401	MGI:88015	RGD:2109		AMPD1	102770					121344										3.5.4.6
HGNC:469	AMPD2	adenosine monophosphate deaminase 2	protein-coding gene	gene with protein product	Approved	1p13.3	01p13.3	SPG63	AMPD isoform L		adenosine monophosphate deaminase 2 (isoform L)	Adenosine deaminase family	1302	1990-03-06		2010-02-10	2015-09-11	271	ENSG00000116337	OTTHUMG00000011649	uc001dyc.3	S47833	NM_001257360	CCDS804|CCDS805|CCDS30796|CCDS58016|CCDS76186	Q01433	1400401|24482476	MGI:88016	RGD:2110		AMPD2	102771					376557										3.5.4.6
HGNC:470	AMPD3	adenosine monophosphate deaminase 3	protein-coding gene	gene with protein product	Approved	11p15.4	11p15.4		erythrocyte-specific AMP deaminase		adenosine monophosphate deaminase (isoform E)	Adenosine deaminase family	1302	1993-02-17		2010-02-10	2016-10-04	272	ENSG00000133805	OTTHUMG00000165682	uc001mio.2	M84722	NM_000480	CCDS7802|CCDS41617|CCDS44537|CCDS53601	Q01432	1400401	MGI:1096344	RGD:2111		AMPD3	102772					121350										3.5.4.6
HGNC:471	AMPH	amphiphysin	protein-coding gene	gene with protein product	Approved	7p14.1	07p14.1				amphiphysin (Stiff-Mann syndrome with breast cancer 128kD autoantigen)|amphiphysin (Stiff-Man syndrome with breast cancer 128kDa autoantigen)	N-BAR domain containing	1289	1994-12-12		2007-06-19	2016-10-05	273	ENSG00000078053	OTTHUMG00000023725	uc003tgu.4		NM_001635	CCDS5456|CCDS47574	P49418	8245793	MGI:103574	RGD:620274		AMPH	600418
HGNC:473	AMT	aminomethyltransferase	protein-coding gene	gene with protein product	Approved	3p21.31	03p21.31	GCST|NKH	glycine cleavage system protein T		aminomethyltransferase (glycine cleavage system protein T)			1992-04-08		2006-05-22	2017-03-24	275	ENSG00000145020	OTTHUMG00000156847	uc003cww.4	D13811	NM_000481	CCDS2797|CCDS54583|CCDS54584|CCDS54585	P48728	1993704|8188235	MGI:3646700	RGD:1359408	LRG_537|http://www.lrg-sequence.org/LRG/LRG_537	AMT	238310					121352										2.1.2.10
HGNC:33188	AMTN	amelotin	protein-coding gene	gene with protein product	Approved	4q13.3	04q13.3	UNQ689|RSTI689						2006-12-06			2014-11-18	401138	ENSG00000187689	OTTHUMG00000129906	uc003hfk.3	AY358528	NM_212557	CCDS3542|CCDS68716	Q6UX39	16304441	MGI:1918671	RGD:1592356		AMTN	610912
HGNC:474	AMY1A	amylase, alpha 1A (salivary)	protein-coding gene	gene with protein product	Approved	1p21.1	01p21.1			AMY1	amylase, alpha 1A; salivary			2001-06-22		2007-05-03	2016-10-05	276	ENSG00000237763	OTTHUMG00000011020	uc001duv.4		NM_001008221	CCDS30782	P04745		MGI:104548|MGI:3711220|MGI:3711258|MGI:3714985|MGI:88019|MGI:88020			AMY1A	104700															3.2.1.1
HGNC:475	AMY1B	amylase, alpha 1B (salivary)	protein-coding gene	gene with protein product	Approved	1p21.1	01p21.1			AMY1	amylase, alpha 1B; salivary			2001-06-22		2007-05-03	2016-10-05	277	ENSG00000174876	OTTHUMG00000011021	uc001dux.2		NM_001008218	CCDS30783	P04745		MGI:104548|MGI:3711220|MGI:3711258|MGI:3714985|MGI:88019|MGI:88020			AMY1B	104701															3.2.1.1
HGNC:476	AMY1C	amylase, alpha 1C (salivary)	protein-coding gene	gene with protein product	Approved	1p21.1	01p21.1			AMY1	amylase, alpha 1C; salivary			2001-06-22		2007-05-03	2016-10-05	278	ENSG00000187733	OTTHUMG00000011045	uc057itq.1		NM_001008219	CCDS30784	P04745		MGI:104548|MGI:3711220|MGI:3711258|MGI:3714985|MGI:88019|MGI:88020			AMY1C	104702															3.2.1.1
HGNC:477	AMY2A	amylase, alpha 2A (pancreatic)	protein-coding gene	gene with protein product	Approved	1p21.1	01p21.1			AMY2	amylase, alpha 2A; pancreatic			2001-06-22		2007-05-03	2015-09-29	279	ENSG00000243480	OTTHUMG00000011023	uc057itg.1	BC007060	NM_000699	CCDS783	P04746	3260028	MGI:104548|MGI:3711220|MGI:3711258|MGI:3714985|MGI:88019|MGI:88020			AMY2A	104650										objectId:2596					3.2.1.1
HGNC:478	AMY2B	amylase, alpha 2B (pancreatic)	protein-coding gene	gene with protein product	Approved	1p21.1	01p21.1			AMY2	amylase, alpha 2B; pancreatic			1988-08-19		2006-04-27	2016-10-05	280	ENSG00000240038	OTTHUMG00000011024	uc001duq.5	M24895	NM_020978	CCDS782	P19961	8268204	MGI:104548|MGI:3711220|MGI:3711258|MGI:3714985|MGI:88019|MGI:88020	RGD:2113		AMY2B	104660															3.2.1.1
HGNC:479	AMYP1	amylase, alpha pseudogene 1	pseudogene	pseudogene	Approved	1p21.1	01p21.1			AMY2P				2001-06-22			2016-10-05	281	ENSG00000227408	OTTHUMG00000011044			NG_004750														PGOHUM00000244824
HGNC:22231	AMZ1	archaelysin family metallopeptidase 1	protein-coding gene	gene with protein product	Approved	7p22.3	07p22.3	KIAA1950	archaemetzincin-1					2008-01-17			2014-11-19	155185	ENSG00000174945	OTTHUMG00000152111	uc003smr.3	AB075830	NM_133463	CCDS34589|CCDS64582	Q400G9	15972818	MGI:2442258	RGD:1311314		AMZ1	615168								M54.003
HGNC:28041	AMZ2	archaelysin family metallopeptidase 2	protein-coding gene	gene with protein product	Approved	17q24.2	17q24.2		archaemetzincin-2					2008-01-17			2016-12-12	51321	ENSG00000196704	OTTHUMG00000179802	uc002jgv.2	CR609550	NM_016627	CCDS11674|CCDS32714	Q86W34	15972818	MGI:104837	RGD:1304846		AMZ2	615169								M54.002
HGNC:26491	AMZ2P1	archaelysin family metallopeptidase 2 pseudogene 1	pseudogene	pseudogene	Approved	17q24.1	17q24.1	FLJ32065						2010-04-08		2010-04-08	2014-11-19	201283	ENSG00000214174	OTTHUMG00000132075		AK056627	NM_153032														PGOHUM00000262965
HGNC:38072	AMZ2P2	archaelysin family metallopeptidase 2 pseudogene 2	pseudogene	pseudogene	Approved	6q25.3	06q25.3							2010-04-08			2014-11-19	100421018	ENSG00000219249	OTTHUMG00000015914			NG_022335														PGOHUM00000243433
HGNC:480	AN1	entry withdrawn	withdrawn	withdrawn	Entry Withdrawn												2005-09-06
HGNC:19988	ANAPC1	anaphase promoting complex subunit 1	protein-coding gene	gene with protein product	Approved	2q13	02q13	MCPR|TSG24|APC1				Anaphase promoting complex	402	2004-01-13			2016-10-05	64682	ENSG00000153107	OTTHUMG00000131277	uc002thi.4	AJ278357	NM_022662	CCDS2093	Q9H1A4	11179667	MGI:103097	RGD:1306629		ANAPC1	608473
HGNC:44150	ANAPC1P1	anaphase promoting complex subunit 1 pseudogene 1	pseudogene	pseudogene	Approved	2p11.2	02p11.2							2012-06-30			2012-07-04	100286979	ENSG00000233673	OTTHUMG00000153325			NR_037931
HGNC:19989	ANAPC2	anaphase promoting complex subunit 2	protein-coding gene	gene with protein product	Approved	9q34.3	09q34.3	APC2|KIAA1406				Anaphase promoting complex	402	2004-01-06			2015-08-24	29882	ENSG00000176248	OTTHUMG00000020983	uc004clr.2	AB037827	NM_013366	CCDS7033	Q9UJX6	11739784	MGI:2139135	RGD:1305546		ANAPC2	606946
HGNC:19990	ANAPC4	anaphase promoting complex subunit 4	protein-coding gene	gene with protein product	Approved	4p15.2	04p15.2	APC4				Anaphase promoting complex	402	2004-01-13			2016-10-05	29945	ENSG00000053900	OTTHUMG00000097753	uc003gro.4	AF191338	NM_013367	CCDS3434|CCDS68684	Q9UJX5	6180011	MGI:1098673	RGD:1306572		ANAPC4	606947
HGNC:15713	ANAPC5	anaphase promoting complex subunit 5	protein-coding gene	gene with protein product	Approved	12q24.31	12q24.31	APC5				Anaphase promoting complex	402	2001-06-01			2014-08-12	51433	ENSG00000089053	OTTHUMG00000169157	uc001uag.4	AF191339	NM_001137559	CCDS9220|CCDS45000|CCDS81749	Q9UJX4	9469815	MGI:1929722	RGD:1306125		ANAPC5	606948
HGNC:17380	ANAPC7	anaphase promoting complex subunit 7	protein-coding gene	gene with protein product	Approved	12q24.11	12q24.11	APC7				Anaphase promoting complex |Tetratricopeptide repeat domain containing	402|769	2004-01-13			2016-10-05	51434	ENSG00000196510	OTTHUMG00000157009	uc001tqo.2	AF191340	NM_016238	CCDS9145|CCDS44971	Q9UJX3		MGI:1929711	RGD:1311927		ANAPC7	606949
HGNC:24077	ANAPC10	anaphase promoting complex subunit 10	protein-coding gene	gene with protein product	Approved	4q31.21	04q31.21	APC10|DOC1|DKFZP564L0562				Anaphase promoting complex	402	2004-05-21			2016-10-05	10393	ENSG00000164162	OTTHUMG00000161477	uc031shp.1	AF132794	NM_014885	CCDS43273	Q9UM13	10318877|11230166	MGI:1916249	RGD:1308936		ANAPC10	613745
HGNC:33976	ANAPC10P1	anaphase promoting complex subunit 10 pseudogene 1	pseudogene	pseudogene	Approved	1p32.3	01p32.3			ANAPC10P	anaphase promoting complex subunit 10 pseudogene			2008-01-31	2010-03-24	2010-03-24	2014-11-18	729198	ENSG00000213735	OTTHUMG00000008062			NG_007660														PGOHUM00000244720
HGNC:14452	ANAPC11	anaphase promoting complex subunit 11	protein-coding gene	gene with protein product	Approved	17q25.3	17q25.3	HSPC214|APC11|Apc11p|MGC882			anaphase promoting complex subunit 11 (yeast APC11 homolog)	Ring finger proteins|Anaphase promoting complex	58|402	2001-03-08		2008-10-30	2017-12-01	51529	ENSG00000141552	OTTHUMG00000177982	uc032fte.2	AF247565	NM_016476	CCDS11789|CCDS32769|CCDS74180	Q9NYG5	10922056|25825779	MGI:1913406	RGD:1561880		ANAPC11	614534
HGNC:24540	ANAPC13	anaphase promoting complex subunit 13	protein-coding gene	gene with protein product	Approved	3q22.2	03q22.2	SWM1|APC13|DKFZP566D193				Anaphase promoting complex	402	2004-05-24			2016-10-04	25847	ENSG00000129055	OTTHUMG00000159803	uc062obl.1	AF086169	NM_015391	CCDS3085	Q9BS18	15060174	MGI:1916260	RGD:1583270		ANAPC13	614484
HGNC:24531	ANAPC15	anaphase promoting complex subunit 15	protein-coding gene	gene with protein product	Approved	11q13.4	11q13.4	HSPC020|DKFZP564M082|APC15		C11orf51	chromosome 11 open reading frame 51	Anaphase promoting complex	402	2006-02-06	2012-05-31	2012-05-31	2015-09-11	25906	ENSG00000110200	OTTHUMG00000167865	uc001orw.4	AL080071	NM_014042	CCDS8210|CCDS60880|CCDS81593	P60006	21926987	MGI:1922680	RGD:1311634			614717
HGNC:26976	ANAPC16	anaphase promoting complex subunit 16	protein-coding gene	gene with protein product	Approved	10q22.1	10q22.1	bA570G20.3|FLJ33728|APC16|CENP-27	centromere protein 27	C10orf104	chromosome 10 open reading frame 104	Anaphase promoting complex	402	2004-04-16	2010-04-06	2010-04-06	2016-10-05	119504	ENSG00000166295	OTTHUMG00000018433	uc001jsw.4	BC009530	NM_173473	CCDS7314|CCDS73147	Q96DE5	14702039|20360068	MGI:1289325	RGD:2321124		ANAPC16	613427
HGNC:482	ANCR	Angelman syndrome chromosome region	other	region	Approved	15q11-q12	15q11-q12							1989-05-01			2006-04-27	282
HGNC:483	ANG	angiogenin	protein-coding gene	gene with protein product	Approved	14q11.2	14q11.2	RNASE5|RAA1	ribonuclease A family member 5		angiogenin, ribonuclease, RNase A family, 5	Ribonuclease A family	723	1989-05-23		2016-05-03	2017-03-24	283	ENSG00000214274	OTTHUMG00000029576	uc001vxw.4		NM_001097577	CCDS9554	P03950	1978563	MGI:88022	RGD:1594539	ALSOD, the Amyotrophic Lateral Sclerosis Online Genetic Database|http://alsod.iop.kcl.ac.uk/|LRG_653|http://www.lrg-sequence.org/LRG/LRG_653	ANG	105850					159700										3.1.27.-
HGNC:19961	ANGEL1	angel homolog 1	protein-coding gene	gene with protein product	Approved	14q24.3	14q24.3	Ccr4e		KIAA0759	angel homolog 1 (Drosophila)			2003-11-21	2005-08-04	2016-06-29	2016-06-29	23357	ENSG00000013523	OTTHUMG00000171494	uc001xsv.4	AF111169	NM_015305	CCDS9852	Q9UNK9	11943475	MGI:1915987	RGD:1306238		ANGEL1
HGNC:30534	ANGEL2	angel homolog 2	protein-coding gene	gene with protein product	Approved	1q32.3	01q32.3	KIAA0759L|FLJ12793|Ccr4d			angel homolog 2 (Drosophila)			2005-08-04		2016-06-29	2016-06-29	90806	ENSG00000174606	OTTHUMG00000036927	uc001hjz.3	AL079275	NM_144567	CCDS1512|CCDS73027	Q5VTE6	11943475	MGI:1196310	RGD:1305056		ANGEL2
HGNC:484	ANGPT1	angiopoietin 1	protein-coding gene	gene with protein product	Approved	8q23.1	08q23.1	KIAA0003|Ang1				Fibrinogen C domain containing	554	1997-04-10			2015-08-28	284	ENSG00000154188	OTTHUMG00000164812	uc003ymn.4	D13628	NM_001146|NM_139290	CCDS6306|CCDS56551|CCDS83313	Q15389	9545648	MGI:108448	RGD:628896		ANGPT1	601667										ligandId:4867
HGNC:485	ANGPT2	angiopoietin 2	protein-coding gene	gene with protein product	Approved	8p23.1	08p23.1	Ang2				Fibrinogen C domain containing	554	1997-07-22			2016-10-05	285	ENSG00000091879	OTTHUMG00000090365	uc003wqj.6	AF004327	NM_001147	CCDS5958|CCDS47761|CCDS47762	O15123	9545648	MGI:1202890	RGD:621861		ANGPT2	601922										ligandId:5316
HGNC:487	ANGPT4	angiopoietin 4	protein-coding gene	gene with protein product	Approved	20p13	20p13					Fibrinogen C domain containing	554	1999-01-28			2014-11-19	51378	ENSG00000101280	OTTHUMG00000031652	uc002wei.4	AF074332	NM_015985	CCDS13009	Q9Y264	10051567|10218486	MGI:1336887	RGD:1307539		ANGPT4	603705										ligandId:4868
HGNC:489	ANGPTL1	angiopoietin like 1	protein-coding gene	gene with protein product	Approved	1q25.2	01q25.2	ANG3|AngY|ARP1	angioarrestin	ANGPT3	angiopoietin-like 1	Fibrinogen C domain containing|Angiopoietin like	554|905	2000-02-07		2015-11-11	2015-11-11	9068	ENSG00000116194	OTTHUMG00000035075	uc001gma.4	AF107253	NM_004673	CCDS1327	O95841	10025962|9286704	MGI:1919963	RGD:1598128		ANGPTL1	603874										ligandId:5317
HGNC:490	ANGPTL2	angiopoietin like 2	protein-coding gene	gene with protein product	Approved	9q33.3	09q33.3	ARP2|HARP			angiopoietin-like 2	Fibrinogen C domain containing|Angiopoietin like	554|905	2000-02-07		2015-11-11	2016-10-05	23452	ENSG00000136859	OTTHUMG00000020695	uc004bqr.2	AF125175	NM_012098	CCDS6868	Q9UKU9	10473614	MGI:1347002	RGD:620004		ANGPTL2	605001
HGNC:491	ANGPTL3	angiopoietin like 3	protein-coding gene	gene with protein product	Approved	1p31.3	01p31.3		angiopoietin 5	ANGPT5	angiopoietin-like 3	Fibrinogen C domain containing|Angiopoietin like	554|905	2000-02-07		2015-11-11	2015-11-11	27329	ENSG00000132855	OTTHUMG00000009146	uc001das.3	AF152562	NM_014495	CCDS622	Q9Y5C1	10644446	MGI:1353627	RGD:1564505		ANGPTL3	604774					247151					ligandId:8716
HGNC:16039	ANGPTL4	angiopoietin like 4	protein-coding gene	gene with protein product	Approved	19p13.2	19p13.2	pp1158|PGAR|ARP4|HFARP|FIAF|NL2	fasting-induced adipose factor|hepatic angiopoietin-related protein|PPARG angiopoietin related protein|hepatic fibrinogen/angiopoietin-related protein|peroxisome proliferator-activated receptor (PPAR) gamma induced angiopoietin-related protein|angiopoietin-related protein 4		angiopoietin-like 4	Fibrinogen C domain containing|Angiopoietin like	554|905	2001-07-18		2015-11-11	2016-10-04	51129	ENSG00000167772	OTTHUMG00000182273	uc002mjq.3	AF202636	NM_139314	CCDS12200|CCDS42493	Q9BY76	10698685|10866690|23960078	MGI:1888999	RGD:735058		ANGPTL4	605910
HGNC:19705	ANGPTL5	angiopoietin like 5	protein-coding gene	gene with protein product	Approved	11q22.1	11q22.1				angiopoietin-like 5	Fibrinogen C domain containing|Angiopoietin like	554|905	2002-11-13		2015-11-11	2016-10-04	253935	ENSG00000187151	OTTHUMG00000167318	uc001pgl.3	BC049170	NM_178127	CCDS8312	Q86XS5	12624729				ANGPTL5	607666
HGNC:23140	ANGPTL6	angiopoietin like 6	protein-coding gene	gene with protein product	Approved	19p13.2	19p13.2	ARP5|AGF	angiopoietin-related protein 5		angiopoietin-like 6	Fibrinogen C domain containing|Angiopoietin like	554|905	2003-09-24		2015-11-11	2015-11-11	83854	ENSG00000130812	OTTHUMG00000180395	uc002mmy.2	AB054064	NM_031917	CCDS12224	Q8NI99	12871997	MGI:1917976	RGD:1311141		ANGPTL6	609336
HGNC:24078	ANGPTL7	angiopoietin like 7	protein-coding gene	gene with protein product	Approved	1p36.22	01p36.22	CDT6|AngX			angiopoietin-like 7	Fibrinogen C domain containing|Angiopoietin like	554|905	2005-01-07		2015-11-11	2016-10-05	10218	ENSG00000171819	OTTHUMG00000002002	uc001ase.5	Y16132	NM_021146	CCDS128	O43827	9727400|11682471	MGI:3605801	RGD:7553363		ANGPTL7											ligandId:5321
HGNC:24933	ANGPTL8	angiopoietin like 8	protein-coding gene	gene with protein product	Approved	19p13.2	19p13.2	TD26|RIFL	lipasin|betatrophin	C19orf80	chromosome 19 open reading frame 80|angiopoietin-like 8	Angiopoietin like	905	2011-08-04	2015-10-23	2015-11-11	2015-11-11	55908	ENSG00000130173		uc021upf.2		NM_018687	CCDS54220	Q6UXH0	22809513|23150577|24262987	MGI:3643534	RGD:2320121			616223
HGNC:40024	ANHX	anomalous homeobox	protein-coding gene	gene with protein product	Approved	12q24.33	12q24.33							2012-05-18			2012-05-18	647589	ENSG00000227059	OTTHUMG00000167949	uc058vpf.1		NM_001191054	CCDS53855	E9PGG2					ANHX
HGNC:17627	ANIB1	aneurysm, intracranial berry 1	phenotype	phenotype only	Approved	7q11.2	07q11.2							2005-03-14			2011-02-10	116833								11536080					105800
HGNC:31941	ANIB2	aneurysm, intracranial berry 2	phenotype	phenotype only	Approved	19q13	19q13							2005-03-14			2011-02-10	449013								14872410					608542
HGNC:31942	ANIB3	aneurysm, intracranial berry 3	phenotype	phenotype only	Approved	1p36.13-p34.3	01p36.13-p34.3							2005-03-14			2011-02-10	497657								15540160					609122
HGNC:31943	ANIB4	aneurysm, intracranial berry 4	phenotype	phenotype only	Approved	5p15.2-p14.3	05p15.2-p14.3							2006-06-19			2011-02-10	724058								16740915					610213
HGNC:492	ANK1	ankyrin 1	protein-coding gene	gene with protein product	Approved	8p11.21	08p11.21	SPH1		ANK	ankyrin 1, erythrocytic	Ankyrin repeat domain containing	403	1989-06-06		2015-11-20	2017-07-07	286	ENSG00000029534	OTTHUMG00000150281	uc003xom.4	M28880	NM_020475	CCDS6119|CCDS6121|CCDS6122|CCDS47849|CCDS55227|CCDS6120	P16157	1689849	MGI:88024	RGD:1309620		ANK1	612641					121356
HGNC:493	ANK2	ankyrin 2	protein-coding gene	gene with protein product	Approved	4q25-q26	04q25-q26			LQT4	long (electrocardiographic) QT syndrome 4|ankyrin 2, neuronal	Ankyrin repeat domain containing	403	1991-06-04		2016-08-11	2017-06-08	287	ENSG00000145362	OTTHUMG00000132912	uc062zcy.1	M37123	NM_001148	CCDS3702|CCDS43261|CCDS54796	Q01484	7485162|12571597	MGI:88025	RGD:620156	Gene Connection for the Heart|http://www.fsm.it/cardmoc/|ANK2 database at LOVD-China|http://genomed.org/LOVD/LQTs/home.php?select_db=ANK2|LRG_327|http://www.lrg-sequence.org/LRG/LRG_327	ANK2	106410					121360
HGNC:494	ANK3	ankyrin 3	protein-coding gene	gene with protein product	Approved	10q21.2	10q21.2		ankyrin-3, node of Ranvier|ankyrin-G		ankyrin 3, node of Ranvier (ankyrin G)	Ankyrin repeat domain containing	403	1994-11-22		2016-08-11	2016-10-05	288	ENSG00000151150	OTTHUMG00000018288	uc001jky.4	U13616	NM_020987	CCDS7258|CCDS7259|CCDS55711|CCDS55712	Q12955	7665168	MGI:88026	RGD:620157		ANK3	600465					358448
HGNC:26350	ANKAR	ankyrin and armadillo repeat containing	protein-coding gene	gene with protein product	Approved	2q32.2	02q32.2	FLJ25415				Ankyrin repeat domain containing|Armadillo repeat containing	403|409	2006-07-12			2016-04-25	150709	ENSG00000151687	OTTHUMG00000154398	uc002uqw.3	AJ549812	NM_144708	CCDS33351	Q7Z5J8	15110750	MGI:2442559	RGD:1561071		ANKAR	609803
HGNC:28002	ANKDD1A	ankyrin repeat and death domain containing 1A	protein-coding gene	gene with protein product	Approved	15q22.31	15q22.31	FLJ25870				Ankyrin repeat domain containing	403	2006-02-16		2006-02-16	2015-09-11	348094	ENSG00000166839	OTTHUMG00000133051	uc032chd.2		NM_182703	CCDS10197	Q495B1	12477932	MGI:2686319	RGD:1586052		ANKDD1A
HGNC:32525	ANKDD1B	ankyrin repeat and death domain containing 1B	protein-coding gene	gene with protein product	Approved	5q13.3	05q13.3					Ankyrin repeat domain containing	403	2006-02-16		2006-02-16	2016-10-18	728780	ENSG00000189045	OTTHUMG00000162490	uc031ski.2		NM_001276713	CCDS64180	A6NHY2		MGI:2444730	RGD:2325067
HGNC:15803	ANKEF1	ankyrin repeat and EF-hand domain containing 1	protein-coding gene	gene with protein product	Approved	20p12.2	20p12.2	FLJ21669|dJ839B4.6		ANKRD5	ankyrin repeat domain 5	Ankyrin repeat domain containing|EF-hand domain containing	403|863	2001-09-17	2013-01-11	2013-01-11	2014-11-19	63926	ENSG00000132623	OTTHUMG00000031860	uc002wnp.4	AK025322	NM_022096	CCDS13108	Q9NU02	17142250	MGI:2441685	RGD:1304809
HGNC:26766	ANKFN1	ankyrin repeat and fibronectin type III domain containing 1	protein-coding gene	gene with protein product	Approved	17q22	17q22	FLJ38335				Ankyrin repeat domain containing|Fibronectin type III domain containing	403|555	2005-11-15		2015-12-17	2016-10-05	162282	ENSG00000153930	OTTHUMG00000155010	uc002iun.1	AK095654	NM_153228	CCDS32686	Q8N957		MGI:2686021	RGD:1559713		ANKFN1
HGNC:20763	ANKFY1	ankyrin repeat and FYVE domain containing 1	protein-coding gene	gene with protein product	Approved	17p13.2	17p13.2	ANKHZN|KIAA1255|ZFYVE14|BTBD23|RANK-5	rabankyrin-5			Zinc fingers FYVE-type|Ankyrin repeat domain containing|BTB domain containing	81|403|861	2003-04-29			2016-10-05	51479	ENSG00000185722	OTTHUMG00000177727	uc059zsj.1	AB033081	NM_016376	CCDS42236|CCDS58502|CCDS82038	Q9P2R3	10940552|17273843	MGI:1337008	RGD:1309598		ANKFY1	607927
HGNC:15492	ANKH	ANKH inorganic pyrophosphate transport regulator	protein-coding gene	gene with protein product	Approved	5p15.2	05p15.2	HANK|ANK|CPPDD|SLC62A1		CCAL2|CMDJ	ankylosis, progressive (mouse) homolog|craniometaphyseal dysplasia, Jackson type (dominant)|ankylosis, progressive homolog (mouse)	Solute carriers	752	2001-04-05		2013-06-19	2017-11-24	56172	ENSG00000154122	OTTHUMG00000090539	uc003jfm.5	AF274753	NM_054027	CCDS3885	Q9HCJ1	10894769|12297989|11326338	MGI:3045421	RGD:619925		ANKH	605145					121363
HGNC:24714	ANKHD1	ankyrin repeat and KH domain containing 1	protein-coding gene	gene with protein product	Approved	5q31.3	05q31.3	MASK|FLJ20288|FLJ11979|FLJ10042|FLJ14127|KIAA1085|MASK1				Ankyrin repeat domain containing	403	2004-04-16			2015-03-24	54882	ENSG00000131503	OTTHUMG00000161610	uc003lfr.3	AF521882	NM_017747	CCDS4225|CCDS43371|CCDS43372|CCDS75319	Q8IWZ3	10470851|11230166|16098192	MGI:1921733	RGD:4892133		ANKHD1	610500
HGNC:33530	ANKHD1-EIF4EBP3	ANKHD1-EIF4EBP3 readthrough	other	readthrough	Approved	5q31.3	05q31.3	MASK-BP3						2007-07-31			2014-11-19	404734	ENSG00000254996	OTTHUMG00000166212	uc003lfs.3	AF521883	NM_020690	CCDS4224		16297570|14557257	MGI:1921733			ANKHD1-EIF4EBP3
HGNC:22215	ANKIB1	ankyrin repeat and IBR domain containing 1	protein-coding gene	gene with protein product	Approved	7q21.2	07q21.2	DKFZP434A0225|KIAA1386				Ankyrin repeat domain containing|RBR E3 ubiquitin ligases	403|1391	2004-03-02			2016-10-05	54467	ENSG00000001629	OTTHUMG00000155859	uc003ulw.2	AB037807	NM_019004	CCDS47639	Q9P2G1		MGI:1918047	RGD:1597088		ANKIB1
HGNC:21027	ANKK1	ankyrin repeat and kinase domain containing 1	protein-coding gene	gene with protein product	Approved	11q23.2	11q23.2	X-kinase				Ankyrin repeat domain containing	403	2003-05-13			2013-01-10	255239	ENSG00000170209	OTTHUMG00000167715	uc001pny.3	AJ541797	NM_178510	CCDS44734	Q8NFD2	15146457	MGI:3045301	RGD:1305538		ANKK1	608774										objectId:1932
HGNC:26812	ANKLE1	ankyrin repeat and LEM domain containing 1	protein-coding gene	gene with protein product	Approved	19p13.11	19p13.11	FLJ39369|LEMD6	LEM domain containing 6	ANKRD41	ankyrin repeat domain 41	Ankyrin repeat domain containing|LEM domain containing	403|1087	2005-05-29	2008-03-25	2008-03-25	2016-04-25	126549	ENSG00000160117	OTTHUMG00000150839	uc002nga.3	AK096688	NM_152363	CCDS12354	Q8NAG6		MGI:1918775	RGD:1308184		ANKLE1
HGNC:29101	ANKLE2	ankyrin repeat and LEM domain containing 2	protein-coding gene	gene with protein product	Approved	12q24.33	12q24.33	LEMD7|Lem4	LEM domain containing 7	KIAA0692	KIAA0692	Ankyrin repeat domain containing|LEM domain containing	403|1087	2006-01-17	2008-03-25	2008-03-25	2014-11-19	23141	ENSG00000176915	OTTHUMG00000168046	uc001ukx.3	AB014592	NM_015114	CCDS41869	Q86XL3	9734811	MGI:1261856	RGD:1310191		ANKLE2	616062					445103
HGNC:20987	ANKMY1	ankyrin repeat and MYND domain containing 1	protein-coding gene	gene with protein product	Approved	2q37.3	02q37.3	FLJ20499|ZMYND13				Zinc fingers MYND-type|Ankyrin repeat domain containing	87|403	2003-04-29			2014-11-18	51281	ENSG00000144504	OTTHUMG00000133355	uc002vyz.3	AB034636	NM_017844	CCDS2535|CCDS2536|CCDS63184|CCDS63185|CCDS74681|CCDS77551	Q9P2S6		MGI:3045261	RGD:1595229		ANKMY1
HGNC:25370	ANKMY2	ankyrin repeat and MYND domain containing 2	protein-coding gene	gene with protein product	Approved	7p21.1	07p21.1	DKFZP564O043|ZMYND20				Zinc fingers MYND-type|Ankyrin repeat domain containing	87|403	2004-03-05			2015-04-21	57037	ENSG00000106524	OTTHUMG00000090806	uc003sti.3	AK001740	NM_020319	CCDS5361	Q8IV38	25077969	MGI:2144755	RGD:1306017		ANKMY2
HGNC:13208	ANKRA2	ankyrin repeat family A member 2	protein-coding gene	gene with protein product	Approved	5q13.2	05q13.2				ankyrin repeat, family A (RFXANK-like), 2	Ankyrin repeat domain containing	403	2000-09-19		2016-01-06	2016-10-05	57763	ENSG00000164331	OTTHUMG00000102030	uc003kcu.3	AA442702	NM_023039	CCDS4020	Q9H9E1	10965114	MGI:1915808	RGD:1303108		ANKRA2	605787
HGNC:15819	ANKRD1	ankyrin repeat domain 1	protein-coding gene	gene with protein product	Approved	10q23.31	10q23.31	C-193|ALRP|CARP|CVARP|MCARP			ankyrin repeat domain 1 (cardiac muscle)	Ankyrin repeat domain containing	403	2003-11-10		2016-02-01	2017-03-24	27063	ENSG00000148677	OTTHUMG00000018734	uc001khe.2	X83703	NM_014391	CCDS7412	Q15327	7730328	MGI:1097717	RGD:61989	LRG_379|http://www.lrg-sequence.org/LRG/LRG_379	ANKRD1	609599					448317
HGNC:495	ANKRD2	ankyrin repeat domain 2	protein-coding gene	gene with protein product	Approved	10q24.2	10q24.2	ARPP			ankyrin repeat domain 2 (stretch responsive muscle)	Ankyrin repeat domain containing	403	1999-11-19		2016-02-01	2016-10-05	26287	ENSG00000165887	OTTHUMG00000018860	uc001knw.5	AJ304805	NM_001129981	CCDS7466|CCDS44468	Q9GZV1	10873377|15136035|15677738	MGI:1861447	RGD:1305104		ANKRD2	610734
HGNC:17280	ANKRD6	ankyrin repeat domain 6	protein-coding gene	gene with protein product	Approved	6q15	06q15	KIAA0957	diversin|diego homolog (Drosophila)			Ankyrin repeat domain containing	403	2001-12-13			2016-01-15	22881	ENSG00000135299	OTTHUMG00000015202	uc003pni.5	AB023174	NM_001242809	CCDS47460|CCDS56441|CCDS56442|CCDS56443	Q9Y2G4	25218921	MGI:2154278	RGD:1583731		ANKRD6	610583
HGNC:18588	ANKRD7	ankyrin repeat domain 7	protein-coding gene	gene with protein product	Approved	7q31.31	07q31.31	TSA806	testis-specific ankyrin motif containing protein			Ankyrin repeat domain containing	403	2002-07-22			2016-10-05	56311	ENSG00000106013	OTTHUMG00000156960	uc064hlc.2	D78334	NM_001077708	CCDS43638	Q92527	8812458	MGI:1922446	RGD:1564660		ANKRD7	610731
HGNC:20096	ANKRD9	ankyrin repeat domain 9	protein-coding gene	gene with protein product	Approved	14q32.31	14q32.31					Ankyrin repeat domain containing	403	2002-12-18			2015-10-15	122416	ENSG00000156381	OTTHUMG00000171777	uc001ylz.2	BC015422	NM_152326	CCDS9973	Q96BM1		MGI:1921501	RGD:1307662		ANKRD9
HGNC:20265	ANKRD10	ankyrin repeat domain 10	protein-coding gene	gene with protein product	Approved	13q34	13q34	FLJ20093				Ankyrin repeat domain containing	403	2003-01-16			2016-10-05	55608	ENSG00000088448	OTTHUMG00000017349	uc001vrn.5	AK000100	NM_001286721	CCDS9520|CCDS66580	Q9NXR5		MGI:1921840	RGD:1310501		ANKRD10
HGNC:39891	ANKRD10-IT1	ANKRD10 intronic transcript 1	non-coding RNA	RNA, long non-coding	Approved	13q34	13q34				ANKRD10 intronic transcript 1 (non-protein coding)			2011-04-08		2015-02-25	2015-02-25	100505494	ENSG00000229152	OTTHUMG00000046190	uc058yhs.1																											URS0000764FAC
HGNC:21316	ANKRD11	ankyrin repeat domain 11	protein-coding gene	gene with protein product	Approved	16q24.3	16q24.3	LZ16|T13				Ankyrin repeat domain containing	403	2004-01-15			2015-08-24	29123	ENSG00000167522	OTTHUMG00000175548	uc002fmx.3	AY373756	NM_013275	CCDS32513	Q6UB99	11483580	MGI:1924337	RGD:1306679		ANKRD11	611192					273977
HGNC:29135	ANKRD12	ankyrin repeat domain 12	protein-coding gene	gene with protein product	Approved	18p11.22	18p11.22	KIAA0874|FLJ20053|GAC-1				Ankyrin repeat domain containing	403	2004-02-05			2015-08-24	23253	ENSG00000101745	OTTHUMG00000131595	uc002knv.4	AY373757	NM_015208	CCDS11843|CCDS42411	Q6UB98	10048485	MGI:1914357	RGD:1310118		ANKRD12	610616
HGNC:21268	ANKRD13A	ankyrin repeat domain 13A	protein-coding gene	gene with protein product	Approved	12q24.11	12q24.11	NY-REN-25		ANKRD13	ankyrin repeat domain 13	Ankyrin repeat domain containing	403	2003-06-05	2006-06-30	2006-06-30	2016-10-04	88455	ENSG00000076513	OTTHUMG00000169314	uc001tpx.4	AF064604	NM_033121	CCDS9140	Q8IZ07	10508479	MGI:1915670	RGD:1308577		ANKRD13A	615123
HGNC:26363	ANKRD13B	ankyrin repeat domain 13B	protein-coding gene	gene with protein product	Approved	17q11.2	17q11.2	FLJ25555				Ankyrin repeat domain containing	403	2005-07-18			2015-08-26	124930	ENSG00000198720	OTTHUMG00000132731	uc002hei.4	AK092673	NM_152345	CCDS11251	Q86YJ7		MGI:2144501	RGD:1564005		ANKRD13B	615124
HGNC:25374	ANKRD13C	ankyrin repeat domain 13C	protein-coding gene	gene with protein product	Approved	1p31.1	01p31.1	DKFZP566D1346|dJ677H15.3				Ankyrin repeat domain containing	403	2005-07-18			2015-08-24	81573	ENSG00000118454	OTTHUMG00000009343	uc001dex.5		NM_030816	CCDS648	Q8N6S4	11230166	MGI:2139746	RGD:1595074		ANKRD13C	615125
HGNC:27880	ANKRD13D	ankyrin repeat domain 13D	protein-coding gene	gene with protein product	Approved	11q13.2	11q13.2				ankyrin repeat domain 13 family, member D	Ankyrin repeat domain containing	403	2005-07-18	2005-08-09	2016-06-02	2016-06-02	338692	ENSG00000172932	OTTHUMG00000162929	uc001okd.3	AK027313	NM_207354	CCDS31616	Q6ZTN6		MGI:1915673	RGD:1309156		ANKRD13D	615126
HGNC:23471	ANKRD16	ankyrin repeat domain 16	protein-coding gene	gene with protein product	Approved	10p15.1	10p15.1	DKFZP434N1511				Ankyrin repeat domain containing	403	2003-11-19			2016-10-17	54522	ENSG00000134461	OTTHUMG00000017610	uc010qat.3	AL137614	NM_019046	CCDS31136|CCDS31137	Q6P6B7		MGI:2444796	RGD:1311405		ANKRD16
HGNC:23575	ANKRD17	ankyrin repeat domain 17	protein-coding gene	gene with protein product	Approved	4q13.3	04q13.3	GTAR|KIAA0697|FLJ22206|NY-BR-16|MASK2				Ankyrin repeat domain containing	403	2003-11-25			2016-10-05	26057	ENSG00000132466	OTTHUMG00000160826	uc003hgp.4	AB014597	NM_032217	CCDS34003|CCDS34004|CCDS68721	O75179	11165478	MGI:1932101	RGD:1562348		ANKRD17	615929
HGNC:23643	ANKRD18A	ankyrin repeat domain 18A	protein-coding gene	gene with protein product	Approved	9p13.1	09p13.1	KIAA2015|FLJ35740				Ankyrin repeat domain containing	403	2003-11-28			2014-11-18	253650	ENSG00000180071	OTTHUMG00000186349	uc004abg.5	AB095935	NM_147195	CCDS55311	Q8IVF6					ANKRD18A						469944
HGNC:23644	ANKRD18B	ankyrin repeat domain 18B	protein-coding gene	gene with protein product	Approved	9p13.3	09p13.3	bA255A11.3				Ankyrin repeat domain containing	403	2004-06-02			2016-10-18	441459	ENSG00000230453	OTTHUMG00000019776	uc064spz.1		NM_001244752		A2A2Z9					ANKRD18B
HGNC:43601	ANKRD18CP	ankyrin repeat domain 18C, pseudogene	pseudogene	pseudogene	Approved	9q22.33	09q22.33							2011-11-23			2016-08-22	101926917	ENSG00000159712	OTTHUMG00000020318			NR_136286														PGOHUM00000304004
HGNC:28016	ANKRD18DP	ankyrin repeat domain 18D, pseudogene	pseudogene	pseudogene	Approved	3q29	03q29							2011-11-23			2014-11-19	348840	ENSG00000226435	OTTHUMG00000150228		BC042518	NR_003291														PGOHUM00000237916
HGNC:43609	ANKRD18EP	ankyrin repeat domain 18E, pseudogene	pseudogene	pseudogene	Approved	6p21.2	06p21.2							2011-11-23			2011-11-23	100131031	ENSG00000217165	OTTHUMG00000014640			NG_028818														PGOHUM00000243614
HGNC:22567	ANKRD19P	ankyrin repeat domain 19, pseudogene	pseudogene	pseudogene	Approved	9q22.31	09q22.31	FLJ36178		ANKRD19	ankyrin repeat domain 19|ankyrin repeat domain 19 pseudogene			2003-11-28	2011-04-27	2011-04-27	2016-10-05	138649	ENSG00000187984	OTTHUMG00000020237		BC038951	NR_026868		Q9H560
HGNC:23665	ANKRD20A1	ankyrin repeat domain 20 family member A1	protein-coding gene	gene with protein product	Approved	9q21.11	09q21.11	DKFZp434A171		ANKRD20A	ankyrin repeat domain 20A|ankyrin repeat domain 20 family, member A1	Ankyrin repeat domain containing	403	2004-05-27	2005-08-23	2015-11-18	2015-11-18	84210	ENSG00000260691	OTTHUMG00000188594	uc004aeu.4	AL136793	NM_032250	CCDS6620	Q5TYW2					ANKRD20A1
HGNC:31979	ANKRD20A2	ankyrin repeat domain 20 family member A2	protein-coding gene	gene with protein product	Approved	9p11.2	09p11.2				ankyrin repeat domain 20 family, member A2	Ankyrin repeat domain containing	403	2005-08-23		2015-11-18	2016-10-05	441430	ENSG00000183148	OTTHUMG00000058641	uc004acd.4		NM_001012421	CCDS35028	Q5SQ80					ANKRD20A2
HGNC:31981	ANKRD20A3	ankyrin repeat domain 20 family member A3	protein-coding gene	gene with protein product	Approved	9q21.11	09q21.11				ankyrin repeat domain 20 family, member A3	Ankyrin repeat domain containing	403	2005-08-23		2015-11-18	2015-11-18	441425	ENSG00000276203	OTTHUMG00000188432	uc033cut.1		NM_001012419	CCDS35029	Q5VUR7					ANKRD20A3
HGNC:31982	ANKRD20A4	ankyrin repeat domain 20 family member A4	protein-coding gene	gene with protein product	Approved	9q13	09q13	OTTHUMG00000066855			ankyrin repeat domain 20 family, member A4	Ankyrin repeat domain containing	403	2006-06-30		2015-11-18	2016-10-05	728747	ENSG00000172014	OTTHUMG00000066855	uc004afn.4		NM_001098805	CCDS43828	Q4UJ75					ANKRD20A4
HGNC:33833	ANKRD20A5P	ankyrin repeat domain 20 family member A5, pseudogene	pseudogene	pseudogene	Approved	18p11.21	18p11.21	MGC26718		ANKRD20A5	ankyrin repeat domain 20 family, member A5|ankyrin repeat domain 20 family, member A5, pseudogene			2009-02-27	2011-06-01	2015-11-18	2017-05-11	440482	ENSG00000186481	OTTHUMG00000191817		BC022023	NR_040113		A0PJZ0					ANKRD20A5P							PGOHUM00000294737
HGNC:37714	ANKRD20A6P	ankyrin repeat domain 20 family member A6, pseudogene	pseudogene	pseudogene	Approved	Yq11.21	Yq11.21				ankyrin repeat domain 20 family, member A6, pseudogene			2010-02-04		2015-11-18	2016-10-04	728157	ENSG00000274502	OTTHUMG00000188066			XM_001126719														PGOHUM00000305639
HGNC:31980	ANKRD20A7P	ankyrin repeat domain 20 family member A7, pseudogene	pseudogene	pseudogene	Approved	9p11.1	09p11.1				ankyrin repeat domain 20 family, member A7, pseudogene			2010-09-30		2015-11-18	2016-10-05	653436	ENSG00000236816	OTTHUMG00000066784			NG_012726														PGOHUM00000236098
HGNC:23666	ANKRD20A8P	ankyrin repeat domain 20 family member A8, pseudogene	other	unknown	Approved	2q11.1	02q11.1			ANKRD20B	ankyrin repeat domain 20B|ankyrin repeat domain 20 family, member A8, pseudogene			2004-07-09	2010-12-15	2015-11-18	2017-11-28	729171	ENSG00000229089	OTTHUMG00000155138			NR_003366		Q5CZ79												PGOHUM00000240189
HGNC:42023	ANKRD20A9P	ankyrin repeat domain 20 family member A9, pseudogene	pseudogene	pseudogene	Approved	13q11	13q11				ankyrin repeat domain 20 family, member A9, pseudogene			2011-06-01		2015-11-18	2015-11-18	284232	ENSG00000206192	OTTHUMG00000016458			NG_011431														PGOHUM00000248293
HGNC:39707	ANKRD20A10P	ankyrin repeat domain 20 family member A10, pseudogene	pseudogene	pseudogene	Approved	13q12.12	13q12.12			ANKRD20A4P1	ankyrin repeat domain 20 family, member A4 pseudogene 1|ankyrin repeat domain 20 family, member A10, pseudogene			2011-03-23	2011-06-01	2015-11-18	2015-11-18	100421422	ENSG00000226695	OTTHUMG00000016591			NG_024841														PGOHUM00000248335
HGNC:42024	ANKRD20A11P	ankyrin repeat domain 20 family member A11, pseudogene	pseudogene	pseudogene	Approved	21q11.2	21q11.2			C21orf81	chromosome 21 open reading frame 81|ankyrin repeat domain 20 family, member A11, pseudogene			2011-06-01		2015-11-18	2015-11-18	391267	ENSG00000215559	OTTHUMG00000074237			NR_027270														PGOHUM00000239030
HGNC:43603	ANKRD20A12P	ankyrin repeat domain 20 family member A12, pseudogene	pseudogene	pseudogene	Approved	4	04				ankyrin repeat domain 20 family, member A12, pseudogene			2011-11-23		2015-11-18	2016-11-11	100874392					NR_046228		Q8NF67												PGOHUM00000244178
HGNC:43604	ANKRD20A13P	ankyrin repeat domain 20 family member A13, pseudogene	pseudogene	pseudogene	Approved	1q21.1	01q21.1				ankyrin repeat domain 20 family, member A13, pseudogene			2011-11-23		2015-11-18	2015-11-18	100132733					NG_029281														PGOHUM00000244187
HGNC:43605	ANKRD20A14P	ankyrin repeat domain 20 family member A14, pseudogene	pseudogene	pseudogene	Approved	unplaced	unplaced				ankyrin repeat domain 20 family, member A14, pseudogene			2011-11-23		2015-11-18	2016-11-11	100533719					NG_028834														PGOHUM00000244891
HGNC:43606	ANKRD20A15P	ankyrin repeat domain 20 family member A15, pseudogene	pseudogene	pseudogene	Approved	1q21.1	01q21.1				ankyrin repeat domain 20 family, member A15, pseudogene			2011-11-23		2015-11-18	2015-11-18	100533720					NG_028835														PGOHUM00000244902
HGNC:43607	ANKRD20A16P	ankyrin repeat domain 20 family member A16, pseudogene	pseudogene	pseudogene	Approved	21p11.2	21p11.2				ankyrin repeat domain 20 family, member A16, pseudogene			2011-11-23		2015-11-18	2015-11-18	100421427					NG_025049														PGOHUM00000239106
HGNC:43608	ANKRD20A17P	ankyrin repeat domain 20 family member A17, pseudogene	pseudogene	pseudogene	Approved	4p11	04p11				ankyrin repeat domain 20 family, member A17, pseudogene			2011-11-23		2015-11-18	2015-11-18	100421363	ENSG00000251056	OTTHUMG00000160600			NG_025102														PGOHUM00000245523
HGNC:23756	ANKRD20A18P	ankyrin repeat domain 20 family member A18, pseudogene	pseudogene	pseudogene	Approved	21q11.2	21q11.2			C21orf126	chromosome 21 open reading frame 126|ankyrin repeat domain 20 family, member A18, pseudogene			2003-12-08	2011-11-23	2015-11-18	2015-11-18	391269	ENSG00000249493	OTTHUMG00000074259			NG_009314														PGOHUM00000239143
HGNC:42737	ANKRD20A19P	ankyrin repeat domain 20 family member A19, pseudogene	pseudogene	pseudogene	Approved	13q12.12	13q12.12				ankyrin repeat domain 20 family, member A19, pseudogene			2011-11-23		2015-11-18	2015-11-18	400110	ENSG00000196593	OTTHUMG00000016572			NR_073430														PGOHUM00000248331
HGNC:32319	ANKRD20A20P	ankyrin repeat domain 20 family member A20, pseudogene	pseudogene	pseudogene	Approved	9q21.11	09q21.11			CCDC29	coiled-coil domain containing 29|ankyrin repeat domain 20 family, member A20, pseudogene			2006-06-30	2012-07-12	2015-11-18	2015-11-18	728788					NG_016332
HGNC:52329	ANKRD20A21P	ankyrin repeat domain 20 family member A21, pseudogene	pseudogene	pseudogene	Approved	20q11.21	20q11.21							2016-07-22			2016-07-22	102723552	ENSG00000277112	OTTHUMG00000189351			XR_001754573														PGOHUM00000305985
HGNC:28321	ANKRD22	ankyrin repeat domain 22	protein-coding gene	gene with protein product	Approved	10q23.31	10q23.31	MGC22805				Ankyrin repeat domain containing	403	2004-05-27			2017-07-14	118932	ENSG00000152766	OTTHUMG00000018699	uc001kfj.5	BC021671	NM_144590	CCDS7390	Q5VYY1	28667340	MGI:1277101	RGD:1307862		ANKRD22
HGNC:24470	ANKRD23	ankyrin repeat domain 23	protein-coding gene	gene with protein product	Approved	2q11.2	02q11.2	DARP|FLJ32449|MARP3	diabetes related ankyrin repeat protein			Ankyrin repeat domain containing	403	2004-01-12			2014-11-19	200539	ENSG00000163126	OTTHUMG00000130534	uc002sxa.4		NM_144994	CCDS2027	Q86SG2	12456686	MGI:1925571	RGD:1310398		ANKRD23	610736
HGNC:29424	ANKRD24	ankyrin repeat domain 24	protein-coding gene	gene with protein product	Approved	19p13.3	19p13.3	KIAA1981				Ankyrin repeat domain containing	403	2004-02-02			2016-10-18	170961	ENSG00000089847	OTTHUMG00000181865	uc010dtt.1	AB075861	NM_133475	CCDS45925	Q8TF21	11853319	MGI:1890394	RGD:1311385		ANKRD24
HGNC:29186	ANKRD26	ankyrin repeat domain 26	protein-coding gene	gene with protein product	Approved	10p12.1	10p12.1	KIAA1074		THC2	thrombocytopenia 2 (autosomal dominant)	Ankyrin repeat domain containing	403	2004-02-04			2017-03-24	22852	ENSG00000107890	OTTHUMG00000017851	uc009xku.2	AB028997	NM_001256053	CCDS41499	Q9UPS8	10470851|21211618	MGI:1917887	RGD:1310736	LRG_605|http://www.lrg-sequence.org/LRG/LRG_605	ANKRD26	610855					260545
HGNC:32955	ANKRD26P1	ankyrin repeat domain 26 pseudogene 1	pseudogene	pseudogene	Approved	16q11.2	16q11.2	FLJ43980						2009-06-12		2009-06-12	2014-11-19	124149	ENSG00000261239	OTTHUMG00000175593		BC070117	NR_026556		Q6NSI1												PGOHUM00000262118
HGNC:39687	ANKRD26P2	ankyrin repeat domain 26 pseudogene 2	pseudogene	pseudogene	Approved	13q13.3	13q13.3							2011-03-23			2011-03-23	646929	ENSG00000235550	OTTHUMG00000016762			NG_006568														PGOHUM00000248371
HGNC:39689	ANKRD26P3	ankyrin repeat domain 26 pseudogene 3	pseudogene	pseudogene	Approved	13q12.11	13q12.11			LINC00414	long intergenic non-protein coding RNA 414			2011-03-23			2014-11-19	100101938	ENSG00000237636	OTTHUMG00000016484			NR_027248														PGOHUM00000248306
HGNC:39690	ANKRD26P4	ankyrin repeat domain 26 pseudogene 4	pseudogene	pseudogene	Approved	13q12.3	13q12.3							2011-03-23			2014-11-19	100873882	ENSG00000229427	OTTHUMG00000016689			NG_011732														PGOHUM00000248560
HGNC:25310	ANKRD27	ankyrin repeat domain 27	protein-coding gene	gene with protein product	Approved	19q13.11	19q13.11	FLJ00040|DKFZp434L0718|VARP	Vps9 domain and ankyrin-repeat-containing protein		ankyrin repeat domain 27 (VPS9 domain)	Ankyrin repeat domain containing|VPS9 domain containing	403|928	2004-02-11		2015-11-17	2016-10-05	84079	ENSG00000105186	OTTHUMG00000180225	uc002ntn.2	AK054561	NM_032139	CCDS32986	Q96NW4	16525121	MGI:2444103	RGD:1307106		ANKRD27
HGNC:29024	ANKRD28	ankyrin repeat domain 28	protein-coding gene	gene with protein product	Approved	3p25.1	03p25.1	KIAA0379|PITK|PP6-ARS-A|PPP1R65	phosphatase interactor targeting K protein|protein phosphatase 6 ankyrin repeat subunit A|protein phosphatase 1, regulatory subunit 65			Ankyrin repeat domain containing|Protein phosphatase 1 regulatory subunits|Protein phosphatase 6 regulatory subunits	403|694|699	2004-02-26			2015-09-11	23243	ENSG00000206560	OTTHUMG00000155379	uc003caj.3	AY367056	NM_015199	CCDS46769|CCDS74908	O15084	9205841|19458477	MGI:2145661	RGD:1559931		ANKRD28	611122
HGNC:27110	ANKRD29	ankyrin repeat domain 29	protein-coding gene	gene with protein product	Approved	18q11.2	18q11.2	FLJ25053				Ankyrin repeat domain containing	403	2004-04-30			2015-08-24	147463	ENSG00000154065	OTTHUMG00000131875	uc002kun.4	AK057782	NM_173505	CCDS11879|CCDS77164	Q8N6D5		MGI:2687055	RGD:1587260		ANKRD29
[truncated: 41,404 more rows]
