# Supplementary material for: Embracing the Dark Side: Computational Approaches to Unveil the Functionality of Genes Lacking Biological Annotation in Drug-Induced Liver Injury
Source: Front Genet. 2018 Nov 20;9:527. doi: 10.3389/fgene.2018.00527 (PMC6255978; doi:10.3389/fgene.2018.00527)
Supplement: Supplementary file 4 [file Data_Sheet_3.ZIP › definition_of_dark_genes/process_resources_for_darkgene_definition.R]

rm(list =ls())
library(reshape)
library(tidyr)
library(ontologyIndex)

## process GO file to entrez identifiers
# download and extract http://geneontology.org/gene-associations/goa_human.gaf.gz
# download http://purl.obolibrary.org/obo/go.obo
# download and extract http://www.pathwaycommons.org/archives/PC2/v10/PathwayCommons10.All.hgnc.txt.gz 
# download and extract ftp://ftp.ncbi.nih.gov/gene/DATA/GENE_INFO/Mammalia/Homo_sapiens.gene_info.gz
# download hgnc file ftp://ftp.ebi.ac.uk/pub/databases/genenames/new/tsv/hgnc_complete_set.txt

hgnc <-  read.csv("hgnc_complete_set.txt", sep = "\t", header = T, stringsAsFactors= F, skip=0)
hgnc <- subset(hgnc, uniprot_ids != "" & entrez_id != "")[c("uniprot_ids", "entrez_id")]
hgnc <- separate_rows(hgnc, uniprot_ids, sep = "\\|")
ontologyIndex <- get_OBO("go.obo")
nn <- ontologyIndex$name
nn<- as.data.frame(nn)
nn$GOID <- rownames(nn)

goannot <- read.csv("goa_human.gaf", sep = "\t", header = F, stringsAsFactors= F, skip=34)
goannot <- unique(subset(goannot, grepl("NOT", V4)== F )[c("V2", "V3", "V5", "V6", "V7", "V9", "V10")])
goannot <- merge(goannot , universe[1:2], by.x="V3", by.y = "Symbol", all.x = T )
goannot <- merge(goannot , hgnc, by.x="V2", by.y = "uniprot_ids", all.x = T )
goannot <- subset(goannot, !is.na(GeneID) | !is.na(entrez_id))
goannot$entrez <- goannot$geneid
goannot$entrez <- ifelse(is.na(goannot$entrez) & !is.na(goannot$GeneID), goannot$GeneID , as.character(goannot$entrez))
goannot <-  subset(goannot,  entrez %in% universe$GeneID)

goannot<- merge(goannot, nn, by.x = "V5", by.y = "GOID")
goannot <- unique(goannot[c("entrez", "V10", "V3", "V5", "V7", "V9", "nn")])
colnames(goannot)[which(colnames(goannot) == "nn")] <- "term"
write.table(x = goannot,file = "go_annotations_geneid.tsv",quote = F,sep = "\t",row.names = F,col.names = T)

# process omnipath to entrez identifiers
omnipath <- read.csv("omnipathdb.org.txt", sep = "\t", header = T, stringsAsFactors= F, skip=0)
omnipath <- merge(omnipath, hgnc, by.x = "source", by.y = "uniprot_ids", all.x = T)
colnames(omnipath)[which(colnames(omnipath) == "entrez_id")] <- "GeneID1"
omnipath <- merge(omnipath, hgnc, by.x = "target", by.y = "uniprot_ids", all.x = T)
colnames(omnipath)[which(colnames(omnipath) == "entrez_id")] <- "GeneID2"
omnipath <- subset(omnipath, !is.na(GeneID2) & !is.na(GeneID1))
omnipath <- unique(omnipath[c("GeneID1", "GeneID2", "is_directed", "is_stimulation", "is_inhibition", "sources", "references" )])
net <- subset(omnipath, GeneID1 != GeneID2)[c("GeneID1", "GeneID2")]
graph.full = graph.data.frame(net, directed=F)
graph <- igraph::simplify(graph.full)
labs <- labels(graph[1])
degree <- cbind(as.data.frame(igraph::degree(graph,  v = labs)), as.data.frame(labs))
colnames(degree) <- c("degree", "geneid")
write.table(x = omnipath,file = "omnipath_geneid.tsv",quote = F,sep = "\t",row.names = F,col.names = T)
write.table(x = degree,file = "omnipath_degree.tsv",quote = F,sep = "\t",row.names = F,col.names = T)
 
 ## process pathway commons
interactions <-  read.csv("PathwayCommons10.All.hgnc.txt", sep = "\t", header = T, stringsAsFactors= F, skip=0)
interactions <-  subset(interactions, PATHWAY_NAMES != "")
interactions <- subset(interactions,grepl("CHEBI" , interactions$PARTICIPANT_A)== F &  
                          grepl("CHEBI" , interactions$PARTICIPANT_B)== F)
interactions_mapped <- merge(interactions, universe[1:2], by.x = "PARTICIPANT_A", by.y = "Symbol")
colnames(interactions_mapped)[which(colnames(interactions_mapped) == "GeneID")] <- "GA"
interactions_mapped <- merge(interactions_mapped, universe[1:2], by.x = "PARTICIPANT_B", by.y = "Symbol")
colnames(interactions_mapped)[which(colnames(interactions_mapped) == "GeneID")] <- "GB"
write.table(unique(interactions_mapped[c("GA", "GB")]), "pc_processed.tsv", sep = "\t", row.names = F , quote = F)
 
