# Supplementary material for: Embracing the Dark Side: Computational Approaches to Unveil the Functionality of Genes Lacking Biological Annotation in Drug-Induced Liver Injury
Source: Front Genet. 2018 Nov 20;9:527. doi: 10.3389/fgene.2018.00527 (PMC6255978; doi:10.3389/fgene.2018.00527)
Supplement: Supplementary file 4 [file Data_Sheet_3.ZIP › definition_of_dark_genes/omnipathdb.org.txt]

source	target	is_directed	is_stimulation	is_inhibition	sources	references	dip_url
Q13616	Q9UNN5	1	0	0	ACSN;BioGRID	18775313;22730322
P35222	Q13616	1	0	0	InnateDB;Laudanna_effects;ACSN;CancerCellMap;Laudanna_sigflow;Wang	10023660;10228155;10713156
Q13616	P35222	1	0	1	Signor;InnateDB;CancerCellMap;Laudanna_sigflow	10023660;10023660;10228155;10713156
O14818	Q13616	1	1	0	Laudanna_effects;BioGRID;Laudanna_sigflow;Wang	21145461;16759355
Q13616	P46527	1	1	1	Signor;Laudanna_effects;ACSN;BioGRID;Laudanna_sigflow;Wang	12835716;10559916;22959436
P25054	Q13616	1	0	0	ACSN;SignaLink3	21145461
Q13616	P25054	1	0	0	Laudanna_sigflow
Q13616	Q15843	1	0	0	Laudanna_effects;BioGRID;Laudanna_sigflow;InnateDB;ACSN;DIP;HPRD;IntAct	16503656;18782863;21145461;22474075;12737805;18723677;18264111;21765416;21145461;10713156;17318178;19713960;17914462;10713156;10772955;16620772	http://dip.doe-mbi.ucla.edu/dip/DIPview.cgi?IK=75078
Q15843	Q13616	1	0	0	Laudanna_effects;BioGRID;Laudanna_sigflow;Wang;InnateDB;DIP;HPRD;IntAct	16503656;18782863;21145461;22474075;12737805;18723677;18264111;21765416;21145461;10713156;17318178;19713960;17914462;10713156;10772955;16620772	http://dip.doe-mbi.ucla.edu/dip/DIPview.cgi?IK=75078
Q13616	Q01094	1	1	0	Laudanna_effects;BioGRID;HPRD;Laudanna_sigflow;Wang	10559858;10559858
Q13616	P15923	1	0	0	CancerCellMap;Laudanna_sigflow	14592976
Q13616	Q969H0	1	0	0	ACSN;BioGRID;CancerCellMap;HPRD;IntAct	25720964;21205095;21145461;11735228;22405651;25515538;11565034;23453757;23108047;22388891;23322298;22524983;25670854;14603323;11585921;25143387;11585921;14603323;14603323
Q86VP6	Q13616	1	0	1	InnateDB;ACSN;BioGRID;DIP;HPRD;IntAct;SPIKE	16036220;21169563;22013077;23019411;22474075;21249194;15208391;22405651;18173839;15208392;17438373;17079684;21145461;16036220;21778237;17158585;12504025;18550827;12706828;12684064;12504026;12609982;16861300;16045473;22767593;23453757;18826954;17439941;25435324;16861300;21145461;12609982;12684064;12504026;17290223;12609982;12504026;12609982	http://dip.doe-mbi.ucla.edu/dip/DIPview.cgi?IK=75158
Q5XUX0	Q13616	1	0	0	InnateDB;Laudanna_effects;BioGRID;Laudanna_sigflow;Wang	26124108;21145461;16357137;23319600;26496610;23469015;16357137
Q13616	Q7L5N1	1	0	0	InnateDB;ACSN;BioGRID;HPRD	19615732;22956996;21145461;19295130;22474075;21145461;11337588
P15153	Q13616	0	0	0	HPRD	11445862
Q13616	Q6R327	1	0	0	ACSN;BioGRID	20832730
P84022	Q13616	1	0	0	Laudanna_effects;HPRD;Laudanna_sigflow;Wang	11359933
Q13616	P84022	1	0	1	Laudanna_effects;HPRD;Laudanna_sigflow;Wang	11359933
P62877	Q13616	1	1	0	Laudanna_effects;BioGRID;CancerCellMap;Laudanna_sigflow;Wang;InnateDB;ACSN;DIP;HPRD;IntAct;SignaLink3	19933270;10230407;16759355;11961546;10535940;20832730;12706828;10713156;11956208;10230406;11861641;10648623;12609982;11245432;12904573;21169563;15448697;19245792;18805092;11961546;21765416;10230407;12840033;22474075;11861641;26725323;10648623;11027288;22405651;15361859;15860010;10713156;15659098;17158585;12167173;23770852;12504025;26344197;12417738;11384984;12215511;19250909;12481031;16123592;127…	http://dip.doe-mbi.ucla.edu/dip/DIPview.cgi?IK=18672
Q13616	P62877	1	0	0	Laudanna_effects;BioGRID;CancerCellMap;Laudanna_sigflow;Wang;InnateDB;DIP;HPRD;IntAct	11245432;12904573;21169563;15448697;19245792;18805092;11961546;21765416;10230407;12840033;22474075;11861641;26725323;10648623;11027288;22405651;15361859;15860010;10713156;15659098;17158585;12167173;23770852;12504025;26344197;12417738;11384984;12215511;19250909;12481031;16123592;12706828;20638939;16275325;12381738;12684064;11483504;22822056;16880526;12609982;19933270;24949976;11337588;17452440;167…	http://dip.doe-mbi.ucla.edu/dip/DIPview.cgi?IK=18672
Q15653	Q13616	1	0	0	Laudanna_effects;CancerCellMap;HPRD;Laudanna_sigflow;Wang	14743216;14743216
Q13616	Q92905	1	0	0	InnateDB;ACSN;BioGRID	19615732;11337588;22956996;21145461;16036220;22013077;26265931;25144743;19141280;22959436;22474075;22767593;21249194;21903097;24421388;21145461;16036220
Q13616	P30304	1	0	0	InnateDB;ACSN;BioGRID	12234927;14681206;14752276;14603323;12234927
P61081	Q13616	1	1	0	IntAct;BioGRID;SPIKE	10713156;21247897;19245792;21765416;21946088;18826954;17914462
Q13616	P61081	1	0	0	Laudanna_effects;BioGRID;IntAct;Laudanna_sigflow;Wang	21247897;19245792;21765416;21946088;18826954;17914462
Q13309	Q13616	1	0	0	InnateDB;Laudanna_effects;BioGRID;HPRD;IntAct;Laudanna_sigflow;Wang	16880511;9430629;24085301;11961546;23868976;15456869;22013077;9636170;12840033;22524983;21249194;10790373;18173839;23951410;17438373;21145461;19270694;22464731;24390425;11735228;22310285;17704768;23770852;12417738;10559916;16774918;9736735;18239684;9663463;10559858;12609982;19398581;20160477;17439941;10230406;21119685;25143387;21145461;9736735;12417738;12609982;12504026;9430629
Q13616	Q13309	1	0	0	InnateDB;ACSN;BioGRID;HPRD;IntAct;Laudanna_sigflow	16880511;9430629;24085301;11961546;23868976;15456869;22013077;9636170;12840033;22524983;21249194;10790373;18173839;23951410;17438373;21145461;19270694;22464731;24390425;11735228;22310285;17704768;23770852;12417738;10559916;16774918;9736735;18239684;9663463;10559858;12609982;19398581;20160477;17439941;10230406;21119685;25143387;21145461;9736735;12417738;12609982;12504026;9430629
P25963	Q13616	1	0	0	Laudanna_effects;BioGRID;CancerCellMap;Laudanna_sigflow;Wang;InnateDB;HPRD;IntAct;SignaLink3	10713156;10066435;10713156;11483504;11027288;22590978;10066435;14743216;10713156;10066435;9990852;17914462;14743216
Q13616	P25963	1	0	1	Laudanna_effects;BioGRID;CancerCellMap;Laudanna_sigflow;Wang;InnateDB;ACSN;HPRD;IntAct	10066435;10713156;11483504;11027288;22590978;10066435;14743216;10713156;10066435;9990852;17914462;14743216
Q14164	Q13616	1	0	0	PhosphoPoint
P24941	Q13616	1	0	0	InnateDB;BioGRID;Laudanna_sigflow	21145461;9636170;26186194;9736735
Q13616	P24941	1	0	1	InnateDB;BioGRID;Laudanna_sigflow;Wang	21145461;9636170;26186194;9736735
O95997	Q13616	0	0	0	BioGRID	20198633
Q13616	Q9Y297	1	0	0	Laudanna_effects;BioGRID;CancerCellMap;Laudanna_sigflow;Wang;InnateDB;ACSN;HPRD;IntAct	19615732;9990852;22851693;21249194;18056411;10531035;21145461;11735228;10066435;10097128;17215248;10713156;10644755;25900982;15966899;19150432;25249620;25332235;10023660;11483504;25515538;17318178;12609982;11850407;14603323;19966869;25143387;11359933;21145461;10066435;11850407;10713156;10023660;15917222;12609982;17318178;14603323;10644755;14603323
Q9Y297	Q13616	1	0	0	Laudanna_effects;BioGRID;CancerCellMap;Laudanna_sigflow;Wang;InnateDB;HPRD;IntAct	19615732;9990852;22851693;21249194;18056411;10531035;21145461;11735228;10066435;10097128;17215248;10713156;10644755;25900982;15966899;19150432;25249620;25332235;10023660;11483504;25515538;17318178;12609982;11850407;14603323;19966869;25143387;11359933;21145461;10066435;11850407;10713156;10023660;15917222;12609982;17318178;14603323;10644755;14603323
Q13616	P38936	1	0	1	InnateDB;Laudanna_effects;Laudanna_sigflow;Wang	9736735
P61024	Q13616	1	0	0	BioGRID;Laudanna_sigflow	19786724;21145461
Q13616	P61024	1	0	0	ACSN;BioGRID;Laudanna_sigflow	19786724;21145461
O14757	Q13616	1	0	0	IntAct;BioGRID;PhosphoPoint;HPRD	23109433;16137618;19808933;17290223;16137618;17290223
Q00987	Q13616	0	0	0	IntAct;BioGRID	20708156;24804778
P24385	Q13616	1	0	0	InnateDB;SignaLink3;BioGRID	9736735;17205132;9736735;17081987;18650423;9736735
Q13616	P24385	1	0	0	InnateDB;ACSN;BioGRID	17205132;9736735;17081987;18650423;9736735
P50750	Q13616	1	0	0	BioGRID;PhosphoPoint;HPRD	11689688;12861003;11689688;12861003
Q13616	P61201	1	0	0	InnateDB;ACSN;BioGRID	21145461;16045761;11967155;16036220;16036220
P63208	Q13616	1	1	0	Laudanna_effects;BioGRID;CancerCellMap;Laudanna_sigflow;Wang;Signor;InnateDB;HPRD;IntAct	10023660;12904573;9990852;9430629;21169563;10230407;23324393;11961546;11387208;9636170;22474075;21249194;26725323;10648623;11027288;21518870;23951410;21145461;19270694;21778237;15860010;16357137;18818696;10713156;15659098;17158585;15966899;12167173;23770852;12628165;12504025;15452136;18550827;10023660;12615944;9736735;12684064;15147268;23720308;9663463;12609982;19933270;11337588;16759355;23535663…
Q13616	P63208	1	0	0	Laudanna_effects;BioGRID;CancerCellMap;Laudanna_sigflow;Wang;InnateDB;ACSN;HPRD;IntAct	12904573;9990852;9430629;21169563;10230407;23324393;11961546;11387208;9636170;22474075;21249194;26725323;10648623;11027288;21518870;23951410;21145461;19270694;21778237;15860010;16357137;18818696;10713156;15659098;17158585;15966899;12167173;23770852;12628165;12504025;15452136;18550827;10023660;12615944;9736735;12684064;15147268;23720308;9663463;12609982;19933270;11337588;16759355;23535663;16412087…
P01106	Q13616	1	1	0	IntAct;SPIKE	16915296;16376880
P49427	Q13616	1	0	0	Laudanna_effects;BioGRID;HPRD;IntAct;Laudanna_sigflow	11032804;18851830;16123592;25425648;19945379;16123592
Q13616	P49427	1	0	0	Laudanna_effects;BioGRID;HPRD;IntAct;Laudanna_sigflow;Wang	11032804;18851830;16123592;25425648;19945379;16123592
Q13616	Q99627	1	0	0	ACSN;BioGRID	21145461;18173839;22959436
Q13616	Q9UBW8	1	0	0	ACSN;BioGRID	21145461;12628923
Q13616	Q13098	1	0	0	InnateDB;ACSN;BioGRID;HPRD	21145461;11337588;21169563;16036220;16036220;11337588
O00221	Q13616	1	0	0	Laudanna_effects;CancerCellMap;HPRD;Laudanna_sigflow;Wang	14743216;14743216
Q13616	Q9UNS2	1	0	0	ACSN;BioGRID	21145461;19295130;16036220
Q13616	Q9UKB1	1	0	0	InnateDB;ACSN;BioGRID;HPRD;IntAct	19615732;19150432;10321728;25241761;21145461;25515538;22851693;25332235;10644755;25900982;10230406;14603323;24500709;21145461;10321728;14603323;25241761;10644755;14603323
Q9UKB1	Q13616	1	0	0	InnateDB;Laudanna_effects;BioGRID;HPRD;IntAct;Laudanna_sigflow;Wang	19615732;19150432;10321728;25241761;21145461;25515538;22851693;25332235;10644755;25900982;10230406;14603323;24500709;21145461;10321728;14603323;25241761;10644755;14603323
Q13616	Q9UBF6	0	0	0	BioGRID;HPRD	10230407;11483504;20638939;11506706;19250909
P25789	Q13616	1	1	0	Laudanna_effects;BioGRID;Laudanna_sigflow;Wang	21145461;16759355
P60900	Q13616	1	1	0	Laudanna_effects;BioGRID;Laudanna_sigflow;Wang	21145461;16759355
P28070	Q13616	1	1	0	Laudanna_effects;BioGRID;Laudanna_sigflow;Wang	21145461;9636170
P25787	Q13616	1	1	0	Laudanna_effects;BioGRID;Laudanna_sigflow;Wang	21145461;19193609;16759355
Q13616	Q99575	0	0	0	BioGRID	10880460;12167173;23535663
Q13616	Q969P5	1	0	0	ACSN;BioGRID	22673621;15531760
Q04323	Q13616	1	1	0	Laudanna_effects;BioGRID;Laudanna_sigflow;Wang	18775313
Q13616	Q9BT78	1	0	0	InnateDB;ACSN;BioGRID	21145461;19295130;16036220;16036220
Q13616	Q9UF56	0	0	0	BioGRID	21145461;24035498
Q13616	Q9UKT8	0	0	0	InnateDB;IntAct;BioGRID;HPRD	10531035;10585767;19398581;21145461;11735228;14603323;22268729;25515538;23108047
Q9NRD1	Q13616	1	0	0	InnateDB;Laudanna_effects;BioGRID;IntAct;Laudanna_sigflow;Wang	26186194;17494702;18203720;21640084;17215248;22268729;17494702;18203720;23108047
Q9UKA1	Q13616	1	0	0	BioGRID;Wang	19762596;24157836;25249620;19762597;24778179;22268729
P07947	O60500	1	0	0	PhosphoPoint;HPRD	12846735
O60500	Q9NP85	1	0	0	InnateDB;BioGRID;HPRD;Wang	11733557;15634346;11562357;11733557
O60500	Q9Y210	1	1	0	Laudanna_effects;TRIP;Laudanna_sigflow;Wang	22155451;15924139
P17252	O60500	1	1	0	Signor;PhosphoSite_dir;PhosphoSite_noref;MIMP;PhosphoSite	21321125;21321125
Q9Y5K6	O60500	1	0	0	Laudanna_effects;BioGRID;HPRD;Laudanna_sigflow;Wang	15331416;10997929
P07948	O60500	1	0	0	PhosphoPoint;HPRD	12846735
P12931	O60500	1	0	0	PhosphoPoint;HPRD	12846735
O60500	P06241	1	1	0	InnateDB;Laudanna_effects;BioGRID;PhosphoPoint;HPRD;Laudanna_sigflow;Wang	12846735;12668668;15634346;12846735;12668668
P06241	O60500	1	0	1	Laudanna_effects;BioGRID;PhosphoPoint;Laudanna_sigflow;Wang;InnateDB;HPRD	12846735;12668668;15634346;12846735;12668668
O60500	P16333	0	0	0	IntAct;HPRD	16525419;16543952
O14936	O60500	1	0	0	BioGRID;PhosphoPoint;HPRD	15331416;15331416
O60500	P27824	0	0	0	BioGRID	24303155
O60500	Q96J84	1	0	0	Laudanna_effects;BioGRID;HPRD;Laudanna_sigflow;Wang	12865409;12660326;12865409;12660326
Q14432	Q9Y210	0	0	0	TRIP	21799177
P17252	Q14432	1	1	0	Signor;PhosphoSite_dir;PhosphoSite_noref;MIMP;PhosphoSite	19261611;24248367;25593322;16153182
P17612	Q14432	1	1	0	Laudanna_effects;PhosphoSite_dir;MIMP;CA1;PhosphoSite_noref;Laudanna_sigflow;Wang;PhosphoSite;Signor;KEGG	2839485;16153182
Q14432	P17612	1	0	0	Signor;Laudanna_effects;Laudanna_sigflow;Wang	16153182
Q5W0U4	Q9NQA5	1	0	1	TRIP	16380433
P63104	Q5W0U4	0	0	0	HPRD	12615066
Q15942	Q5W0U4	0	0	0	IntAct;HPRD	11423549;10978534
Q13976	Q01970	1	0	0	Signor;PhosphoPoint;HPRD;MIMP;HPRD-phos	19651622;11278298;11278298
Q01970	Q96QT4	1	0	1	TRIP	22180838;11941371
Q01970	Q13554	1	0	0	Laudanna_effects;HPRD;Laudanna_sigflow;Wang	11325525
Q13554	Q01970	1	0	0	Signor;PhosphoPoint;HPRD;MIMP;HPRD-phos	15302935;18669648;20068231;19651622;11325525
P17252	Q01970	1	0	1	Signor;PhosphoSite_dir;MIMP;PhosphoSite;PhosphoNetworks	9660757;9660757;10893237
Q01970	P17252	1	0	0	Laudanna_effects;Laudanna_sigflow;Wang
Q01970	P62158	1	0	0	Laudanna_effects;HPRD;Laudanna_sigflow;Wang	12821674
P17612	Q01970	1	0	1	MIMP;Signor;PhosphoSite	10893237
P50148	Q01970	1	0	0	Laudanna_effects;ACSN;BioGRID;Laudanna_sigflow;Wang	23377541;20966218
Q15599	Q01970	1	1	0	PDZBase;Laudanna_effects;BioGRID;HPRD;Laudanna_sigflow;Wang	10748023;10748023;10748023
Q01970	Q9UQM7	1	0	0	Laudanna_effects;PhosphoPoint;Laudanna_sigflow;Wang
Q9UQM7	Q01970	1	0	0	PhosphoPoint;PhosphoSite_dir;MIMP;phosphoELM;PhosphoSite	11325525;11325525
P27361	Q01970	1	0	0	phosphoELM	9660757;10893237
P51817	Q01970	1	0	0	MIMP
Q16566	Q01970	1	0	0	PhosphoNetworks
Q13237	Q01970	1	0	0	Signor;PhosphoPoint;HPRD;MIMP;HPRD-phos;phosphoELM	11325525;16126727;11278298;19651622;11278298;11278298
Q01970	Q13555	1	0	0	Laudanna_effects;HPRD;Laudanna_sigflow;Wang	11325525
Q13555	Q01970	1	0	0	Signor;PhosphoPoint;HPRD;MIMP;HPRD-phos	15302935;18669648;20068231;19651622;11325525
Q01970	Q13557	1	0	0	Laudanna_effects;PhosphoPoint;Laudanna_sigflow;Wang
Q13557	Q01970	1	0	0	PhosphoPoint
O43930	Q01970	1	0	0	MIMP
P07437	P61981	1	0	0	InnateDB;Laudanna_effects;HPRD;DOMINO;IntAct;Laudanna_sigflow;Wang	15324660;15324660;15324660;15324660
P07437	P63244	0	0	0	HPRD	12884273
Q16555	P07437	1	1	0	Laudanna_effects;HPRD;Laudanna_sigflow;Wang	12134159
P07437	P48995	1	1	0	TRIP	15935109
Q9Y572	P07437	1	0	0	IntAct;PhosphoPoint	14743216
Q13233	P07437	1	0	0	IntAct;PhosphoPoint	14743216
Q99558	P07437	1	0	0	IntAct;PhosphoPoint	14743216
Q6R327	P07437	1	0	0	InnateDB;SignaLink3	17461779;17461779
P07437	P84022	1	0	1	Signor	17429065
P33981	P07437	1	0	0	IntAct;PhosphoPoint;HPRD	15304323;15304323
P07437	P27816	0	0	0	HPRD	12855424
Q14980	P07437	1	1	0	Signor	11956313
O43353	P07437	1	0	0	IntAct;PhosphoPoint	14743216
O14920	P07437	1	0	0	IntAct;PhosphoPoint	14743216
Q14164	P07437	1	0	0	IntAct;PhosphoPoint	14743216
P63167	P07437	1	0	0	Laudanna_effects;HPRD;Laudanna_sigflow;Wang	14760703
P07437	Q15796	1	0	1	Signor	17429065
Q9UHD2	P07437	1	0	0	IntAct;PhosphoPoint	14743216
P53350	P07437	1	0	0	Laudanna_effects;PhosphoPoint;HPRD;Laudanna_sigflow;Wang	10191277
Q99759	P07437	1	0	0	IntAct;PhosphoPoint	14743216
P04075	P07437	0	0	0	HPRD	8103323
P07437	P78559	1	0	0	Laudanna_effects;HPRD;Laudanna_sigflow;Wang	11278895
P78559	P07437	1	0	0	Laudanna_effects;HPRD;Laudanna_sigflow	11278895
P16871	P07437	1	0	0	InnateDB;SignaLink3	20167604;20167604
P07437	P22681	0	0	0	BioGRID	15878338;19380743
P07437	P10636	1	0	0	Laudanna_effects;HPRD;Laudanna_sigflow;Wang	9922135
P10636	P07437	1	0	0	Laudanna_effects;HPRD;Laudanna_sigflow	9922135
O15111	P07437	1	0	0	IntAct;PhosphoPoint	14743216
Q13546	P07437	1	0	0	IntAct;PhosphoPoint	14743216
P07437	P42858	0	0	0	BioGRID;HPRD	12417652;11870213
P62258	P07437	1	0	0	InnateDB;Laudanna_effects;Laudanna_sigflow;Wang	20462248
P07437	Q15691	1	0	0	Laudanna_effects;BioGRID;Laudanna_sigflow;Wang	16455083;23128140
O95793	P07437	0	0	0	InnateDB;IntAct;HPRD	15121898;16049941;10022909
P07437	P15498	0	0	0	BioGRID;HPRD	8530437;9880513
P43403	P07437	1	1	0	Laudanna_effects;PhosphoPoint;HPRD;Laudanna_sigflow;Wang	8530437
Q9UL54	P07437	1	0	0	PhosphoPoint;HPRD	12639963
P07437	P68371	1	0	0	Laudanna_effects;BioGRID;Laudanna_sigflow;Wang	22863883;22939629
Q02779	P07437	1	0	0	PhosphoPoint;HPRD	9629920
P07437	Q71U36	1	0	0	Laudanna_effects;BioGRID;HPRD;Laudanna_sigflow;Wang	24688049;22939629;22863883;15121898
Q13873	P07437	1	0	0	PhosphoPoint;HPRD	15188402
P07437	P25098	0	0	0	IntAct	24813628
P68366	P07437	1	0	0	Laudanna_effects;BioGRID;Laudanna_sigflow;Wang	22863883;22939629;26344197
P07437	Q9P021	1	0	0	Laudanna_effects;HPRD;Laudanna_sigflow;Wang	9581762
Q9P021	P07437	1	0	0	Laudanna_effects;HPRD;Laudanna_sigflow	9581762
Q5TCY1	P07437	1	0	0	MIMP;PhosphoPoint;HPRD	7556643
Q96L34	P07437	1	0	0	PhosphoPoint;HPRD	14594945
P07437	Q5S007	0	0	0	IntAct;BioGRID	18214993;19545277;24275654
P07437	Q86SS6	0	0	0	BioGRID;HPRD	12966166
P07437	Q9BTW9	0	0	0	HPRD	10722852
P07437	Q8TB36	0	0	0	BioGRID	21890626
P07437	Q9NVJ2	0	0	0	HPRD	15331635
P07437	Q96JE9	0	0	0	HPRD	8700896
Q14643	P62942	1	0	0	CA1;BioGRID;HPRD;Laudanna_sigflow	8521476;9346894;16278292;9346894
P62942	P21817	1	0	0	CA1;BioGRID;HPRD;Laudanna_sigflow	8521476;11279144;11171121;12704193;11279144;11171121;12704193;11237759
P62942	Q08209	1	0	0	Laudanna_effects;HPRD;Laudanna_sigflow;Wang	8524402;7543369
P25490	P62942	0	0	0	HPRD	7541038
P62942	Q8N122	1	0	0	BioGRID;Laudanna_sigflow	15268862;15467718
P42345	P62942	1	0	0	BioGRID;PhosphoPoint;InnateDB;HPRD;IntAct;SignaLink3;SPIKE	10089303;17145710;8662507;9334222;15284440;26344197;7822316;15268862;17991864;8662507;10089303;15467718;15796538;9334222;10089303;10089303;8662507
P62942	P42345	1	0	1	Laudanna_effects;BioGRID;PhosphoPoint;Laudanna_sigflow;Wang;InnateDB;HPRD;IntAct;SignaLink3;SPIKE	10089303;17145710;8662507;9334222;15284440;26344197;7822316;15268862;17991864;8662507;10089303;15467718;15796538;9334222;10089303;10089303;8662507
P36897	P62942	1	0	1	Laudanna_effects;BioGRID;PhosphoPoint;Laudanna_sigflow;Wang;HPRD;IntAct	7791754;7518616;10025408;24658140;9346894;7518616
P62942	P36897	1	1	1	Signor;Laudanna_effects;BioGRID;PhosphoPoint;HPRD;IntAct;SignaLink3;Laudanna_sigflow;Wang	8756725;16720724;8756725;7791754;7518616;10025408;24658140;9346894;7518616
P62942	P01137	1	0	1	Laudanna_effects;BioGRID;Laudanna_sigflow;Wang	11960000;23734213
P62942	O15105	1	0	1	InnateDB;Laudanna_effects;IntAct;Laudanna_sigflow;Wang	16720724;16720724
P62942	Q9HCE7	1	0	1	InnateDB;Laudanna_effects;Laudanna_sigflow;Wang	16720724
P00374	P62942	0	0	0	HPRD	12812497
P62942	Q15413	0	0	0	BioGRID;HPRD	11171121;11598113
P37088	Q8NER1	0	0	0	TRIP	24890824
P37088	P46934	0	0	0	IntAct;BioGRID;HPRD;DOMINO	11359767;10642508;12167593;11244092;18687683;8665844;10212229;15123669;23665454
P10275	P37088	1	1	0	SPIKE	17721441
Q96PU5	P37088	1	0	1	Signor;BioGRID;LMPID;HPRD	15586017;17502380;15123669;17502380;11742982;18701608;12424229;16844684;15328345;16416336;26651153;14556380;11802777;11244092;12876068;18687683;18498246;18322022;11244092
Q12851	P37088	1	0	0	phosphoELM	16174865
Q13190	Q13563	1	0	1	TRIP	18836075
P09493	Q13563	0	0	0	TRIP;HPRD	12527301
Q02363	Q13563	0	0	0	IntAct;TRIP	16311606
Q13563	Q14643	0	0	0	TRIP	20375013
Q13563	Q9UBN7	0	0	0	TRIP	24459142
Q13563	Q13507	1	1	0	TRIP	19812035
Q13563	Q9HCX4	1	1	0	TRIP	19812035
Q13563	Q96D42	0	0	0	TRIP	18273441
P98161	Q13563	1	1	0	DIP;BioGRID;TRIP;HPRD;MPPI;IntAct	19556541;15692563;9171830;23390129;15060061;11140688;11901144;9192675;12937304;10097141;9192675;11901144;10097141;11901144;19556541;21642537;20168298;10097141;9192675	http://dip.doe-mbi.ucla.edu/dip/DIPview.cgi?IK=191572
P08F94	Q13563	0	0	0	TRIP	17008358;18235088;18782757;17283055
Q13563	Q92736	0	0	0	TRIP	17404231
Q13563	Q86SG6	0	0	0	TRIP	18235101
O00165	Q13563	0	0	0	IntAct;TRIP;HPRD	10760273
O60610	Q13563	0	0	0	IntAct;TRIP;HPRD	15123714;18388856
Q13563	Q9Y5K6	0	0	0	TRIP;HPRD	10913159
Q13563	Q9HBA0	1	1	0	TRIP	25114176;22518003;20682256;23977387;18695040
Q9HBA0	Q13563	1	1	0	TRIP	25114176;22518003;20682256;23977387;18695040
P17612	Q13563	1	0	0	PhosphoSite;TRIP;PhosphoSite_dir	23390129;26269590
P14314	Q13563	1	0	1	TRIP	19801576
P48995	Q13563	1	1	0	IntAct;BioGRID;TRIP;HPRD	25114176;19193631;18323855;20682256;19850920;14530267;10097141;10097141;10097141;10097141
Q13563	P48995	1	1	0	IntAct;BioGRID;TRIP;HPRD	25114176;19193631;18323855;20682256;19850920;14530267;10097141;10097141;10097141;10097141
P21333	Q13563	0	0	0	TRIP	19879844
O75695	Q13563	0	0	0	TRIP	20729296
Q13563	Q9Y3M2	0	0	0	TRIP	15194699
Q9Y496	Q13563	1	1	0	TRIP	17008358;16950792;17283055
P68400	Q13563	1	1	0	Signor;PhosphoSite_dir;MIMP;phosphoELM;PhosphoSite;PhosphoNetworks	14742446;14742446;23838289;14742446
P49840	Q13563	1	0	0	Signor;PhosphoSite_dir;MIMP;PhosphoSite	16551655;16551655
Q15746	Q13563	1	0	0	PhosphoPoint
O14936	Q13563	1	0	0	PhosphoPoint
P51572	Q13563	0	0	0	IntAct	19153608
Q13563	Q9BZL6	1	0	0	MIMP
Q9BZL6	Q13563	1	0	0	MIMP;PhosphoSite
O60229	Q13563	1	0	0	PhosphoPoint
P05771	Q13224	1	0	0	Signor;PhosphoPoint;HPRD;MIMP;HPRD-phos	12147342;8940188;11306676;12147342;8940188;11306676
P63244	Q13224	1	0	1	Laudanna_effects;HPRD;Laudanna_sigflow;Wang	12524444
Q13224	Q05586	1	1	0	Laudanna_effects;BioGRID;HPRD;Laudanna_sigflow;Wang	9003035;15663482;10862698;14645471;16554481;8139656;15030493;12191494
Q13554	Q13224	1	0	0	Signor;PhosphoPoint;HPRD;MIMP;HPRD-phos	12147342;8940188;11306676;12147342;16436603;8940188;11306676
P17252	Q13224	1	0	0	Signor;PhosphoPoint;HPRD;MIMP;HPRD-phos;phosphoELM;PhosphoNetworks	11306676;12147342;8940188;11306676;12147342;8940188;11306676
P12931	Q13224	1	0	0	Signor;PhosphoPoint;HPRD;MIMP;HPRD-phos	11483655;11024032;11483655;11024032;10884433
P06241	Q13224	1	1	0	Laudanna_effects;BioGRID;PhosphoPoint;MIMP;Laudanna_sigflow;Wang;Signor;HPRD;HPRD-phos	11024032;11483655;11024032;10458595;9670010;10458595;11483655;11024032
P68400	Q13224	1	0	1	Signor	15537897
P05129	Q13224	1	0	0	Signor;PhosphoPoint;HPRD;MIMP;HPRD-phos	12147342;8940188;11306676;12147342;8940188;11306676
P42336	Q13224	0	0	0	HPRD	10620012
Q9UQM7	Q13224	1	0	0	Signor;PhosphoPoint;HPRD;MIMP;IntAct;HPRD-phos;PhosphoSite	12147342;8940188;11306676;19453375;12147342;11306676;16120608;16436603;8940188;11459059
Q06124	Q13224	0	0	0	HPRD	10381539
P29323	Q13224	1	0	0	PhosphoPoint;HPRD	11799243
Q13224	Q92796	0	0	0	BioGRID;HPRD	12738960;11997254;9278515;11937501;8780649
P78352	Q13224	0	0	0	BioGRID;DIP;HPRD;DOMINO;IntAct;LMPID	7569905;10336672;11937501;12738960;11997254;9647694;9278515;9581762;10862698;8601796;11723117;16554481;20467438;15663482;23760271;20018661;16990796;10488080	http://dip.doe-mbi.ucla.edu/dip/DIPview.cgi?IK=69912
Q13224	Q15700	0	0	0	BioGRID;HPRD	11997254;9278515;9806853;12890763
Q13555	Q13224	1	0	0	PhosphoPoint;HPRD	16120608;16436603
Q13224	Q96AX9	0	0	0	BioGRID	17962190
Q13557	Q13224	1	0	0	PhosphoPoint;HPRD	16120608;16436603
Q13224	Q7Z7J9	0	0	0	HPRD	12650977
P13861	P24588	0	0	0	DIP;IntAct;BioGRID;HPRD	12672969;26496610;1860836;22343722;16642035;11557526	http://dip.doe-mbi.ucla.edu/dip/DIPview.cgi?IK=1044
P17252	P13861	1	0	0	phosphoELM	11263724
Q08209	P13861	1	0	0	DEPOD	9660947
P17612	P13861	1	0	0	MIMP;ACSN;BioGRID	23455922;26344197
P13861	Q06455	0	0	0	BioGRID;HPRD	11593431
O43823	P13861	1	0	0	Laudanna_effects;BioGRID;HPRD;IntAct;Laudanna_sigflow;Wang	9473338;10601332;9473338;9473338;10601332
P13861	O43823	1	0	0	Laudanna_effects;BioGRID;HPRD;IntAct;Laudanna_sigflow;Wang	9473338;10601332;9473338;9473338;10601332
P49840	P13861	1	0	0	PhosphoPoint
Q13485	P13861	1	0	0	Laudanna_effects;CancerCellMap;HPRD;Laudanna_sigflow;Wang	14966294;14966294
P11137	P13861	0	0	0	DIP;HPRD	2147685;2561973;2701845	http://dip.doe-mbi.ucla.edu/dip/DIPview.cgi?IK=1040
P13861	P31947	0	0	0	IntAct	11414803
P84022	P13861	1	0	0	Laudanna_effects;HPRD;Laudanna_sigflow;Wang	14966294
P13861	P15311	1	0	0	Laudanna_effects;HPRD;Laudanna_sigflow;Wang	12080047
P15311	P13861	1	0	0	Laudanna_effects;HPRD;Laudanna_sigflow;Wang	12080047
P49841	P13861	1	0	0	PhosphoPoint
P07949	P13861	1	0	0	PhosphoPoint;HPRD	11886862
O75081	P13861	0	0	0	BioGRID;HPRD	11823486
P13861	P22694	1	0	0	Laudanna_effects;BioGRID;Laudanna_sigflow;Wang	22939629;23455922
P22694	P13861	1	0	0	Laudanna_effects;ACSN;BioGRID;Laudanna_sigflow;Wang	22939629;23455922
P51817	P13861	1	0	0	MIMP;PhosphoPoint;HPRD	10026146
P16298	P13861	1	0	0	DEPOD	9660947
P13569	P13861	0	0	0	HPRD	10799517
Q12802	P13861	1	0	0	DIP;Laudanna_effects;BioGRID;HPRD;Laudanna_sigflow;Wang	1618839;12672969;15383279;7929081;1618839;7929081;12672969	http://dip.doe-mbi.ucla.edu/dip/DIPview.cgi?IK=1037
P48454	P13861	1	0	0	DEPOD	9660947
P13861	P31323	1	0	0	Laudanna_effects;BioGRID;Laudanna_sigflow;Wang	26496610;26186194
Q5VU43	P13861	1	1	0	Signor	21569246
P13861	Q9UKA4	0	0	0	BioGRID;HPRD	12672969;12147701;8621616;10209101
P13861	Q9Y2D5	0	0	0	BioGRID;HPRD	12672969;9497389
P13861	Q13637	0	0	0	BioGRID;HPRD	12672969;12186851
O75969	P13861	0	0	0	IntAct;BioGRID;HPRD	10319321;11278869;11696326
O43930	P13861	1	0	0	MIMP
P05771	Q01844	1	1	1	MIMP;Signor	9341188;19076070
P17252	Q01844	1	0	1	Signor;PhosphoPoint;HPRD;PhosphoSite_dir;MIMP;PhosphoSite	9341188;9341188;11313922;9341188
P12931	Q01844	1	0	0	MIMP;PhosphoSite;PhosphoSite_dir	18698806
Q02156	Q01844	1	0	0	MIMP
P05129	Q01844	1	0	0	MIMP
P21675	Q01844	1	0	0	PhosphoPoint;HPRD	9488465
Q9P2K8	Q01844	1	0	0	IntAct;PhosphoPoint	16189514
Q01543	Q01844	0	0	0	HPRD	14534527
P05412	Q01844	0	0	0	BioGRID	14550555;24999758
Q13315	Q01844	1	0	0	PhosphoSite_noref;PhosphoSite;PhosphoSite_dir
Q01844	Q99728	0	0	0	BioGRID;HPRD	12183411
P49137	Q01844	1	0	0	phosphoELM	934118
Q06187	Q01844	1	0	0	PhosphoPoint;HPRD	9201297
Q01844	Q92793	0	0	0	BioGRID;HPRD	12459554;24999758
Q01844	Q08211	0	0	0	BioGRID	16740692;24999758
Q14289	Q01844	1	0	0	BioGRID;PhosphoPoint;HPRD	10322114;10322114
P42679	Q01844	1	0	0	IntAct;PhosphoPoint;HPRD	16189514;16189514
Q15637	Q01844	1	0	1	Signor;BioGRID;HPRD	9660765;9660765;9660765
Q01844	Q01851	0	0	0	BioGRID;HPRD	12432261
Q01844	Q01860	0	0	0	HPRD	15917470
P09234	Q01844	1	0	1	Laudanna_effects;BioGRID;HPRD;Laudanna_sigflow;Wang	10827180;10827180
Q9NR22	Q01844	1	0	0	dbPTM	18320585;11278906
P62487	Q01844	0	0	0	HPRD	9704926
Q13507	Q16620	0	0	0	TRIP	10677043
P06241	Q16620	1	0	0	BioGRID;PhosphoPoint;HPRD;Laudanna_sigflow	9648856;9648856
Q16620	P06241	1	1	0	Signor;Laudanna_effects;BioGRID;PhosphoPoint;HPRD;CA1;SignaLink3;Laudanna_sigflow;Wang	9648856;9648856;9648856;9648856;9648856
P18031	Q16620	1	0	0	InnateDB;SignaLink3;PhosphoPoint;HPRD	12237455;12237455;12237455
Q16620	P18031	1	0	0	InnateDB;PhosphoPoint;HPRD	12237455;12237455
Q16620	P19174	1	1	0	Laudanna_effects;KEGG;PhosphoPoint;BioGRID;HPRD;Laudanna_sigflow;Wang	12074588;10092678;12419535
P20783	Q16620	1	1	0	Laudanna_effects;KEGG;PhosphoPoint;HPRD;Laudanna_sigflow;Wang	8621424
Q16620	P20783	1	0	0	Laudanna_effects;PhosphoPoint;HPRD;Laudanna_sigflow;Wang	8621424
Q13562	Q16620	1	1	0	SPIKE	16251211
Q16620	O60880	1	0	0	PhosphoPoint
Q16620	P29353	1	1	0	Laudanna_effects;PhosphoPoint;HPRD;CA1;Laudanna_sigflow;Wang	8808684;12419535;16034442
Q16620	O14908	1	0	0	PhosphoPoint;HPRD	14617818;15304335;11251075
Q16620	Q9Y4H2	1	1	0	Laudanna_effects;CA1;Laudanna_sigflow;Wang	9374521
P23560	Q16620	1	1	0	Laudanna_effects;BioGRID;PhosphoPoint;CA1;Laudanna_sigflow;Wang;Signor;DIP;KEGG;HPRD	1645620;9648856;7679912;11855816;9312147;9312147;9312147	http://dip.doe-mbi.ucla.edu/dip/DIPview.cgi?IK=9794
Q16620	P23560	1	0	0	Laudanna_effects;BioGRID;PhosphoPoint;Laudanna_sigflow;Wang;DIP;HPRD	11855816;9312147;9312147;9312147	http://dip.doe-mbi.ucla.edu/dip/DIPview.cgi?IK=9794
Q16620	P35568	1	1	0	Laudanna_effects;KEGG;CA1;Laudanna_sigflow;Wang	9374521
Q16620	P63167	1	0	0	PhosphoPoint;HPRD	11157096
Q16620	Q06124	1	0	0	PhosphoPoint;HPRD	10386953
Q13501	Q16620	1	1	0	SignaLink3;BioGRID;PhosphoPoint;HPRD	1845766;12471037;18457658;12471037;12471037
Q16620	Q13501	1	0	0	BioGRID;PhosphoPoint;HPRD	18457658;12471037;12471037
Q16620	O14492	1	1	0	Laudanna_effects;KEGG;PhosphoPoint;HPRD;Laudanna_sigflow;Wang	9856458
Q16620	P16333	1	0	0	PhosphoPoint;HPRD	12074588
Q16620	O43639	1	1	0	Signor;BioGRID;PhosphoPoint;HPRD;SignaLink3	12074588;12074588;12074588;12074588
Q16620	Q9NRF2	1	1	0	Laudanna_effects;PhosphoPoint;HPRD;Laudanna_sigflow;Wang	9856458
Q16620	Q92529	1	1	0	Laudanna_effects;BioGRID;PhosphoPoint;PhosphoSite_dir;MIMP;PhosphoSite_noref;Laudanna_sigflow;Wang;PhosphoSite;Signor;HPRD;SignaLink3	9507002;9507002;9507002;12074588;9507002
P08138	Q16620	1	0	1	Laudanna_effects;PhosphoPoint;HPRD;Laudanna_sigflow;Wang	9927421
Q16620	P08138	1	0	0	PhosphoPoint;HPRD	9927421
Q16620	P98077	1	1	0	Laudanna_effects;KEGG;HPRD;Laudanna_sigflow;Wang	9507002;12006576
Q16620	Q9P104	1	0	0	PhosphoPoint;HPRD	16647839
Q13332	Q16620	1	0	0	DEPOD	17967490
Q16620	P22001	1	0	1	Signor;PhosphoSite_dir;PhosphoSite_noref;MIMP;PhosphoSite	19166614;11812778;19166614
Q16620	O43559	1	1	0	Signor;Laudanna_effects;PhosphoPoint;HPRD;MIMP;Laudanna_sigflow;Wang	11432792;11432792
P34130	Q16620	1	1	0	Signor;Laudanna_effects;KEGG;BioGRID;PhosphoPoint;HPRD;IntAct;Laudanna_sigflow;Wang	7679912;11855816;25241761;11738045;25241761;11855816
Q16620	P34130	1	0	0	BioGRID;PhosphoPoint;HPRD;IntAct;Wang	11855816;25241761;11738045;25241761;11855816
Q16620	Q9ULH0	1	1	0	PhosphoPoint;HPRD;Wang	15167895
Q16620	P0CG47	1	0	0	PhosphoPoint;HPRD	16701206
P05771	P19086	1	0	0	MIMP
P05771	P61981	1	0	0	PhosphoPoint;HPRD	10433554
P05771	P35579	1	0	0	MIMP
P05771	P63244	1	0	0	BioGRID;PhosphoPoint;HPRD	24681954;18596232;10480917;10480917
P05771	P17302	1	0	0	Signor;ACSN;PhosphoPoint;HPRD;MIMP;HPRD-phos	10871288;10871288
P05771	Q8NER1	1	0	0	PhosphoSite_noref;PhosphoSite;PhosphoSite_dir
P05771	Q05586	1	0	0	MIMP;PhosphoPoint;HPRD	10862698
P05771	P19429	1	0	1	Signor	15769444;17010989
P05771	P17677	1	0	0	Signor;PhosphoPoint;HPRD;MIMP	8694767;2140056
P05771	P16949	1	0	1	Signor;PhosphoPoint;MIMP;PhosphoSite	9271428;7637391
P05771	Q13507	0	0	0	TRIP	20179100
P05771	Q07869	1	1	0	Laudanna_effects;MIMP;Laudanna_sigflow;PhosphoSite;Wang
P05771	P29474	1	0	1	Signor	24379783
P05771	P62491	1	0	0	MIMP;PhosphoSite;PhosphoSite_dir	22188018
P05771	P04083	1	1	0	MIMP;PhosphoSite;Signor;PhosphoSite_dir	24103589;19428336
P05771	Q9H1D0	1	0	0	MIMP;PhosphoSite;PhosphoSite_dir;PhosphoSite_noref	19805577
P05771	P41220	1	0	0	PhosphoPoint;HPRD	11063746
P05771	P41180	1	0	1	Signor;PhosphoPoint;HPRD;MIMP;HPRD-phos	12356761;9694886;12356761;9694886;12356761
P05771	P00533	1	0	0	MIMP;ACSN
P05771	Q9NQ66	1	0	0	MIMP
Q9NQ66	P05771	1	1	0	Laudanna_effects;Laudanna_sigflow;Wang
P05771	Q13255	1	0	0	MIMP
P05771	Q15139	1	1	0	MIMP;Laudanna_effects;Laudanna_sigflow;Wang
P05771	Q13813	1	0	0	PhosphoPoint;HPRD	8163551
P05771	P29966	1	0	1	Laudanna_effects;PhosphoPoint;MIMP;Laudanna_sigflow;Wang;Signor;HPRD;HPRD-phos	18669648;19664995;17322306;8557118;18212344;20068231;20166139;20058876;18707149;17287340;18578522;19651622;18767875;19413330;11930178;7588787;8557118;11930178
P05771	Q96D31	1	0	1	Signor;PhosphoSite_dir;PhosphoSite_noref;MIMP;PhosphoSite	20534587;20534587;23144458
P05771	P11171	1	0	0	PhosphoPoint;HPRD;PhosphoSite_dir;MIMP;HPRD-phos;PhosphoSite	21542582;15611095;15611095
P05771	P18031	1	0	0	MIMP
P05771	P98082	1	0	0	Signor;CancerCellMap;PhosphoPoint;HPRD;MIMP;Laudanna_sigflow;PhosphoSite	10542228;10542228
P05771	P04049	1	1	0	Signor;Laudanna_effects;ACSN;MIMP;Laudanna_sigflow;Wang	8288587
P05771	Q14469	1	0	0	MIMP
P05771	P49840	1	0	1	Signor;PhosphoPoint;HPRD;MIMP;HPRD-phos;PhosphoSite	11884598;11884598;12054501;11749387;11035810;18691976;19413330;11884598;12054501;11035810;11749387
P05771	P14136	1	0	0	MIMP
P05771	Q16236	1	1	0	MIMP;Signor	12198130
P05771	P68104	1	0	0	MIMP
P05771	P15172	1	0	0	MIMP
P05771	Q14344	1	0	0	PhosphoPoint;HPRD	8824244
P05771	P06748	1	0	0	MIMP
P05771	P31749	1	0	0	MIMP;IntAct;PhosphoSite	25640309
O60346	P05771	1	0	1	Signor;DEPOD	18162466;18162466
P05771	P35637	1	0	0	PhosphoPoint;PhosphoSite_dir;MIMP;phosphoELM;PhosphoSite	10913197;10913197
P05771	P06400	1	1	0	Laudanna_effects;PhosphoPoint;HPRD;Laudanna_sigflow;Wang	11805327
P05771	P08581	1	0	1	Laudanna_effects;ACSN;MIMP;Laudanna_sigflow;Wang
P05771	P05783	1	0	0	MIMP
P05771	P49841	1	0	0	PhosphoPoint;HPRD;MIMP;IntAct;PhosphoSite	25241761;1324914
P05771	P49768	1	1	0	Signor	14576165
P05771	O14920	1	1	0	Laudanna_effects;PhosphoPoint;HPRD;IntAct;Laudanna_sigflow;Wang	25241761;12070292
P05771	Q02742	1	0	0	PhosphoPoint;HPRD	12765965
P05771	P05107	1	0	0	Signor;PhosphoPoint;HPRD;PhosphoSite_dir;MIMP;phosphoELM;PhosphoSite	11700305;12682249;25278023;16301335;11700305;17107954;23823319;18550856;11700305;11700305
P05771	P30411	1	0	0	MIMP
P05771	P06730	1	0	0	Signor;PhosphoPoint;HPRD;MIMP;HPRD-phos	8662663;8662663
P05771	P06213	1	0	1	MIMP;KEGG
P05771	P35568	1	0	1	MIMP;KEGG;PhosphoSite
P05771	P10721	1	0	0	ACSN;CancerCellMap;PhosphoPoint;HPRD;Laudanna_sigflow	7693453;7693453
P05771	Q06124	1	0	0	PhosphoPoint;PhosphoSite_dir;MIMP;PhosphoSite_noref;PhosphoSite;Signor;HPRD;HPRD-phos	11781100;11781100;11781100
P05771	P11473	1	0	0	phosphoELM	8622969;8384219
P05771	O15350	1	0	0	MIMP;PhosphoSite
P05771	P05114	1	0	0	MIMP
P05771	P17844	1	0	0	MIMP
P05771	Q16659	1	1	0	Laudanna_effects;PhosphoPoint;HPRD;Laudanna_sigflow;Wang	8626698
Q15831	P05771	1	0	0	phosphoELM	15314172
P62136	P05771	1	0	0	DEPOD	7961910;8749392
P67775	P05771	1	0	0	Signor;DEPOD	15880462;8749392
O15530	P05771	1	1	0	Signor;Laudanna_effects;PhosphoPoint;HPRD;Laudanna_sigflow;Wang	17115692;15209375;11376011
P53004	P05771	1	1	0	Signor;PhosphoSite_dir;MIMP;PhosphoSite;SPIKE	17227757;17227757;17227757
P05771	P30086	1	0	0	PhosphoPoint;HPRD;MIMP;HPRD-phos;Laudanna_sigflow	20068231;14654844;20166139;12551925;14654844;12551925
P05771	P08183	1	0	0	MIMP
P05771	P11388	1	1	0	Signor;PhosphoPoint;HPRD;MIMP;HPRD-phos;phosphoELM	12569090;7499337;19007248;7499337;12569090;18691976;19691289;12569090;7499337
P05771	O15519	1	0	0	MIMP;PhosphoSite;PhosphoSite_dir	19343040
P05771	P40763	1	0	0	PhosphoPoint
P05771	P02545	1	0	0	MIMP
P05771	P10636	1	0	0	MIMP;PhosphoSite;PhosphoSite_dir;PhosphoSite_noref
P05771	O15111	1	1	0	Laudanna_effects;PhosphoPoint;HPRD;IntAct;Laudanna_sigflow;Wang	25241761;12070292
P05771	Q9BXL7	1	1	0	Laudanna_effects;KEGG;PhosphoPoint;BioGRID;HPRD;Laudanna_sigflow;Wang	16356855;16356855
P05771	Q06187	1	1	1	Laudanna_effects;PhosphoPoint;MIMP;Laudanna_sigflow;Wang;Signor;InnateDB;HPRD;HPRD-phos	11598012;11598012;12679936;11598012
Q06187	P05771	1	0	0	InnateDB;SignaLink3;PhosphoPoint;HPRD	12679936;12679936;11598012
P05771	P15336	1	0	0	PhosphoPoint;PhosphoSite_dir;PhosphoSite_noref;MIMP;phosphoELM;PhosphoSite	1661585;10777545;15105425;7535770
P05771	Q92793	1	0	0	MIMP
P19438	P05771	1	0	0	InnateDB;SignaLink3	11078718;11078718
O14641	P05771	1	0	0	Laudanna_effects;CancerCellMap;HPRD;PhosphoPoint;Laudanna_sigflow;Wang	12958364;12958364
P05771	O14641	1	1	0	Laudanna_effects;ACSN;CancerCellMap;PhosphoPoint;HPRD;Laudanna_sigflow;Wang	12958364;12958364
P05771	Q15121	1	0	0	MIMP
P05771	P34932	0	0	0	BioGRID	16954220
P05771	P29972	1	0	0	MIMP
Q8WV44	P05771	1	1	0	Laudanna_effects;BioGRID;Laudanna_sigflow;Wang	17893151
P13796	P05771	1	0	0	InnateDB;SignaLink3	21525390;21525390
P05771	Q12906	1	0	1	MIMP;Signor;PhosphoSite	20870937
P05771	P48736	1	0	0	DIP;PhosphoSite;PhosphoSite_dir	23824069;23824069	http://dip.doe-mbi.ucla.edu/dip/DIPview.cgi?IK=190687
P05771	Q16658	1	0	0	MIMP
P05771	P16070	1	0	0	MIMP
P05771	P01589	1	0	0	MIMP
P05771	Q9BYM8	0	0	0	BioGRID	18303026;9514928;17121852;17069764;23042805
P05771	P20936	1	0	0	phosphoELM	1850098
P05771	Q01995	1	0	0	MIMP
P05771	P32927	1	0	0	PhosphoPoint;HPRD	10490850
P32927	P05771	1	0	0	Laudanna_effects;PhosphoPoint;HPRD;Laudanna_sigflow;Wang	10490850
P05771	P08575	1	0	0	MIMP
P05771	P57078	1	0	0	BioGRID;PhosphoPoint;HPRD	11278382;11278382
P05771	P08567	1	0	0	MIMP
P05771	P48551	1	0	0	PhosphoPoint;HPRD	16000408
P05771	Q13873	1	0	0	BioGRID;PhosphoPoint;HPRD	15188402;15188402
P05771	Q9UBS0	1	0	1	Signor;PhosphoPoint;PhosphoSite_dir;MIMP;phosphoELM;PhosphoSite	12529391;12529391;12529391
P25098	P05771	1	0	0	BioGRID;PhosphoPoint;HPRD	12679936;12456365;12679936
P05771	P07355	1	0	0	PhosphoPoint;HPRD;MIMP;HPRD-phos;PhosphoSite	8898866;20068231;8898866
Q13705	P05771	1	1	0	Wang;Laudanna_effects;Laudanna_sigflow;PhosphoNetworks
P05771	P14598	1	1	0	Laudanna_effects;BioGRID;PhosphoPoint;PhosphoSite_dir;MIMP;PhosphoSite_noref;Laudanna_sigflow;Wang;PhosphoSite;Signor;KEGG;HPRD	12056906;24632950;17217339;25761062;16297854;8626435;12734380;7657821;12056906;22460559;20920494;10559253;8089108;23119229;15657040;24970888;11120743;12056906;12056906;11120743;8089108;11145703
P05771	P13569	1	0	0	MIMP
P05771	Q8IV61	1	1	0	Laudanna_effects;BioGRID;PhosphoPoint;HPRD;Laudanna_sigflow;Wang	12730099;15213298;12730099
P05771	Q5JVS0	1	0	1	Signor;PhosphoPoint;HPRD;MIMP	14699138;14699138
P05771	Q13887	1	0	0	MIMP
P05771	Q9NSE2	1	0	0	PhosphoPoint;HPRD	12618484
Q6ZVD8	P05771	1	0	1	Signor;DEPOD	18162466;18162466
P05771	Q14847	1	0	1	Signor	12571245
P05771	P34741	1	1	0	Laudanna_effects;PhosphoPoint;MIMP;Laudanna_sigflow;Wang;Signor;HPRD;HPRD-phos	9244383;19901323;9244383
P05771	Q9UBU3	1	0	0	MIMP;PhosphoSite;PhosphoSite_dir	18343535
P05771	P41143	1	0	0	MIMP
P05771	P21730	1	0	1	PhosphoSite_noref;PhosphoSite;Signor;PhosphoSite_dir	17145764
P05771	P04004	1	0	0	Signor;PhosphoPoint;HPRD;MIMP	9030777
P05771	P02671	1	0	0	MIMP
P05771	Q99418	1	0	1	Signor;PhosphoPoint;HPRD;MIMP;HPRD-phos	10531036;10531036;10531036
P05771	P08913	1	0	0	MIMP
P05771	P49795	1	0	0	MIMP
P05771	P42261	1	0	0	MIMP
P05771	P27824	1	0	0	MIMP
P05771	P23677	1	0	0	MIMP
P05771	P28329	1	1	0	Signor;PhosphoPoint;HPRD;PhosphoSite_dir;PhosphoSite_noref;MIMP;PhosphoSite	12486117;15381704;15381704
P05771	P19021	1	0	0	MIMP
P05771	Q06481	1	0	0	MIMP
P05771	P62714	1	0	0	PhosphoPoint;HPRD	8749392
P62714	P05771	1	0	0	Signor;PhosphoPoint;HPRD;HPRD-phos;DEPOD	15880462;8749392;8749392;8749392
P05771	Q15080	1	0	0	MIMP
P05771	Q9UJY1	1	0	0	MIMP
P05771	Q16625	1	0	0	Signor;PhosphoPoint;HPRD;PhosphoSite_dir;MIMP;PhosphoSite	21757728;22438576;19125584;19478092;11502742
P54792	P05771	1	1	0	Signor	23151663
P05771	Q9UQ80	1	0	0	Signor;PhosphoPoint;HPRD;MIMP;HPRD-phos	11325528;11325528;20068231;11325528
P05771	P14679	1	1	0	Laudanna_effects;PhosphoSite_dir;MIMP;PhosphoSite_noref;Laudanna_sigflow;Wang;PhosphoSite;Signor;KEGG	10347209;10347209
P05771	P48058	1	0	0	MIMP
P05771	P35548	1	0	0	MIMP;PhosphoSite;PhosphoSite_dir;PhosphoSite_noref	22633971
P05771	P43629	1	0	0	MIMP;PhosphoSite
P05771	Q03721	1	0	1	Signor;PhosphoPoint;PhosphoSite_dir;PhosphoSite_noref;MIMP;phosphoELM;PhosphoSite	7993631;9649584;9649584
P05771	Q15438	1	0	0	MIMP
P05771	Q9P2D0	1	0	1	Signor;BioGRID;PhosphoSite_dir;PhosphoSite_noref;MIMP;PhosphoSite	21482705;21482705;21482705
P05771	Q96PH1	1	0	0	MIMP;PhosphoSite
P05771	P56537	1	0	0	Signor;PhosphoPoint;HPRD;MIMP;HPRD-phos	14654845;14654845
P05771	Q05209	1	0	0	MIMP
P05771	O96004	1	0	0	MIMP
P05771	P02786	1	0	0	MIMP
P05771	P06127	1	0	0	Signor;PhosphoPoint;HPRD;MIMP	11123317;11123317
P05771	P20700	1	0	0	BioGRID;PhosphoPoint;PhosphoSite_dir;MIMP;PhosphoSite_noref;phosphoELM;PhosphoSite;Signor;HPRD;HPRD-phos	8034666;8463284;8663071;8034666;8463284;2188730;8034666;20068231;8034666;11901153;8034666;11901153
P05771	P13726	1	0	0	MIMP
P05771	P35612	1	0	0	MIMP
P05771	P28799	1	0	0	PhosphoSite;PhosphoSite_dir	26005049
P05771	Q5T7P8	1	0	0	PhosphoPoint;HPRD;PhosphoSite_dir;PhosphoSite_noref;MIMP;PhosphoSite	16111671;16111671
P05771	P55042	1	0	0	Signor;PhosphoPoint;HPRD;MIMP	9677319;7876254
P05771	P46013	1	0	0	PhosphoPoint;HPRD	10502411
P05771	Q92686	1	0	0	Signor;PhosphoPoint;HPRD;MIMP	8080473
P05771	P26010	1	0	0	Signor;PhosphoPoint;HPRD;MIMP	12682249
P26010	P05771	1	0	0	Laudanna_effects;PhosphoPoint;HPRD;Laudanna_sigflow;Wang	12682249
P05771	P30679	1	0	0	MIMP
P05771	Q8N556	1	0	0	PhosphoPoint;HPRD	12134071
P05771	Q6IE81	1	1	0	Wang;Laudanna_effects;Laudanna_sigflow;PhosphoNetworks
P05771	P09693	1	0	0	MIMP
P05771	O15399	1	0	0	PhosphoPoint;HPRD	10862698
P05771	Q9NR12	1	0	0	PhosphoPoint;HPRD	8940095
P05771	P08034	1	0	0	MIMP
P05771	P18505	1	0	0	MIMP
P05771	P47870	1	0	0	MIMP;PhosphoPoint;HPRD	1321150
P05771	P35408	1	0	0	MIMP
P05771	Q15906	1	0	0	MIMP
P05771	Q9UEY8	1	0	0	MIMP
P05771	P18507	1	0	0	MIMP;PhosphoPoint;HPRD	1321150
P05771	P07307	1	0	0	MIMP
P05771	Q16820	1	0	0	MIMP
P05771	P51811	1	0	0	MIMP
P05771	P09543	1	0	0	MIMP
P05771	P20073	1	0	0	PhosphoPoint;HPRD	11278415
P05771	P61764	1	0	0	Signor;PhosphoPoint;HPRD;MIMP;HPRD-phos	12519779;8631738;12950453;12519779;8631738;12950453
P05771	P41594	1	0	0	Signor;PhosphoPoint;HPRD;MIMP	15894802
P05771	Q96HC4	1	0	0	BioGRID;PhosphoPoint;HPRD	8940095;8940095
P05771	Q9ULU4	1	0	0	PhosphoPoint;HPRD	11003709
P05771	O00453	1	0	0	PhosphoPoint;HPRD	15090600
Q7Z7A4	P05771	1	1	0	Wang;Laudanna_effects;Laudanna_sigflow;PhosphoNetworks
P05771	P18462	1	0	0	MIMP
P56539	Q9BR39	0	0	0	HPRD	15541368
P32418	P56539	0	0	0	HPRD	11821059
P00533	P56539	1	0	0	BioGRID;PhosphoPoint;HPRD	9374534;9374534
P12931	P56539	0	0	0	BioGRID	8663016;14600260
P48995	P56539	0	0	0	TRIP	18544631
P29475	P56539	0	0	0	HPRD	9353265
P06213	P56539	1	0	0	PhosphoPoint;HPRD	9756945
P56539	P63092	0	0	0	HPRD	7797570
P56539	Q14118	0	0	0	BioGRID;HPRD	10988290
O95425	P56539	0	0	0	HPRD	12711699
P08237	P56539	0	0	0	HPRD	9252390
O75923	P56539	0	0	0	HPRD	11532985
P56539	Q9NSA0	0	0	0	HPRD	18985008
O95295	P60880	1	0	1	Laudanna_effects;BioGRID;HPRD;Laudanna_sigflow;Wang	22890573;10195194;10195194
O95295	Q9Y210	0	0	0	TRIP	17684020
P17612	O95295	1	1	0	Laudanna_effects;PhosphoPoint;PhosphoSite_dir;MIMP;Laudanna_sigflow;Wang;PhosphoSite;Signor;HPRD;HPRD-phos	15269257;21356520;11283605;11283605
O00161	O95295	0	0	0	BioGRID;HPRD	12877659
O00559	O95295	0	0	0	HPRD	15635093
P08581	O95295	1	0	0	PhosphoPoint;HPRD	15546961
P24941	O95295	1	0	0	MIMP;PhosphoSite;PhosphoSite_dir;PhosphoSite_noref
O95295	O60603	1	0	0	InnateDB;SignaLink3	22523426;22523426
Q08345	O95295	1	0	0	IntAct;PhosphoPoint;HPRD	16169070;16169070
Q5S007	O95295	1	0	1	Signor;PhosphoSite_dir;MIMP;IntAct;PhosphoSite	23949442;23949442;23949442
O95295	P49802	0	0	0	BioGRID;HPRD	12659861
P0CG48	Q14643	0	0	0	BioGRID	10191279;21071436;21610068;16134970;16103111;22871113
P0CG48	P60484	0	0	0	BioGRID	18562292;19473982;24798731
P0CG48	P17302	0	0	0	BioGRID	15371442;14970263;22871113;24236122
P0CG48	Q9UBN7	0	0	0	IntAct;BioGRID;HPRD	17512543;21690293;20129057;15171253;24035499;24023063;25429107;25342804;12354939
P0CG48	Q9UNN5	0	0	0	BioGRID	15743842;22876279;19722279;23293021;23314748;24885147;18775313
P0CG48	Q05586	0	0	0	BioGRID	22405206;22871113
P0CG48	P55072	0	0	0	IntAct;BioGRID	17141156;16196087;16822850;12411482;12847084;11483959;22871113;14607830;17550899;16810319;12944474
P0CG48	Q14573	0	0	0	BioGRID	9139693;10191279;21071436
P00533	P0CG48	0	0	0	BioGRID	20308550;19966925;20029031;19531499;17139251;15389569;15371442;11916981;18546267
P0CG48	P17252	0	0	0	IntAct;BioGRID	9447980;19586612;14638691;18566587
P0CG48	P21980	0	0	0	IntAct	19183553
P07948	P0CG48	0	0	0	BioGRID	14531861;11137137;22871113
P0CG48	P32121	0	0	0	BioGRID	17620599;21378163
P0CG48	Q16186	0	0	0	IntAct;BioGRID	18497827;18497817;23153250;25702870;20059542
P0CG48	Q16665	0	0	0	BioGRID	19950214;24478626
P0CG48	Q15843	0	0	0	IntAct;BioGRID	16196087;21145461;23105008;19782077
O95786	P0CG48	0	0	0	IntAct;BioGRID	23264040;20403326;18636086
P0CG48	Q9NYJ8	0	0	0	IntAct;BioGRID	19935683;19927120;22819327;15327770;21811235;23807287;25296760;19373254;23986494;25527291;25752573
P0CG48	P26358	0	0	0	BioGRID	15899874
Q9Y572	P0CG48	1	0	0	PhosphoPoint
Q13233	P0CG48	1	0	0	IntAct;PhosphoPoint	16845370
P08069	P0CG48	0	0	0	BioGRID;HPRD	18286479;20103837;15878855;18632619
P0CG48	Q16236	0	0	0	BioGRID	18512965;17591699;17420218;21245377;19279002;19786557;20307651;20173742;17785452
P0CG48	Q96FW1	0	0	0	IntAct;BioGRID	19211026;20622874;22325355;23287719;23562397;23955022;18954305;17550899;23827681;24071738;25872870;25527291;25752577;25723849;26752685;25590432;11689694
P0CG48	Q96RU2	0	0	0	BioGRID	22626734;25359778;26268556
P0CG48	Q99062	0	0	0	IntAct	17363902
P0CG48	Q9UNA4	0	0	0	IntAct;BioGRID	16357261;16763556;20929865;23248005;20159559;20944239
P0CG48	P42224	0	0	0	BioGRID	18656624;19230833;20889505;18378670
P07900	P0CG48	0	0	0	BioGRID	17189825
P0CG48	P84022	0	0	0	IntAct;BioGRID	22045334;18821706
P0CG48	P15976	0	0	0	IntAct	16858405
P09874	P0CG48	0	0	0	IntAct;BioGRID	18041763;19779455
P0CG48	P54727	0	0	0	IntAct;BioGRID	16196087;12832454;19182904;16712842;23314748;22871113;23649778;25752573;20059542
P0CG48	Q9NS91	0	0	0	InnateDB;BioGRID	16196087;19285159;17550899;25162118;20935496;22742833;22343915;25756347
P05412	P0CG48	0	0	0	IntAct;BioGRID	20936779;15469925;19343052
P0CG48	Q15797	0	0	0	BioGRID	20956305;18567580
P0CG48	Q04206	0	0	0	IntAct;BioGRID	19270718;16163708;19322197;17183367;19262565
Q9BXM7	P0CG48	1	1	0	Signor;BioGRID	24784582;26162776;25474007;24751536;25847540;24784582
P0CG48	P35226	0	0	0	IntAct	20601937;19233177
P0CG48	P21580	1	0	0	InnateDB;SignaLink3;BioGRID;IntAct	19285159;21095585;15334086;18029035;19373254;23827681;20622874;14748687;19285159;22099304;23032187;23032186;19285159;19373254
P21580	P0CG48	1	0	0	InnateDB;SignaLink3;BioGRID;IntAct	19285159;21095585;15334086;18029035;19373254;23827681;20622874;14748687;19285159;22099304;23032187;23032186;19285159;19373254
P0CG48	P25963	0	0	0	IntAct;BioGRID	16163708;22761574;17098744;21617130;17318178;18539148
P0CG48	Q96S55	0	0	0	BioGRID;SPIKE	18613717;23314748;17550899;25872870
P0CG48	P37231	0	0	0	BioGRID	22294748;19148122
P0CG48	Q9UBZ9	0	0	0	BioGRID	16982685
P0CG48	Q9Y6K9	1	0	0	InnateDB;SignaLink3;BioGRID;IntAct	19285159;25736758;19373254;19285159;23986494;19185524;16603398;19766637;19136968;21212807;21811235;21566132;23807287;18212736;17702576;19830703;19422324;23746843;21153314;21113135;19033441;21803029;17114420;19303852;22099304;22819327;22605335;25296760;21622647;21862579;25736757;26740240;25409927;17947236;19763089;19285159;17363905;16874300;19373254
Q9Y6K9	P0CG48	1	0	0	InnateDB;SignaLink3;BioGRID;IntAct	19285159;25736758;19373254;19285159;23986494;19185524;16603398;19766637;19136968;21212807;21811235;21566132;23807287;18212736;17702576;19830703;19422324;23746843;21153314;21113135;19033441;21803029;17114420;19303852;22099304;22819327;22605335;25296760;21622647;21862579;25736757;26740240;25409927;17947236;19763089;19285159;17363905;16874300;19373254
Q99759	P0CG48	1	0	0	PhosphoPoint
P0CG48	P55036	0	0	0	InnateDB;IntAct;BioGRID;HPRD	16862145;15826667;12095625;20542005;10921894;17368669;19285159;16007098;23314748;8570649;19240029;9488668;14585839;16222312;19796170;16497222;16810319;23649778;25633294;25666615;19798103;20059542
P0CG48	Q13501	0	0	0	InnateDB;IntAct;BioGRID	21900206;8702753;22674379;22017874;18083707;19049332;15176995;21903097;19931284;15340068;19285159;23314748;12857745;23637164;23989536;24642144;17550899;25042851;25311206;16691492;19250911;22167182;21715324;23649778;25723488;26043024;25969509;26413874;19427866
P0CG48	Q9Y6I4	0	0	0	BioGRID	17980597;10480896
P0CG48	P16220	0	0	0	BioGRID	20346417;16782881
P0CG48	Q14191	0	0	0	IntAct	18588880
P0CG48	P61077	0	0	0	IntAct;BioGRID	16196087;21900206;24446487;24403071;17170710
P0CG48	Q96G74	0	0	0	BioGRID	17991829;22245969;23827681
P0CG48	P63146	0	0	0	IntAct;BioGRID	17550899;25582440;10388568
P0CG48	Q07817	0	0	0	BioGRID	12967636;22871113
P0CG48	Q14596	0	0	0	IntAct;BioGRID	19427866;19250911;24692539;24879152;23649778
P0CG48	P11166	0	0	0	BioGRID	15359219;22871113
P0CG48	P22681	0	0	0	BioGRID	17679095;15273720;15117950;18596201;14661060;23851457;26548852
P0CG48	Q9Y4K3	0	0	0	IntAct;BioGRID	18382763;18268035;17703191;22033459;20185725;21725320;21765415;15836773;22593578;22693634;18239685;23437331;19091594;22925919;15125833;15327770;25494483;19820695
P0CG48	O60260	1	1	0	Signor;BioGRID	26161729;26162776;26260794;26254304;25969509;22724072;23670163;25474007;24751536;25847540;24784582
P0CG48	P98170	0	0	0	IntAct;BioGRID	22194841;18931663;23259674;17318174
P0CG48	P10636	0	0	0	BioGRID	22871113;23906983
P0CG48	Q15819	0	0	0	BioGRID	12834344;12569095;16518696;11504715
P0CG48	Q96RL1	0	0	0	BioGRID	17525341;19261749;22689573;22350954;19944020;20698691;19536136;19305427;19015238;23211528;23314748;24627472;22605335;17311814;23823328;23562397;25756347
P01106	P0CG48	0	0	0	IntAct	16376880;16996503;19131971
P0CG48	Q13546	0	0	0	BioGRID	18621737;17981138;17053834;21765415;22037414;25715336;26017671;25423073
P07585	P0CG48	0	0	0	BioGRID	20665669;22279542
P0CG48	Q13148	0	0	0	BioGRID	21829535;21151134;23258539
P08235	P0CG48	0	0	0	BioGRID	22798426;20861078
P02794	P0CG48	0	0	0	IntAct	17082767
P0CG48	Q13107	0	0	0	BioGRID	16196087;22195557;20595234;25404403
Q13191	P0CG48	1	0	0	InnateDB;SignaLink3;BioGRID	19285159;14661060;16007098;19880507;19285159;18596201;19285159
P0CG48	Q96CV9	0	0	0	InnateDB;IntAct;BioGRID	21617041;19285159;17702576;18212736;21862579;21408173;23178947;26451915;26365381;25969509;23414517
P0CG48	P12757	0	0	0	BioGRID	16959829;16625151;17215516;17276978
P0CG48	Q92542	0	0	0	BioGRID	19725872;21600962
P0CG48	Q13137	0	0	0	InnateDB;IntAct;BioGRID	19285159;25416956;26451915;26506893;25969509
O75604	P0CG48	0	0	0	IntAct;BioGRID	16905103;16196087;20622874;19373254;23211065;23287719;20940148;20516210;25527291;26588485
P0CG48	Q9BYM8	0	0	0	BioGRID	18303026;19796170;22139374;17006537;20005846;23986494
O14964	P0CG48	0	0	0	IntAct;BioGRID;HPRD	16771824;11988743;23314748;11916981;20504764;16735510;16429130;26456826;12207904;12230472;12750381
P0CG48	Q9H0E2	1	0	0	InnateDB;SignaLink3;BioGRID	19285159;23880770;25042851;19285159;23314748;12628920;19285159
Q9H0E2	P0CG48	1	0	0	InnateDB;SignaLink3;BioGRID	19285159;23880770;25042851;19285159;23314748;12628920;19285159
P0CG48	Q14934	0	0	0	IntAct	19026640
P0CG48	Q92783	0	0	0	IntAct;BioGRID	17078930;16771824;19111546;23314748;20150893;20504764;21187078;26601948;26456826;12750381
P0CG48	Q96B97	0	0	0	IntAct;BioGRID	18680311;19111555;24039852;17244534
P0CG48	Q9Y263	0	0	0	BioGRID	19423704
P0CG48	P30793	0	0	0	BioGRID	22984419
P09936	P0CG48	1	1	0	Signor;BioGRID;HPRD	9521656;16169070;20439756;2532544;16371654;22284438;20622874;12913066;23801757;9521656;16169070
P0CG48	Q16625	0	0	0	BioGRID	15605377;23171401
P0CG48	Q9Y6I3	0	0	0	InnateDB;BioGRID	14657369;19285159;19536136;23314748;22871113;16497222
P0CG48	Q92890	0	0	0	BioGRID	23314748;16004872;17550899
P0CG48	P15918	0	0	0	BioGRID	14671314
O95071	P0CG48	0	0	0	BioGRID	17897937
P0CG48	Q9UKV5	0	0	0	BioGRID	15331598;20126661;19661182;21343306;12847084;23246001;23123110;18216283;16868077;25409783;11724934
P0CG48	P15173	0	0	0	BioGRID	17242400;19631210
P0CG48	Q13351	0	0	0	IntAct	16579989
P0CG48	Q8TAT6	0	0	0	IntAct;BioGRID	16196087;12644454;17550899;25752573;17070805
P0CG48	Q9UJ41	0	0	0	IntAct;BioGRID	16407276;16462746;15143060;21356307;17341663;16499958;22428841;22705550;25416956
P0CG48	P22314	0	0	0	BioGRID	17980597;23003343;24816100;17550899
O75886	P0CG48	0	0	0	IntAct;BioGRID	21121635;22841719;20504764;26601948;12750381
P0CG48	Q05086	0	0	0	BioGRID	9575161;23439649
P0CG48	Q86T82	0	0	0	BioGRID	23287719;24324262
P00540	P0CG48	0	0	0	BioGRID	11553706;1321032
P0CG48	Q9UJY5	0	0	0	InnateDB;BioGRID	14660606;15143060;19285159;17494868
P0CG48	P43694	0	0	0	BioGRID	22713603;22734001
P0CG48	Q9UNQ0	0	0	0	IntAct	19909340
P0CG48	P54252	0	0	0	IntAct;BioGRID	18599482;16118278;16040601;16196087;20622874;15664989;20865150;12857950;14602712;23314748;23625928;25231079;25144244;23659897;21118805;16432517;25988170;25527291;25448680;14559776;19153604;12944474
P0CG48	Q99816	0	0	0	IntAct;BioGRID	19542561;15053872;11916981;12006492;26456826
O95630	P0CG48	0	0	0	IntAct;BioGRID	20622874;19373254;16431367;23562397;24151880;24961813;25527291;25752577;26368668;26601948
P0CG48	P50542	0	0	0	BioGRID	21980954;17726030
P0CG48	P54725	0	0	0	InnateDB;BioGRID	16405905;19620964;17408689;14621999;19013454;12643283;22428841;15949443;19285159;16007098;15004330;16712842;23314748;24318982;18234089;23823328;23562397;22542781;25752573
O60784	P0CG48	0	0	0	BioGRID	16196087;16199040;23314748;17550899;15047686;26320582
P0CG48	P40818	0	0	0	BioGRID	22195557;16810319;23287719;17711858;24533902;25527291;25485838
P0CG48	Q7Z6G8	0	0	0	BioGRID	20100865
P0CG48	P45974	0	0	0	InnateDB;IntAct;BioGRID	18482987;17980597;22216260;20622874;19373254;8841133;22428841;19285159;22878415;16007098;23314748;23287719;17550899;16564012;24424410;25970461
P0CG48	Q9NZ52	0	0	0	BioGRID	14660606;20484053;16135791;15966896;15701688;15494413
P0CG48	Q9UK80	0	0	0	BioGRID	20622874;22195557;21399617;22298430;22626734;23287719;25527291
P0CG48	Q16763	0	0	0	BioGRID	20622874;21376237;25306918
P0CG48	Q96S82	0	0	0	InnateDB;BioGRID	16731964;19285159
P0CG48	P15374	0	0	0	BioGRID	20622874;22284438;15531586;10518943;23801757;9521656;9790970;14673145;25590432
P0CG48	Q8WUN7	0	0	0	BioGRID	20440844;25207809
P0CG48	Q6GQQ9	0	0	0	BioGRID;HPRD	22179831;20622874;23827681;25752577;25723849;12682062
P0CG48	Q86VN1	0	0	0	BioGRID	17057716;17057714;16973552
P0CG48	Q9Y508	0	0	0	InnateDB;BioGRID	16196087;18364390;19285159
P0CG48	Q6NZ36	0	0	0	BioGRID	22705371;25799058;22343915;25414354;26318859
P0CG48	Q8NCN4	0	0	0	BioGRID	22742833;22733822
P0CG48	P61086	0	0	0	BioGRID	16868077;20826778;21281599;22496338;16007098;11916981;24882218;24912152;9857030;23105008;25799589
P0CG48	Q9UGI0	0	0	0	IntAct;BioGRID	18281465;20622874;19373254;22157957;23827681;25527291;25752573;25752577
P0CG48	Q5D1E8	0	0	0	BioGRID	21115689;24270572
P0CG48	P60604	0	0	0	BioGRID	21098018;16214370
P0CG48	Q5XPI4	0	0	0	BioGRID	19015242
P0CG48	Q9Y4E8	0	0	0	IntAct;BioGRID	16005295;20622874;19373254;22626734;24850914;25527291
P0CG48	Q15040	0	0	0	BioGRID	19382171;23625928;21118805
P0CG48	Q96NR8	0	0	0	IntAct	20006610
P07947	Q16555	1	0	0	MIMP;PhosphoSite_noref;PhosphoSite;PhosphoSite_dir
P00533	P07947	1	0	0	IntAct;PhosphoPoint	23866081
P07947	P00533	1	1	0	Laudanna_effects;PhosphoPoint;IntAct;Laudanna_sigflow;Wang	23866081
P07947	Q14247	1	1	0	Wang;Laudanna_effects;Laudanna_sigflow;PhosphoNetworks
P07947	Q9Y5K6	1	0	0	PhosphoPoint;HPRD	10339567
P07947	Q9HBA0	1	1	0	TRIP;HPRD;PhosphoPoint	12538589;12538589
P07947	O14745	1	0	0	IntAct;PhosphoPoint;DOMINO	10562288;10562288
P06241	P07947	1	0	0	PhosphoPoint
P07947	P06241	1	1	0	Laudanna_effects;KEGG;PhosphoPoint;PhosphoNetworks;Laudanna_sigflow;Wang
P07947	P46527	1	0	0	HPRD;PhosphoSite_dir;PhosphoSite_noref;MIMP;IntAct;PhosphoSite	17254967;17254967
P07947	P46937	1	0	0	IntAct;PhosphoPoint	23245941
O60674	P07947	1	0	0	PhosphoPoint;HPRD	8702385
P07333	P07947	1	0	0	Laudanna_effects;PhosphoPoint;HPRD;Laudanna_sigflow;Wang	7681396
P07947	P09619	1	1	0	Laudanna_effects;HPRD;IntAct;Laudanna_sigflow;Wang	7685273;7685273
P09619	P07947	1	0	0	Laudanna_effects;PhosphoPoint;HPRD;IntAct;Laudanna_sigflow;Wang	7685273;7685273
P07947	P06748	1	1	0	Wang;Laudanna_effects;Laudanna_sigflow;PhosphoNetworks
P07947	P16144	1	0	0	Laudanna_effects;PhosphoPoint;CancerCellMap;HPRD;Laudanna_sigflow	11684709;11684709
P16144	P07947	1	0	0	Laudanna_effects;CancerCellMap;HPRD;PhosphoPoint;Laudanna_sigflow;Wang	11684709;11684709
P07947	Q13480	1	1	0	Laudanna_effects;IntAct;Laudanna_sigflow;Wang	24728074
P07947	P11802	1	0	1	MIMP;Signor;PhosphoSite	18479465
P07947	P10721	1	1	0	Laudanna_effects;CancerCellMap;HPRD;PhosphoPoint;IntAct;Laudanna_sigflow;Wang	11071635;24728074;11071635
P10721	P07947	1	0	0	Laudanna_effects;PhosphoPoint;CancerCellMap;Laudanna_sigflow;Wang;HPRD;IntAct	11071635;24728074;11071635
P07947	P23443	1	0	0	phosphoELM	11914378;9465032;9271440
P07947	P06733	1	1	0	Wang;Laudanna_effects;Laudanna_sigflow;PhosphoNetworks
P07947	Q13177	1	1	0	Laudanna_effects;HPRD;DOMINO;IntAct;Laudanna_sigflow;Wang	16374509;16374509;16374509
P07947	P22681	1	1	0	PhosphoPoint;MIMP;PhosphoNetworks;phosphoELM;Wang	9525940
P07947	Q05397	1	1	0	Laudanna_effects;BioGRID;PhosphoSite_dir;IntAct;Laudanna_sigflow;PhosphoSite;Wang	15800067;16491114;15958584;11839732;12639965;14572662;12482769;10821872;25868388;23466867;12754219;14656986;17234774;21852560;16818654;21289086;18032789;11035755;25817040;15817476;7597091;21276823;12558988;25416956;25416956;23397142
P07947	P35968	1	0	0	PhosphoPoint;HPRD	7929439
P07947	Q13625	1	0	0	PhosphoPoint;HPRD	11278422
P07947	P15529	1	0	0	PhosphoPoint;HPRD;MIMP;HPRD-phos	11901164;11901164
P41240	P07947	1	0	1	Laudanna_effects;dbPTM;PhosphoPoint;PhosphoSite_dir;MIMP;Laudanna_sigflow;Wang;PhosphoSite;PhosphoNetworks	7690925;16439366;15592455;18691976;18083107;19369195
P07947	Q04917	1	1	0	Wang;Laudanna_effects;Laudanna_sigflow;PhosphoNetworks
P07947	Q16543	1	0	0	PhosphoSite;IntAct;PhosphoSite_dir	22727666;25036637
P07947	P27635	1	0	0	BioGRID;PhosphoPoint;HPRD;IntAct	12138090;16741966;12138090
P27635	P07947	1	0	1	Signor;BioGRID;PhosphoPoint;HPRD;IntAct	12138090;12138090;16741966;12138090
P17948	P07947	1	0	0	PhosphoPoint;HPRD	12509223
P07947	P16671	1	0	0	PhosphoPoint;HPRD	7521304
P07947	P20936	1	0	0	PhosphoPoint;HPRD	1544885
Q06418	P07947	1	0	0	PhosphoPoint;HPRD	7537495
P07947	Q99704	1	0	0	PhosphoPoint;HPRD;CancerCellMap	11071635;11071635
Q99704	P07947	1	0	0	Laudanna_effects;CancerCellMap;HPRD;Laudanna_sigflow;Wang	11071635;11071635
P07947	P23469	1	0	0	PhosphoPoint;HPRD	15588985;14980517
P23469	P07947	1	1	0	DEPOD;Laudanna_effects;PhosphoPoint;HPRD;Laudanna_sigflow;Wang	14980517;15588985;14980517
Q04912	P07947	1	0	0	PhosphoPoint;HPRD	8918464
P07947	P78352	1	0	0	CA1;PhosphoPoint;HPRD	14529711;9892651
P78352	P07947	1	0	0	Laudanna_effects;PhosphoPoint;HPRD;CA1;Laudanna_sigflow;Wang	14529711;9892651
P07947	Q16625	1	0	0	PhosphoPoint;HPRD	11950934
P07947	O43184	1	0	0	PhosphoPoint;HPRD	11127814
P07947	Q969T9	1	0	0	PhosphoSite_noref;PhosphoSite;PhosphoSite_dir
P07947	Q8TDY4	1	1	0	Wang;Laudanna_effects;Laudanna_sigflow;PhosphoNetworks
P07947	P16284	1	0	0	PhosphoPoint;HPRD	10858437
P07947	P08100	1	0	0	phosphoELM	11910029
P07947	Q8WUM4	1	0	0	PhosphoPoint;HPRD;DOMINO;IntAct	15557335;15557335;15557335
P07947	P08034	1	0	0	phosphoELM	8390988
P07947	Q9HCN6	1	0	0	IntAct;PhosphoPoint;HPRD	1715582;1715582
P07947	P55259	1	0	0	PhosphoPoint
Q9UEF7	Q9H1D0	1	1	0	TRIP	18495742;16239475
Q9UEF7	Q9NQA5	1	1	0	KEGG;TRIP	18495742;16239475;18606998
Q9UEF7	P08069	1	0	1	KEGG;HPRD;SPIKE	17684529;18762812
Q9UEF7	P06213	1	1	1	KEGG;SPIKE	17684529
P17252	P19086	1	1	0	Signor;PhosphoSite_dir;MIMP;phosphoELM;PhosphoSite;PhosphoNetworks	9166747;10531372;8429024;9166747;10686433;10531372;8429024;9166747
P14416	P19086	1	1	0	Laudanna_effects;HPRD;CA1;Laudanna_sigflow;Wang	10384262;9166747
Q02156	P19086	1	0	0	MIMP
P17600	P19086	1	0	1	Laudanna_effects;CA1;Laudanna_sigflow;Wang	14557263
Q05655	P19086	1	0	0	Signor;PhosphoPoint;HPRD;MIMP;HPRD-phos	8429024;9166747;8429024;7559455;9166747;8429024;7559455
P05129	P19086	1	0	0	MIMP
Q96GD4	P19086	1	0	0	phosphoELM	10531372;8429024;9166747
P19086	O95622	1	0	1	Laudanna_effects;CA1;Laudanna_sigflow;Wang	7829508
Q13153	P19086	1	1	0	Signor;MIMP;phosphoELM;PhosphoSite;PhosphoNetworks	9166747;10531372;8429024;9166747
P19086	Q08828	1	0	1	Laudanna_effects;CA1;Laudanna_sigflow;Wang	7829508
P19086	P30419	0	0	0	HPRD	2153964
P19086	P47736	0	0	0	HPRD	10593970
P08908	P19086	1	1	0	Laudanna_effects;CA1;Laudanna_sigflow;Wang	9407078
O76081	P19086	0	0	0	BioGRID;HPRD	12414994;9748279;15488169;12379657
P19086	P21918	0	0	0	HPRD	9603210
O75396	Q13190	0	0	0	IntAct;BioGRID;HPRD	15029241;24705552;22153078;9166403;11035026
Q13190	Q8WVM8	0	0	0	HPRD	14565970;12506202
Q13976	Q14643	1	0	0	Signor;BioGRID;PhosphoPoint;HPRD;MIMP	10724174;8132598
Q13976	P21817	1	0	0	Signor;PhosphoPoint;HPRD;MIMP	8380342;14532276
Q13976	P19429	1	1	0	Signor	15769444
Q13976	Q13507	1	0	1	Signor;PhosphoPoint;TRIP;PhosphoSite_dir;PhosphoSite_noref;HPRD;MIMP;PhosphoSite	14983059;16331690;14983059;16331690;14983059;14983059
Q13976	Q9Y210	1	0	1	KEGG;TRIP;PhosphoSite_dir;MIMP;PhosphoSite	18617565;24740790;23645677;19961855
Q13976	P41220	1	1	0	BioGRID;PhosphoPoint;PhosphoSite_dir;MIMP;PhosphoSite_noref;phosphoELM;PhosphoSite;Signor;KEGG;HPRD;HPRD-phos	14608379;24777815;14608379;14608379;14608379;14608379
P17252	Q13976	1	1	0	PhosphoPoint;PhosphoSite_dir;MIMP;phosphoELM;PhosphoSite;Signor;HPRD;HPRD-phos	12609995;12609995;12609995;12609995;12609995
Q13976	P17252	1	0	0	PhosphoPoint;HPRD	12609995
Q13976	P61586	1	0	0	MIMP;PhosphoSite;PhosphoSite_dir	21572420;11162591;16109481;15890975;19737918;12654918;20591975
Q13976	Q96D31	1	0	0	PhosphoSite;PhosphoSite_dir	26269433
Q13976	P50552	1	1	1	PhosphoPoint;PhosphoSite_dir;MIMP;PhosphoSite;Signor;KEGG;HPRD;HPRD-phos	14679200;12576312;21451103;17082196;16197368;20463151;11919161;15265792;14679200;17684063;10922374;18637808;16339778;8182057;26336132;25759389;23611601;23846685;15178555;16940418;21423205;7925440;18079117;9685341;16283430;11748216;25961942;18195108;18559661;25001901;20958117;12576312;17287340;20058876;20166139;8182057;10851246;10922374
Q13976	P04049	1	1	0	KEGG;PhosphoPoint;HPRD	12237340
Q13976	P35520	1	0	0	PhosphoSite_noref;PhosphoSite;PhosphoSite_dir	26368121
Q13976	P38398	1	1	0	Wang;Laudanna_effects;Laudanna_sigflow;PhosphoNetworks
Q13976	P09619	1	0	0	phosphoELM	10821867;2550144
Q13976	Q96A00	1	0	0	MIMP;PhosphoSite
Q13976	Q15349	1	1	0	Wang;Laudanna_effects;Laudanna_sigflow;PhosphoNetworks
Q13976	P78347	1	1	0	BioGRID;PhosphoPoint;PhosphoSite_dir;MIMP;PhosphoSite_noref;PhosphoSite;Signor;KEGG;HPRD;HPRD-phos	12082086;12082086;16055503;19651622;12082086;20068231;12082086;12082086
Q13976	O14974	1	1	0	Laudanna_effects;KEGG;PhosphoPoint;HPRD;Laudanna_sigflow;Wang	10567269
Q13976	P16220	1	1	0	Signor;KEGG;PhosphoPoint;HPRD;MIMP	8688081;9829964;11175347;9687510
Q13976	P11831	1	0	1	MIMP;PhosphoSite;Signor;PhosphoSite_dir	19778940;12809504
P67775	Q13976	1	0	0	DEPOD	10322434
Q13976	Q13153	1	0	0	InnateDB;PhosphoSite_dir;PhosphoSite_noref;MIMP;SignaLink3;PhosphoSite	16490784;16490784
Q13976	P42684	1	0	0	phosphoELM	15735735
Q13976	P04792	1	0	1	MIMP;PhosphoSite;Signor;PhosphoSite_dir	19593530;14612593;24816797;15249501;16097034;15682460;12740362
Q13976	P50402	1	0	0	phosphoELM	16204256
Q13976	P61224	1	0	0	PhosphoPoint;MIMP;phosphoELM;PhosphoSite	1551424
Q13976	P21731	1	0	1	Laudanna_effects;PhosphoSite_dir;PhosphoSite_noref;MIMP;PhosphoSite;Laudanna_sigflow;Wang
Q13976	P41235	1	0	0	phosphoELM	16351573
Q13976	P13569	1	1	0	Signor;PhosphoPoint;HPRD;MIMP;PhosphoSite	1377674;10581361;1377674
Q13976	Q14847	1	0	1	Signor;PhosphoPoint;HPRD;PhosphoSite_dir;MIMP;phosphoELM;PhosphoSite	12571245;22665060;26061439;12571245;12571245;12571245
Q13976	P16066	1	0	0	PhosphoPoint;HPRD	12855709
Q13976	O76074	1	1	0	Laudanna_effects;PhosphoPoint;PhosphoSite_dir;MIMP;phosphoELM;Laudanna_sigflow;Wang;PhosphoSite;HPRD	2168396;25247292;16690614;12359732;11723116;11723116;2168396
Q13976	Q03113	1	1	0	Wang;Laudanna_effects;Laudanna_sigflow;PhosphoNetworks
P62714	Q13976	1	0	0	DEPOD	10322434
Q13976	Q9Y2I7	1	0	0	phosphoELM	15546921
Q13976	Q15637	1	0	0	Signor;PhosphoPoint;HPRD;MIMP;HPRD-phos;phosphoELM	10449420;10449420;17287340;10449420
Q13976	O95297	1	0	0	phosphoELM	10681522
Q13976	P35367	1	0	1	Signor;PhosphoPoint;PhosphoSite_dir;MIMP;phosphoELM;PhosphoSite	15107581;10101032;15107581;15328002;15107581
Q13976	Q03393	1	1	0	MIMP;Signor;PhosphoSite	10531334
Q13976	Q05469	1	1	0	MIMP;KEGG;PhosphoSite
Q13976	P31645	1	1	0	MIMP;PhosphoSite;Signor;PhosphoSite_dir	17913921;17913921;17310063;16112691
Q13976	Q9Y613	1	1	0	Signor;PhosphoPoint;HPRD;PhosphoSite_dir;MIMP;phosphoELM;PhosphoSite	21106951;15051728;21106951;15051728;18239683;15051728;15051728
Q13976	Q684P5	1	0	0	MIMP;PhosphoSite;PhosphoSite_dir	15632203;18039662
Q13976	Q76M96	1	0	0	MIMP;PhosphoSite;PhosphoSite_dir;PhosphoSite_noref	23831687
O96001	Q13976	1	1	0	Laudanna_effects;PhosphoPoint;HPRD;Laudanna_sigflow;Wang	10051666
Q13976	O96001	1	1	0	Laudanna_effects;KEGG;PhosphoPoint;HPRD;MIMP;PhosphoSite;Laudanna_sigflow;Wang	10051666
Q13976	Q8WZ42	1	1	0	Laudanna_effects;MIMP;Laudanna_sigflow;PhosphoSite;Wang
Q13976	Q9NS28	1	0	0	PhosphoSite;PhosphoSite_dir	22234696;24244663
Q13976	P10451	1	0	0	MIMP;PhosphoPoint;HPRD	8663267
Q13976	P52943	1	0	0	Signor;PhosphoPoint;HPRD;MIMP;HPRD-phos;phosphoELM	10681529;10681529;10681529
Q13976	Q9Y6F6	1	1	0	BioGRID;PhosphoPoint;MIMP;phosphoELM;Wang;KEGG;HPRD;HPRD-phos	11309393;11309393;11309393;10724174;11309393;10724174
Q13976	Q9UH03	1	0	0	PhosphoPoint;HPRD;MIMP;HPRD-phos;Laudanna_sigflow	15107017;15107017
Q13976	Q5VSY0	1	0	0	Signor;BioGRID;PhosphoPoint;HPRD;MIMP;HPRD-phos	10671526;10671526;10671526
Q13976	P24046	1	0	0	MIMP;PhosphoPoint;HPRD	12175859
Q13976	P13805	1	0	0	BioGRID;PhosphoPoint;HPRD	10601315;10601315
Q8IZK6	Q9GZU1	1	1	0	TRIP	19885840;20736310;19557826;16606612
Q9GZU1	Q8IZK6	1	1	0	TRIP	19885840;20736310;19557826;16606612
Q8IZK6	Q8TDD5	1	1	0	TRIP	20736310;19557826;16606612;23469151
P17252	P20020	1	0	1	Laudanna_effects;PhosphoPoint;HPRD;MIMP;CA1;Laudanna_sigflow;Wang	9824678;11779484;1827443
P62158	P20020	1	1	0	Laudanna_effects;HPRD;CA1;Laudanna_sigflow;Wang	6455424;1332771
P17612	P20020	1	1	1	Laudanna_effects;PhosphoPoint;MIMP;CA1;Laudanna_sigflow;Wang;KEGG;HPRD;HPRD-phos	9824678;19651622;18669648;2548572;20068231;2548572
P11274	P20020	1	0	0	IntAct;PhosphoPoint	15494376
O15111	P20020	1	0	0	phosphoELM	2548572
Q96RT1	P20020	1	0	0	InnateDB;SignaLink3	15123239;15123239
P51817	P20020	1	0	0	MIMP
Q9HCP0	P20020	1	1	0	Laudanna_effects;CA1;Laudanna_sigflow;Wang	12511555
O43930	P20020	1	0	0	MIMP
P61981	Q14204	1	0	0	Laudanna_effects;HPRD;Laudanna_sigflow;Wang	15324660
P61981	Q8TD43	1	1	0	TRIP	25047048
P17252	P61981	1	1	0	Laudanna_effects;PhosphoPoint;HPRD;Laudanna_sigflow;Wang	10433554
P12931	P61981	1	0	0	PhosphoPoint;HPRD	8702721
P61981	P46527	1	0	0	ACSN;HPRD;IntAct	15057270;15057270
P04049	P61981	1	1	0	Laudanna_effects;BioGRID;PhosphoPoint;Laudanna_sigflow;Wang;InnateDB;HPRD;IntAct	16041367;10433554;25852190;10620507;16093354;17353931;15664191;17353931;11697890;10433554;8702721
P61981	P04049	1	0	0	Laudanna_effects;BioGRID;PhosphoPoint;Laudanna_sigflow;Wang;InnateDB;HPRD;IntAct;SignaLink3	15664191;16041367;10433554;25852190;10620507;16093354;17353931;15664191;17353931;11697890;10433554;8702721
P61981	Q12778	1	0	0	InnateDB;Laudanna_effects;ACSN;HPRD;Laudanna_sigflow;Wang	11237865;11237865
Q12778	P61981	1	0	0	InnateDB;Laudanna_effects;HPRD;Laudanna_sigflow;Wang	11237865;11237865
Q05655	P61981	1	0	0	PhosphoPoint;HPRD	10433554
P08069	P61981	1	1	0	ACSN;BioGRID;PhosphoPoint;HPRD;DOMINO;IntAct	15324660;15324660;17353931;15324660;17353931;15324660
P49840	P61981	1	0	0	PhosphoPoint;HPRD;DOMINO;IntAct	15324660;15324660;17353931;15324660
P05129	P61981	1	0	0	PhosphoPoint;HPRD	10433554
P04637	P61981	1	0	0	ACSN;HPRD;IntAct	18812399;19933256;15324660
P31947	P61981	1	1	0	Laudanna_effects;BioGRID;Laudanna_sigflow;Wang;ACSN;HPRD;DOMINO;IntAct	15778465;15778465;26186194;15778465;15324660
P61981	P31947	1	1	0	Laudanna_effects;BioGRID;Laudanna_sigflow;Wang;ACSN;HPRD;DOMINO;IntAct	15778465;15778465;26186194;15778465;15324660
P30291	P61981	1	0	0	IntAct;PhosphoPoint;HPRD	17353931;15324660
P42574	P61981	1	0	0	ACSN;IntAct	21988832
P11274	P61981	1	0	0	PhosphoPoint;HPRD	16045749
Q9Y2U5	P61981	1	0	0	BioGRID;PhosphoPoint;HPRD;DOMINO;IntAct	15324660;15324660;26496610;15324660;15324660
P78527	P61981	1	0	0	PhosphoPoint;HPRD;DOMINO;IntAct	15324660;15324660;15324660
P27348	P61981	1	1	0	Laudanna_effects;BioGRID;Laudanna_sigflow;Wang;InnateDB;ACSN;DIP;HPRD	22863883;20618440;17085597;21827211;15324660	http://dip.doe-mbi.ucla.edu/dip/DIPview.cgi?IK=198284
P61981	P27348	1	1	0	InnateDB;ACSN;DIP;BioGRID;HPRD;Wang	22863883;20618440;17085597;21827211;15324660	http://dip.doe-mbi.ucla.edu/dip/DIPview.cgi?IK=198284
P61981	P63104	1	1	0	Laudanna_effects;ACSN;BioGRID;Laudanna_sigflow;Wang	26496610;22863883;26344197
P63104	P61981	1	1	0	Laudanna_effects;ACSN;BioGRID;Laudanna_sigflow;Wang	26496610;22863883;26344197
P15056	P61981	1	1	0	Laudanna_effects;BioGRID;PhosphoPoint;Laudanna_sigflow;Wang;HPRD;DOMINO;IntAct	15324660;15324660;17353931;17979178;15324660;17353931;15324660
P61981	P15056	1	0	0	Laudanna_effects;BioGRID;PhosphoPoint;Laudanna_sigflow;Wang;HPRD;DOMINO;IntAct	15324660;15324660;17353931;17979178;15324660;17353931;15324660
P61981	Q99683	1	0	0	InnateDB;ACSN;IntAct	19935702;19935702
Q99683	P61981	1	0	0	InnateDB;SignaLink3;IntAct	19935702;19935702;19935702
Q04759	P61981	1	0	0	PhosphoPoint;HPRD	10433554
P49815	P61981	1	0	0	InnateDB;HPRD;IntAct;DOMINO;SignaLink3	12438239;12438239;12438239;12438239;12364343;12438239
P61981	P49815	1	0	0	InnateDB;ACSN;HPRD;IntAct;DOMINO;SignaLink3	12438239;12438239;12438239;12438239;12364343;12438239
O14558	P61981	0	0	0	IntAct;HPRD	17109079;15598710
Q99759	P61981	1	0	0	Laudanna_effects;PhosphoPoint;CancerCellMap;Laudanna_sigflow;Wang;HPRD;IntAct	14743216;14743216;14743216
P61981	Q9BV73	1	0	0	HPRD;Wang	15324660
P61981	O43524	1	0	0	ACSN;HPRD	15324660
O14757	P61981	1	0	0	IntAct;PhosphoPoint;HPRD	20639859;15324660
Q13153	P61981	1	0	0	IntAct;PhosphoPoint;HPRD	20936779;15324660
Q92574	P61981	1	0	0	ACSN;HPRD;IntAct;DOMINO	15324660;15324660;17353931;15324660
Q8N122	P61981	1	0	0	InnateDB;ACSN;SignaLink3	18439900;18439900
P61981	Q92934	1	0	0	ACSN;HPRD;IntAct	20936779;10880354
Q9NRM7	P61981	1	1	0	Signor;BioGRID;PhosphoSite_dir;PhosphoSite_noref;MIMP;PhosphoSite	21118956;25086053;21118956
P61981	Q96B36	1	0	0	ACSN;HPRD	15324660
P30305	P61981	1	0	0	ACSN;IntAct	16672277
P61981	P30305	1	0	0	Laudanna_effects;IntAct;Laudanna_sigflow;Wang	16672277
Q8N5S9	P61981	1	0	0	PhosphoPoint;HPRD	15324660
O15151	P61981	0	0	0	BioGRID;HPRD;DOMINO;IntAct;LMPID	16943424;16227609;16511572;21148311;22556425;24190973;16511560
P21127	P61981	1	0	0	BioGRID;PhosphoPoint;HPRD	15883043;15883043
P10398	P61981	1	0	0	BioGRID;PhosphoPoint;HPRD;DOMINO;IntAct	15324660;15324660;17353931;25852190;15324660;17353931;15324660
Q9NYL2	P61981	1	0	0	IntAct;PhosphoPoint	17353931
P61981	Q04917	1	1	0	Laudanna_effects;ACSN;BioGRID;HPRD;Laudanna_sigflow;Wang	26496610;22863883;26344197;15324660
Q04917	P61981	1	1	0	Laudanna_effects;ACSN;BioGRID;HPRD;Laudanna_sigflow;Wang	26496610;22863883;26344197;15324660
P61981	P62258	1	1	0	Laudanna_effects;BioGRID;Laudanna_sigflow;Wang;DIP;ACSN;HPRD;IntAct	17979178;20936779;26344197;21988832;17085597;20936779;21988832;12507503	http://dip.doe-mbi.ucla.edu/dip/DIPview.cgi?IK=198282
P62258	P61981	1	1	0	Laudanna_effects;BioGRID;Laudanna_sigflow;Wang;DIP;ACSN;HPRD;IntAct	17979178;20936779;26344197;21988832;17085597;20936779;21988832;12507503	http://dip.doe-mbi.ucla.edu/dip/DIPview.cgi?IK=198282
P49759	P61981	1	0	0	PhosphoPoint;HPRD;DOMINO;IntAct	15324660;15324660;15324660
Q13627	P61981	1	0	0	PhosphoPoint;HPRD;DOMINO;IntAct	15324660;15324660;17353931;15324660
P31946	P61981	1	1	0	DIP;Laudanna_effects;BioGRID;HPRD;Laudanna_sigflow;Wang	24255178;26344197;17085597;15324660	http://dip.doe-mbi.ucla.edu/dip/DIPview.cgi?IK=198280
P61981	P31946	1	1	0	DIP;Laudanna_effects;ACSN;BioGRID;HPRD;Laudanna_sigflow;Wang	24255178;26344197;17085597;15324660	http://dip.doe-mbi.ucla.edu/dip/DIPview.cgi?IK=198280
P61981	Q71U36	1	0	0	Laudanna_effects;DOMINO;IntAct;Laudanna_sigflow;Wang	15324660;15324660
P61981	Q9BPZ7	1	0	0	ACSN;HPRD;IntAct	17353931;15324660
P61981	P07196	1	0	1	Signor;IntAct;HPRD;DOMINO	23230147;15324660;15324660;15324660
P68366	P61981	1	0	0	Laudanna_effects;HPRD;Laudanna_sigflow;Wang	15324660
O95382	P61981	1	0	0	InnateDB;SignaLink3;IntAct	19935702;19935702;19935702
Q96SB4	P61981	1	0	0	PhosphoPoint;HPRD;DOMINO;IntAct	15324660;15324660;17353931;15324660
O96013	P61981	1	0	0	BioGRID;PhosphoPoint;HPRD;DOMINO;IntAct	15324660;15324660;17353931;15324660;17353931;15324660
Q9HC77	P61981	1	0	0	Laudanna_effects;BioGRID;HPRD;IntAct;Laudanna_sigflow;Wang	20936779;26638075;20936779;16516142;16516142
Q13523	P61981	1	0	0	PhosphoPoint;HPRD;DOMINO;IntAct	15324660;15324660;17353931;15324660
P61981	Q9NXR1	1	0	0	Laudanna_effects;HPRD;Laudanna_sigflow;Wang	15324660
P61981	Q13509	1	0	0	Laudanna_effects;HPRD;Laudanna_sigflow;Wang	15324660
P27448	P61981	1	0	0	BioGRID;PhosphoPoint;HPRD;DOMINO;IntAct	15324660;17353931;20642453;15324660;17353931;16959763;15324660
Q00536	P61981	1	0	0	IntAct;PhosphoPoint;HPRD	17353931;12154078
P49760	P61981	1	0	0	PhosphoPoint;HPRD;DOMINO;IntAct	15324660;15324660;17353931;15324660
Q9H4A3	P61981	1	0	0	IntAct;PhosphoPoint;HPRD	20936779;15324660
P61981	Q86T82	0	0	0	BioGRID;HPRD	26427597;15324660
P49761	P61981	1	0	0	IntAct;PhosphoPoint;HPRD;DOMINO	15324660;15324660;17353931;15324660
Q7Z460	P61981	1	0	0	Laudanna_effects;BioGRID;HPRD;DOMINO;IntAct;Laudanna_sigflow;Wang	15324660;15324660;17353931;15324660;17353931;15324660
Q00537	P61981	1	0	0	IntAct;PhosphoPoint;HPRD	15324660;17353931;15324660
Q8NER1	Q9Y5S1	0	0	0	TRIP;HPRD	16115206;16237318
Q9BRV3	Q9Y5S1	1	1	0	TRIP;HPRD	15547947;14991772
P08631	P16885	1	0	0	Laudanna_effects;PhosphoPoint;MIMP;Laudanna_sigflow;Wang;Signor;HPRD;HPRD-phos	12181444;16497976;19901323;7682059;12181444;15144186;7682059
P08631	P00533	1	1	0	Laudanna_effects;BioGRID;IntAct;Laudanna_sigflow;Wang	24658140;25402006;24658140;23397142
P08631	P60709	1	0	0	PhosphoPoint;HPRD	12029088
P08631	Q9Y5K6	1	0	0	IntAct;PhosphoPoint;HPRD	12029088;12029088
P08631	Q9HBA0	1	1	0	TRIP;HPRD;PhosphoPoint	12538589;12538589
P08631	P49407	1	0	0	PhosphoPoint;HPRD	10973280
P08631	O00459	1	1	0	Laudanna_effects;PhosphoPoint;HPRD;IntAct;Laudanna_sigflow;Wang	12029088;12029088
P08631	P19174	1	1	0	Laudanna_effects;PhosphoPoint;MIMP;CA1;Laudanna_sigflow;Wang;Signor;HPRD;IntAct;HPRD-phos	7682059;1689310;17389395;16497976;20068231;7682059;8885868;17016520;18707149;15144186;8657103;23397142;1689310;10586033;7682059;8885868;15144186;8657103
P19174	P08631	1	0	0	IntAct;HPRD;Laudanna_sigflow	23397142;1689310;10586033;7682059;8885868;15144186;8657103
P08631	Q07889	1	1	0	Laudanna_effects;PhosphoPoint;HPRD;IntAct;Laudanna_sigflow;Wang	17141806;23397142;12029088;12029088
P08631	P11274	1	1	0	Laudanna_effects;BioGRID;dbPTM;PhosphoPoint;MIMP;phosphoELM;PhosphoSite;Wang;Laudanna_sigflow;Signor;HPRD;HPRD-phos;PhosphoNetworks	16912036;9407116;18083107;19690332;12522270;8955135;16497976;9178913;9407116;12522270;12592324;10849448;9178913;9407116;12522270;8955135
P11274	P08631	1	0	0	BioGRID;PhosphoPoint;HPRD	12592324;10849448;9178913;9407116;12522270;8955135
P08631	Q99062	1	0	0	Signor;BioGRID;PhosphoPoint;HPRD;MIMP	9790917;9790917
P08631	P40189	1	0	0	Laudanna_effects;PhosphoPoint;HPRD;Laudanna_sigflow;Wang	11689697
P08631	P50570	1	0	0	IntAct;PhosphoPoint;HPRD	12029088;12029088
P08631	Q13480	1	1	0	Laudanna_effects;IntAct;Laudanna_sigflow;Wang	24728074
P00519	P08631	1	0	0	IntAct;PhosphoPoint;HPRD;DOMINO	10849448;10849448;9407116;10849448
P08631	P00519	1	1	0	Laudanna_effects;PhosphoSite_dir;MIMP;PhosphoSite_noref;Laudanna_sigflow;Wang;PhosphoSite;HPRD;DOMINO;IntAct;SPIKE	20841568;18775435;8441409;16858728;12644574;17164333;17289588;20585028;24708674;10849448;10849448;9407116;10849448
P08631	P10721	1	1	0	Laudanna_effects;PhosphoPoint;CancerCellMap;HPRD;IntAct;Laudanna_sigflow;Wang	11071635;24728074;11071635
P08631	P21860	1	0	0	IntAct;PhosphoPoint;DOMINO	16273093;16273093
P08631	Q9UI08	1	0	0	IntAct;PhosphoPoint;HPRD	12029088;12029088
P08631	O15350	1	0	0	dbPTM	17535448
P08631	P56945	1	1	0	Laudanna_effects;PhosphoPoint;HPRD;Laudanna_sigflow;Wang	9020138
P08631	Q13905	1	1	0	BioGRID;dbPTM;PhosphoPoint;PhosphoSite_dir;MIMP;phosphoELM;PhosphoSite;Signor;HPRD;HPRD-phos;PhosphoNetworks	24396067;12734187;21876762;20581864;10318861;18957052;24396067;14551197;15320955;14551197;15320955;14551197;14551197;10318861;12734187;14551197;14551197;10318861;12734187
P08631	P27986	1	1	0	Laudanna_effects;PhosphoPoint;HPRD;IntAct;Laudanna_sigflow;Wang	12029088;12029088
P08631	P08670	1	0	0	phosphoELM	11895474;15274135
P08631	P61978	1	0	0	IntAct;PhosphoPoint;HPRD	12029088;12029088
P08631	P22681	1	1	0	Laudanna_effects;BioGRID;PhosphoPoint;MIMP;Laudanna_sigflow;Wang;HPRD;HPRD-phos;PhosphoNetworks	11994282;10092522;9890970;10799548;11239464;10092522;9890970;22974441;8995358;11896602;12032836;10799548;11994282;10092522;9890970;10799548;11239464
P08631	P40763	1	0	0	Signor;PhosphoPoint;HPRD;MIMP;HPRD-phos	11294897;17389395;16497976;14551213;10918587;17016520;12576423;12244095;8626374;11350938;12626508;11940572;19901323;11294897;14551213;10918587;12576423;11350938;12244095;8626374;12626508;11940572
P08631	Q05397	1	1	0	Laudanna_effects;BioGRID;Laudanna_sigflow;Wang	25814554
P08631	P42684	1	1	0	IntAct;HPRD;SPIKE	20841568;12748290;21988832;12748290
P42684	P08631	1	0	0	IntAct;PhosphoPoint;HPRD	21988832;12748290
P08631	Q06187	1	0	0	Laudanna_effects;HPRD;Laudanna_sigflow;Wang	8058772
Q06187	P08631	1	0	0	PhosphoPoint;HPRD	8058772
P08631	P51692	1	1	0	Laudanna_effects;dbPTM;PhosphoSite_dir;MIMP;phosphoELM;Laudanna_sigflow;Wang;PhosphoSite	18550772;16772534;12411494;17997837;17822672;11751923;12411494;18083107;12411494;17997837
P08631	P42338	1	1	0	IntAct;PhosphoPoint;HPRD;Wang	23397142;12029088
P08631	Q92569	1	1	0	Laudanna_effects;BioGRID;Laudanna_sigflow;Wang	25814554
P41240	P08631	1	0	1	Laudanna_effects;PhosphoPoint;HPRD;MIMP;Laudanna_sigflow;Wang	11976726
P08631	Q13444	1	1	0	BioGRID;dbPTM;PhosphoPoint;PhosphoSite_dir;MIMP;phosphoELM;PhosphoSite;Signor;HPRD;DOMINO;IntAct;PhosphoNetworks	11741929;11741929;11741929;16374509;11741929;11741929;16374509;11741929;16374509;11741929;16374509;11741929
P08631	Q07666	1	0	0	IntAct;BioGRID;PhosphoPoint;HPRD	22745667;22641034;11278465;17141806;12029088;12029088
P08631	P15498	1	0	0	PhosphoPoint;HPRD	9400828
P08631	P51677	1	0	0	PhosphoPoint;HPRD	10527858
P08631	Q13094	1	0	0	IntAct;PhosphoPoint;HPRD	12029088;12029088
P08631	P20936	1	0	0	BioGRID;PhosphoPoint;HPRD	7782336;7782336
P08631	P32927	1	0	0	PhosphoPoint;HPRD	9195918
P32927	P08631	1	0	0	Laudanna_effects;HPRD;Laudanna_sigflow;Wang	9195918
P08631	Q03405	1	0	0	DIP;PhosphoPoint;HPRD	9417082;11097855	http://dip.doe-mbi.ucla.edu/dip/DIPview.cgi?IK=619
P08631	P12318	1	1	0	Laudanna_effects;KEGG;PhosphoPoint;HPRD;Laudanna_sigflow;Wang	9268059
P08631	Q99704	1	0	0	PhosphoPoint;HPRD;CancerCellMap	11071635;11071635
Q99704	P08631	1	0	0	Laudanna_effects;CancerCellMap;HPRD;Laudanna_sigflow;Wang	11071635;11071635
P08631	Q92835	1	0	0	IntAct;PhosphoPoint;HPRD	12029088;12029088
P08631	P42768	1	0	0	dbPTM;PhosphoPoint;MIMP;phosphoELM;PhosphoSite;Signor;HPRD;IntAct;HPRD-phos;PhosphoNetworks	12235133;18083107;19690332;14707117;12235133;18088087;15592455;9742969;16497976;18088087;12235133;10068673;12769846;19901323;19234535;12029088;9742969;12029088;12235133;10068673;12769846
P08631	P12314	1	1	0	Laudanna_effects;KEGG;PhosphoPoint;HPRD;Laudanna_sigflow;Wang	8064233
P08631	Q96B97	1	0	0	InnateDB;IntAct;PhosphoPoint;HPRD	15707590;12029088;12029088
P08631	A9UF07	1	1	0	Signor	9407116
P08631	Q92556	1	1	0	Laudanna_effects;BioGRID;dbPTM;PhosphoPoint;PhosphoSite_dir;MIMP;PhosphoSite_noref;Laudanna_sigflow;Wang;PhosphoSite;Signor;HPRD;IntAct	15952790;24928514;15952790;12029088;12029088;12029088
P08631	O43516	1	0	0	IntAct;PhosphoPoint;HPRD	12029088;12029088
P08631	P16284	1	0	0	PhosphoPoint;HPRD	10858437
P08631	Q9ULH1	1	0	0	IntAct;PhosphoPoint;HPRD;DOMINO	16636290;16636290;12029088;12029088
P08631	Q99816	1	0	0	IntAct;PhosphoPoint;HPRD	12029088;12029088
P08631	Q8WUM4	0	0	0	IntAct	20670214;22641034
P08631	O60496	1	0	0	MIMP;HPRD-phos;HPRD	16497976;10428862;19901323;10428862
P08631	Q15393	1	0	0	IntAct;PhosphoPoint;HPRD	12029088;12029088
P08631	Q9H6R7	1	0	0	IntAct;PhosphoPoint;HPRD	12029088;12029088
P08631	O75563	1	0	0	PhosphoPoint;HPRD	9837776
P08631	Q14644	1	0	0	BioGRID;PhosphoPoint;HPRD	7782336;7782336
P08631	Q13432	1	0	0	PhosphoPoint;HPRD	12496276
P08631	Q53H12	1	0	0	PhosphoPoint;HPRD	16169070
P08631	Q9H1B7	1	0	0	PhosphoPoint;HPRD	12029088
P08631	Q9Y3L3	1	0	0	IntAct;PhosphoPoint;HPRD	12029088;12029088
Q96H20	Q9Y210	1	1	0	TRIP	23171048
P55199	Q96H20	0	0	0	IntAct;BioGRID;HPRD	10419521;19819239
Q96H20	Q86VN1	1	0	0	Laudanna_effects;BioGRID;HPRD;Laudanna_sigflow;Wang	26344197;15469844;16371348;18539118;15329733;16973552;17010938;14505570;15086794;11278625
Q96H20	Q96FZ7	1	0	0	Laudanna_effects;BioGRID;HPRD;Laudanna_sigflow;Wang	16371348;14505570;15086794;14505570
Q96H20	Q9BRG1	1	0	0	Laudanna_effects;BioGRID;HPRD;IntAct;Laudanna_sigflow;Wang	15469844;26344197;16189514;16371348;21516116;25416956;16973552;17010938;14505570;15086794;21516116;25416956;16189514;16371348;14505570
P17252	Q9BR39	1	0	0	PhosphoSite;PhosphoSite_dir	22389502
Q7Z443	Q9P0L9	1	1	0	IntAct;TRIP	16891422;23212381;20538909;18535624;18535624
Q96QT4	P35579	1	0	0	TRIP;PhosphoSite_dir;PhosphoSite_noref;MIMP;IntAct;phosphoELM;PhosphoSite	16407977;18394644;18675813;18394644;18675813
P17252	P35579	1	0	0	PhosphoSite_dir;MIMP;phosphoELM;PhosphoSite;PhosphoNetworks	9545325;1899200;21316371;9545325;1899200
P35579	P60709	1	0	0	Laudanna_effects;BioGRID;Laudanna_sigflow;Wang	26496610;16186248
P12931	P35579	1	0	0	PhosphoSite;PhosphoSite_dir	25635050
Q02156	P35579	1	0	0	MIMP;BioGRID	11897493
P68400	P35579	1	1	0	Signor;BioGRID;PhosphoSite_dir;MIMP;PhosphoSite	17567956;22123909;18971378;21316371;19826041;22123909;18971378;16186248
P05129	P35579	1	0	0	MIMP
O43353	P35579	1	0	0	IntAct;PhosphoPoint	14743216
Q14164	P35579	1	0	0	IntAct;PhosphoPoint	14743216
P19105	P35579	1	0	0	Laudanna_effects;BioGRID;Laudanna_sigflow;Wang	26496610;22863883
P29350	P35579	0	0	0	HPRD	12705885
Q99759	P35579	1	0	0	IntAct;PhosphoPoint	14743216
P19338	P35579	0	0	0	IntAct	16403913
P35579	P35580	1	0	0	ACSN;BioGRID;HPRD	26496610;22939629;16596254
P35580	P35579	1	0	0	ACSN;BioGRID;HPRD	26496610;22939629;16596254
O15111	P35579	1	0	0	IntAct;PhosphoPoint	14743216
P24844	P35579	1	0	0	Laudanna_effects;BioGRID;HPRD;IntAct;Laudanna_sigflow;Wang	22863883;16169070;16169070;16169070
P27361	P35579	1	0	0	phosphoELM	9545325;1899200;8089108
P26447	P35579	0	0	0	DIP;HPRD	22483112;20421509;15289939;9405067	http://dip.doe-mbi.ucla.edu/dip/DIPview.cgi?IK=187608
P35579	Q86VB7	0	0	0	HPRD	15479433
P35579	Q14896	0	0	0	HPRD	6448079;352343;10672519
Q8WZ42	P35579	1	0	0	PhosphoPoint;HPRD	8063857
P35579	Q12889	0	0	0	HPRD	16567366
P17252	P09493	1	0	0	phosphoELM	16094730
Q9Y572	P09493	1	0	0	IntAct;PhosphoPoint	14743216
P42336	P09493	1	0	0	MIMP;PhosphoSite;PhosphoSite_dir	16094730
P53355	P09493	1	1	0	Laudanna_effects;SPIKE;PhosphoSite_dir;PhosphoSite;Laudanna_sigflow;Wang	17895359;23712688;23157718
P09493	P45379	0	0	0	HPRD	6746613
P07951	P09493	0	0	0	BioGRID;HPRD	3857586;22939629;26186194;7568216
P09493	P13805	0	0	0	IntAct;BioGRID;HPRD	6822572;25416956;21516116;8987992;3611073
P41181	Q13507	0	0	0	TRIP	20107112;17699554
P17252	P41181	1	0	0	phosphoELM	18434387;10710543
P17612	P41181	1	1	0	MIMP;PhosphoSite;KEGG;PhosphoSite_dir	12194985;16120822;17940053;14519593;11067864;18042467;17138647;16303856;11076974;17965877;22778181;18664568;19357255;11042132
P51817	P41181	1	0	0	MIMP
O43930	P41181	1	0	0	MIMP
P51170	Q8TD43	0	0	0	TRIP	24391909
P28482	P51170	1	0	0	Signor;PhosphoPoint;HPRD;MIMP	11805112
P46934	P51170	1	0	0	BioGRID;HPRD;DOMINO;IntAct;HPRD-phos	11359767;9351815;15123669;11359767;10642508;8665844;17013377;11244092;12167593;11805112;10212229;11359767;9351815;11359767;10642508;10212229
P51170	Q16623	0	0	0	BioGRID;HPRD	14996668;12562778;10409621
P51170	Q96PU5	0	0	0	BioGRID;LMPID;HPRD	17502380;11244092;16716084;16416336;12876068;15328345;11502596;16844684;11802777;15140763;12424229;15123669;18322022;18498246
P11532	Q13424	0	0	0	BioGRID;HPRD	8576247;7890602;9412493;22937058;18468998;10545507;11571312
P11532	P29475	0	0	0	BioGRID	22937058;7545544
P11532	P68032	0	0	0	HPRD	11997265
P11532	P68133	0	0	0	HPRD	1544421;11259305
P11532	Q14118	0	0	0	IntAct;BioGRID;LMPID;HPRD	10932245;7592992;22937058;10355629
O60941	P11532	0	0	0	IntAct;HPRD	9395493;10545507;25416956
P11532	Q15124	0	0	0	HPRD	10867799;7890770
P15923	Q02363	1	0	0	ACSN;BioGRID;HPRD	12200424;23395635;26735018;22354994;9242638;19321746;9242638;11591653
Q02363	P15923	1	0	0	Laudanna_effects;ACSN;BioGRID;HPRD;Laudanna_sigflow;Wang	12200424;23395635;26735018;22354994;9242638;19321746;9242638;11591653
Q14469	Q02363	1	0	0	Laudanna_effects;HPRD;Laudanna_sigflow;Wang	11756408
P04637	Q02363	1	1	0	SPIKE	16557594
Q02363	Q02962	1	0	0	Laudanna_effects;HPRD;Laudanna_sigflow;Wang	11134340
P15172	Q02363	1	0	0	Laudanna_effects;BioGRID;HPRD;Laudanna_sigflow	9242638;21209940;9242638
Q02363	P15172	1	0	0	Laudanna_effects;BioGRID;HPRD;Laudanna_sigflow;Wang	9242638;21209940;9242638
Q05516	Q02363	1	1	0	SPIKE	19723763
Q02363	P06400	1	0	0	Laudanna_effects;CancerCellMap;HPRD;Laudanna_sigflow;Wang	11034201;11034201
Q02363	Q08999	1	0	0	Laudanna_effects;BioGRID;HPRD;Laudanna_sigflow;Wang	16776654;11034201;11034201
Q02363	Q06710	1	0	0	Laudanna_effects;HPRD;Laudanna_sigflow;Wang	11134340
P24941	Q02363	1	0	1	BioGRID;CancerCellMap;PhosphoPoint;MIMP;phosphoELM;Laudanna_sigflow;Signor;HPRD;HPRD-phos	9029153;9029153;9029153;9372912;9029153;9029153;9029153
P41970	Q02363	1	0	0	Laudanna_effects;CancerCellMap;HPRD;Laudanna_sigflow;Wang	10022839;10022839
Q02363	P28749	1	0	0	Laudanna_effects;HPRD;Laudanna_sigflow;Wang	11034201
Q02363	Q02548	1	0	0	Laudanna_effects;HPRD;Laudanna_sigflow;Wang	11134340
Q02363	Q92858	1	0	1	SPIKE	16407553
Q02363	Q9UM11	0	0	0	LMPID	16810178
P15884	Q02363	1	0	0	ACSN;BioGRID;HPRD	9584154;25609649;9242638;8576241;9242638;11591653
Q02363	P15884	1	0	0	Laudanna_effects;ACSN;BioGRID;HPRD;Laudanna_sigflow;Wang	9584154;25609649;9242638;8576241;9242638;11591653
P28324	Q02363	1	0	0	Laudanna_effects;CancerCellMap;HPRD;Laudanna_sigflow;Wang	10022839;10022839
P19419	Q02363	1	0	0	CancerCellMap;HPRD;Wang	10022839;10022839
Q02363	Q16666	1	0	0	Laudanna_effects;HPRD;Laudanna_sigflow;Wang	11940648
P35611	Q02363	1	0	0	Laudanna_effects;HPRD;Laudanna_sigflow;Wang	10585876
O60682	Q02363	0	0	0	CancerCellMap;HPRD	11560778
Q02363	P15173	1	0	0	Laudanna_effects;HPRD;Laudanna_sigflow;Wang	9242638
Q02363	P13349	1	0	0	Laudanna_effects;HPRD;Laudanna_sigflow;Wang	9242638
Q02363	Q9Y574	0	0	0	BioGRID	24586788
Q02363	Q99081	1	0	0	Laudanna_effects;ACSN;BioGRID;HPRD;Laudanna_sigflow;Wang	26735018;9242638;19321746;9242638
Q02363	P23409	1	0	0	Laudanna_effects;HPRD;Laudanna_sigflow;Wang	9242638
P49757	Q96J02	1	1	0	Signor;ACSN;BioGRID;HPRD;SignaLink3	20818436;18628966;12682059;20818436;20818436;18628966;12682059;12682059
Q96J02	P49757	1	0	0	Laudanna_effects;BioGRID;HPRD;Laudanna_sigflow;Wang	20818436;18628966;12682059;12682059
P49757	Q16555	0	0	0	BioGRID;HPRD	12942088;11121447
P49757	Q9H1D0	1	0	1	TRIP	24704446;23140583
P00533	P49757	1	0	0	IntAct;PhosphoPoint;DOMINO	16273093;16273093
P68400	P49757	1	0	0	phosphoELM	17609107
Q05513	P49757	1	0	0	Laudanna_effects;BioGRID;HPRD;MIMP;HPRD-phos;Laudanna_sigflow;Wang	18767875;17203073;17203073;17203073
P49757	P04637	1	1	0	Signor;Laudanna_effects;DIP;BioGRID;Laudanna_sigflow;Wang	18492217;23881403;22157679;18172499;18172499	http://dip.doe-mbi.ucla.edu/dip/DIPview.cgi?IK=195750
P05067	P49757	1	0	0	Laudanna_effects;BioGRID;HPRD;IntAct;Laudanna_sigflow;Wang	21832049;25241761;25241761;12011466
P49757	P05067	1	1	0	Laudanna_effects;BioGRID;HPRD;IntAct;Laudanna_sigflow;Wang	21832049;25241761;25241761;12011466
P46531	P49757	1	0	0	Laudanna_effects;ACSN;BioGRID;HPRD;Laudanna_sigflow;Wang	8755477;23252402;8755477;12682059
P49757	P46531	1	1	1	Signor;Laudanna_effects;ACSN;KEGG;SPIKE;BioGRID;HPRD;Laudanna_sigflow;Wang	15358736;12682059;8755477;23252402;8755477;12682059
P41743	P49757	1	0	1	Signor;Laudanna_effects;Laudanna_sigflow;Wang	17609107
Q8IUQ4	P49757	1	0	1	Signor;IntAct;BioGRID;HPRD	11752454;11752454;21988832;21988832;11752454
P49757	P08151	1	0	1	Signor;ACSN;BioGRID	20818436;20818436
P49757	Q00987	1	0	1	Signor;BioGRID;DIP;HPRD	20940030;12646252;22337874;16678796;18172499;12646252;23252402;9632782;18172499;12646252;9632782	http://dip.doe-mbi.ucla.edu/dip/DIPview.cgi?IK=186483
Q00987	P49757	1	0	1	Signor;BioGRID;DIP;HPRD	20940030;12646252;22337874;16678796;18172499;12646252;23252402;9632782;18172499;12646252;9632782	http://dip.doe-mbi.ucla.edu/dip/DIPview.cgi?IK=186483
Q14012	P49757	1	0	1	Signor;PhosphoSite	17022975
O43347	P49757	1	0	1	Signor	20477901
Q6PML9	P49757	1	0	1	Signor	11782429
Q8TBB1	P49757	1	0	1	Signor;BioGRID;ELM;HPRD;IntAct;Laudanna_sigflow	11782429;9846878;9535908;9535908;16002321;11782429;14990566;16002321;9535908;11782429
Q2M2I8	P49757	1	1	0	Signor;PhosphoSite_dir;MIMP;phosphoELM;PhosphoSite	18657069;18657069;17609107;18657069
P16109	P49757	0	0	0	LMPID;ELM	19138666
P49757	Q8N448	0	0	0	BioGRID;HPRD	25814554;26451611;11922143;11782429
P0C851	Q8NER1	1	1	0	TRIP	18455988
Q9NZU7	Q14643	1	1	0	Laudanna_effects;BioGRID;HPRD;Laudanna_sigflow	14685260;12032348;14685260;12032348;14570872
Q14643	Q13507	1	1	0	TRIP;HPRD	23045459;18205297;20378853;20022948;10518223;12606542;9853757;15623527;15104175;11524429
Q14573	Q14643	0	0	0	HPRD	7559486
Q14643	Q92736	0	0	0	HPRD	12754204
P62158	Q14643	1	1	1	Wang;Laudanna_effects;Laudanna_sigflow;CA1	7755592;10456332
Q14643	P62158	1	0	0	Laudanna_effects;Laudanna_sigflow;Wang
P07948	Q14643	1	1	0	Laudanna_effects;PhosphoPoint;HPRD;Laudanna_sigflow;Wang	11782428
P17612	Q14643	1	1	1	Laudanna_effects;PhosphoPoint;MIMP;CA1;Laudanna_sigflow;Wang;Signor;KEGG;HPRD	1847804;2847175;12529267;8132598
P06241	Q14643	1	1	0	Laudanna_effects;PhosphoPoint;PhosphoSite_dir;MIMP;phosphoELM;Laudanna_sigflow;Wang;PhosphoSite;Signor;HPRD;PhosphoNetworks	14761954;14761954;18056410;14761954;14761954
P38398	Q14643	0	0	0	BioGRID	25645916
P31749	Q14643	1	0	1	IntAct;BioGRID;SPIKE	18955969;18250332;24947355
P10415	Q14643	0	0	0	BioGRID;HPRD	15613488;19706527
Q14457	Q14643	0	0	0	InnateDB	19325567
P06493	Q14643	1	0	0	PhosphoPoint;HPRD;PhosphoSite_dir;PhosphoSite_noref;MIMP;HPRD-phos;PhosphoSite	16237118;16237118;14635192;16237118;14635192
P16157	Q14643	1	1	0	Laudanna_effects;KEGG;CA1;Laudanna_sigflow;Wang	8384211
Q14643	P16157	1	0	0	Laudanna_effects;Laudanna_sigflow;CA1	8384211
Q14643	Q9NSB8	1	0	0	Laudanna_effects;HPRD;CA1;Laudanna_sigflow;Wang	9808459;9808459
Q6GPH6	Q14643	1	1	0	Signor	21368195
O43865	Q14643	0	0	0	BioGRID;HPRD	12525476
Q9Y6F6	Q14643	1	0	1	KEGG;HPRD	10724174
Q14643	Q9H4G0	0	0	0	BioGRID;HPRD	12676536;12444087
Q14643	Q8IWB1	0	0	0	HPRD	16990268
O94905	Q14643	0	0	0	BioGRID	19240031;17502376;25882839
P35219	Q14643	0	0	0	BioGRID;HPRD	12611586;26186194
Q14643	Q9BS26	0	0	0	IntAct;HPRD	15652484
P04899	P11229	0	0	0	HPRD	8190105
P11229	Q9Y210	1	1	0	TRIP	15994335
P11229	P41220	1	0	0	Laudanna_effects;CA1;Laudanna_sigflow;Wang	14976183
P11229	P50148	1	1	0	Laudanna_effects;CA1;Laudanna_sigflow;Wang	1341877;8576109;3110621
P11229	P29992	1	1	0	Laudanna_effects;KEGG;CA1;Laudanna_sigflow;Wang	12200418;14976183
P55064	Q9HBA0	0	0	0	TRIP	16571723
P17612	P55064	1	0	0	MIMP;PhosphoSite;PhosphoSite_dir	18478076;26569106
Q14244	Q9HBA0	1	1	0	BioGRID;TRIP;HPRD	14517216;14517216;14517216
P06493	Q14244	1	0	0	MIMP;PhosphoSite_noref;PhosphoSite;PhosphoSite_dir
P60484	Q16643	0	0	0	IntAct	23940795
P60484	Q03135	1	0	0	Laudanna_effects;HPRD;IntAct;Laudanna_sigflow;Wang	12176037;12176037
P35222	P60484	1	0	0	InnateDB;SignaLink3;IntAct	16219695;16219695;20123964
P60484	P35222	1	0	0	InnateDB;SignaLink3;IntAct	16219695;16219695;20123964
P07948	P60484	1	0	0	MIMP;PhosphoSite
P06239	P60484	1	1	0	Signor;MIMP;phosphoELM;PhosphoSite;PhosphoNetworks	11948419;10866658;11948419;12297295;12077256
P12931	P60484	1	0	1	Signor;PhosphoSite_dir;PhosphoSite_noref;MIMP;PhosphoSite	12869565;21532586;23995781;25829446
P60484	O14745	1	0	0	Laudanna_effects;BioGRID;HPRD;DOMINO;IntAct;Laudanna_sigflow;Wang	16456542;23118026;21990315;24012959;16456542;16456542
P60484	Q15599	1	0	0	Laudanna_effects;HPRD;DOMINO;IntAct;Laudanna_sigflow;Wang	16456542;16456542;16456542
P60484	Q01094	1	1	0	SPIKE	17218262
P68400	P60484	1	0	1	BioGRID;PhosphoPoint;PhosphoSite_dir;MIMP;PhosphoSite_noref;phosphoELM;PhosphoSite;Signor;ACSN;HPRD;HPRD-phos;PhosphoNetworks	21779440;24766807;24706748;18321849;26411369;12077256;17565999;10866658;12869565;16690621;17240336;11431330;25823029;14976311;22413754;11035045;10866658;16107342;11035045;12297295;12297295;15717329;12297295
Q05513	P60484	1	0	0	MIMP;PhosphoSite;PhosphoSite_dir;PhosphoSite_noref
P60484	P42229	1	0	1	Signor;IntAct	20596030;20596030
P46934	P60484	1	1	1	Laudanna_effects;ACSN;BioGRID;IntAct;SignaLink3;Laudanna_sigflow;Wang	17218260;18498243;19345329;18498243;21986318;24063548;25547115;19345329;24141722;19345329
Q9H4B4	P60484	1	0	1	Signor;dbPTM;PhosphoSite_dir;MIMP;PhosphoSite	20940307;24047694;19629644;16107342;12297295;12297295;20940307
P60484	P29353	1	0	1	Laudanna_effects;Laudanna_sigflow;DEPOD;Wang	10427092;21206972
P04637	P60484	1	1	0	Laudanna_effects;ACSN;SPIKE;BioGRID;HPRD;Laudanna_sigflow;Wang	18431400;14559824;24141722;12620407;12620407
P60484	Q96QZ7	0	0	0	LMPID	15629897;15951562
P09619	P60484	1	0	0	Laudanna_effects;DOMINO;IntAct;Laudanna_sigflow;Wang	16456542;16456542;25241761
P60484	P09619	1	0	0	ACSN;IntAct;DOMINO;DEPOD	14718524;16456542;16456542;25241761
P31749	P60484	1	0	0	PhosphoPoint;HPRD;MIMP;IntAct;HPRD-phos	10866658;12297295;12077256;20596030;19903340;10866658;12297295;12077256
P60484	P31749	1	0	1	Laudanna_effects;ACSN;SPIKE;PhosphoPoint;IntAct;HPRD;SignaLink3;Laudanna_sigflow;Wang	15184909;15534002;19903340;16288286;9779982;12040186;14585353;20596030;19903340;10866658;12297295;12077256
P60484	Q9Y6Q9	0	0	0	IntAct	23514585
P60484	P35813	1	1	0	Signor	18482992
Q04206	P60484	1	0	1	SPIKE	14729949
P49841	P60484	1	0	1	PhosphoPoint;PhosphoSite_dir;MIMP;PhosphoSite_noref;phosphoELM;PhosphoSite;Signor;ACSN;SignaLink3;PhosphoNetworks	16107342;16107342;16107342
P60484	P35226	1	0	1	Laudanna_effects;IntAct;Laudanna_sigflow;Wang	19903340
Q13315	P60484	1	0	0	MIMP;PhosphoSite;PhosphoSite_dir	23888040;25701194
P06213	P60484	1	0	0	PhosphoSite_noref;PhosphoSite;PhosphoSite_dir
P37231	P60484	1	0	1	Signor	23128507
P60953	P60484	1	1	0	SignaLink3	16381926
Q13464	P60484	1	1	0	Laudanna_effects;PhosphoPoint;PhosphoSite_dir;MIMP;PhosphoSite_noref;phosphoELM;Laudanna_sigflow;Wang;PhosphoSite;Signor;ACSN;KEGG	15793569;15793569;12297295;15793569
P60484	P08047	1	0	1	SPIKE	12804776
P60484	P63000	1	1	0	SignaLink3	10753747
P60484	P31751	1	0	1	Laudanna_effects;SignaLink3;Laudanna_sigflow;Wang	10970827
P18146	P60484	1	1	0	SPIKE	12384981
P60484	P16220	1	0	0	Signor;DEPOD	21385900
P10275	P60484	1	0	0	Laudanna_effects;BioGRID;CancerCellMap;HPRD;Laudanna_sigflow;Wang	15205473;15205473;15205473
P60484	P10275	1	0	1	Laudanna_effects;BioGRID;CancerCellMap;HPRD;Laudanna_sigflow;Wang	15205473;15205473;15205473
Q15831	P60484	1	0	1	Signor;PhosphoPoint;HPRD;MIMP;phosphoELM;PhosphoSite	21779440;18321849;15987703;10866658;18321849;15987703
P62136	P60484	1	0	0	InnateDB;SignaLink3;HPRD;IntAct	17274640;17274640;17274640;17274640
Q8NEB9	P60484	1	1	0	Signor	20212113
P60484	Q9Y243	1	1	1	Laudanna_effects;SignaLink3;Laudanna_sigflow;Wang	10644997
P60484	O15530	1	1	0	SignaLink3	11943559
P60484	Q05397	1	0	1	DEPOD;Laudanna_effects;Signor;KEGG;BioGRID;PhosphoPoint;IntAct;Laudanna_sigflow;Wang	10400703;9616126;10427092;10400703;11857088;15717329;10400703;23397142
Q05397	P60484	1	0	0	IntAct;BioGRID;PhosphoPoint	11857088;15717329;10400703;23397142
P98170	P60484	1	1	0	Laudanna_effects;BioGRID;Laudanna_sigflow;Wang	22427670;19473982
P60484	Q06830	0	0	0	IntAct	19369943
Q70Z35	P60484	1	0	1	SPIKE	19729658
Q93009	P60484	1	0	0	DIP;ACSN;BioGRID	26280536;24270891;24063548;18716620	http://dip.doe-mbi.ucla.edu/dip/DIPview.cgi?IK=189519
P60484	P63279	0	0	0	BioGRID;HPRD	12620973;22713753
P60484	P42338	1	0	1	ACSN;SignaLink3	18794881
P21802	P60484	1	1	0	Signor;Laudanna_effects;MIMP;PhosphoSite;Laudanna_sigflow;Wang	22891331
P60484	P21802	1	0	0	Signor;ACSN	22891331
P22607	P60484	1	0	0	Signor;PhosphoSite_dir;MIMP;PhosphoSite	22891331;22891331;11948419;19345329
P60484	P22607	1	0	0	Signor;ACSN	22891331
P60484	Q14764	0	0	0	BioGRID;HPRD	12177006
P60484	Q9H0F6	0	0	0	BioGRID	20458142;25152374
P60484	Q99497	0	0	0	BioGRID	21426932;19885556
P60484	Q9BT67	0	0	0	BioGRID	20534535;22213801;23012657;24798731
P19784	P60484	1	0	0	Signor;ACSN;BioGRID;PhosphoPoint;HPRD;MIMP;HPRD-phos	12297295;12297295;12297295
Q86UL8	P60484	1	1	0	Laudanna_effects;HPRD;DOMINO;LMPID;Laudanna_sigflow;Wang	10760291;15951562;10760291;10760291
Q5TCQ9	P60484	1	1	0	Laudanna_effects;BioGRID;Laudanna_sigflow;Wang;HPRD;DOMINO;IntAct;LMPID	10748157;15951562;10748157;10748157;10748157;10748157
Q9Y2H9	P60484	1	0	1	Signor;PhosphoPoint;HPRD;LMPID	15951562;15951562;15951562
Q9BWU1	P60484	1	0	0	phosphoELM	16107342;12297295;12077256
O95271	P60484	1	1	0	Laudanna_effects;BioGRID;Laudanna_sigflow;Wang	25547115
O60307	P60484	1	1	0	Signor;HPRD;IntAct;LMPID	15951562;15951562;15951562;15951562
Q6P0Q8	P60484	1	1	0	Signor;PhosphoPoint;HPRD;LMPID	15951562;10646847;15951562;15951562
P42685	P60484	1	0	0	ACSN;BioGRID;dbPTM;PhosphoSite_dir;PhosphoSite_noref;MIMP;IntAct;PhosphoSite	19345329;19345329;19345329
P60484	Q92995	0	0	0	BioGRID	24270891;26453058;26280536
P12814	Q9P0L9	1	1	0	Laudanna_effects;TRIP;Laudanna_sigflow;Wang	17944866
P19429	Q9P0L9	1	0	1	BioGRID;TRIP;HPRD	12809519;12809519;12809519
P98161	Q9P0L9	1	1	0	TRIP	16609150;15548533
P19237	Q9P0L9	1	0	1	TRIP	12809519
Q9NZU7	Q13936	1	0	1	DIP;Laudanna_effects;BioGRID;HPRD;IntAct;Laudanna_sigflow	15140941;21134641;15140941;15140941	http://dip.doe-mbi.ucla.edu/dip/DIPview.cgi?IK=67779
Q92736	Q13936	1	0	0	Laudanna_effects;HPRD;Laudanna_sigflow;Wang	11576544
P17252	Q13936	1	0	1	Laudanna_effects;CA1;Laudanna_sigflow;Wang	11035786
P62158	Q13936	0	0	0	DIP;IntAct;LMPID;ELM	16338416;19279214;20953164;15140941	http://dip.doe-mbi.ucla.edu/dip/DIPview.cgi?IK=67781
P17612	Q13936	1	1	1	Laudanna_effects;PhosphoPoint;MIMP;CA1;Laudanna_sigflow;Wang;Signor;KEGG;HPRD;HPRD-phos	2174428;10984483;10514522;7621818;8612821;9247274;8612821;9247274;8664319
P12931	Q13936	1	1	0	Laudanna_effects;PhosphoSite_dir;MIMP;CA1;PhosphoSite;Laudanna_sigflow;Wang	12850569;17942635
Q15139	Q13936	1	1	0	MIMP;PhosphoSite;Signor;PhosphoSite_dir	22100296;22310722;22100296
P06241	Q13936	1	1	0	Laudanna_effects;CA1;Laudanna_sigflow;Wang	12850569
P21579	Q13936	1	1	0	Laudanna_effects;CA1;Laudanna_sigflow;Wang	12645522
P11137	Q13936	1	0	0	Laudanna_effects;CA1;Laudanna_sigflow;Wang	10514522
Q13936	P11137	1	0	0	Laudanna_effects;Laudanna_sigflow;CA1	10514522
P35813	Q13936	1	0	0	Laudanna_effects;HPRD;Laudanna_sigflow;Wang	15728831
Q13362	Q13936	1	1	0	Laudanna_effects;CA1;Laudanna_sigflow;Wang	10984483
P30626	Q13936	1	0	0	Laudanna_effects;HPRD;CA1;Laudanna_sigflow;Wang	9668070;9668070
Q13936	P30626	1	0	0	Laudanna_effects;HPRD;Laudanna_sigflow;CA1	9668070;9668070
Q13936	Q86UR5	0	0	0	HPRD	11438519
P78352	Q13936	1	0	0	Laudanna_effects;CA1;Laudanna_sigflow;Wang	12850569
Q13936	P78352	1	0	0	Laudanna_effects;Laudanna_sigflow;CA1	12850569
Q13936	P54284	1	0	0	Laudanna_effects;HPRD;Laudanna_sigflow;Wang	15170217
P63244	Q96QT4	1	0	1	TRIP	18258429
P63244	Q13507	0	0	0	TRIP	18755685
P63244	Q9NZM6	1	0	1	TRIP	22174419
P17252	P63244	1	0	0	PhosphoPoint;HPRD	12435334
P63244	P17252	1	0	0	Laudanna_effects;PhosphoPoint;HPRD;Laudanna_sigflow;Wang	12435334
P63244	P61586	1	0	0	ACSN;IntAct	21988832
P12931	P63244	1	1	0	Signor;BioGRID;PhosphoPoint;HPRD;PhosphoSite_dir;MIMP;phosphoELM;PhosphoSite	12400005;22174419;21685945;22523568;16849317;12400005;12400005;9584165;18596232;9584165;11279199
P63244	P12931	1	0	0	Laudanna_effects;BioGRID;PhosphoPoint;HPRD;Laudanna_sigflow;Wang	9584165;18596232;9584165;11279199
P63244	Q15139	1	0	0	Laudanna_effects;PhosphoPoint;HPRD;Laudanna_sigflow;Wang	11884618
Q15139	P63244	1	0	0	PhosphoPoint;HPRD	11884618
P63244	Q02156	1	0	0	Laudanna_effects;BioGRID;PhosphoPoint;HPRD;Laudanna_sigflow;Wang	11956211;11956211;11709417
Q02156	P63244	1	0	0	BioGRID;PhosphoPoint;HPRD	11956211;11956211;11709417
P06241	P63244	1	0	0	BioGRID;PhosphoPoint;HPRD;Laudanna_sigflow	11943848;12524444;11943848;12524444
P63244	P06241	1	0	0	Laudanna_effects;BioGRID;PhosphoPoint;HPRD;Laudanna_sigflow;Wang	11943848;12524444;11943848;12524444
P21579	P63244	0	0	0	HPRD	1326322
P63244	Q9BX84	1	0	1	TRIP	18258429
P63244	P19174	1	0	0	Laudanna_effects;HPRD;Laudanna_sigflow;Wang	8290562
P63244	Q16665	1	0	0	ACSN;BioGRID	17244529;23722539;17875644
Q9Y6R4	P63244	1	0	0	InnateDB;SignaLink3	18836437;18836437
P63244	Q05655	1	0	0	Laudanna_effects;PhosphoPoint;HPRD;Laudanna_sigflow;Wang	11884618
Q05655	P63244	1	0	0	PhosphoPoint;HPRD	11884618
P23458	P63244	1	0	0	Li2012;BioGRID;PhosphoPoint;HPRD	22558273;12960323;12960323
P08069	P63244	1	0	0	InnateDB;BioGRID;PhosphoPoint;HPRD	20871634;11884618;16382134;16382134;11884618
P63244	P08069	1	0	1	Laudanna_effects;BioGRID;PhosphoPoint;Laudanna_sigflow;Wang;InnateDB;HPRD;SignaLink3	11964397;16382134;11884618;20871634;11884618;16382134;16382134;11884618
P63244	P40337	1	0	0	ACSN;BioGRID;IntAct	20871634;20871634
P63244	Q9H3D4	1	0	1	Laudanna_effects;BioGRID;Laudanna_sigflow;Wang	12692135;15467455
P63244	Q969H0	0	0	0	BioGRID	21860413
Q13617	P63244	1	0	0	InnateDB;ACSN	18420585
P63244	P05107	1	0	0	InnateDB;Laudanna_effects;BioGRID;HPRD;Laudanna_sigflow;Wang	9442085;9442085;9442085
P06213	P63244	1	0	0	InnateDB;PhosphoPoint;HPRD	16382134;16382134
P05556	P63244	1	0	0	InnateDB;BioGRID;HPRD;Laudanna_sigflow	9442085;12435334;9442085;9442085
P63244	P05556	1	0	0	InnateDB;Laudanna_effects;BioGRID;HPRD;Laudanna_sigflow;Wang	9442085;12435334;9442085;9442085
P00519	P63244	1	1	0	Signor;PhosphoSite_dir;MIMP;PhosphoSite;SPIKE	20841568;19423701;19423701;19423701
P63244	Q9UKV8	0	0	0	IntAct	21525958
P63244	P10275	1	0	0	Laudanna_effects;BioGRID;HPRD;Laudanna_sigflow;Wang	12958311;12958311
P63244	O43521	1	0	0	ACSN;BioGRID;IntAct	18420585;18420585
P63244	P62993	1	0	0	Li2012;Laudanna_effects;Laudanna_sigflow;Wang
P63244	P40763	1	1	0	InnateDB;SignaLink3;HPRD	16382134;16382134;16382134
P29597	P63244	1	0	0	BioGRID;PhosphoPoint;PhosphoSite_dir;MIMP;phosphoELM;PhosphoSite;InnateDB;HPRD;PhosphoNetworks	15240704;15240704;12960323;15240704;12960323
P63244	P29597	1	0	0	InnateDB;BioGRID;PhosphoPoint;HPRD;SignaLink3	15240704;12960323;15240704;12960323
P05161	P63244	1	0	0	InnateDB;SignaLink3	16009940;16009940
P63244	O15111	1	0	0	InnateDB;SignaLink3	24323043;24323043
P19438	P63244	1	0	0	InnateDB;SignaLink3;HPRD	24323043;24323043;12391233
O95644	P63244	0	0	0	HPRD	12521306
Q15369	P63244	1	0	0	ACSN;BioGRID	17244529;19855191
O75928	P63244	0	0	0	IntAct	22210188
P63244	P20936	1	1	0	Laudanna_effects;BioGRID;HPRD;Laudanna_sigflow;Wang	11350068;11350068
P63244	P32927	1	0	0	Laudanna_effects;BioGRID;HPRD;Laudanna_sigflow;Wang	10490850;10490850
P21731	P63244	0	0	0	BioGRID	18088317
P48551	P63244	1	0	0	InnateDB;BioGRID;HPRD;IntAct;SignaLink3	11046044;11301323;11046044;11046044;11046044;11046044
O00329	P63244	1	0	0	InnateDB;SignaLink3	11801604;11801604
P63244	Q99497	0	0	0	IntAct	24947010
P63244	Q15149	0	0	0	HPRD	14966116
P63244	Q08499	0	0	0	BioGRID;HPRD	10329691;11516626;19372219
P63244	Q13308	1	1	0	Signor	21350015
P62873	P63244	1	0	0	ACSN;BioGRID;HPRD	22065575;19917775;18596232;12359736
P63244	P18084	1	0	0	InnateDB;Laudanna_effects;HPRD;Laudanna_sigflow;Wang	9442085;9442085
P59768	P63244	1	0	0	ACSN;BioGRID	22065575;19917775
P63244	P26010	1	0	0	Laudanna_effects;HPRD;Laudanna_sigflow;Wang	9765275
P28827	P63244	0	0	0	InnateDB;BioGRID;HPRD	11801604;11278757
P35568	Q93084	0	0	0	HPRD	12524443
Q96J02	Q9HBA0	1	1	1	Laudanna_effects;TRIP;HPRD;Laudanna_sigflow;Wang	17110928;20650893;17110928
P49407	Q96J02	1	0	0	InnateDB;SignaLink3;BioGRID	17947233;17947233;18544533;17947233
P06241	Q96J02	1	0	0	Signor;BioGRID;dbPTM;PhosphoSite_dir;MIMP;PhosphoSite;phosphoELM;Laudanna_sigflow	16387660;17053785;16387660;16387660;17053785;16387660
Q96J02	Q9NQC7	0	0	0	IntAct;BioGRID	22057290;23782702
Q15750	Q96J02	0	0	0	BioGRID	25714464
P45983	Q96J02	1	1	0	Signor;ACSN;KEGG;BioGRID;SPIKE	16469705;16446428;16469705;16446428
P46937	Q96J02	1	0	1	SPIKE	19788416
Q96J02	P46937	1	0	0	ACSN
Q96J02	Q9H3D4	1	0	1	Laudanna_effects;SPIKE;BioGRID;LMPID;Laudanna_sigflow;Wang	16908849;16861923;20855944;16908849;22935697;20855944;23370280;25485500
O95835	Q96J02	0	0	0	BioGRID	21212414;21383157;23564455;24107629
P05412	Q96J02	0	0	0	BioGRID;HPRD	16901904;19806201;19818398;17110928
P46531	Q96J02	1	0	0	Laudanna_effects;BioGRID;HPRD;Laudanna_sigflow;Wang	10940313;12682059
Q96J02	P46531	1	1	1	Signor;Laudanna_effects;BioGRID;HPRD;SignaLink3;Laudanna_sigflow;Wang	1268206;10940313;10940313;10940313;12682059
Q96J02	P21580	1	1	0	Signor;SignaLink3	18246070;18246070
Q13315	Q96J02	1	0	0	PhosphoSite_noref;PhosphoSite;PhosphoSite_dir
Q93008	Q96J02	0	0	0	InnateDB;BioGRID	17038327;19341794;26508657
Q96J02	Q15796	1	1	0	Signor;SignaLink3;BioGRID	15350225;15350225;15350225
Q7Z434	Q96J02	1	0	0	InnateDB;SignaLink3	19881509;19881509
Q96J02	Q7Z434	1	0	0	InnateDB;Laudanna_sigflow	19881509
Q96J02	Q15303	1	0	1	InnateDB;Laudanna_effects;BioGRID;LMPID;Laudanna_sigflow;Wang	18334649;20855944;18334649;17463226;17463226
Q96J02	P08151	1	0	1	Signor;ACSN;BioGRID;IntAct	20818436;17115028;20818436;20818436
Q96J02	O15350	1	1	1	Laudanna_effects;BioGRID;Laudanna_sigflow;Wang;DIP;ACSN;InnateDB;ELM;DOMINO;HPRD;IntAct;LMPID;SPIKE	19788416;15678106;20855944;15678106;11278685;15678106;15678106;17592138;17110958;17592138;17592138;15678106;15678106	http://dip.doe-mbi.ucla.edu/dip/DIPview.cgi?IK=196942
Q96J02	P61073	1	1	0	Laudanna_effects;BioGRID;Laudanna_sigflow;Wang	19116316;22275353;24489825
Q00987	Q96J02	0	0	0	BioGRID	21093410;26025930
Q96J02	O15519	1	0	1	BioGRID;ACSN;KEGG;SPIKE	18786561;21474069;19808964;18559494;19090833
Q8WWW0	Q96J02	0	0	0	BioGRID;LMPID	23538446
Q13546	Q96J02	1	0	0	InnateDB;SignaLink3;HPRD	18246070;18246070;19131965
Q96J02	Q13546	1	0	0	InnateDB;ACSN;HPRD	18246070;19131965
P42858	Q96J02	0	0	0	BioGRID	24865853
P41240	Q96J02	1	0	1	Signor	16888620
Q96J02	O15105	1	1	1	InnateDB;Signor;SignaLink3;BioGRID	1594694;19030025;15946939;15946939;22773947;15946939
P68036	Q96J02	0	0	0	InnateDB;BioGRID	17719543;22009753;18718449;15350225;17592138;17038327;15678106;20068034;17996703;25632008;25723849;26245901
Q16621	Q96J02	0	0	0	InnateDB;BioGRID	18718448;11318614
Q96J02	Q99962	1	1	0	InnateDB;Laudanna_effects;BioGRID;HPRD;DOMINO;IntAct;Laudanna_sigflow	14684745;14684745;26613292;17038327;14684745;14684745
Q96J02	Q15366	1	0	0	InnateDB;Laudanna_sigflow	19881509
Q14155	Q96J02	0	0	0	BioGRID	17652093;26613292
O75113	Q96J02	1	0	1	InnateDB;Laudanna_effects;DIP;BioGRID;Laudanna_sigflow;Wang	17592138;17592138;17592138	http://dip.doe-mbi.ucla.edu/dip/DIPview.cgi?IK=196960
Q96J02	O14964	1	1	0	Laudanna_effects;BioGRID;Laudanna_sigflow;Wang	14602072;26508657
Q96J02	Q8NFZ5	1	0	1	Signor	16469705
Q96J02	Q86Y01	1	0	1	Signor;IntAct;BioGRID;HPRD	17028573;18628966;17028573;17028573;17028573
Q9Y3C5	Q96J02	1	1	0	Signor;BioGRID;HPRD;IntAct;SignaLink3	19131965;19131965;22507528;14559117;19131965;20676133;20676133;14559117;19131965
Q9H0E2	Q96J02	1	0	0	InnateDB;SignaLink3	21903422;21903422
Q9Y6R0	Q96J02	1	1	0	SignaLink3	16508312
Q96J02	Q99732	0	0	0	BioGRID	21326863;25963657
Q16625	Q96J02	0	0	0	HPRD	11782481
Q96BR1	Q96J02	1	0	0	BioGRID;dbPTM;HPRD;PhosphoSite_dir;PhosphoSite_noref;DOMINO;MIMP;IntAct;PhosphoSite	16888620;16888620;16888620;16888620;16888620;16888620
Q01860	Q96J02	0	0	0	BioGRID	23255053
Q8N5I2	Q96J02	0	0	0	IntAct;BioGRID	21191027;23236378;23886940;26186194
Q96J02	Q9H3M7	1	0	0	ACSN;BioGRID	26527736;20068034
Q8N0X7	Q96J02	0	0	0	BioGRID	19765186;19580544;20504295;19307600;16055720
O75317	Q96J02	0	0	0	BioGRID	22778262;26811477
Q8TDD5	Q9GZU1	1	1	0	TRIP	19885840;19557826;16606612;23469151;20736310;19522758
Q9GZU1	Q8TDD5	1	1	0	TRIP	19885840;19557826;16606612;23469151;20736310;19522758
P17612	Q9GZU1	1	0	1	Signor;MIMP;TRIP;PhosphoSite_dir;PhosphoSite_noref;PhosphoSite	17988215;17988215;17988215
Q9HC29	P14373	1	0	0	InnateDB;SignaLink3;IntAct	22829933;22829933;22829933
P14373	P06400	1	0	1	BioGRID;HPRD;Wang	15837424;15837424
O14920	P14373	1	0	0	InnateDB;SignaLink3;BioGRID	16393995;16393995;16393995
P14373	O14920	1	0	0	InnateDB;SignaLink3;BioGRID	16393995;16393995;16393995
P14373	Q14164	1	0	0	InnateDB;SignaLink3;BioGRID	16393995;16393995;16393995
Q14164	P14373	1	0	0	InnateDB;SignaLink3;BioGRID	16393995;16393995;16393995
P14373	Q9UHD2	1	0	0	InnateDB;SignaLink3;BioGRID	16393995;16393995;16393995
Q9UHD2	P14373	1	0	0	InnateDB;SignaLink3;BioGRID	16393995;16393995;16393995
O15111	P14373	1	0	0	InnateDB;SignaLink3;BioGRID	16393995;16393995;16393995
P14373	O15111	1	0	0	InnateDB;SignaLink3;BioGRID	16393995;16393995;16393995
P14373	P17542	0	0	0	BioGRID	16007160
Q9UJ55	P14373	1	1	0	Signor;IntAct;BioGRID	23452853;20864041;23452853;20864041
P14373	O00750	1	0	1	Signor;IntAct;BioGRID	22128329;22128329;22128329
P14373	A8K0Z3	1	1	0	Signor	23452853
O95243	P14373	0	0	0	IntAct;BioGRID	17049487;21516116
P14373	Q9H2F5	0	0	0	InnateDB;BioGRID;HPRD	11779184;10976108
Q9GZU5	Q7Z4N2	1	1	0	TRIP	21734298
P60880	Q13277	1	0	0	Laudanna_effects;BioGRID;HPRD;Laudanna_sigflow;Wang	8663154;9852078;7768895
Q03135	Q13277	1	0	0	Laudanna_effects;Laudanna_sigflow;CA1	11883949
Q13277	Q03135	1	0	0	Laudanna_effects;CA1;Laudanna_sigflow;Wang	11883949
Q00535	Q13277	1	0	0	Laudanna_effects;CA1;Laudanna_sigflow;Wang	9478941
P21579	Q13277	1	1	0	Laudanna_effects;CA1;Laudanna_sigflow;Wang	7559535;1321498
Q9UQM7	Q13277	1	0	1	Laudanna_effects;CA1;Laudanna_sigflow;Wang	11978810
P53355	Q13277	1	0	1	Laudanna_effects;CA1;Laudanna_sigflow;Wang	12730201
O00555	Q13277	1	0	0	Laudanna_effects;Laudanna_sigflow;CA1	9593683;8524397
Q13277	O00555	1	0	0	Laudanna_effects;CA1;Laudanna_sigflow;Wang	9593683;8524397
Q13277	Q00975	1	0	1	Laudanna_effects;CA1;Laudanna_sigflow;Wang	8559250;10692440;8524397;7993624;10844004;9278528
Q9HCP0	Q13277	1	1	0	Laudanna_effects;CA1;Laudanna_sigflow;Wang	11846792
P43003	Q13277	1	1	0	Laudanna_effects;CA1;Laudanna_sigflow;Wang	9698305
Q13277	P43003	1	0	0	CA1;Laudanna_sigflow	9698305
O14810	Q13277	1	0	0	Laudanna_effects;CA1;Laudanna_sigflow;Wang	7553862
O14795	Q13277	1	1	0	Laudanna_effects;CA1;Laudanna_sigflow;Wang	8999968
Q13277	Q09470	1	1	0	Laudanna_effects;CA1;Laudanna_sigflow;Wang	12114518
O15079	Q13277	1	0	1	Laudanna_effects;CA1;Laudanna_sigflow;Wang	10707983
P23763	Q13277	1	0	0	Laudanna_effects;Laudanna_sigflow;CA1	8108733
Q13277	P23763	1	0	0	Laudanna_effects;CA1;Laudanna_sigflow;Wang	8108733
Q8NFX7	Q13277	1	0	1	Laudanna_effects;CA1;Laudanna_sigflow;Wang	12145319
Q13277	Q15833	0	0	0	BioGRID;HPRD	7768895;10469351;18505797;26186194;26553929;12198139;10788461;7598732;9701566
Q13277	P61764	1	0	0	Laudanna_effects;BioGRID;HPRD;Laudanna_sigflow;Wang	8108429;26186194;7768895;8996080;24700782;17363971;9045631
Q13277	Q6PUV4	0	0	0	HPRD	8824312
Q12797	Q13507	1	1	0	TRIP	15302852
P17252	P17302	1	0	1	Signor;ACSN;PhosphoPoint;HPRD;MIMP;HPRD-phos	14702389;10871288;11273731;10871288
P12931	P17302	1	0	1	PhosphoPoint;MIMP;PhosphoSite;Signor;ACSN;HPRD;IntAct;HPRD-phos	16916748;19901323;11514593;11035005;9278444;11514593
P17302	Q07157	1	0	0	Laudanna_effects;BioGRID;HPRD;DOMINO;IntAct;Laudanna_sigflow;Wang	9707407;16944923;9707407;16944923;9707407;16944923;9707407
Q07157	P17302	1	0	0	PDZBase;ACSN;BioGRID;HPRD;DOMINO;IntAct	9707407;9707407;16944923;9707407;16944923;9707407;16944923;9707407
Q02156	P17302	1	1	0	Signor;ACSN;PhosphoPoint;HPRD;PhosphoSite_dir;MIMP;phosphoELM;PhosphoSite	16474210;17724204;22960107;24742583;17629739;18665255;22737133;26161412;15534005;15605363;15534005;10679481
P28482	P17302	1	0	1	Laudanna_effects;PhosphoPoint;MIMP;Laudanna_sigflow;Wang;Signor;KEGG;HPRD;HPRD-phos	9535909;8631994;19664994;12637502;9535909;9535905;9535909;9535905;8631994;12637502
P05129	P17302	1	0	0	Signor;ACSN;PhosphoPoint;HPRD;MIMP;HPRD-phos	10871288;15459208;10871288
P17302	P46934	0	0	0	BioGRID	19907029;19835873;16931598;21936631;24236122;25748165;26841867
Q16539	P17302	1	0	0	PhosphoSite_dir;PhosphoSite_noref;MIMP;phosphoELM;PhosphoSite	15605363;15958277;24399133;15605363
P17302	Q13164	1	1	0	Laudanna_effects;BioGRID;PhosphoPoint;HPRD;Laudanna_sigflow;Wang	12637502;9535909;9535905;8631994;12637502
Q13164	P17302	1	1	1	Laudanna_effects;BioGRID;CancerCellMap;PhosphoPoint;MIMP;Laudanna_sigflow;Wang;Signor;KEGG;HPRD;HPRD-phos	12637502;8631994;19664994;12637502;9535909;9535905;12637502;12637502;9535909;9535905;8631994;12637502
P17706	P17302	1	1	0	Signor	24849651
P48730	P17302	1	1	0	Laudanna_effects;BioGRID;PhosphoPoint;MIMP;Laudanna_sigflow;Wang;Signor;KEGG;HPRD;HPRD-phos	12270943;18578522;12270943;12270943
P27361	P17302	1	0	1	Laudanna_effects;PhosphoPoint;MIMP;Laudanna_sigflow;Wang;Signor;HPRD;HPRD-phos	9535909;8631994;19664994;12637502;9535909;9535905;9535909;9535905;8631994;12637502
P41240	P17302	1	0	0	IntAct;PhosphoPoint;HPRD	11035005;11035005
P17302	P42566	0	0	0	BioGRID	21554242;19835873;25070368
P17302	P36382	1	0	0	ACSN;HPRD	11557558
P36382	P17302	1	0	0	ACSN;HPRD	11557558
P17302	Q9NRR5	0	0	0	BioGRID	20940304;18079109;24256120;25583071
P17302	P48745	0	0	0	HPRD	15181016
P17302	Q9Y6H8	1	0	0	ACSN;HPRD	11739633
Q9Y6H8	P17302	1	0	0	ACSN;HPRD	11739633
P17302	Q96HU1	0	0	0	HPRD	15709751
P23284	Q9H1D0	1	1	0	TRIP	18445599
P23284	Q9NQA5	1	1	0	TRIP	18445599
Q14653	P23284	1	0	0	InnateDB;SignaLink3;HPRD	15764595;15764595;15764595
P23284	P42229	0	0	0	HPRD	11997457
P01236	P23284	0	0	0	BioGRID;HPRD	10935542
Q03135	Q05193	1	0	0	Laudanna_effects;CancerCellMap;HPRD;Laudanna_sigflow	11956154;11956154
Q05193	Q03135	1	0	0	Laudanna_effects;CancerCellMap;HPRD;Laudanna_sigflow;Wang	11956154;11956154
Q00535	Q05193	1	1	0	Laudanna_effects;PhosphoPoint;PhosphoSite_dir;PhosphoSite_noref;Laudanna_sigflow;Wang;PhosphoSite;Signor;HPRD;HPRD-phos	12855954;19651622;18088087;12855954
P17252	Q05193	1	0	1	Laudanna_effects;PhosphoPoint;PhosphoSite_dir;CA1;Laudanna_sigflow;Wang;PhosphoSite;Signor;HPRD	8063723;19605734;10766777
Q08209	Q05193	1	1	0	DEPOD;Laudanna_effects;LMPID;Laudanna_sigflow;Wang	20496096;8052858;21689596
Q05193	Q14247	1	0	0	Laudanna_effects;HPRD;CA1;Laudanna_sigflow;Wang	7680654;12419186
Q14247	Q05193	1	1	0	Laudanna_effects;KEGG;HPRD;CA1;Laudanna_sigflow	7680654;12419186
Q05193	Q13255	1	0	0	Laudanna_effects;CA1;Laudanna_sigflow;Wang	12646135
Q13255	Q05193	1	0	0	Laudanna_effects;Laudanna_sigflow;CA1	12646135
P12931	Q05193	1	1	0	Laudanna_effects;BioGRID;PhosphoPoint;CancerCellMap;CA1;Laudanna_sigflow;Signor;HPRD;DOMINO;IntAct;HPRD-phos;LMPID	9539797;7505438;9880482;9539797;15834155;15834155;9880482;12011079;15834155;19380485;9539797;11956154;15834155;15834155;9880482;12011079
Q05193	P12931	1	0	0	Laudanna_effects;BioGRID;CancerCellMap;PhosphoPoint;Laudanna_sigflow;Wang;HPRD;DOMINO;IntAct;LMPID	9539797;15834155;15834155;15834155;19380485;9539797;11956154;15834155;15834155;9880482;12011079
Q05193	P19174	1	0	0	Laudanna_effects;HPRD;Laudanna_sigflow;Wang	15252117
Q10567	Q05193	1	1	0	Laudanna_effects;CA1;Laudanna_sigflow;Wang	11050117;10398591
P49841	Q05193	1	0	0	phosphoELM	17437541;12855954
Q05193	P27986	1	0	0	Laudanna_effects;HPRD;Laudanna_sigflow;Wang	11341978
P62993	Q05193	1	1	0	Laudanna_effects;BioGRID;CA1;Laudanna_sigflow;Wang;HPRD;DOMINO;IntAct;LMPID	9452513;7505438;8402898;15834155;10395825;15834155;17244534;21706016;15834155;8119878;19380743;9009162;15834155;17474147;10206341;15834155;8119878;11877424
Q05193	P62993	1	0	0	BioGRID;HPRD;DOMINO;IntAct;LMPID;Laudanna_sigflow	15834155;10395825;15834155;17244534;21706016;15834155;8119878;19380743;9009162;15834155;17474147;10206341;15834155;8119878;11877424
O00499	Q05193	0	0	0	IntAct;BioGRID;HPRD	9195986;15126636;9182529;9736607;16275660;9280305
Q9Y5X1	Q05193	1	1	0	Signor;BioGRID;HPRD;DOMINO;IntAct	15703209;16137687;15703209;15703209;16137687;18353773;15703209;15703209
Q05193	Q99962	1	0	0	Laudanna_effects;BioGRID;CA1;Laudanna_sigflow;Wang;HPRD;DOMINO;IntAct;LMPID	10490020;15834155;15834155;15834155;12456676;22167186;9341169;15834155;9238017;11877424
Q13627	Q05193	1	0	1	Laudanna_sigflow;Signor;BioGRID;PhosphoPoint;PhosphoSite_dir;phosphoELM;PhosphoSite	15287745;15287745;17376771;15287745;11877424;19722700
P16298	Q05193	1	1	0	Laudanna_effects;Laudanna_sigflow;DEPOD;Wang	20496096;8052858
Q71U36	Q05193	1	1	0	CA1;Laudanna_sigflow	7505438
P47756	Q05193	1	0	0	CA1;Laudanna_sigflow	9463375
Q05193	P47756	1	0	0	Laudanna_effects;CA1;Laudanna_sigflow;Wang	9463375
P19801	Q05193	1	0	0	Laudanna_effects;Laudanna_sigflow;CA1	11309416
Q05193	P19801	1	0	0	Laudanna_effects;CA1;Laudanna_sigflow;Wang	11309416
P49418	Q05193	1	0	0	Laudanna_effects;BioGRID;CA1;Laudanna_sigflow;HPRD;DOMINO;IntAct;LMPID	11050117;9148966;15834155;9148966;9148966;17244534;11877424;9341169;15834155;9195986;9694653;9348539;9280305;15834155;9148966;10542231;11877424;15834155;10899172;9148966;9694653;9348539
Q05193	P49418	1	0	0	Laudanna_effects;BioGRID;CA1;Laudanna_sigflow;Wang;HPRD;DOMINO;IntAct;LMPID	11050117;9148966;15834155;9148966;9148966;17244534;11877424;9341169;15834155;9195986;9694653;9348539;9280305;15834155;9148966;10542231;11877424;15834155;10899172;9148966;9694653;9348539
Q05193	Q9NSB8	1	0	0	Laudanna_effects;CA1;Laudanna_sigflow;Wang	12646135
Q9NSB8	Q05193	1	0	0	CA1;Laudanna_sigflow	12646135
P48454	Q05193	1	1	0	Laudanna_effects;Laudanna_sigflow;DEPOD;Wang	20496096;8052858
P22392	Q05193	1	1	0	Laudanna_effects;HPRD;Laudanna_sigflow;Wang	11872741
Q05193	Q99963	1	0	0	Laudanna_effects;CancerCellMap;HPRD;LMPID;Laudanna_sigflow;Wang	15834155;12477732;9238017
P35080	Q05193	0	0	0	BioGRID;HPRD	9463375;16319076
Q05193	Q9Y3D6	0	0	0	BioGRID	16247028;17884824;23810512
Q12791	Q8NER1	0	0	0	TRIP	24147119
P17252	Q12791	1	1	0	MIMP;PhosphoSite;Signor;PhosphoSite_dir	19592459;19592459
P48995	Q12791	0	0	0	TRIP	19168436
P78559	Q12791	0	0	0	HPRD	15251455
Q05397	Q12791	1	0	0	PhosphoPoint;HPRD	14584897
P21731	Q12791	0	0	0	BioGRID	20959415;23255603
O95180	Q12791	0	0	0	HPRD	14631046
Q12791	Q16558	0	0	0	HPRD	8006036
Q12791	Q9Y691	0	0	0	IntAct	22710124
P35222	P11142	1	0	0	InnateDB;SignaLink3	15492215;15492215
P11142	P60709	1	0	0	ACSN;IntAct	19338310
O43318	P11142	1	0	0	PhosphoPoint
P04049	P11142	1	0	0	BioGRID;PhosphoPoint;HPRD	16093354;20039095;16093354
P51617	P11142	1	0	0	InnateDB;SignaLink3	15647277;15647277
P11142	P45983	1	0	1	Laudanna_effects;IntAct;Laudanna_sigflow;Wang	21900206
O60674	P11142	1	0	0	PhosphoPoint;HPRD	11679576
Q9Y572	P11142	1	0	0	IntAct;PhosphoPoint	14743216
Q13233	P11142	1	0	0	IntAct;PhosphoPoint	14743216
Q99558	P11142	1	0	0	IntAct;PhosphoPoint	14743216
P11142	Q9UNE7	0	0	0	BioGRID;DIP;HPRD;IntAct;SPIKE	16169850;16275660;16189514;10330192;15538384;11557750;21454478;20618441;21911421;15198682;16293251;16207813;15215316;11146634;23865999;23990462;18988734;25036637;25258038;17178836;25684577;26232501	http://dip.doe-mbi.ucla.edu/dip/DIPview.cgi?IK=88989
P04637	P11142	1	0	1	BioGRID;SPIKE	18431400;25144556;8729618;23443559;11297531
P05067	P11142	1	0	0	InnateDB;SignaLink3	16049941;16049941
P27348	P11142	1	0	0	InnateDB;SignaLink3;HPRD;IntAct	21827211;21827211;15324660;15324660
P11142	Q04864	0	0	0	IntAct;HPRD	14743216;2155506
P06400	P11142	0	0	0	HPRD	7673249
P11142	Q00613	0	0	0	BioGRID;HPRD	7639722;16293251
O43353	P11142	1	0	0	IntAct;PhosphoPoint	14743216
O14920	P11142	1	0	0	IntAct;PhosphoPoint	14743216
P11142	P0DMV8	1	0	0	ACSN;BioGRID;HPRD	22863883;22939629;11741305;9305631
Q99933	P11142	1	0	1	Laudanna_effects;BioGRID;Laudanna_sigflow;Wang;InnateDB;HPRD;IntAct;SignaLink3	25416956;10671488;25535373;9873016;11222862;9774640;12297498;14978028;20675402;11741305;25416956;19800331;17954934;12874020;9305631;25416956;19800331;25416956;11741305;9305631
Q14164	P11142	1	0	0	IntAct;PhosphoPoint	14743216
P49815	P11142	1	0	0	InnateDB;SignaLink3	15963462;15963462
Q9UHD2	P11142	1	0	0	IntAct;PhosphoPoint	14743216
Q99759	P11142	1	0	0	IntAct;PhosphoPoint	14743216
Q13501	P11142	1	0	0	InnateDB;SignaLink3	14702098;14702098
P11142	P37840	0	0	0	BioGRID	22843682;21832061;22776201;17893145
P11142	P25942	1	0	0	InnateDB;SignaLink3;HPRD	12356871;12356871;12356871
P41279	P11142	1	0	0	IntAct;PhosphoPoint	14743216
P61073	P11142	1	0	0	InnateDB;SignaLink3;HPRD	16365278;16365278;16365278
P11142	P99999	0	0	0	HPRD	8663341
P16871	P11142	1	0	0	InnateDB;SignaLink3	20167604;20167604
O75530	P11142	1	0	0	InnateDB;SignaLink3	24457600;24457600
P03372	P11142	1	1	0	BioGRID;SPIKE	11085516;9774640;16037132;15538384;20308691;21182205
P05161	P11142	1	0	0	InnateDB;SignaLink3;BioGRID	16009940;16009940;16815975;16139798;16009940
Q13546	P11142	1	0	0	IntAct;PhosphoPoint	14743216
P11142	P42858	0	0	0	BioGRID	20026656;10942430;12417652
P11142	P34932	0	0	0	IntAct;BioGRID	18408180;22939629;25036637;26344197;22990239
P07550	P11142	1	0	0	InnateDB;SignaLink3	23798571;23798571
P11142	P46379	0	0	0	HPRD	11230127
Q96EY1	P11142	1	0	0	ACSN;HPRD	11679576;14993262
P09496	P11142	0	0	0	HPRD	1975516
P11142	P31948	0	0	0	BioGRID;LMPID	11877417;19586912;22939629;9774640;10567422;11093761;26344197
Q12809	P11142	1	0	0	InnateDB;SignaLink3	17569659;17569659
P11142	P59046	1	0	0	InnateDB;SignaLink3	17947705;17947705
P59046	P11142	1	0	0	InnateDB;SignaLink3	17947705;17947705
P11142	P13569	0	0	0	BioGRID	10075921;15611333;10982807;10666020;21697503;17272822;11146634;17110338;23990462
P00441	P11142	0	0	0	BioGRID	19171884
P11142	Q9Y375	1	0	0	InnateDB;SignaLink3	17344420;17344420
Q14005	P11142	1	0	0	InnateDB;SignaLink3;BioGRID	18097041;18097041;18097041
P00338	P11142	0	0	0	IntAct	23523103
P11142	Q9H3Z4	1	0	0	BioGRID;Laudanna_sigflow	21151134
Q9H3Z4	P11142	1	0	0	BioGRID;Laudanna_sigflow	21151134
P11142	Q99966	1	0	0	Laudanna_effects;CancerCellMap;HPRD;Laudanna_sigflow;Wang	10722728;10722728
Q99966	P11142	1	0	0	Laudanna_effects;CancerCellMap;HPRD;Laudanna_sigflow	10722728;10722728
P11142	P11308	0	0	0	BioGRID	21183741;21575865
O14976	P11142	1	0	0	IntAct;PhosphoPoint;HPRD	24510904;10625686
P11142	P15516	0	0	0	BioGRID	26775844
O60884	P11142	1	1	0	Laudanna_effects;BioGRID;Laudanna_sigflow;Wang	25036637;26344197
P05062	P11142	0	0	0	HPRD	11241348
P11142	P31689	0	0	0	BioGRID;HPRD	10075921;25036637;26344197;16225871
P11142	Q92598	0	0	0	BioGRID;HPRD	25036637;26344197;9675148
P11142	Q8TBM8	0	0	0	BioGRID	23018488;26344197
P00505	P11142	0	0	0	HPRD	7559589
P00533	Q9UBN7	1	0	1	Signor;BioGRID;PhosphoSite_dir;MIMP;IntAct;PhosphoSite	20029029;20029029;20133936;24658140;20029029;25402006;24658140;20029029
Q9UBN7	P00533	1	1	0	Laudanna_effects;BioGRID;IntAct;Laudanna_sigflow;Wang	20133936;24658140;20029029;25402006;24658140;20029029
P17252	Q9UBN7	0	0	0	IntAct;BioGRID	21952047;21949397
Q9UBN7	Q14247	1	1	0	IntAct;BioGRID;SPIKE	17643370;17643370;21847094;21847094
P12956	Q9UBN7	0	0	0	BioGRID	21847364;25299772
P68400	Q9UBN7	1	0	0	PhosphoSite;PhosphoSite_dir	21486957
P49023	Q9UBN7	0	0	0	BioGRID	25070956
P28482	Q9UBN7	1	0	0	MIMP;BioGRID;PhosphoSite	24089523
Q09472	Q9UBN7	1	0	1	BioGRID;HPRD;SPIKE	19344692;19344692;23133622;12718889;22778253;15102857
Q9UBN7	Q15717	1	0	1	InnateDB;SPIKE	18644987;18644987
O14965	Q9UBN7	1	1	0	BioGRID;SPIKE	17604723;17604723
Q9UBN7	P07900	1	1	0	BioGRID;SPIKE	18266962;22367781;23703321;15916966;15937340;18591380;19158084
Q9UBN7	Q9H853	1	0	1	SPIKE	12024216;20029029;12486003
O15205	Q9UBN7	0	0	0	BioGRID	19033385;21090589
Q13501	Q9UBN7	0	0	0	BioGRID	22674379;24086678;26363065
Q9UBN7	P62805	1	1	0	Laudanna_effects;IntAct;Laudanna_sigflow;Wang	10220385
Q13950	Q9UBN7	0	0	0	BioGRID;HPRD	12391164;23618908
Q9UBN7	P14625	1	1	0	SPIKE	19158084
Q9UBN7	Q01201	1	0	0	Laudanna_effects;CancerCellMap;HPRD;IntAct;Laudanna_sigflow;Wang	14743216;14743216;14743216
P10636	Q9UBN7	0	0	0	BioGRID	18636984
P27361	Q9UBN7	1	1	0	Signor;BioGRID;PhosphoSite_dir;PhosphoSite_noref;MIMP;PhosphoSite	24089523;24089523;24089523
O14980	Q9UBN7	0	0	0	BioGRID	22334690;26673895
Q13148	Q9UBN7	1	0	1	Laudanna_effects;BioGRID;Laudanna_sigflow;Wang	19910924;23703321
Q16512	Q9UBN7	0	0	0	BioGRID	19036992
P68363	Q9UBN7	0	0	0	BioGRID;HPRD	23703321;23798680;12606581
P25098	Q9UBN7	0	0	0	IntAct;BioGRID	22193721
P13569	Q9UBN7	0	0	0	BioGRID	14675537;22069321
Q9UBN7	P68366	1	0	1	Laudanna_effects;HPRD;IntAct;Laudanna_sigflow;Wang	12024216;12024216
Q13283	Q9UBN7	0	0	0	BioGRID	18079183
Q9UBN7	Q01130	1	1	0	Signor;IntAct	21157427;21157427
Q9HC16	Q9UBN7	0	0	0	BioGRID	26105074
Q96JN0	Q9UBN7	0	0	0	BioGRID	19744931;12535528
Q5JXC2	Q9UBN7	0	0	0	BioGRID	20008322
Q86XT4	Q9UBN7	0	0	0	BioGRID	22792322;24308962
Q8NHQ1	Q9UBN7	0	0	0	IntAct;BioGRID	26112604
O75923	Q9UBN7	0	0	0	BioGRID	22174839;24687993
Q9UBN7	Q96DB2	1	0	0	Laudanna_effects;HPRD;IntAct;Laudanna_sigflow;Wang	11948178;11948178
P04899	Q99750	1	0	0	InnateDB;BioGRID;HPRD;IntAct;SignaLink3	16189514;25416956;16189514;16189514;25416956;16189514;16189514
P00533	P04899	1	0	0	PhosphoPoint;HPRD	11286993
P14416	P04899	1	1	0	Laudanna_effects;HPRD;Laudanna_sigflow;Wang	10978845
P04899	Q9UBN4	1	1	0	TRIP	22457348
Q02156	P04899	1	0	0	MIMP;PhosphoSite;PhosphoSite_dir;PhosphoSite_noref	20043990
P08069	P04899	1	0	0	PhosphoPoint;HPRD	11120746
P04899	P25116	0	0	0	HPRD	8982657;10644723
P10145	P04899	1	0	0	InnateDB;SignaLink3;HPRD	8662698;8662698;8662698
Q99835	P04899	1	1	0	Signor;Laudanna_effects;ACSN;SignaLink3;Laudanna_sigflow;Wang	23074268;23074268
Q99759	P04899	1	0	0	IntAct;PhosphoPoint	14743216
Q99496	P04899	1	0	0	InnateDB;SignaLink3	24457600;24457600
P48039	P04899	1	1	0	BioGRID;HPRD;SPIKE	10598579;17215244;10598579;17215244;10598579
P51681	P04899	1	1	0	Laudanna_effects;HPRD;Laudanna_sigflow;Wang	15251452
P04899	Q08828	1	0	1	Signor;Laudanna_effects;HPRD;Laudanna_sigflow;Wang	17419683;8327893;2121366
P25025	P04899	1	1	0	Laudanna_effects;HPRD;Laudanna_sigflow;Wang	8662698
P04899	Q99614	1	0	0	InnateDB;SignaLink3;HPRD	12748287;12748287;12748287
Q99614	P04899	1	0	0	InnateDB;SignaLink3;HPRD	12748287;12748287;12748287
P25024	P04899	1	1	0	Laudanna_effects;BioGRID;HPRD;MPPI;Laudanna_sigflow;Wang	8903513;8662698;8903513;8903513;8662698
P81274	P04899	1	0	0	InnateDB;DIP;BioGRID;HPRD;SignaLink3	12748287;8973305;12748287;7589456;12748287;8973305	http://dip.doe-mbi.ucla.edu/dip/DIPview.cgi?IK=443
P32302	P04899	1	1	0	Laudanna_effects;BioGRID;IntAct;Laudanna_sigflow;Wang	23773523;25241761;23773523;25241761;15251452
P04899	P25101	1	0	0	ACSN;HPRD	7882989
P04899	P41143	0	0	0	HPRD	1671672
P04899	P21730	0	0	0	IntAct;BioGRID;HPRD	7962171;25241761
P04899	P30542	0	0	0	HPRD	11369591
P49795	P04899	1	0	0	ACSN;HPRD;IntAct	8524874;8986788
P04899	Q9UBY5	0	0	0	HPRD	10727522
P04899	P62873	1	0	0	Laudanna_effects;ACSN;BioGRID;IntAct;Laudanna_sigflow;Wang	22939629;16371464;16782902
P62873	P04899	1	0	0	ACSN;BioGRID;IntAct	22939629;16371464;16782902
P04899	P21462	0	0	0	HPRD	8663057
P04899	Q15722	0	0	0	BioGRID	17139258
P04899	Q9Y272	0	0	0	HPRD	10471929;10840027
P04899	Q9HAV0	1	0	0	ACSN;BioGRID	16371464;26186194
Q9HAV0	P04899	1	0	0	ACSN;BioGRID	16371464;26186194
P04899	P18089	0	0	0	HPRD	2169434
P04899	Q9H244	0	0	0	HPRD	8554519
Q14204	Q9GZM8	0	0	0	BioGRID;HPRD	11163260;18784752;14970193;15208636;18331715;11163259
P21359	Q14204	0	0	0	IntAct	23583712
P63167	Q14204	1	0	0	Laudanna_effects;HPRD;Laudanna_sigflow;Wang	14760703
Q14203	Q14204	1	0	0	Laudanna_effects;BioGRID;Laudanna_sigflow;Wang	22956769;26344197;22939629;26638075;14600259;26496610
P43034	Q14204	1	0	0	Laudanna_effects;BioGRID;Laudanna_sigflow;Wang	11889140;26344197;12885786;18784752;19622634;26496610
Q13409	Q14204	1	0	0	Laudanna_effects;BioGRID;Laudanna_sigflow;Wang	26496610;22863883;26344197
Q13561	Q14204	1	0	0	Laudanna_effects;BioGRID;Laudanna_sigflow;Wang	26496610;26344197
P62158	P21817	1	1	0	Laudanna_effects;HPRD;CA1;Laudanna_sigflow;Wang	8035880;12509414
P17612	P21817	1	0	0	Signor;PhosphoPoint;HPRD;MIMP	8380342;14532276
P21817	Q86YM7	0	0	0	BioGRID;HPRD	12810060;12223488;14660561
P21817	P48995	1	0	0	Laudanna_effects;TRIP;Laudanna_sigflow;Wang	18215135
P62140	P21817	1	0	0	DEPOD	9922179
Q9UQM7	P21817	1	1	0	Laudanna_effects;CA1;Laudanna_sigflow;Wang	1645727
P62136	P21817	1	0	0	IntAct;DEPOD	9922179;18755143
P30626	P21817	1	0	1	Laudanna_effects;CA1;Laudanna_sigflow;Wang	9312152;7592856
P36873	P21817	1	0	0	DEPOD	9922179
Q9NSB8	P21817	1	1	0	Laudanna_effects;BioGRID;HPRD;CA1;Laudanna_sigflow;Wang	12223488;12223488;12223488
Q13555	P21817	1	0	0	MIMP;Signor;HPRD;PhosphoPoint	8380342;14532276
P21817	Q13698	1	0	0	Laudanna_effects;HPRD;Laudanna_sigflow;Wang	12496092;9199552
P21817	P23297	0	0	0	HPRD	9298970
P21817	Q13061	0	0	0	BioGRID;HPRD	14638677;9890886;7721813;10212196;10531621;11069905;9287354
Q9NP85	Q9Y210	1	1	0	Laudanna_effects;TRIP;Laudanna_sigflow;Wang	15924139
Q9Y5K6	Q9NP85	1	0	0	Laudanna_effects;BioGRID;HPRD;Laudanna_sigflow;Wang	20457601;11733557;11733557
Q96J84	Q9NP85	1	0	0	Laudanna_effects;HPRD;Laudanna_sigflow;Wang	12424224
Q02790	P48995	1	0	1	TRIP	19945390;23228564;15199065
Q02790	Q9NQA5	1	0	1	TRIP	16352746
P68400	Q02790	1	0	0	MIMP;Signor;HPRD	9405642
P07900	Q02790	0	0	0	IntAct;BioGRID	21170051;22678819;20661446;19875381;21360678;20188096;8662874;22863883;25036637;10642522
P08238	Q02790	0	0	0	DIP;IntAct;BioGRID	25036637;21170051;21730179	http://dip.doe-mbi.ucla.edu/dip/DIPview.cgi?IK=186952
P04150	Q02790	0	0	0	BioGRID;HPRD	8341706;20661446
O14920	Q02790	1	0	0	InnateDB;SignaLink3	21903422;21903422
P17706	Q02790	1	0	1	Signor;HPRD;DEPOD	12552015;12552015;15509512
P10636	Q02790	0	0	0	DIP	20133804	http://dip.doe-mbi.ucla.edu/dip/DIPview.cgi?IK=187339
Q04771	Q02790	1	0	0	PhosphoPoint;HPRD	15761153
Q02790	Q92990	0	0	0	BioGRID;HPRD	8955134;11164950;12604780;10051602;25036637
P40933	Q02790	1	0	0	SignaLink3	21903422
Q02790	Q15306	0	0	0	InnateDB;HPRD	10714679
O00244	Q02790	0	0	0	HPRD	15133031
Q9UNN5	Q8NER1	1	0	1	BioGRID;TRIP	16510717;16510717
P04629	Q8NER1	1	1	0	TRIP	16319926
O95166	Q8NER1	1	1	0	TRIP	20179142
Q07869	Q8NER1	1	1	0	TRIP	25014183
P29474	Q8NER1	0	0	0	TRIP	22451268;21493704
P24588	Q8NER1	1	1	0	TRIP	23616546;22789851;23699529;18463244;18701070;18381233;23264624
Q00535	Q8NER1	1	1	0	TRIP	22451679;23077056;17194758
P17252	Q8NER1	1	0	0	MIMP;PhosphoSite;PhosphoSite_dir;PhosphoSite_noref
P62158	Q8NER1	1	1	0	BioGRID;TRIP;HPRD	14699077;12808128;19864432;23109716;12808128;12808128
P17612	Q8NER1	1	1	0	KEGG;TRIP;PhosphoSite_dir;MIMP;PhosphoSite	12194871;24920628;18701070
P12931	Q8NER1	1	1	0	Laudanna_effects;PhosphoSite_dir;MIMP;Laudanna_sigflow;Wang;PhosphoSite;KEGG;TRIP	16319926;15084474;16319926
Q15139	Q8NER1	1	1	0	TRIP	18063480;15471852
Q9NQT8	Q8NER1	1	1	0	TRIP	23077056
Q02156	Q8NER1	1	1	0	Signor;KEGG;PhosphoPoint;TRIP;HPRD;MIMP;HPRD-phos	11884385;11884385;11884385;14523239;11884385;14523239
Q8NER1	Q8NET8	0	0	0	TRIP	12077606
O00459	Q8NER1	0	0	0	TRIP	17074976
Q13303	Q8NER1	1	1	0	TRIP	24036102
P21554	Q8NER1	1	0	1	TRIP	23142606
P32121	Q8NER1	1	0	1	TRIP	24695785;22952227
Q6VY07	Q8NER1	0	0	0	TRIP	23159249
O75762	Q8NER1	0	0	0	TRIP	20231274
O95613	P62158	0	0	0	HPRD	12221128;10823944
O95613	Q14674	0	0	0	ELM	22542101
P53350	O95613	1	0	0	Laudanna_effects;PhosphoSite_dir;PhosphoSite_noref;MIMP;PhosphoSite;Laudanna_sigflow;Wang	24466316;22184200
O94986	O95613	1	0	0	Laudanna_effects;BioGRID;Laudanna_sigflow;Wang	26638075;24613305
O95613	Q99996	1	0	0	HPRD;Wang	12221128
O95613	Q9NRI5	0	0	0	IntAct;HPRD	15094396
O95613	P23258	1	0	0	Laudanna_effects;HPRD;Laudanna_sigflow;Wang	12221128
O95613	Q15154	1	0	0	Laudanna_effects;BioGRID;HPRD;IntAct;Laudanna_sigflow;Wang	26496610;26638075;11171385;24816561;11171385
Q15154	O95613	1	1	0	Signor;IntAct;BioGRID;HPRD	12403812;26496610;26638075;11171385;24816561;11171385
Q96SN8	O95613	1	0	0	Laudanna_effects;BioGRID;Laudanna_sigflow;Wang	26496610;20466722
Q08378	Q9H3P7	0	0	0	IntAct	17711851
Q14789	Q9H3P7	0	0	0	BioGRID;HPRD	11590181
P28222	Q7Z2W7	1	1	0	TRIP	24269608
P17612	Q7Z2W7	1	0	1	KEGG;PhosphoSite_dir;PhosphoSite_noref;MIMP;PhosphoSite	20110357
P50148	Q7Z2W7	1	0	1	TRIP	22750945;22460725
P35372	Q7Z2W7	1	0	1	TRIP	23911290
Q9NWB7	Q14790	1	0	0	ACSN;SignaLink3	17898872
O00291	Q9NWB7	1	0	0	ACSN;BioGRID;HPRD	11788820;11788820
Q6QNY1	Q9NWB7	0	0	0	IntAct	18188704
P00533	P05023	1	0	0	InnateDB;SignaLink3;BioGRID;HPRD	16799092;16799092;24797263;16799092;16799092
P17612	P05023	1	0	0	MIMP;PhosphoSite;PhosphoSite_dir	15972390
P28482	P05023	1	0	0	InnateDB;SignaLink3	15069082;15069082
P05023	P23528	0	0	0	BioGRID;HPRD	11139403
P27361	P05023	1	0	0	InnateDB;PhosphoPoint;HPRD;SignaLink3	15069082;15069082;15069082
P05023	P35611	0	0	0	HPRD	10516168
P05023	P54710	0	0	0	HPRD	11832419
Q00535	P12814	1	0	0	PhosphoPoint;HPRD	12223541
P12814	P12931	1	1	0	Laudanna_effects;HPRD;IntAct;Laudanna_sigflow;Wang	16291744;16291744
P18031	P12814	1	1	1	Signor;Laudanna_effects;HPRD;IntAct;HPRD-phos;Laudanna_sigflow;DEPOD;Wang	16291744;16291744;16291744;16291744;16291744
O14908	P12814	1	0	0	PDZBase;BioGRID;HPRD	10198040;10198040;10198040
O94875	P12814	1	0	0	Laudanna_effects;BioGRID;Laudanna_sigflow;Wang	16125169
P29350	P12814	1	0	1	DEPOD;Laudanna_effects;HPRD;Laudanna_sigflow;Wang	15070900;15070900
Q9UQM7	P12814	1	0	0	IntAct;PhosphoPoint;HPRD	12223541;25241761;12223541
Q9UGI8	P12814	1	0	0	Laudanna_effects;HPRD;Laudanna_sigflow;Wang	12695497
P12814	Q05397	1	0	0	Laudanna_effects;PhosphoPoint;HPRD;Laudanna_sigflow;Wang	11369769
Q05397	P12814	1	0	1	Laudanna_effects;dbPTM;PhosphoPoint;PhosphoSite_dir;MIMP;phosphoELM;Laudanna_sigflow;Wang;PhosphoSite;Signor;ACSN;HPRD;PhosphoNetworks	23454549;11369769;20940419;11369769;11369769;11369769
P05161	P12814	1	0	0	InnateDB;SignaLink3	16009940;16009940
Q16512	P12814	1	0	0	PhosphoPoint;HPRD	11802708;9030526
P12814	Q15942	1	0	0	Laudanna_effects;ACSN;BioGRID;HPRD;IntAct;Laudanna_sigflow;Wang	10224105;11423549;11423549;10224105;11423549
Q15942	P12814	1	0	0	Laudanna_effects;BioGRID;HPRD;IntAct;Laudanna_sigflow;Wang	10224105;11423549;11423549;10224105;11423549
Q96RT1	P12814	1	0	0	InnateDB;SignaLink3	15123239;15123239
O00151	P12814	0	0	0	BioGRID;HPRD	10753915;11110697;26186194;11973348
O43707	P12814	1	0	0	ACSN;BioGRID	22863883;22939629
P12814	O43707	1	0	0	ACSN;BioGRID	22863883;22939629
P35221	P12814	1	0	0	Laudanna_effects;BioGRID;HPRD;MPPI;IntAct;Laudanna_sigflow;Wang	7790378;25241761;9326449;25241761;7790378
P12814	P18206	1	0	0	Laudanna_effects;ACSN;HPRD;Laudanna_sigflow;Wang	15988023
P18206	P12814	1	0	0	Laudanna_effects;HPRD;Laudanna_sigflow;Wang	15988023
P12814	O14939	1	0	1	Laudanna_effects;HPRD;Laudanna_sigflow;Wang	10801846
P12814	Q12879	0	0	0	HPRD	11854440
Q8WX93	P12814	1	0	0	Laudanna_effects;HPRD;Laudanna_sigflow;Wang	15147863
Q8WZ42	P12814	1	0	0	IntAct;BioGRID;PhosphoPoint;HPRD	11305911;9501083;11101506;11305911;11846417
P11216	P12814	0	0	0	HPRD	12211109
Q9Y2D8	P12814	1	0	0	Laudanna_effects;BioGRID;HPRD;Laudanna_sigflow;Wang	12446711;12446711
Q8IY67	P12814	1	0	0	Laudanna_effects;HPRD;Laudanna_sigflow;Wang	11724819
P12814	Q9UBF9	0	0	0	HPRD	10369880;12499399
P12814	Q93052	1	1	0	Laudanna_effects;HPRD;Laudanna_sigflow;Wang	12615977
Q93052	P12814	1	0	0	Laudanna_effects;HPRD;Laudanna_sigflow;Wang	12615977
P21291	P12814	1	0	0	Laudanna_effects;HPRD;Laudanna_sigflow;Wang	10926853
P12814	P50461	0	0	0	HPRD	12642359
P10909	P12814	0	0	0	BioGRID	17974975
Q12923	O94759	1	0	1	TRIP	17251321
P17612	Q12923	1	0	0	PhosphoPoint;HPRD	15371306
Q12923	Q16513	1	0	0	PDZBase;BioGRID;PhosphoPoint;HPRD;DOMINO;IntAct	11356191;11356191;11356191;11356191;11356191
Q16513	Q12923	1	0	0	BioGRID;PhosphoPoint;HPRD;DOMINO;IntAct	11356191;11356191;11356191;11356191
P25445	Q12923	1	0	0	InnateDB;Laudanna_effects;HPRD;IntAct;SignaLink3;Laudanna_sigflow	18195016;18195016;12724420;10918185;9079683;12724420;9835052;7536343
Q12923	P25445	1	0	1	PDZBase;Laudanna_effects;InnateDB;HPRD;IntAct;Laudanna_sigflow;Wang	9079683;18195016;12724420;10918185;9079683;12724420;9835052;7536343
Q12923	P25963	1	1	1	DEPOD;Laudanna_effects;Signor;InnateDB;HPRD;IntAct;SignaLink3;Laudanna_sigflow;Wang	11106428;11106428;9882613;11106428;11106428;14743216;9882613;11106428
Q12923	P06213	1	0	1	Signor	15611135
Q12923	P35568	1	0	1	Laudanna_effects;Laudanna_sigflow;DEPOD;Wang	17638892
Q12923	Q9NPI1	0	0	0	HPRD	10526152
Q12923	Q13158	1	1	0	Laudanna_effects;HPRD;Laudanna_sigflow	16498403
Q12923	P48023	1	0	1	Laudanna_effects;HPRD;Laudanna_sigflow;Wang	9261095;16498403
Q12923	Q15654	1	0	0	PDZBase;Signor;InnateDB;HPRD;SignaLink3;DEPOD	10400701;10826496;17591779;17591779;10400701;10826496;10400701
Q12923	O00506	1	0	1	Signor	17657516
Q12923	P08138	1	0	0	PDZBase;HPRD	10544233;10544233
Q12923	P02686	1	0	0	DEPOD	7929060
Q12923	Q52LW3	1	0	0	PDZBase;HPRD	9305890;9305890
Q12923	P98172	1	1	0	PDZBase;Laudanna_effects;HPRD;Laudanna_sigflow;Wang	9920925;9920925
Q12923	Q9BUL8	1	0	1	Signor;IntAct;DEPOD;Wang	17657516;17657516;17657516
Q12923	Q8TEU7	0	0	0	IntAct;LMPID;HPRD;ELM	12095257;20430886;14698303;17240990
P52943	Q12923	0	0	0	HPRD	12839623
Q12923	P50479	1	1	0	Laudanna_effects;HPRD;Laudanna_sigflow;Wang	11884147;15663004
P48788	P62158	0	0	0	HPRD	6847627
P45378	P48788	0	0	0	BioGRID;HPRD	8987992;9724539;15507453;7118902
O43318	Q13451	1	0	0	PhosphoPoint
Q13451	O43318	1	0	0	PhosphoPoint;Wang
Q13233	Q13451	1	0	0	IntAct;PhosphoPoint	14743216
Q13451	Q13233	1	0	0	Laudanna_effects;PhosphoPoint;IntAct;Laudanna_sigflow;Wang	14743216
P07900	Q13451	0	0	0	BioGRID;HPRD	9001212;21170051;20661446;19875381;21360678;21235734;22863883;25036637;10642522;12538866
Q13451	P04150	1	0	1	Signor;BioGRID	25790864;25036637;20661446
O14920	Q13451	1	0	0	InnateDB;SignaLink3	21903422;21903422
Q13451	Q14164	1	0	0	Laudanna_effects;CancerCellMap;HPRD;PhosphoPoint;IntAct;Laudanna_sigflow;Wang	14743216;14743216;14743216
Q14164	Q13451	1	0	0	PhosphoPoint;CancerCellMap;HPRD;IntAct	14743216;14743216;14743216
P10275	Q13451	1	1	0	SPIKE	15131019
O15111	Q13451	1	0	0	BioGRID;PhosphoPoint;CancerCellMap;HPRD;IntAct	25036637;14743216;14743216;14743216
P40933	Q13451	1	0	0	SignaLink3	21903422
Q00535	Q16643	1	0	0	MIMP;PhosphoSite;PhosphoSite_dir	24637538
Q9Y572	Q16643	1	0	0	IntAct;PhosphoPoint	14743216
Q99759	Q16643	1	0	0	IntAct;PhosphoPoint	14743216
P61073	Q16643	0	0	0	IntAct	20215400;23926103
P42684	Q16643	1	0	0	SPIKE	20841568;17892306
Q16643	Q9NSB8	0	0	0	HPRD	12676529
P55072	Q9UNN5	0	0	0	DIP;BioGRID	18775313;21914798;15743842;20057067;21645854;22102026;22350894;23293021;23383273;24619421;24885147;26842564;26389662	http://dip.doe-mbi.ucla.edu/dip/DIPview.cgi?IK=187154
P35222	Q9UNN5	1	0	0	ACSN;BioGRID	21411632;26456834;22730322
P68400	Q9UNN5	1	0	0	Signor;PhosphoPoint;HPRD;PhosphoSite_dir;MIMP;phosphoELM;PhosphoSite;PhosphoNetworks	12832043;18790738;11378439;12832043;11713579;11378439
Q9UNN5	P68400	1	0	0	ACSN;PhosphoPoint;HPRD	11713579;11378439
O14965	Q9UNN5	1	0	1	Signor;PhosphoSite_dir;PhosphoSite_noref;MIMP;PhosphoSite	18790738
Q9UNN5	Q04206	1	0	0	Laudanna_effects;CancerCellMap;HPRD;Laudanna_sigflow;Wang	14600157;14600157
P25445	Q9UNN5	1	1	0	Laudanna_effects;KEGG;BioGRID;HPRD;Macrophage;Laudanna_sigflow	8524870;12702723;8524870;12702723;12372427;10462485;8524870;9740801
Q9UNN5	P25445	1	0	0	Laudanna_effects;BioGRID;HPRD;Macrophage;Laudanna_sigflow;Wang	8524870;12702723;8524870;12702723;12372427;10462485;8524870;9740801
O14920	Q9UNN5	0	0	0	BioGRID	17684021
Q13158	Q9UNN5	1	0	0	Laudanna_effects;BioGRID;HPRD;Laudanna_sigflow;Wang	12702723;12702723
Q9UNN5	Q13158	1	0	0	Laudanna_effects;BioGRID;HPRD;Laudanna_sigflow;Wang	12702723;12702723
Q9UNN5	P63208	1	0	0	ACSN;BioGRID	18775313;22730322
Q96P20	Q9UNN5	1	0	0	InnateDB;SignaLink3;BioGRID	17046979;17046979;17046979
Q9UNN5	Q96P20	1	0	0	InnateDB;SignaLink3;BioGRID	17046979;17046979;17046979
Q9UNN5	P67870	1	0	0	ACSN;HPRD;IntAct	10094392;10094392;11713579;11378439
Q9UNN5	Q14790	1	0	0	Laudanna_effects;HPRD;Laudanna_sigflow;Wang	12702723
P27361	Q9UNN5	1	0	0	phosphoELM	11378439;12832043
P34932	Q9UNN5	0	0	0	BioGRID	22876279;15596450;23293021;22863883
P62834	Q9UNN5	1	0	0	InnateDB;SignaLink3;HPRD	15207703;15207703;15207703
Q9UKB1	Q9UNN5	1	0	0	ACSN;BioGRID	18775313;22730322
P19784	Q9UNN5	1	0	0	MIMP;PhosphoPoint
Q13601	Q9UNN5	0	0	0	BioGRID	15178413;16762320;24990943
O00410	Q9UNN5	0	0	0	BioGRID	26811330
Q00535	Q16555	1	1	0	Laudanna_effects;PhosphoSite_dir;MIMP;PhosphoSite_noref;Laudanna_sigflow;Wang;PhosphoSite;KEGG
P06241	Q16555	1	0	0	dbPTM	19690332;19652227
P49840	Q16555	1	0	0	MIMP;PhosphoSite;PhosphoSite_dir	17902168;17683481;10757975;15466863;15652488
O75116	Q16555	1	1	0	Laudanna_effects;PhosphoPoint;PhosphoSite_dir;MIMP;CA1;phosphoELM;Laudanna_sigflow;Wang;PhosphoSite;Signor	10818093;10818093;22443207;21421798;10818093;10818093
Q92630	Q16555	1	0	0	MIMP;PhosphoSite
P49841	Q16555	1	1	1	PhosphoPoint;PhosphoSite_dir;MIMP;PhosphoSite_noref;phosphoELM;PhosphoSite;Signor;KEGG;HPRD;PhosphoNetworks;HPRD-phos;SPIKE	16568235;25147500;24133216;15466863;15652488;10818093;18669648;19651622;16964243;18491316;19413330;15652488;15652488
Q13464	Q16555	1	0	0	Signor;PhosphoPoint;HPRD;MIMP;PhosphoSite	12482610;10818093
Q16555	Q71U36	1	1	0	CA1;BioGRID;Laudanna_sigflow	12134159;12134159
O14939	Q16555	0	0	0	HPRD	11741937
Q16555	Q8N3F8	0	0	0	IntAct	20801876
P17252	Q05586	1	0	0	MIMP
P12931	Q05586	1	0	0	MIMP;PhosphoSite;phosphoELM;PhosphoSite_dir	21113815;8316301;12023960
Q02156	Q05586	1	0	0	MIMP;PhosphoPoint;HPRD	10862698
P36507	Q05586	1	0	0	PhosphoPoint;HPRD	10862698
P05129	Q05586	1	0	0	MIMP;PhosphoPoint;HPRD	10862698
O14578	Q05586	1	0	0	PhosphoPoint;HPRD	10862698
P51812	Q05586	1	0	0	PhosphoPoint;HPRD	10862698
Q9UQM7	Q05586	1	0	0	PhosphoPoint;HPRD	10862698
P19022	Q05586	0	0	0	BioGRID;HPRD	10862698;17589506
P29323	Q05586	1	0	0	PhosphoPoint;HPRD	11754835
Q02447	Q05586	0	0	0	HPRD	14970236
P07196	Q05586	0	0	0	HPRD	9425014
P78352	Q05586	0	0	0	HPRD;BioGRID;LMPID;DOMINO	11163274;7569905;10336672;11937501;9647694;10862698;16554481;15663482;23760271;11506858;15030493;9009191;9502803;14732708;16767099;12068077
Q05586	Q12879	0	0	0	BioGRID;HPRD	10862698;9003035;16554481;14645471;15663482;17018287;11803122;12893641;8139656;14732708;12191494;12068077
Q9HC98	Q05586	1	0	0	MIMP;PhosphoSite_noref;PhosphoSite;PhosphoSite_dir
P54760	Q05586	1	0	0	PhosphoPoint;HPRD	11136979
P00750	Q05586	0	0	0	HPRD	15448144
Q05586	Q8TCU5	0	0	0	HPRD	11588171;9620802;11160393
Q00722	Q96QT4	1	0	1	BioGRID;TRIP;HPRD	22180838;11941371;11941371;11941371
Q96QT4	Q00722	1	0	0	BioGRID;PhosphoPoint;HPRD	11941371;11941371
P50148	Q00722	1	0	0	Laudanna_effects;ACSN;HPRD;Laudanna_sigflow;Wang	11753430
P29992	Q00722	1	1	0	Laudanna_effects;ACSN;SPIKE;Laudanna_sigflow;Wang	3017978;1333052
Q00722	Q16539	1	1	0	InnateDB;Laudanna_effects;SignaLink3;Laudanna_sigflow;Wang	12054652;12054652
Q16539	Q00722	1	0	0	InnateDB;SignaLink3	12054652;12054652
P46734	Q00722	1	0	0	InnateDB;BioGRID;PhosphoPoint;HPRD;SignaLink3;SPIKE	16189514;12054652;12054652;12054652;12054652
Q00722	P46734	1	0	0	InnateDB;BioGRID;HPRD;SignaLink3;SPIKE	16189514;12054652;12054652;12054652;12054652
P63000	Q00722	1	1	0	DIP;Laudanna_effects;ACSN;Laudanna_sigflow;Wang	17115053	http://dip.doe-mbi.ucla.edu/dip/DIPview.cgi?IK=57286
P52564	Q00722	1	0	0	InnateDB;PhosphoPoint;HPRD;SignaLink3;SPIKE	16189514;12054652;12054652;12054652
Q00722	P52564	1	0	0	InnateDB;SignaLink3;HPRD;SPIKE	16189514;12054652;12054652;12054652
P62873	Q00722	1	1	0	Signor;Laudanna_effects;ACSN;Laudanna_sigflow;Wang	1465133
Q9BPW8	Q9H1D0	1	0	1	TRIP	18392847
P60880	P00533	1	1	0	Laudanna_effects;IntAct;Laudanna_sigflow;Wang	20029029
P17252	P60880	1	1	1	Laudanna_effects;PhosphoPoint;PhosphoSite_dir;MIMP;Laudanna_sigflow;Wang;PhosphoSite;Signor;HPRD;HPRD-phos	12459461;18171919;22311984;17325194;18171919;12459461;12459461
P60880	P63027	1	0	0	Laudanna_effects;BioGRID;HPRD;Laudanna_sigflow;Wang	11524423;21151134;9030619;20114047;20798282;24705552;16269331;11832227;22890573;7961655
P63027	P60880	1	1	0	Laudanna_effects;BioGRID;HPRD;Laudanna_sigflow;Wang	11524423;21151134;9030619;20114047;20798282;24705552;16269331;11832227;22890573;7961655
P17612	P60880	1	0	0	Signor;PhosphoPoint;HPRD;MIMP;HPRD-phos;Laudanna_sigflow	12459461;12459461
P21579	P60880	1	1	0	Laudanna_effects;BioGRID;HPRD;Laudanna_sigflow;Wang	22890573;12062043;10692432;10692432
P60880	P21579	1	0	0	Laudanna_effects;BioGRID;HPRD;Laudanna_sigflow;Wang	22890573;12062043;10692432;10692432
P49454	P60880	0	0	0	HPRD	16672379
P60880	Q16623	1	0	0	Laudanna_effects;BioGRID;HPRD;IntAct;Laudanna_sigflow;Wang	7961655;11524423;22411134;16169070;9852078;10195194;10449403;21266332;8663154;10825299;10954418;21151134;20114047;20489724;20798282;24705552;16269331;11832227;7553862;16169070;17363971;10954418;9556632;7768895;11509230;10373452;7622514
Q16623	P60880	1	0	1	Laudanna_effects;BioGRID;HPRD;IntAct;Laudanna_sigflow;Wang	7961655;11524423;22411134;16169070;9852078;10195194;10449403;21266332;8663154;10825299;10954418;21151134;20114047;20489724;20798282;24705552;16269331;11832227;7553862;16169070;17363971;10954418;9556632;7768895;11509230;10373452;7622514
P30968	P60880	1	1	0	SPIKE	17293448
O14964	P60880	1	0	0	BioGRID;HPRD;Laudanna_sigflow	10825299;10510169;10825299
P60880	Q86UR5	1	0	0	Laudanna_effects;HPRD;Laudanna_sigflow;Wang	11438521
Q86UR5	P60880	1	1	0	Laudanna_effects;HPRD;Laudanna_sigflow;Wang	11438521
O14810	P60880	1	0	0	DIP;Laudanna_effects;BioGRID;Laudanna_sigflow;Wang	11832227;12200427;21785412;21785414	http://dip.doe-mbi.ucla.edu/dip/DIPview.cgi?IK=187049
P60880	O14810	1	0	0	DIP;Laudanna_effects;BioGRID;Laudanna_sigflow;Wang	11832227;12200427;21785412;21785414	http://dip.doe-mbi.ucla.edu/dip/DIPview.cgi?IK=187049
Q8NFX7	P60880	1	0	1	Laudanna_effects;HPRD;Laudanna_sigflow;Wang	12145319
P60880	Q9C0H9	0	0	0	BioGRID;HPRD	10625663
P60880	Q9C026	0	0	0	BioGRID;HPRD	11524423;24778312
P60880	Q86Y82	0	0	0	HPRD	10886332
Q96QT4	P04083	1	1	0	PhosphoPoint;PhosphoSite_dir;MIMP;PhosphoSite;Signor;TRIP;HPRD;HPRD-phos	24939696;15485879;24103589;21280599;15485879;20068231;15485879
Q96QT4	Q9NQ66	1	0	0	BioGRID;PhosphoPoint;HPRD	11941371;11941371
Q9NQ66	Q96QT4	1	0	1	BioGRID;TRIP;HPRD;PhosphoPoint	22180838;11941371;11941371;11941371
Q96QT4	Q9BX84	1	1	0	TRIP;HPRD;PhosphoPoint	14976260;24385424;14976260
Q9BX84	Q96QT4	1	1	0	Laudanna_effects;TRIP;PhosphoPoint;HPRD;Laudanna_sigflow;Wang	14976260;24385424;14976260
P19174	Q96QT4	1	0	1	TRIP;HPRD	11941371;11941371
Q96QT4	P19174	1	0	0	PhosphoPoint;HPRD	11941371
Q96QT4	Q16695	1	0	0	PhosphoPoint;HPRD	14594813
Q96QT4	P35968	1	0	0	phosphoELM	10579917;11741094;11435426
Q96QT4	P13639	1	0	0	PhosphoPoint;HPRD	14594813
Q96QT4	O00418	1	1	0	Signor;dbPTM;PhosphoSite_dir;MIMP;PhosphoSite	21112387;21112387;21112387
Q96QT4	P02686	1	0	0	PhosphoPoint;HPRD	14594813
Q96QT4	P28289	1	0	0	MIMP;PhosphoSite;PhosphoSite_dir;PhosphoSite_noref	19137675
Q9NZU7	Q9UL62	1	0	1	TRIP	15895247
Q9NZU7	Q9UQM7	1	0	1	Laudanna_effects;CA1;Laudanna_sigflow;Wang	9920909
O00555	Q9NZU7	0	0	0	BioGRID;HPRD	14570872;11865310
P19784	Q9NZU7	1	0	0	MIMP;PhosphoPoint;HPRD	14685260
P04629	Q03135	1	0	0	PhosphoPoint;HPRD	9867838
P04629	P35222	1	0	0	PhosphoSite;PhosphoSite_dir	24240237;17052462;15371335
P12931	P04629	1	0	0	Li2012
P04629	P18031	1	0	0	InnateDB;PhosphoPoint;HPRD;DOMINO;IntAct	12237455;12237455;12237455;12237455
P18031	P04629	1	0	0	InnateDB;PhosphoPoint;HPRD;DOMINO;IntAct;SignaLink3	12237455;12237455;12237455;12237455;12237455
P04629	P19174	1	1	0	Laudanna_effects;BioGRID;PhosphoPoint;CA1;Laudanna_sigflow;Wang;Signor;KEGG;HPRD;IntAct;SignaLink3	1715690;8384556;10708759;10092678;8552402;8384556;10708759;9856458;25921289;10708759;10092678;1715690;8384556;8384556;1715690
P19174	P04629	1	0	0	Laudanna_effects;BioGRID;HPRD;IntAct;Laudanna_sigflow;Wang	9856458;25921289;10708759;10092678;1715690;8384556;8384556;1715690
P04629	O60880	1	0	0	PhosphoPoint
P46934	P04629	1	0	1	Laudanna_effects;BioGRID;Laudanna_sigflow;Wang	16701206;19953087;25921289;21332718
P04629	P29353	1	1	0	Li2012;Laudanna_effects;BioGRID;PhosphoPoint;MIMP;CA1;Laudanna_sigflow;Wang;PhosphoSite;Signor;ELM;HPRD;IntAct;SignaLink3;LMPID;SPIKE	8226808;8155326;9856458;8183561;8226808;10629055;8155326;10092678;7541035;8226808;8552402;15056278;9715270;10708759;8524391;8226808;7537849;8524391;9856458;8183561;25921289;12446789;10092678;10708759;8226808;7541035;8226808;10629055;8155326
P04629	P04637	1	0	0	phosphoELM	9372954;11483158
P04629	O14908	1	0	0	PhosphoPoint;HPRD	11251075
P04629	P46108	1	1	0	Laudanna_effects;PhosphoPoint;HPRD;CA1;Laudanna_sigflow;Wang	12446789;8552402;7657647;7509449
P01138	P04629	1	1	0	Laudanna_effects;BioGRID;PhosphoPoint;CA1;Laudanna_sigflow;Wang;Signor;DIP;KEGG;HPRD;IntAct;SPIKE	17145710;8155326;14985763;9547236;9290260;1706478;11114882;11729324;14985763;10490030;11738045;10713102;9857023;9083066;1849459;10490030;10490030;14985763;10490030;14985763	http://dip.doe-mbi.ucla.edu/dip/DIPview.cgi?IK=9789
P04629	P01138	1	1	0	Laudanna_effects;BioGRID;PhosphoPoint;Laudanna_sigflow;Wang;DIP;HPRD;IntAct;SignaLink3;SPIKE	17145710;8155326;14985763;11729324;14985763;10490030;11738045;11729324;14985763;10490030;11738045;10713102;9857023;9083066;1849459;10490030;10490030;14985763;10490030;14985763	http://dip.doe-mbi.ucla.edu/dip/DIPview.cgi?IK=9789
P04629	Q9Y4H2	1	0	0	PhosphoPoint;HPRD	11147812
P04629	P35568	1	1	0	Laudanna_effects;KEGG;PhosphoPoint;HPRD;CA1;Laudanna_sigflow;Wang	11147812;11147812
P04629	P63167	1	0	0	Laudanna_effects;PhosphoPoint;HPRD;Laudanna_sigflow;Wang	11157096
P63167	P04629	1	0	0	Laudanna_effects;PhosphoPoint;HPRD;Laudanna_sigflow	11157096
P04629	P42336	1	1	1	Laudanna_effects;KEGG;CA1;Laudanna_sigflow;Wang	8226808
P00519	P04629	1	0	0	BioGRID;PhosphoPoint;HPRD	10708759;10679771;10708759;10679771
P04629	P00519	1	1	0	Signor;BioGRID;PhosphoPoint;HPRD;SignaLink3	1070876;10679771;10708759;10708759;10679771;10708759;10679771
P04629	P29350	1	0	0	PhosphoPoint
P29350	P04629	1	0	0	Signor;PhosphoPoint;DEPOD	14662744
Q99759	P04629	1	0	0	PhosphoPoint
P04629	Q06124	1	0	0	PhosphoPoint;HPRD	9282923
P04629	Q13501	1	0	0	InnateDB;BioGRID;PhosphoPoint;HPRD	18174161;18598672;16246731;17389358;12471037;25708205;21574998;11244088;18457658;12471037;11244088;10747026
Q13501	P04629	1	1	0	InnateDB;BioGRID;PhosphoPoint;HPRD;SignaLink3	18174161;18457658;12471037;18174161;18598672;16246731;17389358;12471037;25708205;21574998;11244088;18457658;12471037;11244088;10747026
P04629	P27986	1	0	1	Laudanna_effects;PhosphoPoint;HPRD;IntAct;Laudanna_sigflow;Wang	8226808;8384556
P04629	P62993	1	1	0	Laudanna_effects;BioGRID;PhosphoPoint;HPRD;CA1;Laudanna_sigflow;Wang	10748052;10748052;11733534;25921289;10748052;11733534
P62993	P04629	1	0	0	Laudanna_effects;BioGRID;PhosphoPoint;HPRD;Laudanna_sigflow;Wang	10748052;11733534;25921289;10748052;11733534
P04629	O14492	1	1	0	Signor;KEGG;PhosphoPoint;BioGRID;HPRD;SignaLink3;Wang	9856458;9856458;9856458;25921289;9856458
P22681	P04629	1	0	1	Laudanna_effects;BioGRID;IntAct;Laudanna_sigflow;Wang	25921289;21570973;21570973
Q9Y4K3	P04629	1	0	1	Laudanna_effects;BioGRID;Laudanna_sigflow;Wang	16246731;18457658;25708205
P04629	P27361	1	1	0	Laudanna_effects;PhosphoPoint;HPRD;Laudanna_sigflow;Wang	1463607
P27361	P04629	1	0	0	PhosphoPoint;HPRD	1463607
Q13191	P04629	1	0	1	Laudanna_effects;BioGRID;Laudanna_sigflow;Wang	25921289
P04629	Q8WU20	1	1	0	Laudanna_effects;BioGRID;PhosphoPoint;Laudanna_sigflow;Wang;Signor;KEGG;HPRD;SignaLink3	10092678;10092678;10092678;10092678
Q8WU20	P04629	1	1	0	Laudanna_effects;BioGRID;PhosphoPoint;HPRD;Laudanna_sigflow;Wang	10092678;10092678
P04629	Q96PU5	1	0	0	PhosphoPoint;HPRD	16701206
Q96PU5	P04629	1	0	1	Laudanna_effects;HPRD;Laudanna_sigflow;Wang	16701206
P04629	P62834	1	1	0	Laudanna_effects;PhosphoPoint;HPRD;Laudanna_sigflow;Wang	11466412
P04629	Q96EY1	1	1	0	Laudanna_effects;PhosphoPoint;HPRD;Laudanna_sigflow;Wang	15753086
P04629	Q9NRF2	1	1	0	Signor;Laudanna_effects;BioGRID;PhosphoPoint;HPRD;SignaLink3;Laudanna_sigflow;Wang	9856458;1508276;15082760;9856458;10708759;9856458;10708759
Q9NRF2	P04629	1	1	0	Laudanna_effects;BioGRID;PhosphoPoint;HPRD;Laudanna_sigflow;Wang	9856458;10708759;9856458;10708759
P04629	A7KAX9	1	1	0	Signor;Laudanna_effects;BioGRID;PhosphoPoint;CA1;SignaLink3;Laudanna_sigflow;Wang	12446789;12446789;12446789;12446789;25921289
P04629	P20936	1	1	0	Laudanna_effects;PhosphoPoint;HPRD;Laudanna_sigflow;Wang	8384556
P04629	Q92529	1	1	0	Laudanna_effects;BioGRID;PhosphoPoint;HPRD;MIMP;Laudanna_sigflow;PhosphoSite;Wang	9507002;25921289;9507002
P04629	Q13588	1	1	0	SignaLink3	11733534
P04629	P08138	1	0	0	DIP;BioGRID;PhosphoPoint;HPRD	16246731;19549834;25708205;7616616;7836442;9927421	http://dip.doe-mbi.ucla.edu/dip/DIPview.cgi?IK=9793
P08138	P04629	1	0	1	DIP;BioGRID;PhosphoPoint;HPRD;Wang	16246731;19549834;25708205;7616616;7836442;9927421	http://dip.doe-mbi.ucla.edu/dip/DIPview.cgi?IK=9793
P04629	Q9BVN2	1	0	0	PhosphoPoint;HPRD	15024033
P04629	P98077	1	1	0	Laudanna_effects;KEGG;HPRD;Laudanna_sigflow;Wang	9507002;12006576
P04629	P42679	1	1	0	Laudanna_effects;BioGRID;PhosphoPoint;HPRD;SignaLink3;Laudanna_sigflow;Wang	10329710;10329710;10329710
P42679	P04629	1	0	0	Laudanna_effects;BioGRID;PhosphoPoint;HPRD;Laudanna_sigflow;Wang	10329710;10329710
P04629	Q13972	1	1	0	Laudanna_effects;HPRD;Laudanna_sigflow;Wang	15513915
Q13332	P04629	1	0	0	DEPOD	17967490
P04629	O43559	1	1	0	Laudanna_effects;PhosphoPoint;HPRD;Laudanna_sigflow;Wang	10629055
P23471	P04629	1	0	0	DEPOD	18477627
P34130	P04629	1	1	0	Signor;Laudanna_effects;Laudanna_sigflow;Wang	11114882
P04629	P40818	0	0	0	BioGRID	25662281
P04629	Q9ULH0	1	1	0	KEGG;PhosphoPoint;HPRD;Wang	11150334;15167895
P04629	P0CG47	1	0	0	PhosphoPoint;HPRD	16701206
Q96D31	Q9BRQ5	0	0	0	DIP;IntAct	19887627;24954132	http://dip.doe-mbi.ucla.edu/dip/DIPview.cgi?IK=104191
Q86VW0	Q9UL62	1	1	0	TRIP	20164195
P29474	Q03135	1	0	0	Laudanna_effects;BioGRID;HPRD;Laudanna_sigflow;Wang	12852865;11425855;8910295;17502619;8910295
P00533	Q03135	1	1	0	Laudanna_effects;BioGRID;PhosphoPoint;CancerCellMap;Laudanna_sigflow;Wang;InnateDB;HPRD;IntAct;SignaLink3;SPIKE	10781609;18789131;17145710;16799092;25402006;9374534;24658140;12388423;16799092;19446582;16407214;10781609;16799092;24658140;16799092;9374534
Q03135	P00533	1	1	1	Laudanna_effects;BioGRID;CancerCellMap;Laudanna_sigflow;Wang;InnateDB;HPRD;IntAct;SPIKE	10781609;18789131;17145710;25402006;9374534;24658140;12388423;16799092;19446582;16407214;10781609;16799092;24658140;16799092;9374534
P61586	Q03135	0	0	0	HPRD	9647788
P12931	Q03135	1	1	1	Li2012;Laudanna_effects;PhosphoPoint;MIMP;phosphoELM;PhosphoSite;Wang;Laudanna_sigflow;Signor;HPRD;IntAct;HPRD-phos;SPIKE	18789131;12921535;15219854;11078729;12921535;8058322;8632005;17389395;17016520;18707149;18578522;8621645;8910575;8632005
Q03135	P48995	1	1	0	DIP;BioGRID;TRIP;HPRD	14551243;16822931;18430726;19351713;12732636;19052258;19897728;10980191;19052258;19897728;12732636	http://dip.doe-mbi.ucla.edu/dip/DIPview.cgi?IK=104198
P21333	Q03135	1	0	0	Laudanna_effects;HPRD;Laudanna_sigflow;Wang	10637311
P06241	Q03135	1	1	1	Laudanna_effects;PhosphoPoint;PhosphoSite_dir;MIMP;phosphoELM;Laudanna_sigflow;Wang;PhosphoSite;Signor;KEGG;HPRD;PhosphoNetworks	12921535;21705803;8632005;18176934;18922892;11805080;12925753;14992595;11075810;12135605;20228056;15466865;16332692;12921535;12529448
Q03135	P06241	1	1	0	Laudanna_effects;KEGG;HPRD;Laudanna_sigflow;Wang	12529448
P18031	Q03135	1	0	1	DEPOD;Laudanna_effects;Signor;HPRD;DOMINO;IntAct;Laudanna_sigflow;Wang	16388599;16388599;12176037;16388599;12176037
P51617	Q03135	1	0	0	InnateDB;SignaLink3	16107720;16107720
P68400	Q03135	1	0	0	MIMP;Signor;HPRD;PhosphoPoint	8058322
O60674	Q03135	0	0	0	BioGRID	12388746
Q03135	Q13485	0	0	0	IntAct	24211445
P28482	Q03135	1	0	0	Laudanna_effects;PhosphoPoint;CancerCellMap;HPRD;Laudanna_sigflow;Wang	12388423;12388423
P05067	Q03135	0	0	0	BioGRID;HPRD	9553108
Q03135	P09619	1	1	0	SignaLink3;BioGRID	10066366;10066366
Q13393	Q03135	1	0	0	Laudanna_effects;HPRD;Laudanna_sigflow;Wang	10090765;12429840
Q03135	Q07889	1	1	0	Laudanna_effects;HPRD;Laudanna_sigflow;Wang	15976327
Q03135	Q16881	0	0	0	IntAct	19820694
P25116	Q03135	0	0	0	IntAct;BioGRID	17848177;20826780
Q03135	O75581	1	1	0	InnateDB;Signor;IntAct;Laudanna_sigflow	16890161;16890161;16890161
P04150	Q03135	1	1	0	Signor;IntAct	23339905;23339905
Q03135	Q12933	1	0	0	BioGRID;CancerCellMap;HPRD;IntAct;Laudanna_sigflow	11805080;11112773;11112773;11112773;11805080;11112773
Q12933	Q03135	1	0	0	Laudanna_effects;BioGRID;CancerCellMap;HPRD;IntAct;Laudanna_sigflow;Wang	11805080;11112773;11112773;11112773;11805080;11112773
Q03135	P17096	1	1	0	Signor	22706202
P22307	Q03135	0	0	0	IntAct;BioGRID;HPRD	15182174
P06213	Q03135	1	1	0	Laudanna_effects;PhosphoPoint;HPRD;Laudanna_sigflow;Wang	10598578
P35568	Q03135	1	1	0	Laudanna_effects;HPRD;Laudanna_sigflow;Wang	15003536
P17936	Q03135	0	0	0	HPRD	14576164
P37231	Q03135	1	1	0	Laudanna_effects;BioGRID;Laudanna_sigflow;Wang	21690289;12813462
P00519	Q03135	1	1	0	Li2012;Laudanna_effects;dbPTM;PhosphoPoint;MIMP;Laudanna_sigflow;Wang;PhosphoSite;DIP;HPRD;SPIKE	20841568;12531427;12531427;19534553;17389395;18083107;15592455;15951569;20808760;16151024	http://dip.doe-mbi.ucla.edu/dip/DIPview.cgi?IK=190897
P63000	Q03135	0	0	0	IntAct;HPRD	24625804;15976327
P04626	Q03135	1	0	0	PhosphoPoint;HPRD	9685399
Q03135	Q14451	1	0	0	Li2012;Laudanna_effects;CancerCellMap;HPRD;Laudanna_sigflow	11075810;11075810
Q14451	Q03135	1	0	0	Laudanna_effects;CancerCellMap;HPRD;Laudanna_sigflow;Wang	11075810;11075810
P17706	Q03135	1	0	0	DEPOD	20940300
P10275	Q03135	1	0	0	DIP;Laudanna_effects;BioGRID;CancerCellMap;HPRD;Laudanna_sigflow;Wang	11278309;11278309;11278309;11278309	http://dip.doe-mbi.ucla.edu/dip/DIPview.cgi?IK=10794
Q03135	P10275	1	0	0	DIP;Laudanna_effects;BioGRID;CancerCellMap;HPRD;Laudanna_sigflow	11278309;11278309;11278309;11278309	http://dip.doe-mbi.ucla.edu/dip/DIPview.cgi?IK=10794
P25942	Q03135	1	0	0	InnateDB;SignaLink3;HPRD	14665433;14665433;14665433
Q03135	P67775	1	0	1	Laudanna_effects;BioGRID;Laudanna_sigflow;Wang	17855368;14645548
P41279	Q03135	1	0	0	phosphoELM	14992595
P08183	Q03135	0	0	0	IntAct;HPRD	15498565
Q03135	Q07820	0	0	0	IntAct	22277751
P35354	Q03135	0	0	0	DIP;BioGRID;HPRD	11432874;19960513;24089527	http://dip.doe-mbi.ucla.edu/dip/DIPview.cgi?IK=56660
Q9Y4K3	Q03135	1	0	0	InnateDB;SignaLink3;HPRD	14665433;14665433;14665433
P35228	Q03135	0	0	0	BioGRID;HPRD	11114180
P03372	Q03135	0	0	0	IntAct;BioGRID;HPRD	11563984;19595769;22230296;23634843
P20333	Q03135	1	0	0	Laudanna_effects;CancerCellMap;HPRD;Laudanna_sigflow;Wang	11112773;11112773
Q06187	Q03135	1	0	0	PhosphoPoint;HPRD	11751885
P35968	Q03135	1	0	0	PhosphoPoint;HPRD	12529448
Q03135	P35968	1	0	1	Laudanna_effects;HPRD;Laudanna_sigflow;Wang	12529448
P36897	Q03135	1	0	0	Laudanna_effects;BioGRID;PhosphoPoint;HPRD;Laudanna_sigflow;Wang	11102446;11102446
Q03135	P36897	1	0	0	Laudanna_effects;BioGRID;HPRD;Laudanna_sigflow;Wang	11102446;11102446
P27361	Q03135	1	0	0	Laudanna_effects;PhosphoPoint;CancerCellMap;HPRD;Laudanna_sigflow;Wang	12388423;12388423
Q03135	P50281	1	0	1	Laudanna_effects;HPRD;Laudanna_sigflow;Wang	15466865
P41240	Q03135	1	0	0	Laudanna_effects;PhosphoPoint;HPRD;IntAct;Laudanna_sigflow;Wang	16678999;11805080
Q03135	P41240	1	0	0	Laudanna_effects;HPRD;IntAct;Laudanna_sigflow;Wang	16678999;11805080
Q03135	P37023	1	0	0	InnateDB;Laudanna_effects;Laudanna_sigflow;Wang	18065769
P51813	Q03135	1	0	0	PhosphoPoint;HPRD	11751885
P51636	Q03135	0	0	0	IntAct;BioGRID;HPRD	12414992;9361015;18081315;10212252
P34947	Q03135	1	0	0	PhosphoPoint;HPRD	10085129
O75955	Q03135	0	0	0	IntAct;BioGRID	10212252;22936677;25204797
Q12809	Q03135	1	0	0	Laudanna_effects;IntAct;Laudanna_sigflow;Wang	18923542
Q9H0E2	Q03135	1	0	0	InnateDB;SignaLink3	16107720;16107720
P25098	Q03135	1	0	0	PhosphoPoint;HPRD	10085129
Q13418	Q03135	1	0	0	Laudanna_effects;PhosphoPoint;HPRD;Laudanna_sigflow;Wang	15722199
P14598	Q03135	0	0	0	IntAct	21659644
P16234	Q03135	1	0	0	BioGRID;PhosphoPoint;HPRD	10066366;10066366
Q03135	P16234	1	1	0	SignaLink3;BioGRID;HPRD	10066366;10066366;10066366
O14939	Q03135	0	0	0	BioGRID;HPRD	14675200;10675563
P19784	Q03135	1	0	0	MIMP;Signor;HPRD;PhosphoPoint	8058322
P21453	Q03135	0	0	0	HPRD	10921915
Q03135	Q07954	0	0	0	HPRD	14593097
P24530	Q03135	0	0	0	BioGRID;HPRD	12694195
Q15835	Q03135	1	0	0	PhosphoPoint;HPRD	10085129
Q03135	Q92667	0	0	0	HPRD	11546661
Q03135	Q9UQ49	1	1	0	Laudanna_effects;HPRD;Laudanna_sigflow;Wang	12011038
F7VJQ1	Q03135	0	0	0	HPRD	10988071
Q03135	Q16647	0	0	0	BioGRID	11339822
Q03135	P35613	1	0	1	Laudanna_effects;HPRD;Laudanna_sigflow;Wang	15201341
Q03135	Q10588	0	0	0	HPRD	11866528
Q03135	Q13021	0	0	0	HPRD	1294831
P30939	Q03135	0	0	0	HPRD	15190056
P35222	P48729	1	0	0	InnateDB;ACSN;PhosphoPoint;HPRD	17208333;12000790;11955436
P48729	P35222	1	1	1	Laudanna_effects;PhosphoPoint;MIMP;Laudanna_sigflow;Wang;PhosphoSite;Signor;InnateDB;HPRD;HPRD-phos;SPIKE	20699366;19244247;20419129;12000790;11955436;17208333;12000790;11955436
P48729	Q00535	1	0	0	PhosphoPoint;PhosphoSite_dir;MIMP;PhosphoSite	10500146
P48729	P60709	1	0	0	PhosphoPoint;HPRD	12062430
P48729	Q14247	1	1	0	Wang;Laudanna_effects;Laudanna_sigflow;PhosphoNetworks
P17612	P48729	1	0	0	MIMP;PhosphoSite;PhosphoSite_dir;PhosphoSite_noref	19860830
P48729	P12830	1	0	0	MIMP;ACSN;PhosphoSite
P25054	P48729	1	0	0	ACSN
P48729	P25054	1	1	0	PhosphoPoint;MIMP;Laudanna_sigflow;PhosphoSite;Wang
P48729	Q12778	1	1	1	Laudanna_effects;PhosphoPoint;PhosphoSite_dir;MIMP;PhosphoSite_noref;phosphoELM;PhosphoSite;Wang;Laudanna_sigflow;Signor;ACSN;PhosphoNetworks	19188143;11980723
P48729	P10070	1	0	1	Signor;Laudanna_effects;ACSN;Laudanna_sigflow;Wang	17419683;16611981
P48729	P40337	1	0	0	MIMP;PhosphoSite;PhosphoSite_dir	23785518;20637892;16847331
P48729	P55957	1	1	0	Signor;ACSN;PhosphoPoint;HPRD;MIMP;HPRD-phos	11583622;11583622;11583622
P48729	P52292	1	0	0	PhosphoPoint;HPRD	12062430
P48729	P04637	1	1	0	Laudanna_effects;PhosphoPoint;MIMP;Laudanna_sigflow;Wang;PhosphoSite;Signor;HPRD;HPRD-phos;SPIKE	18246126;20041275;11875057;9765199;11875057;9765199
P48729	P98177	1	0	1	Signor	19188143
P48729	P56817	1	0	0	PhosphoPoint;PhosphoSite_dir;MIMP;phosphoELM;PhosphoSite	11860271;11278841;24305806;15615712;11860271
P48729	Q96A00	1	0	0	ACSN;BioGRID;PhosphoPoint;HPRD;IntAct	12062430;15003508;12062430;12062430;15003508
P48729	P41208	1	0	0	phosphoELM	11279195
P48729	O94916	1	0	0	MIMP;ACSN;PhosphoSite
P48729	P17181	1	0	1	MIMP;PhosphoSite;PhosphoSite_dir;SPIKE	19805514;19948722;21666722;21865166;15337770;21695243;16551269
P48729	P27348	1	1	0	Laudanna_effects;PhosphoPoint;MIMP;phosphoELM;PhosphoSite;Wang;Laudanna_sigflow;Signor;HPRD;HPRD-phos	9360956;16045749;18669648;19664995;9360956;20068231;19415658;18691976;9360956
P48729	P01375	1	0	0	PhosphoPoint
P48729	O60346	1	0	1	ACSN;MIMP;PhosphoSite_dir;PhosphoSite_noref;PhosphoSite;SPIKE	19797085
P48729	P30304	1	0	1	Signor;MIMP;PhosphoSite_dir;PhosphoSite_noref;PhosphoSite;SPIKE	21252624;20348946;20348946
P48729	Q9Y2B4	1	1	0	SPIKE	18246126
P48729	P63104	1	1	1	Laudanna_effects;PhosphoPoint;PhosphoSite_dir;MIMP;phosphoELM;Laudanna_sigflow;Wang;PhosphoSite;Signor;HPRD;IntAct;HPRD-phos	9360956;24882577;9360956;21081103;16045749;18559254;15119949;14613942;9360956;16045749;18077418;9360956;18452278;20068231;19651622;19415658;18691976;12062430;9360956
[truncated: 48,248 more rows]
